# Supplementary material for: Identification of cancer sex-disparity in the functional integrity of p53 and its X chromosome network
Source: Nat Commun. 2019 Nov 26;10:5385. doi: 10.1038/s41467-019-13266-3 (PMC6879765; doi:10.1038/s41467-019-13266-3)
Supplement: Supplementary file 3 — Supplementary Data 1 [file 41467_2019_13266_MOESM3_ESM.csv]

## Sheet: 1. P53 STRING Genes (90)
X-linked Genes that Interact with p53 as identified using the STRING Database (Version 10.5)*
*STRING Settings: textmining, experiments, genefusion, co-occurrence, co-expression; Confidence>0.3
https://version-10-5.string-db.org/cgi/network.pl?taskId=PpCASJpZQ8Du
p53 interactor	Confidence score		node1	node2	node1 accession	node2 accession	node1 annotation	node2 annotation	score
AR	0.89		TP53	AR	ENSP00000269305	ENSP00000363822	Tumor protein p53; Acts as a tumor suppressor in many tumor types; induces growth arrest or apoptosis depending on the physiological circumstances and cell type. Involved in cell cycle regulation as a trans-activator that acts to negatively regulate cell division by controlling a set of genes required for this process. One of the activated genes is an inhibitor of cyclin-dependent kinases. Apopto…	Androgen receptor; Steroid hormone receptors are ligand-activated transcription factors that regulate eukaryotic gene expression and affect cellular proliferation and differentiation in target tissues. Transcription factor activity is modulated by bound coactivator and corepressor proteins. Transcription activation is down-regulated by NR0B2. Activated, but not phosphorylated, by HIPK3 and ZIPK/D…	0.89
TAF1	0.835		TP53	TAF1	ENSP00000269305	ENSP00000276072	Tumor protein p53; Acts as a tumor suppressor in many tumor types; induces growth arrest or apoptosis depending on the physiological circumstances and cell type. Involved in cell cycle regulation as a trans-activator that acts to negatively regulate cell division by controlling a set of genes required for this process. One of the activated genes is an inhibitor of cyclin-dependent kinases. Apopto…	TAF1 RNA polymerase II, TATA box binding protein (TBP)-associated factor, 250kDa; Largest component and core scaffold of the TFIID basal transcription factor complex. Contains novel N- and C-terminal Ser/Thr kinase domains which can autophosphorylate or transphosphorylate other transcription factors. Phosphorylates TP53 on ’Thr-55’ which leads to MDM2-mediated degradation of TP53. Phosphorylates …	0.835
OTUD5	0.786		TP53	OTUD5	ENSP00000269305	ENSP00000156084	Tumor protein p53; Acts as a tumor suppressor in many tumor types; induces growth arrest or apoptosis depending on the physiological circumstances and cell type. Involved in cell cycle regulation as a trans-activator that acts to negatively regulate cell division by controlling a set of genes required for this process. One of the activated genes is an inhibitor of cyclin-dependent kinases. Apopto…	OTU domain containing 5; Deubiquitinating enzyme that functions as negative regulator of the innate immune system. Acts via TRAF3 deubiquitination and subsequent suppression of type I interferon (IFN) production. Has peptidase activity towards ’Lys-48’- and ’Lys-63’-linked polyubiquitin chains. Can also cleave ’Lys-11’- linked ubiquitin chains (in vitro)	0.786
POLA1	0.724		TP53	POLA1	ENSP00000269305	ENSP00000368349	Tumor protein p53; Acts as a tumor suppressor in many tumor types; induces growth arrest or apoptosis depending on the physiological circumstances and cell type. Involved in cell cycle regulation as a trans-activator that acts to negatively regulate cell division by controlling a set of genes required for this process. One of the activated genes is an inhibitor of cyclin-dependent kinases. Apopto…	Polymerase (DNA directed), alpha 1, catalytic subunit; Plays an essential role in the initiation of DNA replication. During the S phase of the cell cycle, the DNA polymerase alpha complex (composed of a catalytic subunit POLA1/p180, a regulatory subunit POLA2/p70 and two primase subunits PRIM1/p49 and PRIM2/p58) is recruited to DNA at the replicative forks via direct interactions with MCM10 and W…	0.724
CD40LG	0.716		TP53	CD40LG	ENSP00000269305	ENSP00000359663	Tumor protein p53; Acts as a tumor suppressor in many tumor types; induces growth arrest or apoptosis depending on the physiological circumstances and cell type. Involved in cell cycle regulation as a trans-activator that acts to negatively regulate cell division by controlling a set of genes required for this process. One of the activated genes is an inhibitor of cyclin-dependent kinases. Apopto…	CD40 ligand; Cytokine that binds to CD40/TNFRSF5 (PubMed-1280226). Costimulates T-cell proliferation and cytokine production. Its cross-linking on T-cells generates a costimulatory signal which enhances the production of IL4 and IL10 in conjunction with the TCR/CD3 ligation and CD28 costimulation (PubMed-8617933). Induces the activation of NF-kappa-B and kinases MAPK8 and PAK2 in T- cells. Induce…	0.716
XIAP	0.708		TP53	ZBTB33	ENSP00000269305	ENSP00000314153	Cellular tumor antigen p53; Acts as a tumor suppressor in many tumor types; induces growth arrest or apoptosis depending on the physiological circumstances and cell type. Involved in cell cycle regulation as a trans-activator that acts to negatively regulate cell division by controlling a set of genes required for this process. One of the activated genes is an inhibitor of cyclin-dependent kinase…	Transcriptional regulator Kaiso; Transcriptional regulator with bimodal DNA-binding specificity. Binds to methylated CpG dinucleotides in the consensus sequence 5’-CGCG-3’ and also binds to the non-methylated consensus sequence 5’-CTGCNA-3’ also known as the consensus kaiso binding site (KBS). Recruits the N-CoR repressor complex to promote histone deacetylation and the formation of repressive ch…	0.716
PSMD10	0.705		TP53	XIAP	ENSP00000269305	ENSP00000347858	Tumor protein p53; Acts as a tumor suppressor in many tumor types; induces growth arrest or apoptosis depending on the physiological circumstances and cell type. Involved in cell cycle regulation as a trans-activator that acts to negatively regulate cell division by controlling a set of genes required for this process. One of the activated genes is an inhibitor of cyclin-dependent kinases. Apopto…	X-linked inhibitor of apoptosis; Multi-functional protein which regulates not only caspases and apoptosis, but also modulates inflammatory signaling and immunity, copper homeostasis, mitogenic kinase signaling, cell proliferation, as well as cell invasion and metastasis. Acts as a direct caspase inhibitor. Directly bind to the active site pocket of CASP3 and CASP7 and obstructs substrate entry. I…	0.708
ZBTB33	0.68		TP53	PSMD10	ENSP00000269305	ENSP00000217958	Tumor protein p53; Acts as a tumor suppressor in many tumor types; induces growth arrest or apoptosis depending on the physiological circumstances and cell type. Involved in cell cycle regulation as a trans-activator that acts to negatively regulate cell division by controlling a set of genes required for this process. One of the activated genes is an inhibitor of cyclin-dependent kinases. Apopto…	Proteasome (prosome, macropain) 26S subunit, non-ATPase, 10; Acts as a chaperone during the assembly of the 26S proteasome, specifically of the PA700/19S regulatory complex (RC). In the initial step of the base subcomplex assembly is part of an intermediate PSMD10-PSMC4-PSMC5-PAAF1 module which probably assembles with a PSMD5-PSMC2-PSMC1-PSMD2 module. Independently of the proteasome, regulates EG…	0.705
ATRX	0.676		TP53	ATRX	ENSP00000269305	ENSP00000362441	Tumor protein p53; Acts as a tumor suppressor in many tumor types; induces growth arrest or apoptosis depending on the physiological circumstances and cell type. Involved in cell cycle regulation as a trans-activator that acts to negatively regulate cell division by controlling a set of genes required for this process. One of the activated genes is an inhibitor of cyclin-dependent kinases. Apopto…	Alpha thalassemia/mental retardation syndrome X-linked; Involved in transcriptional regulation and chromatin remodeling. Facilitates DNA replication in multiple cellular environments and is required for efficient replication of a subset of genomic loci. Binds to DNA tandem repeat sequences in both telomeres and euchromatin and in vitro binds DNA quadruplex structures. May help stabilizing G-rich …	0.676
RPS6KA3	0.671		TP53	RPS6KA3	ENSP00000269305	ENSP00000368884	Tumor protein p53; Acts as a tumor suppressor in many tumor types; induces growth arrest or apoptosis depending on the physiological circumstances and cell type. Involved in cell cycle regulation as a trans-activator that acts to negatively regulate cell division by controlling a set of genes required for this process. One of the activated genes is an inhibitor of cyclin-dependent kinases. Apopto…	Ribosomal protein S6 kinase, 90kDa, polypeptide 3; Serine/threonine-protein kinase that acts downstream of ERK (MAPK1/ERK2 and MAPK3/ERK1) signaling and mediates mitogenic and stress-induced activation of the transcription factors CREB1, ETV1/ER81 and NR4A1/NUR77, regulates translation through RPS6 and EIF4B phosphorylation, and mediates cellular proliferation, survival, and differentiation by mo…	0.671
FOXP3	0.66		TP53	FOXP3	ENSP00000269305	ENSP00000365380	Tumor protein p53; Acts as a tumor suppressor in many tumor types; induces growth arrest or apoptosis depending on the physiological circumstances and cell type. Involved in cell cycle regulation as a trans-activator that acts to negatively regulate cell division by controlling a set of genes required for this process. One of the activated genes is an inhibitor of cyclin-dependent kinases. Apopto…	Forkhead box P3; Transcriptional regulator which is crucial for the development and inhibitory function of regulatory T-cells (Treg). Plays an essential role in maintaining homeostasis of the immune system by allowing the acquisition of full suppressive function and stability of the Treg lineage, and by directly modulating the expansion and function of conventional T-cells. Can act either as a tr…	0.66
BMX	0.653		TP53	BMX	ENSP00000269305	ENSP00000308774	Tumor protein p53; Acts as a tumor suppressor in many tumor types; induces growth arrest or apoptosis depending on the physiological circumstances and cell type. Involved in cell cycle regulation as a trans-activator that acts to negatively regulate cell division by controlling a set of genes required for this process. One of the activated genes is an inhibitor of cyclin-dependent kinases. Apopto…	BMX non-receptor tyrosine kinase; Non-receptor tyrosine kinase that plays central but diverse modulatory roles in various signaling processes involved in the regulation of actin reorganization, cell migration, cell proliferation and survival, cell adhesion, and apoptosis. Participates in signal transduction stimulated by growth factor receptors, cytokine receptors, G-protein coupled receptors, an…	0.653
USP11	0.647		TP53	USP11	ENSP00000269305	ENSP00000218348	Tumor protein p53; Acts as a tumor suppressor in many tumor types; induces growth arrest or apoptosis depending on the physiological circumstances and cell type. Involved in cell cycle regulation as a trans-activator that acts to negatively regulate cell division by controlling a set of genes required for this process. One of the activated genes is an inhibitor of cyclin-dependent kinases. Apopto…	Ubiquitin specific peptidase 11; Protease that can remove conjugated ubiquitin from target proteins and polyubiquitin chains (PubMed-12084015, PubMed-15314155, PubMed-17897950, PubMed-19874889, PubMed-20233726, PubMed-24724799). Inhibits the degradation of target proteins by the proteasome (PubMed-12084015). Cleaves preferentially ’Lys-6’ and ’Lys-63’-linked ubiquitin chains. Has lower activity w…	0.647
HUWE1	0.628		TP53	HUWE1	ENSP00000269305	ENSP00000262854	Tumor protein p53; Acts as a tumor suppressor in many tumor types; induces growth arrest or apoptosis depending on the physiological circumstances and cell type. Involved in cell cycle regulation as a trans-activator that acts to negatively regulate cell division by controlling a set of genes required for this process. One of the activated genes is an inhibitor of cyclin-dependent kinases. Apopto…	HECT, UBA and WWE domain containing 1, E3 ubiquitin protein ligase; E3 ubiquitin-protein ligase which mediates ubiquitination and subsequent proteasomal degradation of target proteins. Regulates apoptosis by catalyzing the polyubiquitination and degradation of MCL1. Mediates monoubiquitination of DNA polymerase beta (POLB) at ’Lys-41’, ’Lys-61’ and ’Lys-81’, thereby playing a role in base-excisio…	0.628
ARAF	0.624		TP53	ARAF	ENSP00000269305	ENSP00000366244	Tumor protein p53; Acts as a tumor suppressor in many tumor types; induces growth arrest or apoptosis depending on the physiological circumstances and cell type. Involved in cell cycle regulation as a trans-activator that acts to negatively regulate cell division by controlling a set of genes required for this process. One of the activated genes is an inhibitor of cyclin-dependent kinases. Apopto…	V-raf murine sarcoma 3611 viral oncogene homolog; Involved in the transduction of mitogenic signals from the cell membrane to the nucleus. May also regulate the TOR signaling cascade	0.624
UTP14A	0.624		TP53	UTP14A	ENSP00000269305	ENSP00000377944	Tumor protein p53; Acts as a tumor suppressor in many tumor types; induces growth arrest or apoptosis depending on the physiological circumstances and cell type. Involved in cell cycle regulation as a trans-activator that acts to negatively regulate cell division by controlling a set of genes required for this process. One of the activated genes is an inhibitor of cyclin-dependent kinases. Apopto…	UTP14, U3 small nucleolar ribonucleoprotein, homolog A (yeast); May be required for ribosome biogenesis	0.624
BTK	0.607		TP53	BTK	ENSP00000269305	ENSP00000308176	Tumor protein p53; Acts as a tumor suppressor in many tumor types; induces growth arrest or apoptosis depending on the physiological circumstances and cell type. Involved in cell cycle regulation as a trans-activator that acts to negatively regulate cell division by controlling a set of genes required for this process. One of the activated genes is an inhibitor of cyclin-dependent kinases. Apopto…	Bruton agammaglobulinemia tyrosine kinase; Non-receptor tyrosine kinase indispensable for B lymphocyte development, differentiation and signaling. Binding of antigen to the B-cell antigen receptor (BCR) triggers signaling that ultimately leads to B-cell activation. After BCR engagement and activation at the plasma membrane, phosphorylates PLCG2 at several sites, igniting the downstream signaling …	0.607
HPRT1	0.587		TP53	HPRT1	ENSP00000269305	ENSP00000298556	Tumor protein p53; Acts as a tumor suppressor in many tumor types; induces growth arrest or apoptosis depending on the physiological circumstances and cell type. Involved in cell cycle regulation as a trans-activator that acts to negatively regulate cell division by controlling a set of genes required for this process. One of the activated genes is an inhibitor of cyclin-dependent kinases. Apopto…	Hypoxanthine phosphoribosyltransferase 1; Converts guanine to guanosine monophosphate, and hypoxanthine to inosine monophosphate. Transfers the 5- phosphoribosyl group from 5-phosphoribosylpyrophosphate onto the purine. Plays a central role in the generation of purine nucleotides through the purine salvage pathway	0.587
HDAC8	0.575		TP53	HDAC8	ENSP00000269305	ENSP00000362674	Tumor protein p53; Acts as a tumor suppressor in many tumor types; induces growth arrest or apoptosis depending on the physiological circumstances and cell type. Involved in cell cycle regulation as a trans-activator that acts to negatively regulate cell division by controlling a set of genes required for this process. One of the activated genes is an inhibitor of cyclin-dependent kinases. Apopto…	Histone deacetylase 8; Responsible for the deacetylation of lysine residues on the N-terminal part of the core histones (H2A, H2B, H3 and H4). Histone deacetylation gives a tag for epigenetic repression and plays an important role in transcriptional regulation, cell cycle progression and developmental events. Histone deacetylases act via the formation of large multiprotein complexes. Also involve…	0.575
DDX3X	0.54		TP53	DDX3X	ENSP00000269305	ENSP00000382840	Tumor protein p53; Acts as a tumor suppressor in many tumor types; induces growth arrest or apoptosis depending on the physiological circumstances and cell type. Involved in cell cycle regulation as a trans-activator that acts to negatively regulate cell division by controlling a set of genes required for this process. One of the activated genes is an inhibitor of cyclin-dependent kinases. Apopto…	DEAD (Asp-Glu-Ala-Asp) box polypeptide 3, X-linked; Multifunctional ATP-dependent RNA helicase. The ATPase activity can be stimulated by various ribo- and deoxynucleic acids indicative for a relaxed substrate specificity. In vitro can unwind partially double-stranded DNA with a preference for 5’- single-stranded DNA overhangs. Is involved in several steps of gene expression, such as transcription…	0.54
RNF128	0.539		TP53	RNF128	ENSP00000269305	ENSP00000255499	Tumor protein p53; Acts as a tumor suppressor in many tumor types; induces growth arrest or apoptosis depending on the physiological circumstances and cell type. Involved in cell cycle regulation as a trans-activator that acts to negatively regulate cell division by controlling a set of genes required for this process. One of the activated genes is an inhibitor of cyclin-dependent kinases. Apopto…	Ring finger protein 128, E3 ubiquitin protein ligase; E3 ubiquitin-protein ligase that catalyzes ’Lys-48’- and ’Lys-63’-linked polyubiquitin chains formation. Functions as an inhibitor of cytokine gene transcription. Inhibits IL2 and IL4 transcription, thereby playing an important role in the induction of the anergic phenotype, a long-term stable state of T-lymphocyte unresponsiveness to antigeni…	0.539
UBE2A	0.537		TP53	UBE2A	ENSP00000269305	ENSP00000360613	Tumor protein p53; Acts as a tumor suppressor in many tumor types; induces growth arrest or apoptosis depending on the physiological circumstances and cell type. Involved in cell cycle regulation as a trans-activator that acts to negatively regulate cell division by controlling a set of genes required for this process. One of the activated genes is an inhibitor of cyclin-dependent kinases. Apopto…	Ubiquitin-conjugating enzyme E2A; Accepts ubiquitin from the E1 complex and catalyzes its covalent attachment to other proteins. In association with the E3 enzyme BRE1 (RNF20 and/or RNF40), it plays a role in transcription regulation by catalyzing the monoubiquitination of histone H2B at ’Lys-120’ to form H2BK120ub1. H2BK120ub1 gives a specific tag for epigenetic transcriptional activation, elong…	0.537
KDM6A	0.535		TP53	KDM6A	ENSP00000269305	ENSP00000367203	Tumor protein p53; Acts as a tumor suppressor in many tumor types; induces growth arrest or apoptosis depending on the physiological circumstances and cell type. Involved in cell cycle regulation as a trans-activator that acts to negatively regulate cell division by controlling a set of genes required for this process. One of the activated genes is an inhibitor of cyclin-dependent kinases. Apopto…	Lysine (K)-specific demethylase 6A; Histone demethylase that specifically demethylates ’Lys- 27’ of histone H3, thereby playing a central role in histone code. Demethylates trimethylated and dimethylated but not monomethylated H3 ’Lys-27’. Plays a central role in regulation of posterior development, by regulating HOX gene expression. Demethylation of ’Lys-27’ of histone H3 is concomitant with met…	0.535
MAGED2	0.533		TP53	MAGED2	ENSP00000269305	ENSP00000218439	Tumor protein p53; Acts as a tumor suppressor in many tumor types; induces growth arrest or apoptosis depending on the physiological circumstances and cell type. Involved in cell cycle regulation as a trans-activator that acts to negatively regulate cell division by controlling a set of genes required for this process. One of the activated genes is an inhibitor of cyclin-dependent kinases. Apopto…	Melanoma antigen family D, 2	0.533
TAF9B	0.525		TP53	TAF9B	ENSP00000269305	ENSP00000339917	Tumor protein p53; Acts as a tumor suppressor in many tumor types; induces growth arrest or apoptosis depending on the physiological circumstances and cell type. Involved in cell cycle regulation as a trans-activator that acts to negatively regulate cell division by controlling a set of genes required for this process. One of the activated genes is an inhibitor of cyclin-dependent kinases. Apopto…	TAF9B RNA polymerase II, TATA box binding protein (TBP)-associated factor, 31kDa; Essential for cell viability. TAF9 and TAF9B are involved in transcriptional activation as well as repression of distinct but overlapping sets of genes. May have a role in gene regulation associated with apoptosis. TAFs are components of the transcription factor IID (TFIID) complex, the TBP-free TAFII complex (TFTC)…	0.525
CDK16	0.512		TP53	CDK16	ENSP00000269305	ENSP00000276052	Tumor protein p53; Acts as a tumor suppressor in many tumor types; induces growth arrest or apoptosis depending on the physiological circumstances and cell type. Involved in cell cycle regulation as a trans-activator that acts to negatively regulate cell division by controlling a set of genes required for this process. One of the activated genes is an inhibitor of cyclin-dependent kinases. Apopto…	Cyclin-dependent kinase 16; Protein kinase that plays a role in vesicle-mediated transport processes and exocytosis. Regulates GH1 release by brain neurons. Phosphorylates NSF, and thereby regulates NSF oligomerization. Required for normal spermatogenesis. Regulates neuron differentiation and dendrite development (By similarity). Plays a role in the regulation of insulin secretion in response to …	0.512
EDA2R	0.509		TP53	EDA2R	ENSP00000269305	ENSP00000253392	Tumor protein p53; Acts as a tumor suppressor in many tumor types; induces growth arrest or apoptosis depending on the physiological circumstances and cell type. Involved in cell cycle regulation as a trans-activator that acts to negatively regulate cell division by controlling a set of genes required for this process. One of the activated genes is an inhibitor of cyclin-dependent kinases. Apopto…	Ectodysplasin A2 receptor	0.509
MAGEA2	0.509		TP53	MAGEA2	ENSP00000269305	ENSP00000359307	Tumor protein p53; Acts as a tumor suppressor in many tumor types; induces growth arrest or apoptosis depending on the physiological circumstances and cell type. Involved in cell cycle regulation as a trans-activator that acts to negatively regulate cell division by controlling a set of genes required for this process. One of the activated genes is an inhibitor of cyclin-dependent kinases. Apopto…	Melanoma antigen family A, 2; Reduces p53/TP53 transactivation function through recruitment of HDAC3 to p53/TP53 transcription sites. Also represses p73/TP73 activity. Proposed to enhance ubiquitin ligase activity of RING-type zinc finger-containing E3 ubiquitin-protein ligases. In vitro enhances ubiquitin ligase activity of TRIM28 and stimulates p53/TP53 ubiquitination by TRIM28 potentially in p…	0.509
TIMP1	0.505		TP53	TIMP1	ENSP00000269305	ENSP00000218388	Tumor protein p53; Acts as a tumor suppressor in many tumor types; induces growth arrest or apoptosis depending on the physiological circumstances and cell type. Involved in cell cycle regulation as a trans-activator that acts to negatively regulate cell division by controlling a set of genes required for this process. One of the activated genes is an inhibitor of cyclin-dependent kinases. Apopto…	TIMP metallopeptidase inhibitor 1; Metalloproteinase inhibitor that functions by forming one to one complexes with target metalloproteinases, such as collagenases, and irreversibly inactivates them by binding to their catalytic zinc cofactor. Acts on MMP1, MMP2, MMP3, MMP7, MMP8, MMP9, MMP10, MMP11, MMP12, MMP13 and MMP16. Does not act on MMP14. Also functions as a growth factor that regulates ce…	0.505
STAG2	0.504		TP53	STAG2	ENSP00000269305	ENSP00000218089	Tumor protein p53; Acts as a tumor suppressor in many tumor types; induces growth arrest or apoptosis depending on the physiological circumstances and cell type. Involved in cell cycle regulation as a trans-activator that acts to negatively regulate cell division by controlling a set of genes required for this process. One of the activated genes is an inhibitor of cyclin-dependent kinases. Apopto…	Stromal antigen 2; Component of cohesin complex, a complex required for the cohesion of sister chromatids after DNA replication. The cohesin complex apparently forms a large proteinaceous ring within which sister chromatids can be trapped. At anaphase, the complex is cleaved and dissociates from chromatin, allowing sister chromatids to segregate. The cohesin complex may also play a role in spindl…	0.504
SYP	0.501		TP53	SYP	ENSP00000269305	ENSP00000263233	Tumor protein p53; Acts as a tumor suppressor in many tumor types; induces growth arrest or apoptosis depending on the physiological circumstances and cell type. Involved in cell cycle regulation as a trans-activator that acts to negatively regulate cell division by controlling a set of genes required for this process. One of the activated genes is an inhibitor of cyclin-dependent kinases. Apopto…	Synaptophysin; Possibly involved in structural functions as organizing other membrane components or in targeting the vesicles to the plasma membrane. Involved in the regulation of short-term and long-term synaptic plasticity (By similarity)	0.501
EFNB1	0.495		TP53	EFNB1	ENSP00000269305	ENSP00000204961	Tumor protein p53; Acts as a tumor suppressor in many tumor types; induces growth arrest or apoptosis depending on the physiological circumstances and cell type. Involved in cell cycle regulation as a trans-activator that acts to negatively regulate cell division by controlling a set of genes required for this process. One of the activated genes is an inhibitor of cyclin-dependent kinases. Apopto…	ephrin-B1; Binds to the receptor tyrosine kinases EPHB1 and EPHA1. Binds to, and induce the collapse of, commissural axons/growth cones in vitro. May play a role in constraining the orientation of longitudinally projecting axons (By similarity)	0.495
FGF13	0.491		TP53	FGF13	ENSP00000269305	ENSP00000359635	Tumor protein p53; Acts as a tumor suppressor in many tumor types; induces growth arrest or apoptosis depending on the physiological circumstances and cell type. Involved in cell cycle regulation as a trans-activator that acts to negatively regulate cell division by controlling a set of genes required for this process. One of the activated genes is an inhibitor of cyclin-dependent kinases. Apopto…	Fibroblast growth factor 13; Microtubule-binding protein which directly binds tubulin and is involved in both polymerization and stabilization of microtubules. Through its action on microtubules, may participate to the refinement of axons by negatively regulating axonal and leading processes branching. Plays a crucial role in neuron polarization and migration in the cerebral cortex and the hippoc…	0.491
GATA1	0.48		TP53	GATA1	ENSP00000269305	ENSP00000365858	Tumor protein p53; Acts as a tumor suppressor in many tumor types; induces growth arrest or apoptosis depending on the physiological circumstances and cell type. Involved in cell cycle regulation as a trans-activator that acts to negatively regulate cell division by controlling a set of genes required for this process. One of the activated genes is an inhibitor of cyclin-dependent kinases. Apopto…	GATA binding protein 1 (globin transcription factor 1); Transcriptional activator or repressor which probably serves as a general switch factor for erythroid development. It binds to DNA sites with the consensus sequence 5’-[AT]GATA[AG]-3’ within regulatory regions of globin genes and of other genes expressed in erythroid cells. Activates the transcription of genes involved in erythroid different…	0.48
PPEF1	0.479		TP53	PPEF1	ENSP00000269305	ENSP00000354871	Tumor protein p53; Acts as a tumor suppressor in many tumor types; induces growth arrest or apoptosis depending on the physiological circumstances and cell type. Involved in cell cycle regulation as a trans-activator that acts to negatively regulate cell division by controlling a set of genes required for this process. One of the activated genes is an inhibitor of cyclin-dependent kinases. Apopto…	Protein phosphatase, EF-hand calcium binding domain 1; May have a role in the recovery or adaptation response of photoreceptors. May have a role in development	0.479
HDAC6	0.477		TP53	HDAC6	ENSP00000269305	ENSP00000334061	Tumor protein p53; Acts as a tumor suppressor in many tumor types; induces growth arrest or apoptosis depending on the physiological circumstances and cell type. Involved in cell cycle regulation as a trans-activator that acts to negatively regulate cell division by controlling a set of genes required for this process. One of the activated genes is an inhibitor of cyclin-dependent kinases. Apopto…	Histone deacetylase 6; Responsible for the deacetylation of lysine residues on the N-terminal part of the core histones (H2A, H2B, H3 and H4). Histone deacetylation gives a tag for epigenetic repression and plays an important role in transcriptional regulation, cell cycle progression and developmental events. Histone deacetylases act via the formation of large multiprotein complexes (By similarit…	0.477
ELF4	0.467		TP53	ELF4	ENSP00000269305	ENSP00000311280	Tumor protein p53; Acts as a tumor suppressor in many tumor types; induces growth arrest or apoptosis depending on the physiological circumstances and cell type. Involved in cell cycle regulation as a trans-activator that acts to negatively regulate cell division by controlling a set of genes required for this process. One of the activated genes is an inhibitor of cyclin-dependent kinases. Apopto…	E74-like factor 4 (ets domain transcription factor); Transcriptional activator that binds to DNA sequences containing the consensus 5’-WGGA-3’. Transactivates promoters of the hematopoietic growth factor genes CSF2, IL3, IL8, and of the bovine lysozyme gene. Acts synergistically with RUNX1 to transactivate the IL3 promoter (By similarity). Also transactivates the PRF1 promoter in natural killer (…	0.467
CUL4B	0.462		TP53	CUL4B	ENSP00000269305	ENSP00000384109	Tumor protein p53; Acts as a tumor suppressor in many tumor types; induces growth arrest or apoptosis depending on the physiological circumstances and cell type. Involved in cell cycle regulation as a trans-activator that acts to negatively regulate cell division by controlling a set of genes required for this process. One of the activated genes is an inhibitor of cyclin-dependent kinases. Apopto…	Cullin 4B; Core component of multiple cullin-RING-based E3 ubiquitin-protein ligase complexes which mediate the ubiquitination and subsequent proteasomal degradation of target proteins. The functional specificity of the E3 ubiquitin-protein ligase complex depends on the variable substrate recognition subunit. CUL4B may act within the complex as a scaffold protein, contributing to catalysis throug…	0.462
MAGEA1	0.46		TP53	MAGEA1	ENSP00000269305	ENSP00000349085	Tumor protein p53; Acts as a tumor suppressor in many tumor types; induces growth arrest or apoptosis depending on the physiological circumstances and cell type. Involved in cell cycle regulation as a trans-activator that acts to negatively regulate cell division by controlling a set of genes required for this process. One of the activated genes is an inhibitor of cyclin-dependent kinases. Apopto…	Melanoma antigen family A, 1 (directs expression of antigen MZ2-E); May be involved in transcriptional regulation through interaction with SNW1 and recruiting histone deactelyase HDAC1. May inhibit notch intracellular domain (NICD) transactivation. May play a role in embryonal development and tumor transformation or aspects of tumor progression. Antigen recognized on a melanoma by autologous cyto…	0.46
NKRF	0.45		TP53	NKRF	ENSP00000269305	ENSP00000442308	Tumor protein p53; Acts as a tumor suppressor in many tumor types; induces growth arrest or apoptosis depending on the physiological circumstances and cell type. Involved in cell cycle regulation as a trans-activator that acts to negatively regulate cell division by controlling a set of genes required for this process. One of the activated genes is an inhibitor of cyclin-dependent kinases. Apopto…	NFKB repressing factor; Interacts with a specific negative regulatory element (NRE) 5’-AATTCCTCTGA-3’ to mediate transcriptional repression of certain NK-kappa-B responsive genes. Involved in the constitutive silencing of the interferon beta promoter, independently of the virus-induced signals, and in the inhibition of the basal and cytokine-induced iNOS promoter activity. Also involved in the re…	0.45
PLAC1	0.445		TP53	PLAC1	ENSP00000269305	ENSP00000352173	Tumor protein p53; Acts as a tumor suppressor in many tumor types; induces growth arrest or apoptosis depending on the physiological circumstances and cell type. Involved in cell cycle regulation as a trans-activator that acts to negatively regulate cell division by controlling a set of genes required for this process. One of the activated genes is an inhibitor of cyclin-dependent kinases. Apopto…	Placenta-specific 1; May play a role in placental development	0.445
IKBKG	0.443		TP53	IKBKG	ENSP00000269305	ENSP00000358622	Tumor protein p53; Acts as a tumor suppressor in many tumor types; induces growth arrest or apoptosis depending on the physiological circumstances and cell type. Involved in cell cycle regulation as a trans-activator that acts to negatively regulate cell division by controlling a set of genes required for this process. One of the activated genes is an inhibitor of cyclin-dependent kinases. Apopto…	Inhibitor of kappa light polypeptide gene enhancer in B-cells, kinase gamma; Regulatory subunit of the IKK core complex which phosphorylates inhibitors of NF-kappa-B thus leading to the dissociation of the inhibitor/NF-kappa-B complex and ultimately the degradation of the inhibitor. Its binding to scaffolding polyubiquitin seems to play a role in IKK activation by multiple signaling receptor path…	0.443
CTAG1B	0.442		TP53	CTAG1B	ENSP00000269305	ENSP00000332602	Tumor protein p53; Acts as a tumor suppressor in many tumor types; induces growth arrest or apoptosis depending on the physiological circumstances and cell type. Involved in cell cycle regulation as a trans-activator that acts to negatively regulate cell division by controlling a set of genes required for this process. One of the activated genes is an inhibitor of cyclin-dependent kinases. Apopto…	Cancer/testis antigen 1B	0.442
FOXO4	0.441		TP53	FOXO4	ENSP00000269305	ENSP00000363377	Tumor protein p53; Acts as a tumor suppressor in many tumor types; induces growth arrest or apoptosis depending on the physiological circumstances and cell type. Involved in cell cycle regulation as a trans-activator that acts to negatively regulate cell division by controlling a set of genes required for this process. One of the activated genes is an inhibitor of cyclin-dependent kinases. Apopto…	Forkhead box O4; Transcription factor involved in the regulation of the insulin signaling pathway. Binds to insulin-response elements (IREs) and can activate transcription of IGFBP1. Down-regulates expression of HIF1A and suppresses hypoxia-induced transcriptional activation of HIF1A-modulated genes. Also involved in negative regulation of the cell cycle. Involved in increased proteasome activity…	0.441
APEX2	0.436		TP53	APEX2	ENSP00000269305	ENSP00000364126	Tumor protein p53; Acts as a tumor suppressor in many tumor types; induces growth arrest or apoptosis depending on the physiological circumstances and cell type. Involved in cell cycle regulation as a trans-activator that acts to negatively regulate cell division by controlling a set of genes required for this process. One of the activated genes is an inhibitor of cyclin-dependent kinases. Apopto…	APEX nuclease (apurinic/apyrimidinic endonuclease) 2; Function as a weak apurinic/apyrimidinic (AP) endodeoxyribonuclease in the DNA base excision repair (BER) pathway of DNA lesions induced by oxidative and alkylating agents. Initiates repair of AP sites in DNA by catalyzing hydrolytic incision of the phosphodiester backbone immediately adjacent to the damage, generating a single-strand break wi…	0.436
MAGEA3	0.431		TP53	MAGEA3	ENSP00000269305	ENSP00000359301	Tumor protein p53; Acts as a tumor suppressor in many tumor types; induces growth arrest or apoptosis depending on the physiological circumstances and cell type. Involved in cell cycle regulation as a trans-activator that acts to negatively regulate cell division by controlling a set of genes required for this process. One of the activated genes is an inhibitor of cyclin-dependent kinases. Apopto…	Melanoma antigen family A, 3; Proposed to enhance ubiquitin ligase activity of RING- type zinc finger-containing E3 ubiquitin-protein ligases. May enhance ubiquitin ligase activity of TRIM28 and stimulate p53/TP53 ubiquitination by TRIM28. Proposed to act through recruitment and/or stabilization of the Ubl-conjugating enzyme (E2) at the E3-substrate complex. May play a role in embryonal developme…	0.431
SUV39H1	0.412		TP53	SUV39H1	ENSP00000269305	ENSP00000365877	Tumor protein p53; Acts as a tumor suppressor in many tumor types; induces growth arrest or apoptosis depending on the physiological circumstances and cell type. Involved in cell cycle regulation as a trans-activator that acts to negatively regulate cell division by controlling a set of genes required for this process. One of the activated genes is an inhibitor of cyclin-dependent kinases. Apopto…	Suppressor of variegation 3-9 homolog 1 (Drosophila); Histone methyltransferase that specifically trimethylates ’Lys-9’ of histone H3 using monomethylated H3 ’Lys- 9’ as substrate. Also weakly methylates histone H1 (in vitro). H3 ’Lys-9’ trimethylation represents a specific tag for epigenetic transcriptional repression by recruiting HP1 (CBX1, CBX3 and/or CBX5) proteins to methylated histones. Ma…	0.412
ARX	0.408		TP53	ARX	ENSP00000269305	ENSP00000368332	Tumor protein p53; Acts as a tumor suppressor in many tumor types; induces growth arrest or apoptosis depending on the physiological circumstances and cell type. Involved in cell cycle regulation as a trans-activator that acts to negatively regulate cell division by controlling a set of genes required for this process. One of the activated genes is an inhibitor of cyclin-dependent kinases. Apopto…	Aristaless related homeobox; Transcription factor required for normal brain development. May be important for maintenance of specific neuronal subtypes in the cerebral cortex and axonal guidance in the floor plate	0.408
DDX53	0.407		TP53	DDX53	ENSP00000269305	ENSP00000368667	Tumor protein p53; Acts as a tumor suppressor in many tumor types; induces growth arrest or apoptosis depending on the physiological circumstances and cell type. Involved in cell cycle regulation as a trans-activator that acts to negatively regulate cell division by controlling a set of genes required for this process. One of the activated genes is an inhibitor of cyclin-dependent kinases. Apopto…	DEAD (Asp-Glu-Ala-Asp) box polypeptide 53	0.407
TSC22D3	0.395		TP53	TSC22D3	ENSP00000269305	ENSP00000314655	Tumor protein p53; Acts as a tumor suppressor in many tumor types; induces growth arrest or apoptosis depending on the physiological circumstances and cell type. Involved in cell cycle regulation as a trans-activator that acts to negatively regulate cell division by controlling a set of genes required for this process. One of the activated genes is an inhibitor of cyclin-dependent kinases. Apopto…	TSC22 domain family, member 3; Protects T-cells from IL2 deprivation-induced apoptosis through the inhibition of FOXO3A transcriptional activity that leads to the down-regulation of the pro-apoptotic factor BCL2L11. In macrophages, plays a role in the anti-inflammatory and immunosuppressive effects of glucocorticoids and IL10. In T-cells, inhibits anti-CD3-induced NFKB1 nuclear translocation. In …	0.395
PGK1	0.385		TP53	PGK1	ENSP00000269305	ENSP00000362413	Tumor protein p53; Acts as a tumor suppressor in many tumor types; induces growth arrest or apoptosis depending on the physiological circumstances and cell type. Involved in cell cycle regulation as a trans-activator that acts to negatively regulate cell division by controlling a set of genes required for this process. One of the activated genes is an inhibitor of cyclin-dependent kinases. Apopto…	Phosphoglycerate kinase 1; In addition to its role as a glycolytic enzyme, it seems that PGK-1 acts as a polymerase alpha cofactor protein (primer recognition protein) (PubMed-2324090). May play a role in sperm motility (PubMed-26677959)	0.385
FIGF	0.381		TP53	FIGF	ENSP00000269305	ENSP00000297904	Tumor protein p53; Acts as a tumor suppressor in many tumor types; induces growth arrest or apoptosis depending on the physiological circumstances and cell type. Involved in cell cycle regulation as a trans-activator that acts to negatively regulate cell division by controlling a set of genes required for this process. One of the activated genes is an inhibitor of cyclin-dependent kinases. Apopto…	C-fos induced growth factor (vascular endothelial growth factor D); Growth factor active in angiogenesis, lymphangiogenesis and endothelial cell growth, stimulating their proliferation and migration and also has effects on the permeability of blood vessels. May function in the formation of the venous and lymphatic vascular systems during embryogenesis, and also in the maintenance of differentiate…	0.381
MECP2	0.38		TP53	MECP2	ENSP00000269305	ENSP00000395535	Tumor protein p53; Acts as a tumor suppressor in many tumor types; induces growth arrest or apoptosis depending on the physiological circumstances and cell type. Involved in cell cycle regulation as a trans-activator that acts to negatively regulate cell division by controlling a set of genes required for this process. One of the activated genes is an inhibitor of cyclin-dependent kinases. Apopto…	Methyl CpG binding protein 2 (Rett syndrome); Chromosomal protein that binds to methylated DNA. It can bind specifically to a single methyl-CpG pair. It is not influenced by sequences flanking the methyl-CpGs. Mediates transcriptional repression through interaction with histone deacetylase and the corepressor SIN3A. Binds both 5-methylcytosine (5mC) and 5-hydroxymethylcytosine (5hmC)-containing D…	0.38
GNL3L	0.374		TP53	GNL3L	ENSP00000269305	ENSP00000338573	Tumor protein p53; Acts as a tumor suppressor in many tumor types; induces growth arrest or apoptosis depending on the physiological circumstances and cell type. Involved in cell cycle regulation as a trans-activator that acts to negatively regulate cell division by controlling a set of genes required for this process. One of the activated genes is an inhibitor of cyclin-dependent kinases. Apopto…	Guanine nucleotide binding protein-like 3 (nucleolar)-like; Stabilizes TERF1 telomeric association by preventing TERF1 recruitment by PML. Stabilizes TERF1 protein by preventing its ubiquitination and hence proteasomal degradation. Does so by interfering with TERF1-binding to FBXO4 E3 ubiquitin-protein ligase. Required for cell proliferation. By stabilizing TRF1 protein during mitosis, promotes m…	0.374
YY2	0.372		TP53	YY2	ENSP00000269305	ENSP00000389381	Tumor protein p53; Acts as a tumor suppressor in many tumor types; induces growth arrest or apoptosis depending on the physiological circumstances and cell type. Involved in cell cycle regulation as a trans-activator that acts to negatively regulate cell division by controlling a set of genes required for this process. One of the activated genes is an inhibitor of cyclin-dependent kinases. Apopto…	YY2 transcription factor; Functions as a multifunctional transcription factor that may exhibit positive and negative control on a large number of genes. May antagonize YY1 and function in development and differentiation	0.372
MAGED4	0.364		TP53	MAGED4	ENSP00000269305	ENSP00000364777	Tumor protein p53; Acts as a tumor suppressor in many tumor types; induces growth arrest or apoptosis depending on the physiological circumstances and cell type. Involved in cell cycle regulation as a trans-activator that acts to negatively regulate cell division by controlling a set of genes required for this process. One of the activated genes is an inhibitor of cyclin-dependent kinases. Apopto…	Melanoma antigen family D, 4; May enhance ubiquitin ligase activity of RING-type zinc finger-containing E3 ubiquitin-protein ligases. Proposed to act through recruitment and/or stabilization of the Ubl-conjugating enzyme (E2) at the E3-substrate complex	0.364
TREX2	0.364		TP53	TREX2	ENSP00000269305	ENSP00000333441	Tumor protein p53; Acts as a tumor suppressor in many tumor types; induces growth arrest or apoptosis depending on the physiological circumstances and cell type. Involved in cell cycle regulation as a trans-activator that acts to negatively regulate cell division by controlling a set of genes required for this process. One of the activated genes is an inhibitor of cyclin-dependent kinases. Apopto…	Three prime repair exonuclease 2; Exonuclease with a preference for double-stranded DNA with mismatched 3’ termini. May play a role in DNA repair	0.364
AIFM1	0.362		TP53	AIFM1	ENSP00000269305	ENSP00000287295	Tumor protein p53; Acts as a tumor suppressor in many tumor types; induces growth arrest or apoptosis depending on the physiological circumstances and cell type. Involved in cell cycle regulation as a trans-activator that acts to negatively regulate cell division by controlling a set of genes required for this process. One of the activated genes is an inhibitor of cyclin-dependent kinases. Apopto…	Apoptosis-inducing factor, mitochondrion-associated, 1; Functions both as NADH oxidoreductase and as regulator of apoptosis. In response to apoptotic stimuli, it is released from the mitochondrion intermembrane space into the cytosol and to the nucleus, where it functions as a proapoptotic factor in a caspase-independent pathway. In contrast, functions as an antiapoptotic factor in normal mitocho…	0.362
CITED1	0.361		TP53	CITED1	ENSP00000269305	ENSP00000388548	Tumor protein p53; Acts as a tumor suppressor in many tumor types; induces growth arrest or apoptosis depending on the physiological circumstances and cell type. Involved in cell cycle regulation as a trans-activator that acts to negatively regulate cell division by controlling a set of genes required for this process. One of the activated genes is an inhibitor of cyclin-dependent kinases. Apopto…	Cbp/p300-interacting transactivator, with Glu/Asp-rich carboxy-terminal domain, 1; Transcriptional coactivator of the p300/CBP-mediated trancription complex. Enhances SMAD-mediated transcription by strengthening the functional link between the DNA-binding SMAD transcription factors and the p300/CBP transcription coactivator complex. Stimulates estrogen-dependent transactivation activity mediated …	0.361
MAGEC2	0.36		TP53	MAGEC2	ENSP00000269305	ENSP00000354660	Tumor protein p53; Acts as a tumor suppressor in many tumor types; induces growth arrest or apoptosis depending on the physiological circumstances and cell type. Involved in cell cycle regulation as a trans-activator that acts to negatively regulate cell division by controlling a set of genes required for this process. One of the activated genes is an inhibitor of cyclin-dependent kinases. Apopto…	Melanoma antigen family C, 2; Proposed to enhance ubiquitin ligase activity of RING- type zinc finger-containing E3 ubiquitin-protein ligases. In vitro enhances ubiquitin ligase activity of TRIM28 and stimulates p53/TP53 ubiquitination in presence of Ubl-conjugating enzyme UBE2H leading to p53/TP53 degradation. Proposed to act through recruitment and/or stabilization of the Ubl-conjugating enzyme…	0.36
MED12	0.354		TP53	MED12	ENSP00000269305	ENSP00000363193	Tumor protein p53; Acts as a tumor suppressor in many tumor types; induces growth arrest or apoptosis depending on the physiological circumstances and cell type. Involved in cell cycle regulation as a trans-activator that acts to negatively regulate cell division by controlling a set of genes required for this process. One of the activated genes is an inhibitor of cyclin-dependent kinases. Apopto…	Mediator complex subunit 12; Component of the Mediator complex, a coactivator involved in the regulated transcription of nearly all RNA polymerase II-dependent genes. Mediator functions as a bridge to convey information from gene-specific regulatory proteins to the basal RNA polymerase II transcription machinery. Mediator is recruited to promoters by direct interactions with regulatory proteins a…	0.354
PLP1	0.345		TP53	PLP1	ENSP00000269305	ENSP00000305152	Tumor protein p53; Acts as a tumor suppressor in many tumor types; induces growth arrest or apoptosis depending on the physiological circumstances and cell type. Involved in cell cycle regulation as a trans-activator that acts to negatively regulate cell division by controlling a set of genes required for this process. One of the activated genes is an inhibitor of cyclin-dependent kinases. Apopto…	Proteolipid protein 1; This is the major myelin protein from the central nervous system. It plays an important role in the formation or maintenance of the multilamellar structure of myelin	0.345
PAK3	0.344		TP53	PAK3	ENSP00000269305	ENSP00000353864	Tumor protein p53; Acts as a tumor suppressor in many tumor types; induces growth arrest or apoptosis depending on the physiological circumstances and cell type. Involved in cell cycle regulation as a trans-activator that acts to negatively regulate cell division by controlling a set of genes required for this process. One of the activated genes is an inhibitor of cyclin-dependent kinases. Apopto…	P21 protein (Cdc42/Rac)-activated kinase 3; Serine/threonine protein kinase that plays a role in a variety of different signaling pathways including cytoskeleton regulation, cell migration, or cell cycle regulation. Plays a role in dendrite spine morphogenesis as well as synapse formation and plasticity. Acts as downstream effector of the small GTPases CDC42 and RAC1. Activation by the binding of…	0.344
ATP7A	0.342		TP53	ATP7A	ENSP00000269305	ENSP00000345728	Tumor protein p53; Acts as a tumor suppressor in many tumor types; induces growth arrest or apoptosis depending on the physiological circumstances and cell type. Involved in cell cycle regulation as a trans-activator that acts to negatively regulate cell division by controlling a set of genes required for this process. One of the activated genes is an inhibitor of cyclin-dependent kinases. Apopto…	ATPase, Cu++ transporting, alpha polypeptide; May supply copper to copper-requiring proteins within the secretory pathway, when localized in the trans-Golgi network. Under conditions of elevated extracellular copper, it relocalized to the plasma membrane where it functions in the efflux of copper from cells	0.342
SEPT6	0.34		TP53	SEPT6	ENSP00000269305	ENSP00000341524	Tumor protein p53; Acts as a tumor suppressor in many tumor types; induces growth arrest or apoptosis depending on the physiological circumstances and cell type. Involved in cell cycle regulation as a trans-activator that acts to negatively regulate cell division by controlling a set of genes required for this process. One of the activated genes is an inhibitor of cyclin-dependent kinases. Apopto…	Septin 6; Filament-forming cytoskeletal GTPase. Required for normal organization of the actin cytoskeleton. Involved in cytokinesis. May play a role in HCV RNA replication	0.34
DKC1	0.338		TP53	DKC1	ENSP00000269305	ENSP00000358563	Tumor protein p53; Acts as a tumor suppressor in many tumor types; induces growth arrest or apoptosis depending on the physiological circumstances and cell type. Involved in cell cycle regulation as a trans-activator that acts to negatively regulate cell division by controlling a set of genes required for this process. One of the activated genes is an inhibitor of cyclin-dependent kinases. Apopto…	Dyskeratosis congenita 1, dyskerin; Isoform 1- Required for ribosome biogenesis and telomere maintenance. Probable catalytic subunit of H/ACA small nucleolar ribonucleoprotein (H/ACA snoRNP) complex, which catalyzes pseudouridylation of rRNA. This involves the isomerization of uridine such that the ribose is subsequently attached to C5, instead of the normal N1. Each rRNA can contain up to 100 ps…	0.338
BRCC3	0.336		TP53	BRCC3	ENSP00000269305	ENSP00000358474	Tumor protein p53; Acts as a tumor suppressor in many tumor types; induces growth arrest or apoptosis depending on the physiological circumstances and cell type. Involved in cell cycle regulation as a trans-activator that acts to negatively regulate cell division by controlling a set of genes required for this process. One of the activated genes is an inhibitor of cyclin-dependent kinases. Apopto…	BRCA1/BRCA2-containing complex, subunit 3; Metalloprotease that specifically cleaves ’Lys-63’- linked polyubiquitin chains (PubMed-19214193, PubMed-20656690, PubMed-24075985, PubMed-26344097). Does not have activity toward ’Lys-48’-linked polyubiquitin chains. Component of the BRCA1-A complex, a complex that specifically recognizes ’Lys-63’-linked ubiquitinated histones H2A and H2AX at DNA lesion…	0.336
SMARCA1	0.334		TP53	SMARCA1	ENSP00000269305	ENSP00000360163	Tumor protein p53; Acts as a tumor suppressor in many tumor types; induces growth arrest or apoptosis depending on the physiological circumstances and cell type. Involved in cell cycle regulation as a trans-activator that acts to negatively regulate cell division by controlling a set of genes required for this process. One of the activated genes is an inhibitor of cyclin-dependent kinases. Apopto…	SWI/SNF related, matrix associated, actin dependent regulator of chromatin, subfamily a, member 1; Energy-transducing component of NURF (nucleosome- remodeling factor) and CERF (CECR2-containing-remodeling factor) complexes. Both complexes facilitate the perturbation of chromatin structure in an ATP-dependent manner. Potentiates neurite outgrowth. May be involved in brain development by regulatin…	0.334
CXCR3	0.323		TP53	CXCR3	ENSP00000269305	ENSP00000362795	Tumor protein p53; Acts as a tumor suppressor in many tumor types; induces growth arrest or apoptosis depending on the physiological circumstances and cell type. Involved in cell cycle regulation as a trans-activator that acts to negatively regulate cell division by controlling a set of genes required for this process. One of the activated genes is an inhibitor of cyclin-dependent kinases. Apopto…	Chemokine (C-X-C motif) receptor 3; Isoform 1- Receptor for the C-X-C chemokine CXCL9, CXCL10 and CXCL11 and mediates the proliferation, survival and angiogenic activity of human mesangial cells (HMC) through a heterotrimeric G-protein signaling pathway (PubMed-12782716). Binds to CCL21. Probably promotes cell chemotaxis response	0.323
MAGEH1	0.322		TP53	MAGEH1	ENSP00000269305	ENSP00000343706	Tumor protein p53; Acts as a tumor suppressor in many tumor types; induces growth arrest or apoptosis depending on the physiological circumstances and cell type. Involved in cell cycle regulation as a trans-activator that acts to negatively regulate cell division by controlling a set of genes required for this process. One of the activated genes is an inhibitor of cyclin-dependent kinases. Apopto…	Melanoma antigen family H, 1	0.322
CYBB	0.321		TP53	CYBB	ENSP00000269305	ENSP00000367851	Tumor protein p53; Acts as a tumor suppressor in many tumor types; induces growth arrest or apoptosis depending on the physiological circumstances and cell type. Involved in cell cycle regulation as a trans-activator that acts to negatively regulate cell division by controlling a set of genes required for this process. One of the activated genes is an inhibitor of cyclin-dependent kinases. Apopto…	Cytochrome b-245, beta polypeptide; Critical component of the membrane-bound oxidase of phagocytes that generates superoxide. It is the terminal component of a respiratory chain that transfers single electrons from cytoplasmic NADPH across the plasma membrane to molecular oxygen on the exterior. Also functions as a voltage-gated proton channel that mediates the H(+) currents of resting phagocytes…	0.321
IRAK1	0.319		TP53	IRAK1	ENSP00000269305	ENSP00000358997	Tumor protein p53; Acts as a tumor suppressor in many tumor types; induces growth arrest or apoptosis depending on the physiological circumstances and cell type. Involved in cell cycle regulation as a trans-activator that acts to negatively regulate cell division by controlling a set of genes required for this process. One of the activated genes is an inhibitor of cyclin-dependent kinases. Apopto…	Interleukin-1 receptor-associated kinase 1; Serine/threonine-protein kinase that plays a critical role in initiating innate immune response against foreign pathogens. Involved in Toll-like receptor (TLR) and IL-1R signaling pathways. Is rapidly recruited by MYD88 to the receptor- signaling complex upon TLR activation. Association with MYD88 leads to IRAK1 phosphorylation by IRAK4 and subsequent a…	0.319
SAT1	0.319		TP53	SAT1	ENSP00000269305	ENSP00000368572	Tumor protein p53; Acts as a tumor suppressor in many tumor types; induces growth arrest or apoptosis depending on the physiological circumstances and cell type. Involved in cell cycle regulation as a trans-activator that acts to negatively regulate cell division by controlling a set of genes required for this process. One of the activated genes is an inhibitor of cyclin-dependent kinases. Apopto…	Spermidine/spermine N1-acetyltransferase 1; Enzyme which catalyzes the acetylation of polyamines. Substrate specificity- norspermidine = spermidine >> spermine > N(1)-acetylspermine > putrescine. This highly regulated enzyme allows a fine attenuation of the intracellular concentration of polyamines. Also involved in the regulation of polyamine transport out of cells. Acts on 1,3-diaminopropane, 1…	0.319
UBA1	0.316		TP53	UBA1	ENSP00000269305	ENSP00000338413	Tumor protein p53; Acts as a tumor suppressor in many tumor types; induces growth arrest or apoptosis depending on the physiological circumstances and cell type. Involved in cell cycle regulation as a trans-activator that acts to negatively regulate cell division by controlling a set of genes required for this process. One of the activated genes is an inhibitor of cyclin-dependent kinases. Apopto…	Ubiquitin-like modifier activating enzyme 1; Catalyzes the first step in ubiquitin conjugation to mark cellular proteins for degradation through the ubiquitin- proteasome system (PubMed-1606621, PubMed-1447181). Activates ubiquitin by first adenylating its C-terminal glycine residue with ATP, and thereafter linking this residue to the side chain of a cysteine residue in E1, yielding a ubiquitin-E…	0.316
FLNA	0.312		TP53	FLNA	ENSP00000269305	ENSP00000358866	Tumor protein p53; Acts as a tumor suppressor in many tumor types; induces growth arrest or apoptosis depending on the physiological circumstances and cell type. Involved in cell cycle regulation as a trans-activator that acts to negatively regulate cell division by controlling a set of genes required for this process. One of the activated genes is an inhibitor of cyclin-dependent kinases. Apopto…	Filamin A, alpha; Promotes orthogonal branching of actin filaments and links actin filaments to membrane glycoproteins. Anchors various transmembrane proteins to the actin cytoskeleton and serves as a scaffold for a wide range of cytoplasmic signaling proteins. Interaction with FLNA may allow neuroblast migration from the ventricular zone into the cortical plate. Tethers cell surface- localized f…	0.312
MAGEE1	0.309		TP53	MAGEE1	ENSP00000269305	ENSP00000354912	Tumor protein p53; Acts as a tumor suppressor in many tumor types; induces growth arrest or apoptosis depending on the physiological circumstances and cell type. Involved in cell cycle regulation as a trans-activator that acts to negatively regulate cell division by controlling a set of genes required for this process. One of the activated genes is an inhibitor of cyclin-dependent kinases. Apopto…	Melanoma antigen family E, 1; May enhance ubiquitin ligase activity of RING-type zinc finger-containing E3 ubiquitin-protein ligases. Proposed to act through recruitment and/or stabilization of the Ubl-conjugating enzyme (E2) at the E3-substrate complex	0.309
AGTR2	0.307		AGTR2	TP53	ENSP00000360973	ENSP00000269305	Angiotensin II receptor, type 2; Receptor for angiotensin II. Cooperates with MTUS1 to inhibit ERK2 activation and cell proliferation	Tumor protein p53; Acts as a tumor suppressor in many tumor types; induces growth arrest or apoptosis depending on the physiological circumstances and cell type. Involved in cell cycle regulation as a trans-activator that acts to negatively regulate cell division by controlling a set of genes required for this process. One of the activated genes is an inhibitor of cyclin-dependent kinases. Apopto…	0.307
UBQLN2	0.307		TP53	UBQLN2	ENSP00000269305	ENSP00000345195	Tumor protein p53; Acts as a tumor suppressor in many tumor types; induces growth arrest or apoptosis depending on the physiological circumstances and cell type. Involved in cell cycle regulation as a trans-activator that acts to negatively regulate cell division by controlling a set of genes required for this process. One of the activated genes is an inhibitor of cyclin-dependent kinases. Apopto…	Ubiquilin 2; Plays an important role in the regulation of different protein degradation mechanisms and pathways including ubiquitin- proteasome system (UPS), autophagy and the endoplasmic reticulum- associated protein degradation (ERAD) pathway. Mediates the proteasomal targeting of misfolded or accumulated proteins for degradation by binding (via UBA domain) to their polyubiquitin chains and by …	0.307
IL2RG	0.306		TP53	IL2RG	ENSP00000269305	ENSP00000363318	Tumor protein p53; Acts as a tumor suppressor in many tumor types; induces growth arrest or apoptosis depending on the physiological circumstances and cell type. Involved in cell cycle regulation as a trans-activator that acts to negatively regulate cell division by controlling a set of genes required for this process. One of the activated genes is an inhibitor of cyclin-dependent kinases. Apopto…	Interleukin 2 receptor, gamma; Common subunit for the receptors for a variety of interleukins	0.306
DCX	0.305		TP53	DCX	ENSP00000269305	ENSP00000337697	Tumor protein p53; Acts as a tumor suppressor in many tumor types; induces growth arrest or apoptosis depending on the physiological circumstances and cell type. Involved in cell cycle regulation as a trans-activator that acts to negatively regulate cell division by controlling a set of genes required for this process. One of the activated genes is an inhibitor of cyclin-dependent kinases. Apopto…	Doublecortin; Microtubule-associated protein required for initial steps of neuronal dispersion and cortex lamination during cerebral cortex development. May act by competing with the putative neuronal protein kinase DCLK1 in binding to a target protein. May in that way participate in a signaling pathway that is crucial for neuronal interaction before and during migration, possibly as part of a ca…	0.305
HCCS	0.305		TP53	HCCS	ENSP00000269305	ENSP00000326579	Tumor protein p53; Acts as a tumor suppressor in many tumor types; induces growth arrest or apoptosis depending on the physiological circumstances and cell type. Involved in cell cycle regulation as a trans-activator that acts to negatively regulate cell division by controlling a set of genes required for this process. One of the activated genes is an inhibitor of cyclin-dependent kinases. Apopto…	Holocytochrome c synthase; Links covalently the heme group to the apoprotein of cytochrome c	0.305
MSN	0.305		TP53	MSN	ENSP00000269305	ENSP00000353408	Tumor protein p53; Acts as a tumor suppressor in many tumor types; induces growth arrest or apoptosis depending on the physiological circumstances and cell type. Involved in cell cycle regulation as a trans-activator that acts to negatively regulate cell division by controlling a set of genes required for this process. One of the activated genes is an inhibitor of cyclin-dependent kinases. Apopto…	Moesin; Probably involved in connections of major cytoskeletal structures to the plasma membrane. May inhibit herpes simplex virus 1 infection at an early stage	0.305
NOX1	0.305		TP53	NOX1	ENSP00000269305	ENSP00000362057	Tumor protein p53; Acts as a tumor suppressor in many tumor types; induces growth arrest or apoptosis depending on the physiological circumstances and cell type. Involved in cell cycle regulation as a trans-activator that acts to negatively regulate cell division by controlling a set of genes required for this process. One of the activated genes is an inhibitor of cyclin-dependent kinases. Apopto…	NADPH oxidase 1; NOH-1S is a voltage-gated proton channel that mediates the H(+) currents of resting phagocytes and other tissues. It participates in the regulation of cellular pH and is blocked by zinc. NOH-1L is a pyridine nucleotide-dependent oxidoreductase that generates superoxide and might conduct H(+) ions as part of its electron transport mechanism, whereas NOH-1S does not contain an elec…	0.305
SSX2B	0.305		TP53	SSX2B	ENSP00000269305	ENSP00000364665	Tumor protein p53; Acts as a tumor suppressor in many tumor types; induces growth arrest or apoptosis depending on the physiological circumstances and cell type. Involved in cell cycle regulation as a trans-activator that acts to negatively regulate cell division by controlling a set of genes required for this process. One of the activated genes is an inhibitor of cyclin-dependent kinases. Apopto…	Synovial sarcoma, X breakpoint 2B; Could act as a modulator of transcription	0.305
NR0B1	0.304		TP53	NR0B1	ENSP00000269305	ENSP00000368253	Tumor protein p53; Acts as a tumor suppressor in many tumor types; induces growth arrest or apoptosis depending on the physiological circumstances and cell type. Involved in cell cycle regulation as a trans-activator that acts to negatively regulate cell division by controlling a set of genes required for this process. One of the activated genes is an inhibitor of cyclin-dependent kinases. Apopto…	Nuclear receptor subfamily 0, group B, member 1; Orphan nuclear receptor. Component of a cascade required for the development of the hypothalamic-pituitary-adrenal-gonadal axis. Acts as a coregulatory protein that inhibits the transcriptional activity of other nuclear receptors through heterodimeric interactions. May also have a role in the development of the embryo and in the maintenance of embr…	0.304
PDZD4	0.304		TP53	PDZD4	ENSP00000269305	ENSP00000164640	Tumor protein p53; Acts as a tumor suppressor in many tumor types; induces growth arrest or apoptosis depending on the physiological circumstances and cell type. Involved in cell cycle regulation as a trans-activator that acts to negatively regulate cell division by controlling a set of genes required for this process. One of the activated genes is an inhibitor of cyclin-dependent kinases. Apopto…	PDZ domain containing 4	0.304
EDA	0.303		TP53	EDA	ENSP00000269305	ENSP00000363680	Tumor protein p53; Acts as a tumor suppressor in many tumor types; induces growth arrest or apoptosis depending on the physiological circumstances and cell type. Involved in cell cycle regulation as a trans-activator that acts to negatively regulate cell division by controlling a set of genes required for this process. One of the activated genes is an inhibitor of cyclin-dependent kinases. Apopto…	Ectodysplasin A; Seems to be involved in epithelial-mesenchymal signaling during morphogenesis of ectodermal organs. Isoform 1 binds only to the receptor EDAR, while isoform 3 binds exclusively to the receptor XEDAR	0.303
GPC3	0.303		TP53	GPC3	ENSP00000269305	ENSP00000377836	Tumor protein p53; Acts as a tumor suppressor in many tumor types; induces growth arrest or apoptosis depending on the physiological circumstances and cell type. Involved in cell cycle regulation as a trans-activator that acts to negatively regulate cell division by controlling a set of genes required for this process. One of the activated genes is an inhibitor of cyclin-dependent kinases. Apopto…	Glypican 3; Cell surface proteoglycan that bears heparan sulfate. Inhibits the dipeptidyl peptidase activity of DPP4. May be involved in the suppression/modulation of growth in the predominantly mesodermal tissues and organs. May play a role in the modulation of IGF2 interactions with its receptor and thereby modulate its function. May regulate growth and tumor predisposition	0.303
MAGEA2B	0.303		TP53	MAGEA2B	ENSP00000269305	ENSP00000333487	Tumor protein p53; Acts as a tumor suppressor in many tumor types; induces growth arrest or apoptosis depending on the physiological circumstances and cell type. Involved in cell cycle regulation as a trans-activator that acts to negatively regulate cell division by controlling a set of genes required for this process. One of the activated genes is an inhibitor of cyclin-dependent kinases. Apopto…	Melanoma antigen family A, 2B	0.303
MAGEA4	0.303		TP53	MAGEA4	ENSP00000269305	ENSP00000276344	Tumor protein p53; Acts as a tumor suppressor in many tumor types; induces growth arrest or apoptosis depending on the physiological circumstances and cell type. Involved in cell cycle regulation as a trans-activator that acts to negatively regulate cell division by controlling a set of genes required for this process. One of the activated genes is an inhibitor of cyclin-dependent kinases. Apopto…	Melanoma antigen family A, 4; Not known, though may play a role in embryonal development and tumor transformation or aspects of tumor progression	0.303
KEY:
≥0.3confidence level is the p53-STRING set

## Sheet: 2. GO analysis + TP53
GOID	GOTerm	Ontology Source	Term PValue	Term PValue Corrected with Bonferroni step down	Group PValue	Group PValue Corrected with Bonferroni step down	GOLevels	GOGroups	% Associated Genes	Nr. Genes	Associated Genes Found
GO:0000733	DNA strand renaturation	GO_BiologicalProcess-EBI-QuickGO-GOA_20.11.2017_00h00	1.9796e-05	0.000950208	0.000102168	0.00163469	[5, 6, 7]	Group17	27.2727	3	[ATRX, SMARCA1, TP53]
GO:0036124	histone H3-K9 trimethylation	GO_BiologicalProcess-EBI-QuickGO-GOA_20.11.2017_00h00	4.31957e-05	0.001987	4.94619e-06	9.39775e-05	[7, 8, 9, 10, 11, 12]	Group22	21.4286	3	[ATRX, MECP2, SUV39H1]
GO:1901984	negative regulation of protein acetylation	GO_BiologicalProcess-EBI-QuickGO-GOA_20.11.2017_00h00	4.10221e-06	0.00020511	4.94619e-06	9.39775e-05	[6, 7, 8, 9, 10]	Group22	18.1818	4	[FOXP3, HDAC8, MAGEA2, MECP2]
GO:0035067	negative regulation of histone acetylation	GO_BiologicalProcess-EBI-QuickGO-GOA_20.11.2017_00h00	7.98172e-05	0.00351196	4.94619e-06	9.39775e-05	[6, 7, 8, 9, 10, 11, 12, 13]	Group22	17.6471	3	[FOXP3, HDAC8, MECP2]
GO:2000757	negative regulation of peptidyl-lysine acetylation	GO_BiologicalProcess-EBI-QuickGO-GOA_20.11.2017_00h00	0.000132356	0.0054266	4.94619e-06	9.39775e-05	[7, 8, 9, 10, 11]	Group22	15	3	[FOXP3, HDAC8, MECP2]
GO:0071236	cellular response to antibiotic	GO_BiologicalProcess-EBI-QuickGO-GOA_20.11.2017_00h00	0.000177499	0.00709996	4.94619e-06	9.39775e-05	[4]	Group22	13.6364	3	[ATP7A, HDAC8, TP53]
GO:0070198	protein localization to chromosome, telomeric region	GO_BiologicalProcess-EBI-QuickGO-GOA_20.11.2017_00h00	0.000501397	0.0170475	0.000270723	0.0035194	[7]	Group18	9.67742	3	[ATRX, DKC1, GNL3L]
GO:0051567	histone H3-K9 methylation	GO_BiologicalProcess-EBI-QuickGO-GOA_20.11.2017_00h00	0.000501397	0.0170475	4.94619e-06	9.39775e-05	[7, 8, 9, 10, 11]	Group22	9.67742	3	[ATRX, MECP2, SUV39H1]
GO:0061647	histone H3-K9 modification	GO_BiologicalProcess-EBI-QuickGO-GOA_20.11.2017_00h00	5.81278e-05	0.00261575	0.000270723	0.0035194	[6, 7, 8]	Group18	9.52381	4	[ATRX, HDAC8, MECP2, SUV39H1]
GO:0061647	histone H3-K9 modification	GO_BiologicalProcess-EBI-QuickGO-GOA_20.11.2017_00h00	5.81278e-05	0.00261575	4.94619e-06	9.39775e-05	[6, 7, 8]	Group22	9.52381	4	[ATRX, HDAC8, MECP2, SUV39H1]
GO:1900117	regulation of execution phase of apoptosis	GO_BiologicalProcess-EBI-QuickGO-GOA_20.11.2017_00h00	0.000604185	0.0193339	0.000684523	0.00821428	[3, 6, 7]	Group14	9.09091	3	[AIFM1, CXCR3, TP53]
GO:0070423	nucleotide-binding oligomerization domain containing signaling pathway	GO_BiologicalProcess-EBI-QuickGO-GOA_20.11.2017_00h00	0.00084802	0.0237446	0.00394466	0.0157786	[5, 6, 7, 8, 9, 10, 11, 12]	Group13	8.10811	3	[IKBKG, IRAK1, XIAP]
GO:0035872	nucleotide-binding domain, leucine rich repeat containing receptor signaling pathway	GO_BiologicalProcess-EBI-QuickGO-GOA_20.11.2017_00h00	0.000917371	0.0238516	0.00394466	0.0157786	[4, 5, 6]	Group13	7.89474	3	[IKBKG, IRAK1, XIAP]
GO:0031057	negative regulation of histone modification	GO_BiologicalProcess-EBI-QuickGO-GOA_20.11.2017_00h00	0.000917371	0.0238516	4.94619e-06	9.39775e-05	[5, 6, 7, 8, 9]	Group22	7.89474	3	[FOXP3, HDAC8, MECP2]
GO:0042417	dopamine metabolic process	GO_BiologicalProcess-EBI-QuickGO-GOA_20.11.2017_00h00	0.000990218	0.0237652	0.00356253	0.0213752	[4, 5, 7]	Group19	7.69231	3	[AGTR2, ATP7A, HPRT1]
GO:0018023	peptidyl-lysine trimethylation	GO_BiologicalProcess-EBI-QuickGO-GOA_20.11.2017_00h00	0.000990218	0.0237652	4.94619e-06	9.39775e-05	[6, 7, 8, 9, 10]	Group22	7.69231	3	[ATRX, MECP2, SUV39H1]
GO:0016574	histone ubiquitination	GO_BiologicalProcess-EBI-QuickGO-GOA_20.11.2017_00h00	0.0015044	0.030088	0.0015044	0.0165484	[6, 7, 8, 9, 10]	Group01	6.66667	3	[CUL4B, HUWE1, UBE2A]
GO:1905268	negative regulation of chromatin organization	GO_BiologicalProcess-EBI-QuickGO-GOA_20.11.2017_00h00	0.00170667	0.0290134	4.94619e-06	9.39775e-05	[4, 5, 6, 7, 8]	Group22	6.38298	3	[FOXP3, HDAC8, MECP2]
GO:0001658	branching involved in ureteric bud morphogenesis	GO_BiologicalProcess-EBI-QuickGO-GOA_20.11.2017_00h00	0.00030329	0.011525	0.00280301	0.0224241	[5, 6, 7, 8, 9, 10, 11, 12, 13, 14]	Group21	6.25	4	[AGTR2, CITED1, FGF13, GPC3]
GO:0006284	base-excision repair	GO_BiologicalProcess-EBI-QuickGO-GOA_20.11.2017_00h00	0.00192518	0.0308028	0.00192518	0.0173266	[6, 7, 8]	Group06	6.12245	3	[APEX2, HUWE1, TP53]
GO:1901983	regulation of protein acetylation	GO_BiologicalProcess-EBI-QuickGO-GOA_20.11.2017_00h00	0.000361696	0.0133828	4.94619e-06	9.39775e-05	[6, 7, 8, 9]	Group22	5.97015	4	[FOXP3, HDAC8, MAGEA2, MECP2]
GO:0042743	hydrogen peroxide metabolic process	GO_BiologicalProcess-EBI-QuickGO-GOA_20.11.2017_00h00	0.00216036	0.0324054	7.36004e-07	1.47201e-05	[4]	Group20	5.88235	3	[CYBB, HDAC6, NOX1]
GO:0090199	regulation of release of cytochrome c from mitochondria	GO_BiologicalProcess-EBI-QuickGO-GOA_20.11.2017_00h00	0.00216036	0.0324054	7.36004e-07	1.47201e-05	[5, 6, 7, 8]	Group20	5.88235	3	[MED12, PSMD10, TP53]
GO:0060675	ureteric bud morphogenesis	GO_BiologicalProcess-EBI-QuickGO-GOA_20.11.2017_00h00	0.00042774	0.0153986	0.00280301	0.0224241	[6, 7, 8, 9, 10, 11, 12, 13]	Group21	5.71429	4	[AGTR2, CITED1, FGF13, GPC3]
GO:0032392	DNA geometric change	GO_BiologicalProcess-EBI-QuickGO-GOA_20.11.2017_00h00	8.60353e-05	0.00369952	0.000102168	0.00163469	[6]	Group17	5.61798	5	[ATRX, CUL4B, DDX3X, SMARCA1, TP53]
GO:0043525	positive regulation of neuron apoptotic process	GO_BiologicalProcess-EBI-QuickGO-GOA_20.11.2017_00h00	0.00254535	0.0356349	0.000684523	0.00821428	[5, 6, 7, 8]	Group14	5.55556	3	[AIFM1, PAK3, TP53]
GO:0072171	mesonephric tubule morphogenesis	GO_BiologicalProcess-EBI-QuickGO-GOA_20.11.2017_00h00	0.000476284	0.01667	0.00280301	0.0224241	[5, 6, 7, 8, 9, 10, 11, 12]	Group21	5.55556	4	[AGTR2, CITED1, FGF13, GPC3]
GO:0035065	regulation of histone acetylation	GO_BiologicalProcess-EBI-QuickGO-GOA_20.11.2017_00h00	0.00254535	0.0356349	4.94619e-06	9.39775e-05	[6, 7, 8, 9, 10, 11, 12]	Group22	5.55556	3	[FOXP3, HDAC8, MECP2]
GO:0030521	androgen receptor signaling pathway	GO_BiologicalProcess-EBI-QuickGO-GOA_20.11.2017_00h00	0.000528632	0.0174449	0.00025466	0.00356524	[5, 6, 7, 8, 9]	Group16	5.40541	4	[AR, HDAC6, MED12, TAF1]
GO:0002381	immunoglobulin production involved in immunoglobulin mediated immune response	GO_BiologicalProcess-EBI-QuickGO-GOA_20.11.2017_00h00	0.00282408	0.0367131	0.00282408	0.0197686	[4, 7]	Group11	5.35714	3	[BTK, CD40LG, FOXP3]
GO:0060997	dendritic spine morphogenesis	GO_BiologicalProcess-EBI-QuickGO-GOA_20.11.2017_00h00	0.00282408	0.0367131	0.00025466	0.00356524	[4, 5, 6, 7, 8, 9, 10, 11, 12, 13]	Group16	5.35714	3	[HDAC6, MED12, PAK3]
GO:1901655	cellular response to ketone	GO_BiologicalProcess-EBI-QuickGO-GOA_20.11.2017_00h00	0.000117289	0.00492614	0.000117289	0.00175934	[5]	Group08	5.26316	5	[AGTR2, AIFM1, AR, HDAC8, MSN]
GO:0006584	catecholamine metabolic process	GO_BiologicalProcess-EBI-QuickGO-GOA_20.11.2017_00h00	0.00297022	0.0356426	0.00356253	0.0213752	[4, 6]	Group19	5.26316	3	[AGTR2, ATP7A, HPRT1]
GO:0009712	catechol-containing compound metabolic process	GO_BiologicalProcess-EBI-QuickGO-GOA_20.11.2017_00h00	0.00297022	0.0356426	0.00356253	0.0213752	[5]	Group19	5.26316	3	[AGTR2, ATP7A, HPRT1]
GO:0046677	response to antibiotic	GO_BiologicalProcess-EBI-QuickGO-GOA_20.11.2017_00h00	0.00312092	0.0343302	4.94619e-06	9.39775e-05	[3]	Group22	5.17241	3	[ATP7A, HDAC8, TP53]
GO:2000756	regulation of peptidyl-lysine acetylation	GO_BiologicalProcess-EBI-QuickGO-GOA_20.11.2017_00h00	0.00312092	0.0343302	4.94619e-06	9.39775e-05	[7, 8, 9, 10]	Group22	5.17241	3	[FOXP3, HDAC8, MECP2]
GO:0033143	regulation of intracellular steroid hormone receptor signaling pathway	GO_BiologicalProcess-EBI-QuickGO-GOA_20.11.2017_00h00	0.000710159	0.0220149	0.00025466	0.00356524	[4, 5, 6, 7, 8, 9]	Group16	5	4	[AR, HDAC6, NR0B1, TAF1]
GO:0090398	cellular senescence	GO_BiologicalProcess-EBI-QuickGO-GOA_20.11.2017_00h00	0.00343625	0.0343625	7.36004e-07	1.47201e-05	[4]	Group20	5	3	[MAGEA2, MED12, TP53]
GO:0072078	nephron tubule morphogenesis	GO_BiologicalProcess-EBI-QuickGO-GOA_20.11.2017_00h00	0.000710159	0.0220149	0.00280301	0.0224241	[5, 6, 7, 8, 9, 10, 11]	Group21	5	4	[AGTR2, CITED1, FGF13, GPC3]
GO:0006576	cellular biogenic amine metabolic process	GO_BiologicalProcess-EBI-QuickGO-GOA_20.11.2017_00h00	0.00360095	0.0324086	0.00360095	0.0180048	[5, 6]	Group07	4.91803	3	[ATP7A, MECP2, SAT1]
GO:0072088	nephron epithelium morphogenesis	GO_BiologicalProcess-EBI-QuickGO-GOA_20.11.2017_00h00	0.000779386	0.0233816	0.00280301	0.0224241	[4, 5, 6, 7, 8, 9, 10]	Group21	4.87805	4	[AGTR2, CITED1, FGF13, GPC3]
GO:0002753	cytoplasmic pattern recognition receptor signaling pathway	GO_BiologicalProcess-EBI-QuickGO-GOA_20.11.2017_00h00	0.00377041	0.0301633	0.00394466	0.0157786	[4, 5, 6, 7, 8, 9, 10, 11]	Group13	4.83871	3	[IKBKG, IRAK1, XIAP]
GO:0071453	cellular response to oxygen levels	GO_BiologicalProcess-EBI-QuickGO-GOA_20.11.2017_00h00	1.93922e-08	1.02779e-06	7.36004e-07	1.47201e-05	[4]	Group20	4.82456	11	[AIFM1, ATP7A, CYBB, IRAK1, MED12, NOX1, PGK1, PSMD10, SUV39H1, TIMP1, TP53]
GO:0034502	protein localization to chromosome	GO_BiologicalProcess-EBI-QuickGO-GOA_20.11.2017_00h00	0.000815729	0.0236561	0.000270723	0.0035194	[6]	Group18	4.81928	4	[ATRX, DKC1, GNL3L, HDAC8]
GO:0034502	protein localization to chromosome	GO_BiologicalProcess-EBI-QuickGO-GOA_20.11.2017_00h00	0.000815729	0.0236561	4.94619e-06	9.39775e-05	[6]	Group22	4.81928	4	[ATRX, DKC1, GNL3L, HDAC8]
GO:0044786	cell cycle DNA replication	GO_BiologicalProcess-EBI-QuickGO-GOA_20.11.2017_00h00	0.00394466	0.0276126	0.00394466	0.0157786	[3, 4, 7, 8, 9]	Group03	4.7619	3	[ATRX, POLA1, STAG2]
GO:0070228	regulation of lymphocyte apoptotic process	GO_BiologicalProcess-EBI-QuickGO-GOA_20.11.2017_00h00	0.00394466	0.0276126	0.00394466	0.0157786	[7, 8]	Group05	4.7619	3	[BTK, TP53, TSC22D3]
GO:0072028	nephron morphogenesis	GO_BiologicalProcess-EBI-QuickGO-GOA_20.11.2017_00h00	0.000853252	0.0230378	0.00280301	0.0224241	[3, 4, 5, 6, 7, 8, 9]	Group21	4.7619	4	[AGTR2, CITED1, FGF13, GPC3]
GO:0061333	renal tubule morphogenesis	GO_BiologicalProcess-EBI-QuickGO-GOA_20.11.2017_00h00	0.000853252	0.0230378	0.00280301	0.0224241	[5, 6, 7, 8]	Group21	4.7619	4	[AGTR2, CITED1, FGF13, GPC3]
GO:0036294	cellular response to decreased oxygen levels	GO_BiologicalProcess-EBI-QuickGO-GOA_20.11.2017_00h00	1.05736e-07	5.49826e-06	7.36004e-07	1.47201e-05	[5]	Group20	4.73934	10	[AIFM1, ATP7A, CYBB, IRAK1, MED12, PGK1, PSMD10, SUV39H1, TIMP1, TP53]
GO:0051092	positive regulation of NF-kappaB transcription factor activity	GO_BiologicalProcess-EBI-QuickGO-GOA_20.11.2017_00h00	9.71008e-06	0.000475794	9.71008e-06	0.000165071	[3, 4, 5, 8, 9, 10, 11, 12, 13]	Group04	4.72973	7	[AR, BTK, CD40LG, EDA, EDA2R, IKBKG, IRAK1]
GO:1901992	positive regulation of mitotic cell cycle phase transition	GO_BiologicalProcess-EBI-QuickGO-GOA_20.11.2017_00h00	0.00412374	0.0247424	0.000102168	0.00163469	[5, 6, 7, 8]	Group17	4.6875	3	[CUL4B, DDX3X, MECP2]
GO:0071230	cellular response to amino acid stimulus	GO_BiologicalProcess-EBI-QuickGO-GOA_20.11.2017_00h00	0.00412374	0.0247424	7.36004e-07	1.47201e-05	[5, 6]	Group20	4.6875	3	[ATP7A, CYBB, MED12]
GO:0032204	regulation of telomere maintenance	GO_BiologicalProcess-EBI-QuickGO-GOA_20.11.2017_00h00	0.000931925	0.0232981	0.000270723	0.0035194	[3, 4, 5, 6, 7, 8]	Group18	4.65116	4	[ATRX, DKC1, GNL3L, HDAC8]
GO:0032204	regulation of telomere maintenance	GO_BiologicalProcess-EBI-QuickGO-GOA_20.11.2017_00h00	0.000931925	0.0232981	4.94619e-06	9.39775e-05	[3, 4, 5, 6, 7, 8]	Group22	4.65116	4	[ATRX, DKC1, GNL3L, HDAC8]
GO:2001243	negative regulation of intrinsic apoptotic signaling pathway	GO_BiologicalProcess-EBI-QuickGO-GOA_20.11.2017_00h00	0.000214381	0.00836088	6.73067e-06	0.000121152	[5, 6, 7, 8, 9]	Group15	4.62963	5	[DDX3X, MAGEA3, MED12, TAF9B, TIMP1]
GO:0070059	intrinsic apoptotic signaling pathway in response to endoplasmic reticulum stress	GO_BiologicalProcess-EBI-QuickGO-GOA_20.11.2017_00h00	0.0043077	0.0215385	6.73067e-06	0.000121152	[5, 6, 7]	Group15	4.61538	3	[AIFM1, MAGEA3, MED12]
GO:0001836	release of cytochrome c from mitochondria	GO_BiologicalProcess-EBI-QuickGO-GOA_20.11.2017_00h00	0.0043077	0.0215385	7.36004e-07	1.47201e-05	[4, 5, 6]	Group20	4.61538	3	[MED12, PSMD10, TP53]
GO:0071456	cellular response to hypoxia	GO_BiologicalProcess-EBI-QuickGO-GOA_20.11.2017_00h00	8.69448e-07	4.43418e-05	7.36004e-07	1.47201e-05	[4, 6]	Group20	4.41176	9	[ATP7A, CYBB, IRAK1, MED12, PGK1, PSMD10, SUV39H1, TIMP1, TP53]
GO:0009880	embryonic pattern specification	GO_BiologicalProcess-EBI-QuickGO-GOA_20.11.2017_00h00	0.00509304	0.0203721	0.00509304	0.0152791	[3, 4, 5]	Group00	4.34783	3	[CITED1, EFNB1, KDM6A]
GO:0016575	histone deacetylation	GO_BiologicalProcess-EBI-QuickGO-GOA_20.11.2017_00h00	0.00119847	0.0275649	4.94619e-06	9.39775e-05	[6, 7, 8, 9]	Group22	4.34783	4	[FOXP3, HDAC6, HDAC8, TP53]
GO:0097194	execution phase of apoptosis	GO_BiologicalProcess-EBI-QuickGO-GOA_20.11.2017_00h00	0.00124757	0.0274466	0.000684523	0.00821428	[2, 5]	Group14	4.30108	4	[AIFM1, BMX, CXCR3, TP53]
GO:0031110	regulation of microtubule polymerization or depolymerization	GO_BiologicalProcess-EBI-QuickGO-GOA_20.11.2017_00h00	0.00530193	0.0159058	0.00530193	0.0106039	[5, 6, 7, 8]	Group10	4.28571	3	[FGF13, HDAC6, MECP2]
GO:0006801	superoxide metabolic process	GO_BiologicalProcess-EBI-QuickGO-GOA_20.11.2017_00h00	0.00530193	0.0159058	7.36004e-07	1.47201e-05	[4]	Group20	4.28571	3	[ATP7A, CYBB, NOX1]
GO:0030279	negative regulation of ossification	GO_BiologicalProcess-EBI-QuickGO-GOA_20.11.2017_00h00	0.00573503	0.0114701	0.00573503	0.00573503	[3, 4, 5]	Group09	4.16667	3	[CITED1, GATA1, HDAC8]
GO:0042990	regulation of transcription factor import into nucleus	GO_BiologicalProcess-EBI-QuickGO-GOA_20.11.2017_00h00	0.00145809	0.0306199	0.00157211	0.0157211	[7, 8, 9, 10, 11]	Group12	4.12371	4	[AGTR2, EDA, FLNA, PSMD10]
GO:2001242	regulation of intrinsic apoptotic signaling pathway	GO_BiologicalProcess-EBI-QuickGO-GOA_20.11.2017_00h00	2.38788e-05	0.0011223	6.73067e-06	0.000121152	[5, 6, 7, 8]	Group15	4.11765	7	[DDX3X, MAGEA3, MED12, NOX1, TAF9B, TIMP1, TP53]
GO:0021954	central nervous system neuron development	GO_BiologicalProcess-EBI-QuickGO-GOA_20.11.2017_00h00	0.00618877	0.00618877	0.00356253	0.0213752	[5, 6, 7, 8, 9, 10]	Group19	4.05405	3	[ARX, ATP7A, HPRT1]
GO:0043154	negative regulation of cysteine-type endopeptidase activity involved in apoptotic process	GO_BiologicalProcess-EBI-QuickGO-GOA_20.11.2017_00h00	0.00157211	0.0298702	0.00157211	0.0157211	[6, 7, 8, 9, 10, 11, 12]	Group02	4.0404	4	[DDX3X, MAGEA3, RPS6KA3, XIAP]
GO:0042991	transcription factor import into nucleus	GO_BiologicalProcess-EBI-QuickGO-GOA_20.11.2017_00h00	0.00157211	0.0298702	0.00157211	0.0157211	[6, 7, 8, 9, 10]	Group12	4.0404	4	[AGTR2, EDA, FLNA, PSMD10]
GO:0060993	kidney morphogenesis	GO_BiologicalProcess-EBI-QuickGO-GOA_20.11.2017_00h00	0.00157211	0.0298702	0.00280301	0.0224241	[4, 5, 6, 7, 8]	Group21	4.0404	4	[AGTR2, CITED1, FGF13, GPC3]
GO:0072080	nephron tubule development	GO_BiologicalProcess-EBI-QuickGO-GOA_20.11.2017_00h00	0.00163139	0.0293651	0.00280301	0.0224241	[5, 6, 7, 8, 9, 10]	Group21	4	4	[AGTR2, CITED1, FGF13, GPC3]

## Sheet: 3. GO analyses - TP53
GOID	GOTerm	Ontology Source	Term PValue	Term PValue Corrected with Bonferroni step down	Group PValue	Group PValue Corrected with Bonferroni step down	GOLevels	GOGroups	% Associated Genes	Nr. Genes	Associated Genes Found
GO:0036124	histone H3-K9 trimethylation	GO_BiologicalProcess-EBI-QuickGO-GOA_20.11.2017_00h00	4.17262e-05	0.00166905	5.95826e-05	0.000953322	[7, 8, 9, 10, 11, 12]	Group19	21.4286	3	[ATRX, MECP2, SUV39H1]
GO:1901984	negative regulation of protein acetylation	GO_BiologicalProcess-EBI-QuickGO-GOA_20.11.2017_00h00	3.91687e-06	0.000164509	5.95826e-05	0.000953322	[6, 7, 8, 9, 10]	Group19	18.1818	4	[FOXP3, HDAC8, MAGEA2, MECP2]
GO:0035067	negative regulation of histone acetylation	GO_BiologicalProcess-EBI-QuickGO-GOA_20.11.2017_00h00	7.71118e-05	0.00293025	5.95826e-05	0.000953322	[6, 7, 8, 9, 10, 11, 12, 13]	Group19	17.6471	3	[FOXP3, HDAC8, MECP2]
GO:2000757	negative regulation of peptidyl-lysine acetylation	GO_BiologicalProcess-EBI-QuickGO-GOA_20.11.2017_00h00	0.000127887	0.00460392	5.95826e-05	0.000953322	[7, 8, 9, 10, 11]	Group19	15	3	[FOXP3, HDAC8, MECP2]
GO:0070198	protein localization to chromosome, telomeric region	GO_BiologicalProcess-EBI-QuickGO-GOA_20.11.2017_00h00	0.000484696	0.0145409	0.000254186	0.00305024	[7]	Group15	9.67742	3	[ATRX, DKC1, GNL3L]
GO:0051567	histone H3-K9 methylation	GO_BiologicalProcess-EBI-QuickGO-GOA_20.11.2017_00h00	0.000484696	0.0145409	5.95826e-05	0.000953322	[7, 8, 9, 10, 11]	Group19	9.67742	3	[ATRX, MECP2, SUV39H1]
GO:0061647	histone H3-K9 modification	GO_BiologicalProcess-EBI-QuickGO-GOA_20.11.2017_00h00	5.55529e-05	0.00216656	0.000254186	0.00305024	[6, 7, 8]	Group15	9.52381	4	[ATRX, HDAC8, MECP2, SUV39H1]
GO:0061647	histone H3-K9 modification	GO_BiologicalProcess-EBI-QuickGO-GOA_20.11.2017_00h00	5.55529e-05	0.00216656	5.95826e-05	0.000953322	[6, 7, 8]	Group19	9.52381	4	[ATRX, HDAC8, MECP2, SUV39H1]
GO:0070423	nucleotide-binding oligomerization domain containing signaling pathway	GO_BiologicalProcess-EBI-QuickGO-GOA_20.11.2017_00h00	0.000819984	0.0196796	0.00381848	0.0152739	[5, 6, 7, 8, 9, 10, 11, 12]	Group13	8.10811	3	[IKBKG, IRAK1, XIAP]
GO:0035872	nucleotide-binding domain, leucine rich repeat containing receptor signaling pathway	GO_BiologicalProcess-EBI-QuickGO-GOA_20.11.2017_00h00	0.00088708	0.0204028	0.00381848	0.0152739	[4, 5, 6]	Group13	7.89474	3	[IKBKG, IRAK1, XIAP]
GO:0031057	negative regulation of histone modification	GO_BiologicalProcess-EBI-QuickGO-GOA_20.11.2017_00h00	0.00088708	0.0204028	5.95826e-05	0.000953322	[5, 6, 7, 8, 9]	Group19	7.89474	3	[FOXP3, HDAC8, MECP2]
GO:0042417	dopamine metabolic process	GO_BiologicalProcess-EBI-QuickGO-GOA_20.11.2017_00h00	0.000957562	0.0201088	0.00341743	0.0205046	[4, 5, 7]	Group16	7.69231	3	[AGTR2, ATP7A, HPRT1]
GO:0018023	peptidyl-lysine trimethylation	GO_BiologicalProcess-EBI-QuickGO-GOA_20.11.2017_00h00	0.000957562	0.0201088	5.95826e-05	0.000953322	[6, 7, 8, 9, 10]	Group19	7.69231	3	[ATRX, MECP2, SUV39H1]
GO:0016574	histone ubiquitination	GO_BiologicalProcess-EBI-QuickGO-GOA_20.11.2017_00h00	0.00145516	0.0261929	0.00145516	0.0145516	[6, 7, 8, 9, 10]	Group05	6.66667	3	[CUL4B, HUWE1, UBE2A]
GO:1905268	negative regulation of chromatin organization	GO_BiologicalProcess-EBI-QuickGO-GOA_20.11.2017_00h00	0.00165095	0.0247643	5.95826e-05	0.000953322	[4, 5, 6, 7, 8]	Group19	6.38298	3	[FOXP3, HDAC8, MECP2]
GO:0001658	branching involved in ureteric bud morphogenesis	GO_BiologicalProcess-EBI-QuickGO-GOA_20.11.2017_00h00	0.000290148	0.00986503	0.00268788	0.021503	[5, 6, 7, 8, 9, 10, 11, 12, 13, 14]	Group18	6.25	4	[AGTR2, CITED1, FGF13, GPC3]
GO:1901983	regulation of protein acetylation	GO_BiologicalProcess-EBI-QuickGO-GOA_20.11.2017_00h00	0.00034607	0.0114203	5.95826e-05	0.000953322	[6, 7, 8, 9]	Group19	5.97015	4	[FOXP3, HDAC8, MAGEA2, MECP2]
GO:0042743	hydrogen peroxide metabolic process	GO_BiologicalProcess-EBI-QuickGO-GOA_20.11.2017_00h00	0.00209019	0.0292626	2.76041e-06	4.96874e-05	[4]	Group17	5.88235	3	[CYBB, HDAC6, NOX1]
GO:0060675	ureteric bud morphogenesis	GO_BiologicalProcess-EBI-QuickGO-GOA_20.11.2017_00h00	0.000409317	0.0130981	0.00268788	0.021503	[6, 7, 8, 9, 10, 11, 12, 13]	Group18	5.71429	4	[AGTR2, CITED1, FGF13, GPC3]
GO:0072171	mesonephric tubule morphogenesis	GO_BiologicalProcess-EBI-QuickGO-GOA_20.11.2017_00h00	0.000455812	0.0141302	0.00268788	0.021503	[5, 6, 7, 8, 9, 10, 11, 12]	Group18	5.55556	4	[AGTR2, CITED1, FGF13, GPC3]
GO:0035065	regulation of histone acetylation	GO_BiologicalProcess-EBI-QuickGO-GOA_20.11.2017_00h00	0.00246299	0.0320189	5.95826e-05	0.000953322	[6, 7, 8, 9, 10, 11, 12]	Group19	5.55556	3	[FOXP3, HDAC8, MECP2]
GO:0030521	androgen receptor signaling pathway	GO_BiologicalProcess-EBI-QuickGO-GOA_20.11.2017_00h00	0.000505956	0.0146727	0.000239081	0.00310805	[5, 6, 7, 8, 9]	Group14	5.40541	4	[AR, HDAC6, MED12, TAF1]
GO:0002381	immunoglobulin production involved in immunoglobulin mediated immune response	GO_BiologicalProcess-EBI-QuickGO-GOA_20.11.2017_00h00	0.00273293	0.0327952	0.00273293	0.0191305	[4, 7]	Group00	5.35714	3	[BTK, CD40LG, FOXP3]
GO:0060997	dendritic spine morphogenesis	GO_BiologicalProcess-EBI-QuickGO-GOA_20.11.2017_00h00	0.00273293	0.0327952	0.000239081	0.00310805	[4, 5, 6, 7, 8, 9, 10, 11, 12, 13]	Group14	5.35714	3	[HDAC6, MED12, PAK3]
GO:1901655	cellular response to ketone	GO_BiologicalProcess-EBI-QuickGO-GOA_20.11.2017_00h00	0.000111028	0.00410802	0.000111028	0.00155439	[5]	Group03	5.26316	5	[AGTR2, AIFM1, AR, HDAC8, MSN]
GO:0006584	catecholamine metabolic process	GO_BiologicalProcess-EBI-QuickGO-GOA_20.11.2017_00h00	0.00287447	0.0316192	0.00341743	0.0205046	[4, 6]	Group16	5.26316	3	[AGTR2, ATP7A, HPRT1]
GO:0009712	catechol-containing compound metabolic process	GO_BiologicalProcess-EBI-QuickGO-GOA_20.11.2017_00h00	0.00287447	0.0316192	0.00341743	0.0205046	[5]	Group16	5.26316	3	[AGTR2, ATP7A, HPRT1]
GO:2000756	regulation of peptidyl-lysine acetylation	GO_BiologicalProcess-EBI-QuickGO-GOA_20.11.2017_00h00	0.00302045	0.0302045	5.95826e-05	0.000953322	[7, 8, 9, 10]	Group19	5.17241	3	[FOXP3, HDAC8, MECP2]
GO:0033143	regulation of intracellular steroid hormone receptor signaling pathway	GO_BiologicalProcess-EBI-QuickGO-GOA_20.11.2017_00h00	0.000679882	0.0190367	0.000239081	0.00310805	[4, 5, 6, 7, 8, 9]	Group14	5	4	[AR, HDAC6, NR0B1, TAF1]
GO:0072078	nephron tubule morphogenesis	GO_BiologicalProcess-EBI-QuickGO-GOA_20.11.2017_00h00	0.000679882	0.0190367	0.00268788	0.021503	[5, 6, 7, 8, 9, 10, 11]	Group18	5	4	[AGTR2, CITED1, FGF13, GPC3]
GO:0006576	cellular biogenic amine metabolic process	GO_BiologicalProcess-EBI-QuickGO-GOA_20.11.2017_00h00	0.00348547	0.0313692	0.00348547	0.0174274	[5, 6]	Group09	4.91803	3	[ATP7A, MECP2, SAT1]
GO:0072088	nephron epithelium morphogenesis	GO_BiologicalProcess-EBI-QuickGO-GOA_20.11.2017_00h00	0.000746226	0.0201481	0.00268788	0.021503	[4, 5, 6, 7, 8, 9, 10]	Group18	4.87805	4	[AGTR2, CITED1, FGF13, GPC3]
GO:0002753	cytoplasmic pattern recognition receptor signaling pathway	GO_BiologicalProcess-EBI-QuickGO-GOA_20.11.2017_00h00	0.00364965	0.0291972	0.00381848	0.0152739	[4, 5, 6, 7, 8, 9, 10, 11]	Group13	4.83871	3	[IKBKG, IRAK1, XIAP]
GO:0034502	protein localization to chromosome	GO_BiologicalProcess-EBI-QuickGO-GOA_20.11.2017_00h00	0.000781057	0.0203075	0.000254186	0.00305024	[6]	Group15	4.81928	4	[ATRX, DKC1, GNL3L, HDAC8]
GO:0034502	protein localization to chromosome	GO_BiologicalProcess-EBI-QuickGO-GOA_20.11.2017_00h00	0.000781057	0.0203075	5.95826e-05	0.000953322	[6]	Group19	4.81928	4	[ATRX, DKC1, GNL3L, HDAC8]
GO:0044786	cell cycle DNA replication	GO_BiologicalProcess-EBI-QuickGO-GOA_20.11.2017_00h00	0.00381848	0.0267293	0.00381848	0.0152739	[3, 4, 7, 8, 9]	Group08	4.7619	3	[ATRX, POLA1, STAG2]
GO:0072028	nephron morphogenesis	GO_BiologicalProcess-EBI-QuickGO-GOA_20.11.2017_00h00	0.000817023	0.0204256	0.00268788	0.021503	[3, 4, 5, 6, 7, 8, 9]	Group18	4.7619	4	[AGTR2, CITED1, FGF13, GPC3]
GO:0061333	renal tubule morphogenesis	GO_BiologicalProcess-EBI-QuickGO-GOA_20.11.2017_00h00	0.000817023	0.0204256	0.00268788	0.021503	[5, 6, 7, 8]	Group18	4.7619	4	[AGTR2, CITED1, FGF13, GPC3]
GO:0051092	positive regulation of NF-kappaB transcription factor activity	GO_BiologicalProcess-EBI-QuickGO-GOA_20.11.2017_00h00	8.99273e-06	0.000368702	8.99273e-06	0.000152876	[3, 4, 5, 8, 9, 10, 11, 12, 13]	Group02	4.72973	7	[AR, BTK, CD40LG, EDA, EDA2R, IKBKG, IRAK1]
GO:1901992	positive regulation of mitotic cell cycle phase transition	GO_BiologicalProcess-EBI-QuickGO-GOA_20.11.2017_00h00	0.003992	0.023952	0.000861944	0.00948138	[5, 6, 7, 8]	Group10	4.6875	3	[CUL4B, DDX3X, MECP2]
GO:0071230	cellular response to amino acid stimulus	GO_BiologicalProcess-EBI-QuickGO-GOA_20.11.2017_00h00	0.003992	0.023952	2.76041e-06	4.96874e-05	[5, 6]	Group17	4.6875	3	[ATP7A, CYBB, MED12]
GO:0032204	regulation of telomere maintenance	GO_BiologicalProcess-EBI-QuickGO-GOA_20.11.2017_00h00	0.000892436	0.0196336	0.000254186	0.00305024	[3, 4, 5, 6, 7, 8]	Group15	4.65116	4	[ATRX, DKC1, GNL3L, HDAC8]
GO:0032204	regulation of telomere maintenance	GO_BiologicalProcess-EBI-QuickGO-GOA_20.11.2017_00h00	0.000892436	0.0196336	5.95826e-05	0.000953322	[3, 4, 5, 6, 7, 8]	Group19	4.65116	4	[ATRX, DKC1, GNL3L, HDAC8]
GO:2001243	negative regulation of intrinsic apoptotic signaling pathway	GO_BiologicalProcess-EBI-QuickGO-GOA_20.11.2017_00h00	0.000203062	0.00710717	9.57918e-05	0.00143688	[5, 6, 7, 8, 9]	Group11	4.62963	5	[DDX3X, MAGEA3, MED12, TAF9B, TIMP1]
GO:0070059	intrinsic apoptotic signaling pathway in response to endoplasmic reticulum stress	GO_BiologicalProcess-EBI-QuickGO-GOA_20.11.2017_00h00	0.00417026	0.0208513	9.57918e-05	0.00143688	[5, 6, 7]	Group11	4.61538	3	[AIFM1, MAGEA3, MED12]
GO:0032392	DNA geometric change	GO_BiologicalProcess-EBI-QuickGO-GOA_20.11.2017_00h00	0.00101457	0.0202914	0.000861944	0.00948138	[6]	Group10	4.49438	4	[ATRX, CUL4B, DDX3X, SMARCA1]
GO:0071453	cellular response to oxygen levels	GO_BiologicalProcess-EBI-QuickGO-GOA_20.11.2017_00h00	1.94857e-07	8.57369e-06	2.76041e-06	4.96874e-05	[4]	Group17	4.38596	10	[AIFM1, ATP7A, CYBB, IRAK1, MED12, NOX1, PGK1, PSMD10, SUV39H1, TIMP1]
GO:0009880	embryonic pattern specification	GO_BiologicalProcess-EBI-QuickGO-GOA_20.11.2017_00h00	0.00493137	0.0197255	0.00493137	0.0147941	[3, 4, 5]	Group04	4.34783	3	[CITED1, EFNB1, KDM6A]
GO:0031110	regulation of microtubule polymerization or depolymerization	GO_BiologicalProcess-EBI-QuickGO-GOA_20.11.2017_00h00	0.00513385	0.0154016	0.00513385	0.0102677	[5, 6, 7, 8]	Group06	4.28571	3	[FGF13, HDAC6, MECP2]
GO:0006801	superoxide metabolic process	GO_BiologicalProcess-EBI-QuickGO-GOA_20.11.2017_00h00	0.00513385	0.0154016	2.76041e-06	4.96874e-05	[4]	Group17	4.28571	3	[ATP7A, CYBB, NOX1]
GO:0036294	cellular response to decreased oxygen levels	GO_BiologicalProcess-EBI-QuickGO-GOA_20.11.2017_00h00	1.04345e-06	4.48682e-05	2.76041e-06	4.96874e-05	[5]	Group17	4.2654	9	[AIFM1, ATP7A, CYBB, IRAK1, MED12, PGK1, PSMD10, SUV39H1, TIMP1]
GO:0030279	negative regulation of ossification	GO_BiologicalProcess-EBI-QuickGO-GOA_20.11.2017_00h00	0.0055537	0.0111074	0.0055537	0.0055537	[3, 4, 5]	Group01	4.16667	3	[CITED1, GATA1, HDAC8]
GO:0042990	regulation of transcription factor import into nucleus	GO_BiologicalProcess-EBI-QuickGO-GOA_20.11.2017_00h00	0.001397	0.026543	0.00150639	0.0135575	[7, 8, 9, 10, 11]	Group12	4.12371	4	[AGTR2, EDA, FLNA, PSMD10]
GO:0021954	central nervous system neuron development	GO_BiologicalProcess-EBI-QuickGO-GOA_20.11.2017_00h00	0.00599359	0.00599359	0.00341743	0.0205046	[5, 6, 7, 8, 9, 10]	Group16	4.05405	3	[ARX, ATP7A, HPRT1]
GO:0043154	negative regulation of cysteine-type endopeptidase activity involved in apoptotic process	GO_BiologicalProcess-EBI-QuickGO-GOA_20.11.2017_00h00	0.00150639	0.0256086	0.00150639	0.0135575	[6, 7, 8, 9, 10, 11, 12]	Group07	4.0404	4	[DDX3X, MAGEA3, RPS6KA3, XIAP]
GO:0042991	transcription factor import into nucleus	GO_BiologicalProcess-EBI-QuickGO-GOA_20.11.2017_00h00	0.00150639	0.0256086	0.00150639	0.0135575	[6, 7, 8, 9, 10]	Group12	4.0404	4	[AGTR2, EDA, FLNA, PSMD10]
GO:0060993	kidney morphogenesis	GO_BiologicalProcess-EBI-QuickGO-GOA_20.11.2017_00h00	0.00150639	0.0256086	0.00268788	0.021503	[4, 5, 6, 7, 8]	Group18	4.0404	4	[AGTR2, CITED1, FGF13, GPC3]
GO:0072080	nephron tubule development	GO_BiologicalProcess-EBI-QuickGO-GOA_20.11.2017_00h00	0.00156326	0.0250121	0.00268788	0.021503	[5, 6, 7, 8, 9, 10]	Group18	4	4	[AGTR2, CITED1, FGF13, GPC3]
