# Supplementary material for: Identification of cancer sex-disparity in the functional integrity of p53 and its X chromosome network
Source: Nat Commun. 2019 Nov 26;10:5385. doi: 10.1038/s41467-019-13266-3 (PMC6879765; doi:10.1038/s41467-019-13266-3)
Supplement: Supplementary file 4 — Supplementary Data 2 [file 41467_2019_13266_MOESM4_ESM.csv]

## Sheet: 1. Gene by mutation
GENDER	CANCER_TYPE	HUGO_SYMBOL	CHROMOSOME	N.M
female	BLCA	A2M	12	5
female	BLCA	A2ML1	12	6
female	BLCA	AAAS	12	1
female	BLCA	AACS	12	1
female	BLCA	AACSP1	5	1
female	BLCA	AADACL3	1	3
female	BLCA	AADACL4	1	3
female	BLCA	AAR2	20	1
female	BLCA	AARS	16	1
female	BLCA	AARS2	6	2
female	BLCA	AASDH	4	2
female	BLCA	AASDHPPT	11	1
female	BLCA	AASS	7	2
female	BLCA	AATF	17	1
female	BLCA	AATK	17	2
female	BLCA	ABCA1	9	3
female	BLCA	ABCA10	17	3
female	BLCA	ABCA12	2	7
female	BLCA	ABCA13	7	10
female	BLCA	ABCA2	9	3
female	BLCA	ABCA4	1	2
female	BLCA	ABCA5	17	2
female	BLCA	ABCA6	17	3
female	BLCA	ABCA7	19	2
female	BLCA	ABCA8	17	3
female	BLCA	ABCA9	17	5
female	BLCA	ABCB1	7	2
female	BLCA	ABCB10	1	1
female	BLCA	ABCB4	7	4
female	BLCA	ABCB5	7	4
female	BLCA	ABCB6	2	1
female	BLCA	ABCB7	X	3
female	BLCA	ABCC1	16	5
female	BLCA	ABCC10	6	2
female	BLCA	ABCC11	16	4
female	BLCA	ABCC12	16	3
female	BLCA	ABCC2	10	3
female	BLCA	ABCC4	13	6
female	BLCA	ABCC5	3	4
female	BLCA	ABCC6P1	16	2
female	BLCA	ABCC6P2	16	1
female	BLCA	ABCC8	11	5
female	BLCA	ABCC9	12	4
female	BLCA	ABCD2	12	1
female	BLCA	ABCD4	14	1
female	BLCA	ABCF1	6	1
female	BLCA	ABCF2	7	2
female	BLCA	ABCG1	21	2
female	BLCA	ABCG2	4	5
female	BLCA	ABCG4	11	2
female	BLCA	ABCG8	2	1
female	BLCA	ABHD1	2	1
female	BLCA	ABHD10	3	1
female	BLCA	ABHD12	20	3
female	BLCA	ABHD12B	14	1
female	BLCA	ABHD13	13	1
female	BLCA	ABHD15	17	3
female	BLCA	ABHD16A	6	1
female	BLCA	ABHD2	15	2
female	BLCA	ABHD3	18	3
female	BLCA	ABI1	10	3
female	BLCA	ABI2	2	1
female	BLCA	ABI3BP	3	4
female	BLCA	ABL1	9	2
female	BLCA	ABL2	1	3
female	BLCA	ABLIM1	10	2
female	BLCA	ABLIM2	4	1
female	BLCA	ABLIM3	5	1
female	BLCA	ABR	17	1
female	BLCA	ABRA	8	1
female	BLCA	ABTB2	11	1
female	BLCA	AC003958.2	17	1
female	BLCA	AC004448.5	17	1
female	BLCA	AC016734.2	2	1
female	BLCA	AC016757.3	2	1
female	BLCA	AC027612.6	2	2
female	BLCA	AC073310.4	7	2
female	BLCA	AC073869.20	2	1
female	BLCA	AC078899.1	19	2
female	BLCA	AC080008.1	3	1
female	BLCA	AC090774.2	17	1
female	BLCA	AC091565.1	15	1
female	BLCA	AC092017.1	1	1
female	BLCA	AC093616.4	2	1
female	BLCA	AC093838.4	2	1
female	BLCA	AC116165.1	15	1
female	BLCA	AC124312.1	15	1
female	BLCA	ACAA2	18	1
female	BLCA	ACACA	17	5
female	BLCA	ACACB	12	4
female	BLCA	ACAD10	12	3
female	BLCA	ACAD11	3	2
female	BLCA	ACAD8	11	1
female	BLCA	ACAD9	3	1
female	BLCA	ACADL	2	1
female	BLCA	ACADS	12	2
female	BLCA	ACADSB	10	2
female	BLCA	ACADVL	17	2
female	BLCA	ACAN	15	4
female	BLCA	ACAP1	17	2
female	BLCA	ACAP3	1	2
female	BLCA	ACAT1	11	2
female	BLCA	ACBD3	1	1
female	BLCA	ACBD4	17	1
female	BLCA	ACBD5	10	1
female	BLCA	ACBD6	1	1
female	BLCA	ACBD7	10	1
female	BLCA	ACCS	11	1
female	BLCA	ACCSL	11	2
female	BLCA	ACD	16	2
female	BLCA	ACE	17	1
female	BLCA	ACE2	X	5
female	BLCA	ACIN1	14	3
female	BLCA	ACKR4	3	1
female	BLCA	ACLY	17	1
female	BLCA	ACN9	7	2
female	BLCA	ACO2	22	1
female	BLCA	ACOT1	14	1
female	BLCA	ACOT11	1	2
female	BLCA	ACOT2	14	2
female	BLCA	ACOT4	14	1
female	BLCA	ACOT6	14	1
female	BLCA	ACOT7	1	1
female	BLCA	ACOT8	20	1
female	BLCA	ACOX1	17	2
female	BLCA	ACOX2	3	2
female	BLCA	ACOX3	4	2
female	BLCA	ACP6	1	1
female	BLCA	ACPP	3	1
female	BLCA	ACRBP	12	1
female	BLCA	ACRC	X	2
female	BLCA	ACSBG1	15	1
female	BLCA	ACSBG2	19	2
female	BLCA	ACSF2	17	2
female	BLCA	ACSF3	16	2
female	BLCA	ACSL4	X	1
female	BLCA	ACSL5	10	2
female	BLCA	ACSM2A	16	2
female	BLCA	ACSM2B	16	1
female	BLCA	ACSM3	16	2
female	BLCA	ACSM5	16	1
female	BLCA	ACSS1	20	2
female	BLCA	ACSS2	20	1
female	BLCA	ACSS3	12	1
female	BLCA	ACTA2	10	2
female	BLCA	ACTB	7	6
female	BLCA	ACTC1	15	1
female	BLCA	ACTG1	17	3
female	BLCA	ACTL6A	3	2
female	BLCA	ACTL6B	7	2
female	BLCA	ACTL7B	9	2
female	BLCA	ACTL9	19	3
female	BLCA	ACTN1	14	5
female	BLCA	ACTN2	1	1
female	BLCA	ACTN3	11	2
female	BLCA	ACTR10	14	2
female	BLCA	ACTR1A	10	2
female	BLCA	ACTR2	2	2
female	BLCA	ACTR3B	7	2
female	BLCA	ACTR3BP2	2	1
female	BLCA	ACTR5	20	1
female	BLCA	ACTR6	12	1
female	BLCA	ACTRT2	1	2
female	BLCA	ACTRT3	3	1
female	BLCA	ACVR1	2	1
female	BLCA	ACVR2A	2	1
female	BLCA	ACVRL1	12	1
female	BLCA	ACY3	11	3
female	BLCA	ADA	20	1
female	BLCA	ADAD1	4	1
female	BLCA	ADAD2	16	1
female	BLCA	ADAM10	15	2
female	BLCA	ADAM11	17	1
female	BLCA	ADAM15	1	1
female	BLCA	ADAM17	2	3
female	BLCA	ADAM18	8	1
female	BLCA	ADAM2	8	3
female	BLCA	ADAM21	14	3
female	BLCA	ADAM21P1	14	2
female	BLCA	ADAM22	7	5
female	BLCA	ADAM23	2	1
female	BLCA	ADAM29	4	4
female	BLCA	ADAM30	1	2
female	BLCA	ADAM32	8	2
female	BLCA	ADAM7	8	1
female	BLCA	ADAM9	8	2
female	BLCA	ADAMTS10	19	2
female	BLCA	ADAMTS12	5	8
female	BLCA	ADAMTS13	9	2
female	BLCA	ADAMTS14	10	1
female	BLCA	ADAMTS15	11	2
female	BLCA	ADAMTS16	5	6
female	BLCA	ADAMTS18	16	3
female	BLCA	ADAMTS19	5	2
female	BLCA	ADAMTS2	5	3
female	BLCA	ADAMTS20	12	1
female	BLCA	ADAMTS3	4	8
female	BLCA	ADAMTS5	21	2
female	BLCA	ADAMTS6	5	2
female	BLCA	ADAMTS7	15	1
female	BLCA	ADAMTS8	11	2
female	BLCA	ADAMTS9	3	5
female	BLCA	ADAMTSL1	9	7
female	BLCA	ADAMTSL2	9	4
female	BLCA	ADAMTSL3	15	5
female	BLCA	ADAMTSL4	1	2
female	BLCA	ADAP1	7	1
female	BLCA	ADAR	1	3
female	BLCA	ADARB1	21	1
female	BLCA	ADARB2	10	4
female	BLCA	ADAT1	16	3
female	BLCA	ADAT2	6	1
female	BLCA	ADCK1	14	2
female	BLCA	ADCK2	7	2
female	BLCA	ADCY1	7	2
female	BLCA	ADCY10	1	1
female	BLCA	ADCY2	5	7
female	BLCA	ADCY3	2	4
female	BLCA	ADCY4	14	6
female	BLCA	ADCY5	3	4
female	BLCA	ADCY6	12	3
female	BLCA	ADCY7	16	2
female	BLCA	ADCY8	8	1
female	BLCA	ADD1	4	1
female	BLCA	ADD2	2	3
female	BLCA	ADD3	10	4
female	BLCA	ADGRA1	10	5
female	BLCA	ADGRA2	8	3
female	BLCA	ADGRA3	4	4
female	BLCA	ADGRB1	8	1
female	BLCA	ADGRB2	1	3
female	BLCA	ADGRB3	6	5
female	BLCA	ADGRD1	12	2
female	BLCA	ADGRE1	19	3
female	BLCA	ADGRE2	19	4
female	BLCA	ADGRE4P	19	1
female	BLCA	ADGRE5	19	1
female	BLCA	ADGRF1	6	1
female	BLCA	ADGRF3	2	1
female	BLCA	ADGRF4	6	1
female	BLCA	ADGRF5	6	2
female	BLCA	ADGRG2	X	5
female	BLCA	ADGRG3	16	3
female	BLCA	ADGRG4	X	9
female	BLCA	ADGRG6	6	3
female	BLCA	ADGRG7	3	2
female	BLCA	ADGRL1	19	3
female	BLCA	ADGRL2	1	7
female	BLCA	ADGRL3	4	3
female	BLCA	ADGRL4	1	2
female	BLCA	ADGRV1	5	13
female	BLCA	ADH1B	4	2
female	BLCA	ADH1C	4	4
female	BLCA	ADH4	4	1
female	BLCA	ADH5	4	1
female	BLCA	ADHFE1	8	1
female	BLCA	ADIPOQ	3	1
female	BLCA	ADIPOR1	1	1
female	BLCA	ADIRF	10	1
female	BLCA	ADM	11	2
female	BLCA	ADM5	19	1
female	BLCA	ADNP	20	1
female	BLCA	ADORA3	1	1
female	BLCA	ADPGK	15	1
female	BLCA	ADPRM	17	1
female	BLCA	ADRA1B	5	2
female	BLCA	ADRA1D	20	1
female	BLCA	ADRA2A	10	1
female	BLCA	ADRA2C	4	1
female	BLCA	ADRB1	10	1
female	BLCA	ADRB2	5	2
female	BLCA	ADRBK2	22	1
female	BLCA	ADRM1	20	1
female	BLCA	ADSL	22	2
female	BLCA	ADSS	1	1
female	BLCA	ADSSL1	14	1
female	BLCA	AEBP2	12	1
female	BLCA	AF254983.1	21	2
female	BLCA	AFAP1	4	1
female	BLCA	AFAP1L1	5	2
female	BLCA	AFAP1L2	10	2
female	BLCA	AFF1	4	3
female	BLCA	AFF2	X	4
female	BLCA	AFF3	2	2
female	BLCA	AFF4	5	4
female	BLCA	AFG3L2	18	2
female	BLCA	AFMID	17	2
female	BLCA	AFP	4	3
female	BLCA	AFTPH	2	1
female	BLCA	AGA	4	1
female	BLCA	AGAP1	2	2
female	BLCA	AGAP4	10	3
female	BLCA	AGAP5	10	3
female	BLCA	AGAP6	10	1
female	BLCA	AGAP7P	10	1
female	BLCA	AGBL1	15	2
female	BLCA	AGBL2	11	1
female	BLCA	AGBL5	2	4
female	BLCA	AGFG2	7	1
female	BLCA	AGGF1	5	3
female	BLCA	AGL	1	6
female	BLCA	AGMO	7	1
female	BLCA	AGO1	1	3
female	BLCA	AGO2	8	2
female	BLCA	AGO3	1	1
female	BLCA	AGO4	1	2
female	BLCA	AGPAT1	6	1
female	BLCA	AGPAT2	9	1
female	BLCA	AGPAT4	6	1
female	BLCA	AGPAT6	8	1
female	BLCA	AGPS	2	2
female	BLCA	AGR3	7	1
female	BLCA	AGRN	1	1
female	BLCA	AGT	1	1
female	BLCA	AGTPBP1	9	4
female	BLCA	AGTR1	3	2
female	BLCA	AGTR2	X	3
female	BLCA	AGXT	2	1
female	BLCA	AGXT2	5	2
female	BLCA	AHCTF1	1	1
female	BLCA	AHCYL1	1	1
female	BLCA	AHCYL2	7	1
female	BLCA	AHDC1	1	3
female	BLCA	AHI1	6	2
female	BLCA	AHNAK	11	5
female	BLCA	AHNAK2	14	10
female	BLCA	AHR	7	7
female	BLCA	AHRR	5	1
female	BLCA	AHSA2	2	1
female	BLCA	AHSG	3	2
female	BLCA	AICDA	12	2
female	BLCA	AIF1	6	1
female	BLCA	AIF1L	9	1
female	BLCA	AIFM1	X	1
female	BLCA	AIM1	6	4
female	BLCA	AIM1L	1	3
female	BLCA	AIM2	1	1
female	BLCA	AIMP2	7	2
female	BLCA	AIP	11	1
female	BLCA	AIRE	21	1
female	BLCA	AJUBA	14	2
female	BLCA	AK4	1	1
female	BLCA	AK5	1	1
female	BLCA	AK8	9	2
female	BLCA	AK9	6	3
female	BLCA	AKAP1	17	1
female	BLCA	AKAP10	17	1
female	BLCA	AKAP11	13	3
female	BLCA	AKAP13	15	3
female	BLCA	AKAP14	X	1
female	BLCA	AKAP17A	X	1
female	BLCA	AKAP5	14	1
female	BLCA	AKAP6	14	5
female	BLCA	AKAP7	6	1
female	BLCA	AKAP8	19	1
female	BLCA	AKAP9	7	6
female	BLCA	AKNA	9	3
female	BLCA	AKNAD1	1	3
female	BLCA	AKR1B1	7	1
female	BLCA	AKR1B15	7	2
female	BLCA	AKR1C1	10	2
female	BLCA	AKR1C2	10	1
female	BLCA	AKR1C3	10	1
female	BLCA	AKR1C4	10	1
female	BLCA	AKR1D1	7	1
female	BLCA	AKR1E2	10	2
female	BLCA	AKR7A2	1	1
female	BLCA	AKR7L	1	1
female	BLCA	AKT1	14	1
female	BLCA	AKT1S1	19	1
female	BLCA	AKT2	19	1
female	BLCA	AKT3	1	2
female	BLCA	AL078471.5	21	2
female	BLCA	AL078621.1	2	1
female	BLCA	AL132709.2	14	1
female	BLCA	AL133247.2	2	1
female	BLCA	AL161651.1	10	1
female	BLCA	AL354833.1	13	1
female	BLCA	AL391261.1	14	3
female	BLCA	AL589931.1	6	2
female	BLCA	ALAD	9	1
female	BLCA	ALAS1	3	1
female	BLCA	ALAS2	X	1
female	BLCA	ALCAM	3	2
female	BLCA	ALDH16A1	19	2
female	BLCA	ALDH1A1	9	3
female	BLCA	ALDH1A3	15	1
female	BLCA	ALDH1L2	12	3
female	BLCA	ALDH3A1	17	1
female	BLCA	ALDH3A2	17	1
female	BLCA	ALDH3B1	11	1
female	BLCA	ALDH3B2	11	2
female	BLCA	ALDH9A1	1	3
female	BLCA	ALDOA	16	3
female	BLCA	ALDOB	9	1
female	BLCA	ALDOC	17	1
female	BLCA	ALG1	16	1
female	BLCA	ALG10	12	3
female	BLCA	ALG12	22	1
female	BLCA	ALG13	X	2
female	BLCA	ALG14	1	1
female	BLCA	ALG1L	3	1
female	BLCA	ALG1L2	3	2
female	BLCA	ALG1L3P	4	1
female	BLCA	ALG2	9	2
female	BLCA	ALG3	3	1
female	BLCA	ALG6	1	2
female	BLCA	ALK	2	4
female	BLCA	ALKBH1	14	1
female	BLCA	ALKBH5	17	2
female	BLCA	ALLC	2	2
female	BLCA	ALMS1	2	7
female	BLCA	ALOX12	17	1
female	BLCA	ALOX15	17	3
female	BLCA	ALOX5	10	1
female	BLCA	ALPI	2	1
female	BLCA	ALPK1	4	1
female	BLCA	ALPK2	18	5
female	BLCA	ALPK3	15	4
female	BLCA	ALPL	1	1
female	BLCA	ALPP	2	2
female	BLCA	ALS2	2	2
female	BLCA	ALS2CR12	2	1
female	BLCA	ALX1	12	1
female	BLCA	ALX4	11	1
female	BLCA	ALYREF	17	3
female	BLCA	AMACR	5	1
female	BLCA	AMBN	4	1
female	BLCA	AMBRA1	11	3
female	BLCA	AMELX	X	1
female	BLCA	AMER1	X	6
female	BLCA	AMER2	13	4
female	BLCA	AMFR	16	3
female	BLCA	AMHR2	12	2
female	BLCA	AMIGO3	3	1
female	BLCA	AMOT	X	3
female	BLCA	AMOTL1	11	2
female	BLCA	AMPD1	1	4
female	BLCA	AMPD2	1	1
female	BLCA	AMPD3	11	2
female	BLCA	AMPH	7	2
female	BLCA	AMT	3	1
female	BLCA	AMY2A	1	1
female	BLCA	AMY2B	1	2
female	BLCA	AMZ1	7	1
female	BLCA	AMZ2	17	1
female	BLCA	AMZ2P1	17	3
female	BLCA	ANAPC1	2	6
female	BLCA	ANAPC15	11	1
female	BLCA	ANAPC16	10	1
female	BLCA	ANAPC1P1	2	1
female	BLCA	ANAPC2	9	2
female	BLCA	ANAPC4	4	2
female	BLCA	ANAPC5	12	1
female	BLCA	ANAPC7	12	2
female	BLCA	ANGPT1	8	1
female	BLCA	ANGPT2	8	1
female	BLCA	ANGPT4	20	1
female	BLCA	ANGPTL3	1	1
female	BLCA	ANGPTL5	11	2
female	BLCA	ANGPTL6	19	4
female	BLCA	ANGPTL7	1	1
female	BLCA	ANK1	8	4
female	BLCA	ANK2	4	10
female	BLCA	ANK3	10	7
female	BLCA	ANKAR	2	2
female	BLCA	ANKDD1A	15	2
female	BLCA	ANKEF1	20	1
female	BLCA	ANKFN1	17	2
female	BLCA	ANKFY1	17	4
female	BLCA	ANKH	5	1
female	BLCA	ANKHD1	5	4
female	BLCA	ANKHD1-EIF4EBP3	5	6
female	BLCA	ANKIB1	7	1
female	BLCA	ANKK1	11	1
female	BLCA	ANKLE1	19	1
female	BLCA	ANKMY1	2	1
female	BLCA	ANKMY2	7	1
female	BLCA	ANKRA2	5	1
female	BLCA	ANKRD1	10	1
female	BLCA	ANKRD11	16	5
female	BLCA	ANKRD12	18	6
female	BLCA	ANKRD13A	12	1
female	BLCA	ANKRD13C	1	1
female	BLCA	ANKRD17	4	3
female	BLCA	ANKRD2	10	1
female	BLCA	ANKRD20A11P	21	1
female	BLCA	ANKRD20A4	9	2
female	BLCA	ANKRD20A5P	18	1
female	BLCA	ANKRD20A9P	13	2
female	BLCA	ANKRD22	10	1
female	BLCA	ANKRD24	19	1
female	BLCA	ANKRD26	10	6
female	BLCA	ANKRD27	19	2
female	BLCA	ANKRD28	3	3
female	BLCA	ANKRD30A	10	10
female	BLCA	ANKRD30B	18	1
female	BLCA	ANKRD30BP2	21	1
female	BLCA	ANKRD32	5	1
female	BLCA	ANKRD34B	5	1
female	BLCA	ANKRD35	1	5
female	BLCA	ANKRD36	2	2
female	BLCA	ANKRD36B	2	2
female	BLCA	ANKRD36BP2	2	1
female	BLCA	ANKRD36C	2	1
female	BLCA	ANKRD37	4	1
female	BLCA	ANKRD40	17	1
female	BLCA	ANKRD44	2	1
female	BLCA	ANKRD46	8	1
female	BLCA	ANKRD50	4	1
female	BLCA	ANKRD52	12	4
female	BLCA	ANKRD53	2	1
female	BLCA	ANKRD55	5	1
female	BLCA	ANKRD6	6	2
female	BLCA	ANKS1A	6	3
female	BLCA	ANKS1B	12	3
female	BLCA	ANKS3	16	1
female	BLCA	ANKS4B	16	1
female	BLCA	ANLN	7	2
female	BLCA	ANO1	11	3
female	BLCA	ANO10	3	3
female	BLCA	ANO2	12	1
female	BLCA	ANO3	11	2
female	BLCA	ANO4	12	7
female	BLCA	ANO5	11	4
female	BLCA	ANO6	12	2
female	BLCA	ANO7	2	1
female	BLCA	ANO8	19	3
female	BLCA	ANO9	11	5
female	BLCA	ANP32A	15	1
female	BLCA	ANPEP	15	1
female	BLCA	ANTXR2	4	1
female	BLCA	ANXA1	9	1
female	BLCA	ANXA10	4	1
female	BLCA	ANXA13	8	2
female	BLCA	ANXA2R	5	1
female	BLCA	ANXA5	4	1
female	BLCA	ANXA7	10	1
female	BLCA	ANXA9	1	1
female	BLCA	AOAH	7	1
female	BLCA	AOC1	7	3
female	BLCA	AOC3	17	2
female	BLCA	AOC4P	17	2
female	BLCA	AOX1	2	1
female	BLCA	AP1B1	22	4
female	BLCA	AP1G2	14	3
female	BLCA	AP2A1	19	1
female	BLCA	AP2B1	17	3
female	BLCA	AP2M1	3	1
female	BLCA	AP2S1	19	1
female	BLCA	AP3B1	5	1
female	BLCA	AP3B2	15	5
female	BLCA	AP3D1	19	2
female	BLCA	AP3M1	10	2
female	BLCA	AP3S1	5	1
female	BLCA	AP4E1	15	2
female	BLCA	AP4M1	7	1
female	BLCA	AP5B1	11	1
female	BLCA	AP5M1	14	1
female	BLCA	APAF1	12	3
female	BLCA	APBA2	15	2
female	BLCA	APBB1	11	1
female	BLCA	APBB1IP	10	2
female	BLCA	APBB2	4	1
female	BLCA	APBB3	5	1
female	BLCA	APC	5	5
female	BLCA	APC2	19	3
female	BLCA	APCDD1	18	3
female	BLCA	APCDD1L	20	2
female	BLCA	APCS	1	3
female	BLCA	APEH	3	2
female	BLCA	APEX1	14	1
female	BLCA	APEX2	X	1
female	BLCA	APH1B	15	1
female	BLCA	API5	11	2
female	BLCA	APIP	11	1
female	BLCA	APITD1	1	1
female	BLCA	APITD1-CORT	1	1
female	BLCA	APLN	X	1
female	BLCA	APLNR	11	1
female	BLCA	APLP1	19	3
female	BLCA	APLP2	11	2
female	BLCA	APOA2	1	1
female	BLCA	APOA4	11	2
female	BLCA	APOB	2	10
female	BLCA	APOBEC2	6	1
female	BLCA	APOBEC3A	22	1
female	BLCA	APOBEC3B	22	1
female	BLCA	APOBEC3D	22	1
female	BLCA	APOBEC3G	22	1
female	BLCA	APOBEC4	1	1
female	BLCA	APOBR	16	1
female	BLCA	APOC3	11	1
female	BLCA	APOC4	19	1
female	BLCA	APOE	19	1
female	BLCA	APOL1	22	1
female	BLCA	APOL2	22	1
female	BLCA	APOL3	22	1
female	BLCA	APOL4	22	1
female	BLCA	APOL5	22	2
female	BLCA	APOM	6	2
female	BLCA	APOO	X	2
female	BLCA	APOPT1	14	1
female	BLCA	APPBP2	17	1
female	BLCA	APPL1	3	2
female	BLCA	APRT	16	1
female	BLCA	AQP1	7	1
female	BLCA	AQP10	1	1
female	BLCA	AQP11	11	1
female	BLCA	AQP2	12	1
female	BLCA	AQP5	12	1
female	BLCA	AQP7	9	1
female	BLCA	AQR	15	2
female	BLCA	AR	X	1
female	BLCA	ARAF	X	1
female	BLCA	ARAP1	11	2
female	BLCA	ARAP2	4	2
female	BLCA	ARAP3	5	1
female	BLCA	ARCN1	11	3
female	BLCA	ARF5	7	2
female	BLCA	ARFGAP2	11	1
female	BLCA	ARFGAP3	22	1
female	BLCA	ARFGEF1	8	5
female	BLCA	ARFGEF2	20	3
female	BLCA	ARFGEF3	6	2
female	BLCA	ARFIP1	4	1
female	BLCA	ARGLU1	13	1
female	BLCA	ARHGAP10	4	2
female	BLCA	ARHGAP11B	15	1
female	BLCA	ARHGAP12	10	1
female	BLCA	ARHGAP15	2	1
female	BLCA	ARHGAP17	16	4
female	BLCA	ARHGAP19	10	2
female	BLCA	ARHGAP20	11	5
female	BLCA	ARHGAP22	10	2
female	BLCA	ARHGAP24	4	2
female	BLCA	ARHGAP25	2	2
female	BLCA	ARHGAP26	5	2
female	BLCA	ARHGAP27	17	1
female	BLCA	ARHGAP28	18	1
female	BLCA	ARHGAP29	1	4
female	BLCA	ARHGAP30	1	1
female	BLCA	ARHGAP31	3	3
female	BLCA	ARHGAP32	11	2
female	BLCA	ARHGAP33	19	2
female	BLCA	ARHGAP35	19	8
female	BLCA	ARHGAP39	8	2
female	BLCA	ARHGAP4	X	2
female	BLCA	ARHGAP44	17	2
female	BLCA	ARHGAP5	14	1
female	BLCA	ARHGAP6	X	5
female	BLCA	ARHGAP9	12	3
female	BLCA	ARHGEF1	19	2
female	BLCA	ARHGEF10L	1	1
female	BLCA	ARHGEF11	1	2
female	BLCA	ARHGEF12	11	3
female	BLCA	ARHGEF15	17	3
female	BLCA	ARHGEF16	1	3
female	BLCA	ARHGEF17	11	1
female	BLCA	ARHGEF18	19	1
female	BLCA	ARHGEF2	1	1
female	BLCA	ARHGEF3	3	1
female	BLCA	ARHGEF35	7	1
female	BLCA	ARHGEF37	5	3
female	BLCA	ARHGEF39	9	1
female	BLCA	ARHGEF4	2	3
female	BLCA	ARHGEF40	14	2
female	BLCA	ARHGEF5	7	1
female	BLCA	ARHGEF6	X	3
female	BLCA	ARHGEF7	13	4
female	BLCA	ARID1A	1	20
female	BLCA	ARID1B	6	7
female	BLCA	ARID2	12	6
female	BLCA	ARID3B	15	1
female	BLCA	ARID3C	9	2
female	BLCA	ARID4A	14	5
female	BLCA	ARID4B	1	2
female	BLCA	ARID5A	2	1
female	BLCA	ARID5B	10	2
female	BLCA	ARIH1	15	2
female	BLCA	ARIH2	3	2
female	BLCA	ARIH2OS	3	1
female	BLCA	ARL14	3	1
female	BLCA	ARL14EP	11	1
female	BLCA	ARL16	17	1
female	BLCA	ARL2BP	16	1
female	BLCA	ARL4C	2	2
female	BLCA	ARL5A	2	1
female	BLCA	ARL6	3	1
female	BLCA	ARL6IP4	12	1
female	BLCA	ARL8A	1	1
female	BLCA	ARMC1	8	1
female	BLCA	ARMC10	7	1
female	BLCA	ARMC12	6	1
female	BLCA	ARMC2	6	1
female	BLCA	ARMC3	10	1
female	BLCA	ARMC4	10	4
female	BLCA	ARMC7	17	1
female	BLCA	ARMC8	3	1
female	BLCA	ARMC9	2	2
female	BLCA	ARMCX1	X	1
female	BLCA	ARMCX2	X	1
female	BLCA	ARMCX3	X	1
female	BLCA	ARMCX6	X	1
female	BLCA	ARMT1	6	1
female	BLCA	ARNT	1	2
female	BLCA	ARNT2	15	5
female	BLCA	ARNTL2	12	1
female	BLCA	ARPC1B	7	1
female	BLCA	ARPC2	2	3
female	BLCA	ARPC4	3	1
female	BLCA	ARPIN	15	1
female	BLCA	ARPP21	3	4
female	BLCA	ARRB1	11	1
female	BLCA	ARRB2	17	1
female	BLCA	ARRDC4	15	1
female	BLCA	ARSB	5	3
female	BLCA	ARSD	X	3
female	BLCA	ARSF	X	1
female	BLCA	ARSG	17	2
female	BLCA	ARSH	X	1
female	BLCA	ARSI	5	2
female	BLCA	ARSJ	4	3
female	BLCA	ARSK	5	1
female	BLCA	ART1	11	1
female	BLCA	ART3	4	1
female	BLCA	ARTN	1	1
female	BLCA	ARV1	1	1
female	BLCA	ARVCF	22	4
female	BLCA	AS3MT	10	1
female	BLCA	ASAH2	10	2
female	BLCA	ASAP1	8	2
female	BLCA	ASAP2	2	5
female	BLCA	ASAP3	1	2
female	BLCA	ASB11	X	1
female	BLCA	ASB13	10	1
female	BLCA	ASB14	3	1
female	BLCA	ASB15	7	2
female	BLCA	ASB16	17	2
female	BLCA	ASB17	1	2
female	BLCA	ASB18	2	1
female	BLCA	ASB2	14	1
female	BLCA	ASCC2	22	2
female	BLCA	ASCC3	6	5
female	BLCA	ASCL1	12	1
female	BLCA	ASF1B	19	2
female	BLCA	ASGR2	17	1
female	BLCA	ASH1L	1	8
female	BLCA	ASIC1	12	1
female	BLCA	ASIC2	17	2
female	BLCA	ASIC3	7	1
female	BLCA	ASIC4	2	1
female	BLCA	ASIC5	4	2
female	BLCA	ASL	7	2
female	BLCA	ASMT	X	1
female	BLCA	ASMTL	X	2
female	BLCA	ASNSD1	2	3
female	BLCA	ASPA	17	2
female	BLCA	ASPG	14	1
female	BLCA	ASPHD1	16	2
female	BLCA	ASPM	1	9
female	BLCA	ASPSCR1	17	1
female	BLCA	ASRGL1	11	2
female	BLCA	ASS1	9	3
female	BLCA	ASTN1	1	2
female	BLCA	ASTN2	9	1
female	BLCA	ASUN	12	1
female	BLCA	ASXL1	20	5
female	BLCA	ASXL2	2	8
female	BLCA	ASXL3	18	3
female	BLCA	ASZ1	7	2
female	BLCA	ATAD1	10	1
female	BLCA	ATAD2	8	8
female	BLCA	ATAD3A	1	1
female	BLCA	ATAD3B	1	4
female	BLCA	ATAD5	17	6
female	BLCA	ATCAY	19	1
female	BLCA	ATE1	10	2
female	BLCA	ATF2	2	1
female	BLCA	ATF4P4	11	2
female	BLCA	ATF6	1	1
female	BLCA	ATF6B	6	1
female	BLCA	ATF7	12	1
female	BLCA	ATF7IP2	16	1
female	BLCA	ATG16L1	2	1
female	BLCA	ATG2A	11	2
female	BLCA	ATG2B	14	6
female	BLCA	ATG4C	1	3
female	BLCA	ATG4D	19	4
female	BLCA	ATG5	6	2
female	BLCA	ATG7	3	3
female	BLCA	ATHL1	11	3
female	BLCA	ATL1	14	1
female	BLCA	ATL2	2	1
female	BLCA	ATL3	11	2
female	BLCA	ATM	11	11
female	BLCA	ATMIN	16	1
female	BLCA	ATN1	12	6
female	BLCA	ATOH1	4	2
female	BLCA	ATOH8	2	1
female	BLCA	ATOX1	5	1
female	BLCA	ATP10A	15	2
female	BLCA	ATP10B	5	2
female	BLCA	ATP10D	4	2
female	BLCA	ATP11A	13	2
female	BLCA	ATP11B	3	3
female	BLCA	ATP11C	X	2
female	BLCA	ATP12A	13	3
female	BLCA	ATP13A2	1	4
female	BLCA	ATP13A3	3	4
female	BLCA	ATP13A4	3	2
female	BLCA	ATP13A5	3	3
female	BLCA	ATP1A1	1	2
female	BLCA	ATP1A2	1	2
female	BLCA	ATP1A3	19	1
female	BLCA	ATP1A4	1	4
female	BLCA	ATP1B1	1	1
female	BLCA	ATP1B2	17	2
female	BLCA	ATP1B4	X	2
female	BLCA	ATP2A1	16	2
female	BLCA	ATP2A2	12	1
female	BLCA	ATP2A3	17	2
female	BLCA	ATP2B1	12	1
female	BLCA	ATP2B2	3	1
female	BLCA	ATP2B3	X	2
female	BLCA	ATP2B4	1	5
female	BLCA	ATP2C2	16	2
female	BLCA	ATP4A	19	2
female	BLCA	ATP4B	13	1
female	BLCA	ATP5A1	18	2
female	BLCA	ATP5B	12	1
female	BLCA	ATP5F1	1	2
female	BLCA	ATP5G1	17	1
female	BLCA	ATP5G2	12	1
female	BLCA	ATP5J2	7	1
female	BLCA	ATP5J2-PTCD1	7	2
female	BLCA	ATP5O	21	1
female	BLCA	ATP5S	14	4
female	BLCA	ATP6AP1	X	1
female	BLCA	ATP6AP2	X	2
female	BLCA	ATP6V0A1	17	2
female	BLCA	ATP6V0A2	12	1
female	BLCA	ATP6V0A4	7	2
female	BLCA	ATP6V0D2	8	1
female	BLCA	ATP6V0E1	5	1
female	BLCA	ATP6V1A	3	4
female	BLCA	ATP6V1C1	8	1
female	BLCA	ATP6V1C2	2	1
female	BLCA	ATP6V1D	14	2
female	BLCA	ATP6V1E1	22	2
female	BLCA	ATP6V1G1	9	1
female	BLCA	ATP6V1G3	1	1
female	BLCA	ATP6V1H	8	1
female	BLCA	ATP7A	X	4
female	BLCA	ATP7B	13	2
female	BLCA	ATP8A1	4	1
female	BLCA	ATP8A2	13	2
female	BLCA	ATP8B1	18	2
female	BLCA	ATP8B2	1	4
female	BLCA	ATP8B3	19	2
female	BLCA	ATP8B4	15	4
female	BLCA	ATP8B5P	9	1
female	BLCA	ATP9A	20	2
female	BLCA	ATPAF1	1	1
female	BLCA	ATR	3	6
female	BLCA	ATRN	20	3
female	BLCA	ATRNL1	10	1
female	BLCA	ATRX	X	10
female	BLCA	ATXN1	6	2
female	BLCA	ATXN10	22	1
female	BLCA	ATXN2	12	1
female	BLCA	ATXN2L	16	3
female	BLCA	ATXN3	14	1
female	BLCA	ATXN7L2	1	1
female	BLCA	ATXN7L3	17	2
female	BLCA	AUH	9	1
female	BLCA	AUP1	2	2
female	BLCA	AURKB	17	1
female	BLCA	AURKC	19	2
female	BLCA	AUTS2	7	5
female	BLCA	AVIL	12	3
female	BLCA	AVPR1A	12	1
female	BLCA	AVPR2	X	2
female	BLCA	AWAT1	X	2
female	BLCA	AWAT2	X	1
female	BLCA	AXDND1	1	4
female	BLCA	AXIN1	16	2
female	BLCA	AXIN2	17	5
female	BLCA	AXL	19	2
female	BLCA	AZI2	3	1
female	BLCA	AZIN1	8	2
female	BLCA	AZIN2	1	1
female	BLCA	B2M	15	1
female	BLCA	B3GALT1	2	2
female	BLCA	B3GALT4	6	2
female	BLCA	B3GALT5	21	2
female	BLCA	B3GAT1	11	1
female	BLCA	B3GAT3	11	1
female	BLCA	B3GNT2	2	2
female	BLCA	B3GNT4	12	3
female	BLCA	B3GNT7	2	1
female	BLCA	B3GNTL1	17	2
female	BLCA	B4GALNT2	17	2
female	BLCA	B4GALNT3	12	2
female	BLCA	B4GALNT4	11	1
female	BLCA	B4GALT3	1	2
female	BLCA	B4GALT7	5	1
female	BLCA	B4GAT1	11	2
female	BLCA	BAAT	9	1
female	BLCA	BABAM1	19	2
female	BLCA	BACH1	21	1
female	BLCA	BACH2	6	1
female	BLCA	BAG4	8	1
female	BLCA	BAG5	14	2
female	BLCA	BAG6	6	1
female	BLCA	BAGE2	21	1
female	BLCA	BAHCC1	17	1
female	BLCA	BAHD1	15	2
female	BLCA	BAI2	1	1
female	BLCA	BAIAP2	17	1
female	BLCA	BAIAP2L1	7	2
female	BLCA	BAIAP3	16	1
female	BLCA	BAMBI	10	1
female	BLCA	BANK1	4	1
female	BLCA	BANP	16	2
female	BLCA	BAP1	3	2
female	BLCA	BARD1	2	4
female	BLCA	BARX2	11	2
female	BLCA	BATF	14	1
female	BLCA	BATF3	1	1
female	BLCA	BAZ1A	14	2
female	BLCA	BAZ1B	7	3
female	BLCA	BAZ2A	12	5
female	BLCA	BAZ2B	2	6
female	BLCA	BBOX1	11	1
female	BLCA	BBS1	11	1
female	BLCA	BBS12	4	1
female	BLCA	BBS2	16	3
female	BLCA	BBS7	4	1
female	BLCA	BBS9	7	2
female	BLCA	BBX	3	1
female	BLCA	BCAN	1	2
female	BLCA	BCAP29	7	3
female	BLCA	BCAR1	16	2
female	BLCA	BCAR3	1	2
female	BLCA	BCAS1	20	3
female	BLCA	BCAS2	1	1
female	BLCA	BCAS3	17	5
female	BLCA	BCAT1	12	2
female	BLCA	BCAT2	19	1
female	BLCA	BCCIP	10	1
female	BLCA	BCHE	3	1
female	BLCA	BCKDHA	19	1
female	BLCA	BCKDHB	6	1
female	BLCA	BCL11A	2	2
female	BLCA	BCL2L13	22	1
female	BLCA	BCL2L14	12	1
female	BLCA	BCL2L15	1	1
female	BLCA	BCL6	3	1
female	BLCA	BCL9L	11	4
female	BLCA	BCLAF1	6	9
female	BLCA	BCO1	16	2
female	BLCA	BCO2	11	2
female	BLCA	BCOR	X	9
female	BLCA	BCORL1	X	4
female	BLCA	BCS1L	2	1
female	BLCA	BDH2	4	1
female	BLCA	BDKRB1	14	1
female	BLCA	BDP1	5	8
female	BLCA	BECN1	17	1
female	BLCA	BEGAIN	14	1
female	BLCA	BEND2	X	2
female	BLCA	BEND4	4	1
female	BLCA	BEND6	6	2
female	BLCA	BEND7	10	1
female	BLCA	BEST1	11	2
female	BLCA	BEST2	19	1
female	BLCA	BEST3	12	2
female	BLCA	BEST4	1	2
female	BLCA	BEX1	X	1
female	BLCA	BEX5	X	1
female	BLCA	BFSP1	20	2
female	BLCA	BFSP2	3	2
female	BLCA	BGLAP	1	1
female	BLCA	BHLHB9	X	3
female	BLCA	BHLHE22	8	1
female	BLCA	BHLHE40	3	1
female	BLCA	BHLHE41	12	1
female	BLCA	BHMT2	5	1
female	BLCA	BICC1	10	3
female	BLCA	BICD2	9	2
female	BLCA	BID	22	1
female	BLCA	BIN1	2	2
female	BLCA	BIN2	12	1
female	BLCA	BIRC6	2	13
female	BLCA	BIRC7	20	3
female	BLCA	BIRC8	19	2
female	BLCA	BIVM-ERCC5	13	1
female	BLCA	BLM	15	5
female	BLCA	BLNK	10	1
female	BLCA	BLOC1S2	10	1
female	BLCA	BLOC1S6	15	1
female	BLCA	BLVRA	7	2
female	BLCA	BLZF1	1	3
female	BLCA	BMF	15	1
female	BLCA	BMI1	10	2
female	BLCA	BMP1	8	3
female	BLCA	BMP15	X	2
female	BLCA	BMP2K	4	1
female	BLCA	BMP5	6	1
female	BLCA	BMP6	6	2
female	BLCA	BMPER	7	2
female	BLCA	BMPR1B	4	2
female	BLCA	BMPR2	2	3
female	BLCA	BMS1	10	1
female	BLCA	BMX	X	3
female	BLCA	BNC1	15	4
female	BLCA	BNC2	9	3
female	BLCA	BNIP1	5	3
female	BLCA	BNIP3	10	1
female	BLCA	BNIP3L	8	2
female	BLCA	BNIP3P1	14	2
female	BLCA	BNIPL	1	2
female	BLCA	BOC	3	6
female	BLCA	BOD1L1	4	3
female	BLCA	BOLA1	1	1
female	BLCA	BOLL	2	1
female	BLCA	BOP1	8	1
female	BLCA	BORA	13	2
female	BLCA	bP-2189O9.2	21	1
female	BLCA	BPI	20	1
female	BLCA	BPIFA1	20	1
female	BLCA	BPIFA3	20	3
female	BLCA	BPIFB6	20	3
female	BLCA	BPIFC	22	2
female	BLCA	BPNT1	1	2
female	BLCA	BPTF	17	10
female	BLCA	BRAF	7	6
female	BLCA	BRAP	12	3
female	BLCA	BRAT1	7	1
female	BLCA	BRCA1	17	6
female	BLCA	BRCA2	13	7
female	BLCA	BRD1	22	1
female	BLCA	BRD2	6	3
female	BLCA	BRD4	19	2
female	BLCA	BRD7	16	6
female	BLCA	BRD8	5	2
female	BLCA	BRD9	5	1
female	BLCA	BRDT	1	2
female	BLCA	BRE	2	2
female	BLCA	BRF1	14	4
female	BLCA	BRI3BP	12	1
female	BLCA	BRINP1	9	1
female	BLCA	BRINP2	1	4
female	BLCA	BRINP3	1	2
female	BLCA	BRIP1	17	7
female	BLCA	BRIX1	5	1
female	BLCA	BRK1	3	3
female	BLCA	BROX	1	2
female	BLCA	BRPF1	3	1
female	BLCA	BRPF3	6	1
female	BLCA	BRS3	X	2
female	BLCA	BRSK1	19	1
female	BLCA	BRWD1	21	3
female	BLCA	BRWD3	X	3
female	BLCA	BSDC1	1	1
female	BLCA	BSG	19	3
female	BLCA	BSN	3	3
female	BLCA	BST1	4	1
female	BLCA	BSX	11	1
female	BLCA	BTAF1	10	1
female	BLCA	BTBD10	11	2
female	BLCA	BTBD11	12	2
female	BLCA	BTBD3	20	1
female	BLCA	BTBD7	14	2
female	BLCA	BTBD8	1	2
female	BLCA	BTF3L4	1	2
female	BLCA	BTG1	12	1
female	BLCA	BTG2	1	2
female	BLCA	BTK	X	3
female	BLCA	BTN1A1	6	1
female	BLCA	BTN2A1	6	1
female	BLCA	BTN2A2	6	2
female	BLCA	BTN3A1	6	1
female	BLCA	BTN3A2	6	1
female	BLCA	BTN3A3	6	1
female	BLCA	BTNL8	5	2
female	BLCA	BTNL9	5	2
female	BLCA	BTRC	10	1
female	BLCA	BUB1	2	2
female	BLCA	BUB3	10	1
female	BLCA	BUD13	11	4
female	BLCA	BUD31	7	1
female	BLCA	BVES	6	2
female	BLCA	BYSL	6	1
female	BLCA	BZRAP1	17	4
female	BLCA	BZW1	2	2
female	BLCA	C10orf111	10	1
female	BLCA	C10orf12	10	2
female	BLCA	C10orf2	10	2
female	BLCA	C10orf35	10	1
female	BLCA	C10orf71	10	1
female	BLCA	C10orf76	10	1
female	BLCA	C10orf88	10	2
female	BLCA	C10orf90	10	3
female	BLCA	C11orf16	11	1
female	BLCA	C11orf30	11	4
female	BLCA	C11orf40	11	1
female	BLCA	C11orf48	11	1
female	BLCA	C11orf49	11	1
female	BLCA	C11orf53	11	2
female	BLCA	C11orf57	11	1
female	BLCA	C11orf58	11	2
female	BLCA	C11orf63	11	1
female	BLCA	C11orf70	11	1
female	BLCA	C11orf71	11	3
female	BLCA	C11orf73	11	1
female	BLCA	C11orf74	11	2
female	BLCA	C11orf80	11	2
female	BLCA	C11orf84	11	2
female	BLCA	C11orf85	11	1
female	BLCA	C12orf10	12	1
female	BLCA	C12orf40	12	3
female	BLCA	C12orf43	12	2
female	BLCA	C12orf45	12	1
female	BLCA	C12orf5	12	1
female	BLCA	C12orf50	12	2
female	BLCA	C12orf57	12	2
female	BLCA	C12orf60	12	1
female	BLCA	C12orf66	12	3
female	BLCA	C12orf74	12	1
female	BLCA	C14orf105	14	1
female	BLCA	C14orf119	14	1
female	BLCA	C14orf159	14	1
female	BLCA	C14orf177	14	1
female	BLCA	C14orf183	14	1
female	BLCA	C14orf2	14	1
female	BLCA	C14orf28	14	1
female	BLCA	C14orf37	14	2
female	BLCA	C14orf39	14	3
female	BLCA	C14orf93	14	1
female	BLCA	C15orf26	15	2
female	BLCA	C15orf32	15	1
female	BLCA	C15orf39	15	3
female	BLCA	C15orf43	15	1
female	BLCA	C15orf48	15	1
female	BLCA	C15orf52	15	2
female	BLCA	C15orf54	15	2
female	BLCA	C16orf58	16	1
female	BLCA	C16orf59	16	1
female	BLCA	C16orf62	16	3
female	BLCA	C16orf71	16	1
female	BLCA	C16orf72	16	1
female	BLCA	C16orf78	16	1
female	BLCA	C16orf87	16	1
female	BLCA	C16orf89	16	1
female	BLCA	C17orf104	17	1
female	BLCA	C17orf107	17	1
female	BLCA	C17orf47	17	2
female	BLCA	C17orf53	17	2
female	BLCA	C17orf62	17	1
female	BLCA	C17orf64	17	1
female	BLCA	C17orf70	17	1
female	BLCA	C17orf74	17	1
female	BLCA	C17orf80	17	1
female	BLCA	C18orf32	18	2
female	BLCA	C18orf54	18	1
female	BLCA	C18orf8	18	2
female	BLCA	C19orf12	19	1
female	BLCA	C19orf26	19	1
female	BLCA	C19orf44	19	3
female	BLCA	C19orf47	19	2
female	BLCA	C19orf48	19	2
female	BLCA	C19orf52	19	1
female	BLCA	C19orf73	19	1
female	BLCA	C1GALT1C1	X	1
female	BLCA	C1orf106	1	1
female	BLCA	C1orf109	1	1
female	BLCA	C1orf110	1	1
female	BLCA	C1orf112	1	1
female	BLCA	C1orf115	1	1
female	BLCA	C1orf116	1	4
female	BLCA	C1orf127	1	1
female	BLCA	C1orf131	1	1
female	BLCA	C1orf141	1	1
female	BLCA	C1orf162	1	1
female	BLCA	C1orf168	1	4
female	BLCA	C1orf189	1	1
female	BLCA	C1orf198	1	2
female	BLCA	C1orf21	1	1
female	BLCA	C1orf216	1	1
female	BLCA	C1orf52	1	1
female	BLCA	C1orf54	1	1
female	BLCA	C1orf56	1	1
female	BLCA	C1orf61	1	1
female	BLCA	C1orf64	1	1
female	BLCA	C1orf74	1	1
female	BLCA	C1orf86	1	1
female	BLCA	C1orf87	1	1
female	BLCA	C1orf94	1	3
female	BLCA	C1QA	1	2
female	BLCA	C1QBP	17	1
female	BLCA	C1QL1	17	1
female	BLCA	C1QL4	12	1
female	BLCA	C1QTNF1	17	2
female	BLCA	C1QTNF5	11	1
female	BLCA	C1QTNF7	4	3
female	BLCA	C1QTNF9	13	2
female	BLCA	C1R	12	1
female	BLCA	C1RL	12	1
female	BLCA	C1S	12	4
female	BLCA	C2	6	1
female	BLCA	C20orf141	20	1
female	BLCA	C20orf166-AS1	20	4
female	BLCA	C20orf194	20	1
female	BLCA	C20orf27	20	1
female	BLCA	C20orf96	20	1
female	BLCA	C21orf59	21	2
female	BLCA	C22orf24	22	1
female	BLCA	C22orf29	22	3
female	BLCA	C22orf42	22	1
female	BLCA	C2CD2	21	3
female	BLCA	C2CD3	11	2
female	BLCA	C2CD4A	15	1
female	BLCA	C2CD5	12	1
female	BLCA	C2orf16	2	6
female	BLCA	C2orf42	2	1
female	BLCA	C2orf43	2	2
female	BLCA	C2orf44	2	2
female	BLCA	C2orf61	2	1
female	BLCA	C2orf70	2	1
female	BLCA	C2orf71	2	1
female	BLCA	C2orf76	2	1
female	BLCA	C2orf78	2	1
female	BLCA	C2orf80	2	2
female	BLCA	C2orf83	2	1
female	BLCA	C2orf88	2	1
female	BLCA	C3	19	5
female	BLCA	C3orf14	3	1
female	BLCA	C3orf17	3	2
female	BLCA	C3orf18	3	1
female	BLCA	C3orf20	3	4
female	BLCA	C3orf35	3	1
female	BLCA	C3orf52	3	1
female	BLCA	C3orf56	3	1
female	BLCA	C3orf62	3	2
female	BLCA	C3orf67	3	2
female	BLCA	C3orf70	3	4
female	BLCA	C3P1	19	2
female	BLCA	C4BPA	1	1
female	BLCA	C4BPB	1	1
female	BLCA	C4orf19	4	2
female	BLCA	C4orf22	4	2
female	BLCA	C4orf26	4	1
female	BLCA	C4orf27	4	1
female	BLCA	C4orf32	4	1
female	BLCA	C4orf50	4	1
female	BLCA	C5	9	3
female	BLCA	C5orf22	5	2
female	BLCA	C5orf34	5	1
female	BLCA	C5orf38	5	1
female	BLCA	C5orf42	5	6
female	BLCA	C5orf45	5	1
female	BLCA	C6	5	3
female	BLCA	C6orf10	6	1
female	BLCA	C6orf118	6	2
female	BLCA	C6orf120	6	2
female	BLCA	C6orf136	6	1
female	BLCA	C6orf15	6	2
female	BLCA	C6orf195	6	1
female	BLCA	C6orf203	6	2
female	BLCA	C6orf222	6	4
female	BLCA	C6orf223	6	2
female	BLCA	C6orf226	6	1
female	BLCA	C6orf47	6	1
female	BLCA	C6orf48	6	1
female	BLCA	C6orf58	6	1
female	BLCA	C6orf62	6	2
female	BLCA	C7orf25	7	1
female	BLCA	C7orf33	7	1
female	BLCA	C7orf34	7	1
female	BLCA	C7orf43	7	2
female	BLCA	C7orf55	7	2
female	BLCA	C7orf55-LUC7L2	7	2
female	BLCA	C7orf60	7	2
female	BLCA	C7orf61	7	1
female	BLCA	C7orf73	7	1
female	BLCA	C8A	1	1
female	BLCA	C8B	1	3
female	BLCA	C8orf31	8	1
female	BLCA	C8orf34	8	4
female	BLCA	C8orf44	8	1
female	BLCA	C8orf59	8	1
female	BLCA	C8orf74	8	1
female	BLCA	C8orf82	8	2
female	BLCA	C8orf86	8	1
female	BLCA	C9	5	2
female	BLCA	C9orf116	9	2
female	BLCA	C9orf117	9	1
female	BLCA	C9orf131	9	2
female	BLCA	C9orf156	9	1
female	BLCA	C9orf16	9	1
female	BLCA	C9orf163	9	2
female	BLCA	C9orf172	9	3
female	BLCA	C9orf24	9	1
female	BLCA	C9orf43	9	1
female	BLCA	C9orf50	9	1
female	BLCA	C9orf64	9	1
female	BLCA	C9orf66	9	1
female	BLCA	C9orf72	9	2
female	BLCA	C9orf84	9	1
female	BLCA	C9orf9	9	1
female	BLCA	CA10	17	4
female	BLCA	CA12	15	1
female	BLCA	CA13	8	1
female	BLCA	CA5A	16	1
female	BLCA	CA7	16	1
female	BLCA	CA8	8	3
female	BLCA	CA9	9	2
female	BLCA	CAAP1	9	1
female	BLCA	CAB39	2	1
female	BLCA	CAB39L	13	1
female	BLCA	CABIN1	22	3
female	BLCA	CABLES1	18	2
female	BLCA	CABLES2	20	1
female	BLCA	CABP5	19	2
female	BLCA	CABP7	22	1
female	BLCA	CABS1	4	2
female	BLCA	CABYR	18	1
female	BLCA	CACHD1	1	2
female	BLCA	CACNA1A	19	1
female	BLCA	CACNA1B	9	7
female	BLCA	CACNA1C	12	4
female	BLCA	CACNA1D	3	3
female	BLCA	CACNA1E	1	2
female	BLCA	CACNA1F	X	3
female	BLCA	CACNA1G	17	1
female	BLCA	CACNA1H	16	4
female	BLCA	CACNA1I	22	2
female	BLCA	CACNA1S	1	2
female	BLCA	CACNA2D1	7	3
female	BLCA	CACNA2D2	3	2
female	BLCA	CACNA2D3	3	2
female	BLCA	CACNA2D4	12	2
female	BLCA	CACNB1	17	1
female	BLCA	CACNB2	10	3
female	BLCA	CACNB3	12	1
female	BLCA	CACNG1	17	2
female	BLCA	CACNG2	22	1
female	BLCA	CACNG4	17	2
female	BLCA	CACNG5	17	2
female	BLCA	CACNG6	19	2
female	BLCA	CACNG7	19	3
female	BLCA	CACNG8	19	1
female	BLCA	CACTIN	19	2
female	BLCA	CACYBP	1	1
female	BLCA	CAD	2	4
female	BLCA	CADM1	11	2
female	BLCA	CADM2	3	3
female	BLCA	CADM4	19	3
female	BLCA	CADPS	3	3
female	BLCA	CADPS2	7	3
female	BLCA	CALB1	8	1
female	BLCA	CALCA	11	1
female	BLCA	CALCB	11	1
female	BLCA	CALCOCO1	12	1
female	BLCA	CALCOCO2	17	1
female	BLCA	CALCR	7	2
female	BLCA	CALCRL	2	3
female	BLCA	CALD1	7	5
female	BLCA	CALHM1	10	1
female	BLCA	CALHM2	10	3
female	BLCA	CALN1	7	1
female	BLCA	CALR	19	1
female	BLCA	CALU	7	1
female	BLCA	CAMK1	3	3
female	BLCA	CAMK1D	10	2
female	BLCA	CAMK1G	1	2
female	BLCA	CAMK2B	7	1
female	BLCA	CAMK2D	4	3
female	BLCA	CAMK2G	10	3
female	BLCA	CAMK4	5	1
female	BLCA	CAMKK2	12	3
female	BLCA	CAMKV	3	1
female	BLCA	CAMP	3	1
female	BLCA	CAMSAP1	9	3
female	BLCA	CAMSAP2	1	6
female	BLCA	CAMSAP3	19	1
female	BLCA	CAMTA1	1	4
female	BLCA	CAMTA2	17	5
female	BLCA	CAND1	12	2
female	BLCA	CAND2	3	1
female	BLCA	CAP1	1	2
female	BLCA	CAP2	6	2
female	BLCA	CAPG	2	1
female	BLCA	CAPN1	11	1
female	BLCA	CAPN10	2	1
female	BLCA	CAPN12	19	2
female	BLCA	CAPN15	16	3
female	BLCA	CAPN3	15	3
female	BLCA	CAPN5	11	1
female	BLCA	CAPN6	X	2
female	BLCA	CAPNS2	16	1
female	BLCA	CAPRIN2	12	1
female	BLCA	CAPS2	12	1
female	BLCA	CAPSL	5	1
female	BLCA	CAPZA3	12	1
female	BLCA	CAPZB	1	1
female	BLCA	CARD10	22	3
female	BLCA	CARD11	7	1
female	BLCA	CARD14	17	3
female	BLCA	CARD17	11	1
female	BLCA	CARD18	11	1
female	BLCA	CARD6	5	4
female	BLCA	CARD9	9	2
female	BLCA	CARF	2	2
female	BLCA	CARHSP1	16	1
female	BLCA	CARM1	19	1
female	BLCA	CARNS1	11	2
female	BLCA	CARS	11	3
female	BLCA	CARS2	13	1
female	BLCA	CASC1	12	4
female	BLCA	CASC10	10	1
female	BLCA	CASC3	17	2
female	BLCA	CASC4	15	2
female	BLCA	CASC5	15	3
female	BLCA	CASD1	7	1
female	BLCA	CASK	X	5
female	BLCA	CASKIN1	16	2
female	BLCA	CASKIN2	17	1
female	BLCA	CASP1	11	3
female	BLCA	CASP10	2	1
female	BLCA	CASP12	11	1
female	BLCA	CASP2	7	1
female	BLCA	CASP3	4	1
female	BLCA	CASP5	11	2
female	BLCA	CASP7	10	1
female	BLCA	CASP8	2	3
female	BLCA	CASP8AP2	6	4
female	BLCA	CASQ2	1	2
female	BLCA	CASS4	20	1
female	BLCA	CAST	5	1
female	BLCA	CASZ1	1	2
female	BLCA	CAT	11	3
female	BLCA	CATIP	2	2
female	BLCA	CATSPER2	15	2
female	BLCA	CATSPERB	14	5
female	BLCA	CATSPERD	19	2
female	BLCA	CATSPERG	19	3
female	BLCA	CBFA2T2	20	6
female	BLCA	CBL	11	4
female	BLCA	CBLB	3	1
female	BLCA	CBLC	19	1
female	BLCA	CBLN2	18	3
female	BLCA	CBWD5	9	2
female	BLCA	CBX1	17	1
female	BLCA	CBX3	7	1
female	BLCA	CBX4	17	2
female	BLCA	CC2D1A	19	3
female	BLCA	CC2D2A	4	3
female	BLCA	CC2D2B	10	1
female	BLCA	CCAR1	10	6
female	BLCA	CCBL2	1	1
female	BLCA	CCDC108	2	1
female	BLCA	CCDC113	16	2
female	BLCA	CCDC115	2	1
female	BLCA	CCDC116	22	1
female	BLCA	CCDC117	22	2
female	BLCA	CCDC12	3	1
female	BLCA	CCDC120	X	2
female	BLCA	CCDC121	2	2
female	BLCA	CCDC125	5	2
female	BLCA	CCDC129	7	2
female	BLCA	CCDC132	7	2
female	BLCA	CCDC136	7	5
female	BLCA	CCDC137	17	1
female	BLCA	CCDC138	2	2
female	BLCA	CCDC14	3	3
female	BLCA	CCDC140	2	1
female	BLCA	CCDC141	2	3
female	BLCA	CCDC142	2	2
female	BLCA	CCDC144A	17	1
female	BLCA	CCDC144CP	17	3
female	BLCA	CCDC146	7	1
female	BLCA	CCDC148	2	1
female	BLCA	CCDC15	11	1
female	BLCA	CCDC150	2	1
female	BLCA	CCDC151	19	2
female	BLCA	CCDC152	5	1
female	BLCA	CCDC155	19	1
female	BLCA	CCDC157	22	1
female	BLCA	CCDC158	4	1
female	BLCA	CCDC160	X	1
female	BLCA	CCDC167	6	1
female	BLCA	CCDC17	1	2
female	BLCA	CCDC170	6	1
female	BLCA	CCDC171	9	1
female	BLCA	CCDC173	2	3
female	BLCA	CCDC176	14	2
female	BLCA	CCDC178	18	2
female	BLCA	CCDC18	1	2
female	BLCA	CCDC180	9	4
female	BLCA	CCDC183	9	2
female	BLCA	CCDC23	1	2
female	BLCA	CCDC24	1	1
female	BLCA	CCDC30	1	4
female	BLCA	CCDC33	15	2
female	BLCA	CCDC34	11	2
female	BLCA	CCDC36	3	2
female	BLCA	CCDC39	3	1
female	BLCA	CCDC40	17	2
female	BLCA	CCDC42	17	1
female	BLCA	CCDC47	17	3
female	BLCA	CCDC51	3	1
female	BLCA	CCDC54	3	1
female	BLCA	CCDC57	17	1
female	BLCA	CCDC6	10	2
female	BLCA	CCDC62	12	1
female	BLCA	CCDC63	12	2
female	BLCA	CCDC64B	16	1
female	BLCA	CCDC65	12	2
female	BLCA	CCDC66	3	1
female	BLCA	CCDC67	11	1
female	BLCA	CCDC68	18	2
female	BLCA	CCDC71	3	1
female	BLCA	CCDC73	11	2
female	BLCA	CCDC74A	2	1
female	BLCA	CCDC74B	2	2
female	BLCA	CCDC8	19	2
female	BLCA	CCDC80	3	2
female	BLCA	CCDC81	11	2
female	BLCA	CCDC82	11	2
female	BLCA	CCDC84	11	1
female	BLCA	CCDC85A	2	1
female	BLCA	CCDC87	11	1
female	BLCA	CCDC88A	2	9
female	BLCA	CCDC88C	14	1
female	BLCA	CCDC89	11	1
female	BLCA	CCDC90B	11	3
female	BLCA	CCDC91	12	1
female	BLCA	CCDC93	2	1
female	BLCA	CCDC96	4	5
female	BLCA	CCDC97	19	1
female	BLCA	CCHCR1	6	1
female	BLCA	CCIN	9	1
female	BLCA	CCKBR	11	1
female	BLCA	CCL13	17	1
female	BLCA	CCL14	17	1
female	BLCA	CCL16	17	1
female	BLCA	CCL2	17	1
female	BLCA	CCL23	17	1
female	BLCA	CCL25	19	1
female	BLCA	CCL26	7	1
female	BLCA	CCL3	17	2
female	BLCA	CCL7	17	2
female	BLCA	CCM2	7	2
female	BLCA	CCNA1	13	1
female	BLCA	CCNA2	4	1
female	BLCA	CCNB1	5	1
female	BLCA	CCNB2	15	1
female	BLCA	CCNB3	X	2
female	BLCA	CCNC	6	2
female	BLCA	CCND1	11	1
female	BLCA	CCND3	6	1
female	BLCA	CCNDBP1	15	1
female	BLCA	CCNE2	8	3
female	BLCA	CCNF	16	2
female	BLCA	CCNG1	5	2
female	BLCA	CCNG2	4	1
female	BLCA	CCNH	5	2
female	BLCA	CCNI	4	1
female	BLCA	CCNI2	5	1
female	BLCA	CCNJ	10	1
female	BLCA	CCNL1	3	1
female	BLCA	CCNL2	1	1
female	BLCA	CCNO	5	1
female	BLCA	CCNT1	12	2
female	BLCA	CCNT2	2	1
female	BLCA	CCNY	10	1
female	BLCA	CCP110	16	1
female	BLCA	CCR1	3	1
female	BLCA	CCR10	17	2
female	BLCA	CCR2	3	2
female	BLCA	CCR3	3	1
female	BLCA	CCR5	3	1
female	BLCA	CCR6	6	1
female	BLCA	CCR7	17	2
female	BLCA	CCR8	3	2
female	BLCA	CCS	11	1
female	BLCA	CCSER1	4	1
female	BLCA	CCSER2	10	1
female	BLCA	CCT2	12	2
female	BLCA	CCT3	1	1
female	BLCA	CCT6A	7	1
female	BLCA	CCT6B	17	2
female	BLCA	CCT6P3	7	1
female	BLCA	CCT7	2	3
female	BLCA	CCT8L2	22	3
female	BLCA	CCZ1	7	1
female	BLCA	CCZ1B	7	2
female	BLCA	CD101	1	7
female	BLCA	CD109	6	6
female	BLCA	CD14	5	2
female	BLCA	CD163	12	5
female	BLCA	CD163L1	12	2
female	BLCA	CD164L2	1	1
female	BLCA	CD180	5	4
female	BLCA	CD1A	1	1
female	BLCA	CD1B	1	1
female	BLCA	CD1C	1	2
female	BLCA	CD1D	1	2
female	BLCA	CD1E	1	5
female	BLCA	CD2	1	1
female	BLCA	CD200	3	1
female	BLCA	CD200R1L	3	1
female	BLCA	CD207	2	1
female	BLCA	CD22	19	3
female	BLCA	CD226	18	2
female	BLCA	CD244	1	1
female	BLCA	CD247	1	1
female	BLCA	CD248	11	1
female	BLCA	CD274	9	4
female	BLCA	CD28	2	1
female	BLCA	CD300A	17	1
female	BLCA	CD300C	17	2
female	BLCA	CD300E	17	1
female	BLCA	CD300LB	17	1
female	BLCA	CD300LD	17	1
female	BLCA	CD300LG	17	1
female	BLCA	CD34	1	2
female	BLCA	CD36	7	1
female	BLCA	CD38	4	1
female	BLCA	CD3E	11	1
female	BLCA	CD3EAP	19	2
female	BLCA	CD40	20	2
female	BLCA	CD40LG	X	2
female	BLCA	CD46	1	3
female	BLCA	CD5	11	1
female	BLCA	CD53	1	1
female	BLCA	CD6	11	1
female	BLCA	CD68	17	1
female	BLCA	CD7	17	1
female	BLCA	CD74	5	1
female	BLCA	CD79A	19	1
female	BLCA	CD82	11	1
female	BLCA	CD84	1	1
female	BLCA	CD86	3	3
female	BLCA	CD8B	2	1
female	BLCA	CD96	3	1
female	BLCA	CD97	19	1
female	BLCA	CD99	X	2
female	BLCA	CD99L2	X	1
female	BLCA	CDA	1	2
female	BLCA	CDADC1	13	1
female	BLCA	CDAN1	15	3
female	BLCA	CDC14B	9	1
female	BLCA	CDC14C	7	1
female	BLCA	CDC20	1	1
female	BLCA	CDC23	5	1
female	BLCA	CDC25A	3	2
female	BLCA	CDC25B	20	1
female	BLCA	CDC25C	5	2
female	BLCA	CDC27	17	1
female	BLCA	CDC34	19	1
female	BLCA	CDC37	19	2
female	BLCA	CDC40	6	1
female	BLCA	CDC42	1	1
female	BLCA	CDC42BPA	1	4
female	BLCA	CDC42BPB	14	2
female	BLCA	CDC42BPG	11	4
female	BLCA	CDC45	22	2
female	BLCA	CDC5L	6	3
female	BLCA	CDC7	1	1
female	BLCA	CDC73	1	2
female	BLCA	CDCA2	8	2
female	BLCA	CDCA4	14	1
female	BLCA	CDCA7	2	1
female	BLCA	CDCA7L	7	1
female	BLCA	CDCA8	1	1
female	BLCA	CDH1	16	5
female	BLCA	CDH10	5	4
female	BLCA	CDH11	16	3
female	BLCA	CDH12	5	4
female	BLCA	CDH13	16	1
female	BLCA	CDH15	16	2
female	BLCA	CDH16	16	4
female	BLCA	CDH17	8	3
female	BLCA	CDH19	18	3
female	BLCA	CDH2	18	4
female	BLCA	CDH20	18	1
female	BLCA	CDH22	20	1
female	BLCA	CDH23	10	1
female	BLCA	CDH24	14	3
female	BLCA	CDH26	20	3
female	BLCA	CDH3	16	1
female	BLCA	CDH4	20	4
female	BLCA	CDH5	16	1
female	BLCA	CDH6	5	1
female	BLCA	CDH7	18	5
female	BLCA	CDH8	16	3
female	BLCA	CDH9	5	2
female	BLCA	CDHR1	10	1
female	BLCA	CDHR2	5	3
female	BLCA	CDHR3	7	2
female	BLCA	CDIP1	16	1
female	BLCA	CDIPT	16	1
female	BLCA	CDK10	16	1
female	BLCA	CDK11A	1	1
female	BLCA	CDK11B	1	2
female	BLCA	CDK12	17	9
female	BLCA	CDK13	7	4
female	BLCA	CDK14	7	4
female	BLCA	CDK15	2	2
female	BLCA	CDK16	X	1
female	BLCA	CDK17	12	1
female	BLCA	CDK18	1	1
female	BLCA	CDK5	7	1
female	BLCA	CDK5R1	17	2
female	BLCA	CDK5R2	2	1
female	BLCA	CDK5RAP2	9	3
female	BLCA	CDK6	7	2
female	BLCA	CDK7	5	3
female	BLCA	CDK8	13	2
female	BLCA	CDK9	9	2
female	BLCA	CDKAL1	6	1
female	BLCA	CDKL1	14	1
female	BLCA	CDKL3	5	1
female	BLCA	CDKL5	X	1
female	BLCA	CDKN1A	6	6
female	BLCA	CDKN2A	9	10
female	BLCA	CDKN2B-AS1	9	1
female	BLCA	CDKN2C	1	2
female	BLCA	CDO1	5	1
female	BLCA	CDON	11	1
female	BLCA	CDR1	X	4
female	BLCA	CDRT15	17	1
female	BLCA	CDS1	4	1
female	BLCA	CDX2	13	1
female	BLCA	CDYL	6	2
female	BLCA	CDYL2	16	1
female	BLCA	CEACAM1	19	2
female	BLCA	CEACAM18	19	1
female	BLCA	CEACAM19	19	1
female	BLCA	CEACAM21	19	2
female	BLCA	CEACAM4	19	1
female	BLCA	CEACAM5	19	2
female	BLCA	CEACAM7	19	1
female	BLCA	CEACAM8	19	3
female	BLCA	CEBPZ	2	4
female	BLCA	CECR1	22	2
female	BLCA	CEL	9	1
female	BLCA	CELA1	12	1
female	BLCA	CELA2B	1	1
female	BLCA	CELA3B	1	1
female	BLCA	CELF1	11	2
female	BLCA	CELF2	10	1
female	BLCA	CELF4	18	1
female	BLCA	CELF5	19	1
female	BLCA	CELF6	15	1
female	BLCA	CELSR1	22	4
female	BLCA	CELSR2	1	3
female	BLCA	CELSR3	3	10
female	BLCA	CEMIP	15	1
female	BLCA	CENPB	20	1
female	BLCA	CENPC	4	1
female	BLCA	CENPE	4	5
female	BLCA	CENPF	1	5
female	BLCA	CENPI	X	1
female	BLCA	CENPJ	13	3
female	BLCA	CENPK	5	1
female	BLCA	CENPT	16	2
female	BLCA	CENPU	4	1
female	BLCA	CEP104	1	1
female	BLCA	CEP112	17	1
female	BLCA	CEP126	11	2
female	BLCA	CEP128	14	3
female	BLCA	CEP131	17	1
female	BLCA	CEP135	4	3
female	BLCA	CEP152	15	2
female	BLCA	CEP162	6	4
female	BLCA	CEP164	11	2
female	BLCA	CEP170	1	3
female	BLCA	CEP170B	14	1
female	BLCA	CEP170P1	4	3
female	BLCA	CEP192	18	5
female	BLCA	CEP250	20	5
female	BLCA	CEP290	12	5
female	BLCA	CEP295	11	2
female	BLCA	CEP350	1	6
female	BLCA	CEP41	7	2
female	BLCA	CEP55	10	2
female	BLCA	CEP57	11	4
female	BLCA	CEP63	3	3
female	BLCA	CEP68	2	1
female	BLCA	CEP72	5	1
female	BLCA	CEP76	18	1
female	BLCA	CEP78	9	2
female	BLCA	CEP83	12	1
female	BLCA	CEP85	1	2
female	BLCA	CEP85L	6	2
female	BLCA	CEP95	17	1
female	BLCA	CEP97	3	4
female	BLCA	CERCAM	9	1
female	BLCA	CERS4	19	1
female	BLCA	CERS5	12	1
female	BLCA	CES1	16	1
female	BLCA	CES2	16	2
female	BLCA	CETN2	X	2
female	BLCA	CFAP221	2	3
female	BLCA	CFAP36	2	1
female	BLCA	CFAP43	10	5
female	BLCA	CFAP44	3	2
female	BLCA	CFAP45	1	1
female	BLCA	CFAP46	10	2
female	BLCA	CFAP47	X	6
female	BLCA	CFAP54	12	2
female	BLCA	CFAP58	10	1
female	BLCA	CFAP61	20	2
female	BLCA	CFAP69	7	1
female	BLCA	CFAP70	10	4
female	BLCA	CFAP74	1	1
female	BLCA	CFD	19	1
female	BLCA	CFH	1	5
female	BLCA	CFHR2	1	1
female	BLCA	CFHR3	1	2
female	BLCA	CFHR4	1	5
female	BLCA	CFL2	14	1
female	BLCA	CFLAR	2	1
female	BLCA	CFP	X	1
female	BLCA	CFTR	7	2
female	BLCA	CGB1	19	1
female	BLCA	CGB2	19	2
female	BLCA	CGB5	19	1
female	BLCA	CGB7	19	1
female	BLCA	CGB8	19	1
female	BLCA	CGN	1	1
female	BLCA	CGNL1	15	1
female	BLCA	CGRRF1	14	1
female	BLCA	CH25H	10	1
female	BLCA	CHAC2	2	1
female	BLCA	CHAF1A	19	2
female	BLCA	CHAF1B	21	3
female	BLCA	CHAMP1	13	2
female	BLCA	CHCHD10	22	1
female	BLCA	CHCHD3	7	1
female	BLCA	CHCHD5	2	2
female	BLCA	CHD1	5	4
female	BLCA	CHD1L	1	1
female	BLCA	CHD2	15	8
female	BLCA	CHD3	17	5
female	BLCA	CHD4	12	7
female	BLCA	CHD5	1	5
female	BLCA	CHD6	20	3
female	BLCA	CHD7	8	7
female	BLCA	CHD8	14	6
female	BLCA	CHD9	16	6
female	BLCA	CHEK1	11	2
female	BLCA	CHEK2	22	3
female	BLCA	CHEK2P2	15	1
female	BLCA	CHERP	19	1
female	BLCA	CHFR	12	2
female	BLCA	CHGB	20	3
female	BLCA	CHI3L1	1	2
female	BLCA	CHI3L2	1	1
female	BLCA	CHIA	1	4
female	BLCA	CHIAP2	1	1
female	BLCA	CHIT1	1	2
female	BLCA	CHKA	11	2
female	BLCA	CHKB	22	1
female	BLCA	CHL1	3	5
female	BLCA	CHM	X	1
female	BLCA	CHML	1	2
female	BLCA	CHMP2A	19	1
female	BLCA	CHMP2B	3	1
female	BLCA	CHMP3	2	1
female	BLCA	CHN2	7	1
female	BLCA	CHODL	21	1
female	BLCA	CHORDC1	11	2
female	BLCA	CHPF	2	1
female	BLCA	CHPF2	7	1
female	BLCA	CHPT1	12	4
female	BLCA	CHRD	3	1
female	BLCA	CHRDL1	X	1
female	BLCA	CHRDL2	11	1
female	BLCA	CHRM1	11	1
female	BLCA	CHRM2	7	3
female	BLCA	CHRM3	1	3
female	BLCA	CHRM4	11	1
female	BLCA	CHRM5	15	2
female	BLCA	CHRNA10	11	1
female	BLCA	CHRNA2	8	1
female	BLCA	CHRNA5	15	2
female	BLCA	CHRNA6	8	1
female	BLCA	CHRNA9	4	1
female	BLCA	CHRNB2	1	1
female	BLCA	CHRNB3	8	2
female	BLCA	CHRND	2	2
female	BLCA	CHST12	7	1
female	BLCA	CHST14	15	2
female	BLCA	CHST2	3	1
female	BLCA	CHST4	16	1
female	BLCA	CHST7	X	1
female	BLCA	CHST8	19	2
female	BLCA	CHST9	18	1
female	BLCA	CHSY1	15	5
female	BLCA	CHTF8	16	1
female	BLCA	CHTOP	1	2
female	BLCA	CHUK	10	2
female	BLCA	CHURC1	14	1
female	BLCA	CIAPIN1	16	2
female	BLCA	CIART	1	1
female	BLCA	CIB1	15	1
female	BLCA	CIB4	2	1
female	BLCA	CIC	19	3
female	BLCA	CILP	15	1
female	BLCA	CILP2	19	2
female	BLCA	CINP	14	1
female	BLCA	CIRH1A	16	1
female	BLCA	CISH	3	1
female	BLCA	CIT	12	4
female	BLCA	CITED2	6	1
female	BLCA	CIZ1	9	3
female	BLCA	CKAP2	13	3
female	BLCA	CKAP4	12	1
female	BLCA	CKAP5	11	1
female	BLCA	CKB	14	1
female	BLCA	CKM	19	1
female	BLCA	CKMT1B	15	1
female	BLCA	CKMT2	5	5
female	BLCA	CKS2	9	3
female	BLCA	CLASP1	2	1
female	BLCA	CLASP2	3	1
female	BLCA	CLASRP	19	2
female	BLCA	CLC	19	1
female	BLCA	CLCA1	1	1
female	BLCA	CLCA4	1	4
female	BLCA	CLCF1	11	1
female	BLCA	CLCN1	7	2
female	BLCA	CLCN2	3	3
female	BLCA	CLCN5	X	3
female	BLCA	CLCN6	1	2
female	BLCA	CLCNKA	1	2
female	BLCA	CLCNKB	1	2
female	BLCA	CLDN4	7	2
female	BLCA	CLDN9	16	1
female	BLCA	CLDND1	3	1
female	BLCA	CLEC12B	12	1
female	BLCA	CLEC14A	14	3
female	BLCA	CLEC16A	16	5
female	BLCA	CLEC18C	16	1
female	BLCA	CLEC1A	12	1
female	BLCA	CLEC1B	12	1
female	BLCA	CLEC2D	12	2
female	BLCA	CLEC3A	16	2
female	BLCA	CLEC3B	3	1
female	BLCA	CLEC4A	12	1
female	BLCA	CLEC4C	12	3
female	BLCA	CLEC4D	12	1
female	BLCA	CLEC4E	12	1
female	BLCA	CLEC7A	12	2
female	BLCA	CLECL1	12	1
female	BLCA	CLGN	4	1
female	BLCA	CLHC1	2	3
female	BLCA	CLIC1	6	2
female	BLCA	CLIC5	6	1
female	BLCA	CLIP1	12	6
female	BLCA	CLIP2	7	3
female	BLCA	CLIP3	19	3
female	BLCA	CLK1	2	1
female	BLCA	CLK2	1	1
female	BLCA	CLK2P1	7	2
female	BLCA	CLK4	5	1
female	BLCA	CLMN	14	2
female	BLCA	CLN5	13	2
female	BLCA	CLN8	8	1
female	BLCA	CLNS1A	11	2
female	BLCA	CLOCK	4	1
female	BLCA	CLP1	11	2
female	BLCA	CLPB	11	1
female	BLCA	CLPP	19	1
female	BLCA	CLPSL1	6	1
female	BLCA	CLPSL2	6	1
female	BLCA	CLPTM1	19	2
female	BLCA	CLPTM1L	5	1
female	BLCA	CLPX	15	1
female	BLCA	CLRN2	4	1
female	BLCA	CLSPN	1	3
female	BLCA	CLSTN1	1	2
female	BLCA	CLSTN3	12	2
female	BLCA	CLTA	9	1
female	BLCA	CLTB	5	1
female	BLCA	CLTC	17	7
female	BLCA	CLTCL1	22	1
female	BLCA	CLU	8	2
female	BLCA	CLUAP1	16	2
female	BLCA	CLUH	17	4
female	BLCA	CLUL1	18	1
female	BLCA	CLVS1	8	1
female	BLCA	CLVS2	6	3
[truncated: 331,065+ more rows]

## Sheet: 2. Mutation by x gene
GENDER	CANCER_TYPE	HUGO_SYMBOL	CHROMOSOME	N.M
female	BLCA	SEPT6	X	1
male	BLCA	SETP6	X	2
female	BLCA	ABCB7	X	3
male	BLCA	ABCB7	X	2
male	BLCA	ABCD1	X	4
female	BLCA	ACE2	X	5
male	BLCA	ACE2	X	2
male	BLCA	ACOT9	X	1
female	BLCA	ACRC	X	2
male	BLCA	ACRC	X	4
female	BLCA	ACSL4	X	1
male	BLCA	ACSL4	X	2
male	BLCA	ACTRT1	X	3
female	BLCA	ADGRG2	X	5
male	BLCA	ADGRG2	X	6
female	BLCA	ADGRG4	X	9
male	BLCA	ADGRG4	X	13
female	BLCA	AFF2	X	4
male	BLCA	AFF2	X	11
female	BLCA	AGTR2	X	3
male	BLCA	AGTR2	X	1
female	BLCA	AIFM1	X	1
male	BLCA	AIFM1	X	2
female	BLCA	AKAP14	X	1
male	BLCA	AKAP14	X	1
female	BLCA	AKAP17A	X	1
male	BLCA	AKAP17A	X	3
male	BLCA	AKAP4	X	2
female	BLCA	ALAS2	X	1
male	BLCA	ALAS2	X	1
female	BLCA	ALG13	X	2
male	BLCA	ALG13	X	3
female	BLCA	AMELX	X	1
female	BLCA	AMER1	X	6
male	BLCA	AMER1	X	7
male	BLCA	AMMECR1	X	4
female	BLCA	AMOT	X	3
male	BLCA	AMOT	X	7
male	BLCA	AP1S2	X	1
female	BLCA	APEX2	X	1
male	BLCA	APEX2	X	1
female	BLCA	APLN	X	1
female	BLCA	APOO	X	2
female	BLCA	AR	X	1
male	BLCA	AR	X	6
female	BLCA	ARAF	X	1
male	BLCA	ARAF	X	2
male	BLCA	ARHGAP36	X	3
female	BLCA	ARHGAP4	X	2
male	BLCA	ARHGAP4	X	1
female	BLCA	ARHGAP6	X	5
male	BLCA	ARHGAP6	X	3
female	BLCA	ARHGEF6	X	3
male	BLCA	ARHGEF6	X	6
male	BLCA	ARHGEF9	X	3
male	BLCA	ARL13A	X	4
female	BLCA	ARMCX1	X	1
male	BLCA	ARMCX1	X	2
female	BLCA	ARMCX2	X	1
male	BLCA	ARMCX2	X	5
female	BLCA	ARMCX3	X	1
male	BLCA	ARMCX3	X	1
male	BLCA	ARMCX5	X	4
female	BLCA	ARMCX6	X	1
male	BLCA	ARMCX6	X	3
male	BLCA	ARR3	X	1
female	BLCA	ARSD	X	3
male	BLCA	ARSD	X	3
male	BLCA	ARSE	X	2
female	BLCA	ARSF	X	1
male	BLCA	ARSF	X	2
female	BLCA	ARSH	X	1
male	BLCA	ARSH	X	4
male	BLCA	ARX	X	1
female	BLCA	ASB11	X	1
male	BLCA	ASB11	X	2
male	BLCA	ASB12	X	1
female	BLCA	ASMT	X	1
male	BLCA	ASMT	X	1
female	BLCA	ASMTL	X	2
male	BLCA	ASMTL	X	5
male	BLCA	ATG4A	X	2
female	BLCA	ATP11C	X	2
male	BLCA	ATP11C	X	1
female	BLCA	ATP1B4	X	2
male	BLCA	ATP1B4	X	2
female	BLCA	ATP2B3	X	2
male	BLCA	ATP2B3	X	1
female	BLCA	ATP6AP1	X	1
male	BLCA	ATP6AP1	X	3
female	BLCA	ATP6AP2	X	2
male	BLCA	ATP6AP2	X	2
female	BLCA	ATP7A	X	4
male	BLCA	ATP7A	X	4
female	BLCA	ATRX	X	10
male	BLCA	ATRX	X	13
male	BLCA	ATXN3L	X	3
female	BLCA	AVPR2	X	2
male	BLCA	AVPR2	X	2
female	BLCA	AWAT1	X	2
male	BLCA	AWAT1	X	2
female	BLCA	AWAT2	X	1
male	BLCA	AWAT2	X	2
male	BLCA	BCAP31	X	2
female	BLCA	BCOR	X	9
male	BLCA	BCOR	X	3
female	BLCA	BCORL1	X	4
male	BLCA	BCORL1	X	5
female	BLCA	BEND2	X	2
male	BLCA	BEND2	X	3
female	BLCA	BEX1	X	1
male	BLCA	BEX1	X	1
male	BLCA	BEX2	X	1
female	BLCA	BEX5	X	1
male	BLCA	BGN	X	2
female	BLCA	BHLHB9	X	3
female	BLCA	BMP15	X	2
male	BLCA	BMP15	X	3
female	BLCA	BMX	X	3
male	BLCA	BMX	X	6
male	BLCA	BRCC3	X	1
male	BLCA	BRDTP1	X	2
female	BLCA	BRS3	X	2
male	BLCA	BRS3	X	2
female	BLCA	BRWD3	X	3
male	BLCA	BRWD3	X	6
female	BLCA	BTK	X	3
male	BLCA	BTK	X	4
female	BLCA	C1GALT1C1	X	1
male	BLCA	C1GALT1C1	X	2
male	BLCA	CA5B	X	3
female	BLCA	CACNA1F	X	3
male	BLCA	CACNA1F	X	8
female	BLCA	CAPN6	X	2
male	BLCA	CAPN6	X	2
female	BLCA	CASK	X	5
male	BLCA	CASK	X	4
female	BLCA	CCDC120	X	2
male	BLCA	CCDC120	X	3
female	BLCA	CCDC160	X	1
male	BLCA	CCDC22	X	1
female	BLCA	CCNB3	X	2
male	BLCA	CCNB3	X	7
female	BLCA	CD40LG	X	2
male	BLCA	CD40LG	X	1
female	BLCA	CD99	X	2
male	BLCA	CD99	X	2
female	BLCA	CD99L2	X	1
female	BLCA	CDK16	X	1
male	BLCA	CDK16	X	4
female	BLCA	CDKL5	X	1
male	BLCA	CDKL5	X	2
female	BLCA	CDR1	X	4
male	BLCA	CDR1	X	3
female	BLCA	CENPI	X	1
male	BLCA	CENPI	X	2
female	BLCA	CETN2	X	2
male	BLCA	CETN2	X	1
female	BLCA	CFAP47	X	6
male	BLCA	CFAP47	X	7
female	BLCA	CFP	X	1
female	BLCA	CHM	X	1
male	BLCA	CHM	X	1
female	BLCA	CHRDL1	X	1
male	BLCA	CHRDL1	X	3
female	BLCA	CHST7	X	1
male	BLCA	CHST7	X	1
male	BLCA	CLCN4	X	5
female	BLCA	CLCN5	X	3
male	BLCA	CLCN5	X	1
male	BLCA	CLDN2	X	1
female	BLCA	CMC4	X	1
female	BLCA	CNGA2	X	1
male	BLCA	CNGA2	X	3
female	BLCA	CNKSR2	X	2
male	BLCA	CNKSR2	X	7
female	BLCA	COL4A5	X	2
male	BLCA	COL4A5	X	5
female	BLCA	COL4A6	X	2
male	BLCA	COL4A6	X	4
male	BLCA	COX7B	X	2
female	BLCA	CPXCR1	X	3
male	BLCA	CRLF2	X	2
male	BLCA	CSAG1	X	3
male	BLCA	CSAG2	X	1
female	BLCA	CSF2RA	X	1
male	BLCA	CSF2RA	X	7
female	BLCA	CSTF2	X	1
male	BLCA	CSTF2	X	4
male	BLCA	CT45A1	X	2
male	BLCA	CT45A3	X	1
female	BLCA	CT47A6	X	1
female	BLCA	CT47B1	X	1
male	BLCA	CT47B1	X	6
male	BLCA	CT55	X	1
female	BLCA	CTAG2	X	1
male	BLCA	CTAG2	X	2
female	BLCA	CTPS2	X	3
female	BLCA	CUL4B	X	5
male	BLCA	CUL4B	X	5
male	BLCA	CXCR3	X	3
female	BLCA	CXorf21	X	1
female	BLCA	CXorf22	X	1
male	BLCA	CXorf22	X	1
female	BLCA	CXorf23	X	5
male	BLCA	CXorf23	X	2
female	BLCA	CXorf36	X	1
male	BLCA	CXorf36	X	4
female	BLCA	CXorf38	X	3
male	BLCA	CXorf38	X	2
female	BLCA	CXorf40B	X	1
male	BLCA	CXorf56	X	3
female	BLCA	CXorf57	X	1
male	BLCA	CXorf57	X	7
male	BLCA	CXorf58	X	2
female	BLCA	CXorf65	X	1
male	BLCA	CXorf65	X	1
female	BLCA	CXorf66	X	1
male	BLCA	CXorf66	X	3
female	BLCA	CXorf67	X	1
male	BLCA	CXorf67	X	1
female	BLCA	CYBB	X	1
female	BLCA	CYLC1	X	3
male	BLCA	CYLC1	X	3
female	BLCA	CYSLTR1	X	1
female	BLCA	DACH2	X	1
male	BLCA	DACH2	X	1
female	BLCA	DCAF12L1	X	2
male	BLCA	DCAF12L1	X	6
female	BLCA	DCAF12L2	X	4
male	BLCA	DCAF12L2	X	5
female	BLCA	DCAF8L1	X	3
male	BLCA	DCAF8L1	X	6
female	BLCA	DCAF8L2	X	2
male	BLCA	DCAF8L2	X	1
female	BLCA	DCX	X	1
male	BLCA	DCX	X	2
female	BLCA	DDX26B	X	6
male	BLCA	DDX26B	X	4
female	BLCA	DDX3X	X	6
male	BLCA	DDX3X	X	8
female	BLCA	DDX53	X	1
male	BLCA	DDX53	X	3
male	BLCA	DGAT2L6	X	3
female	BLCA	DGKK	X	6
male	BLCA	DGKK	X	8
male	BLCA	DHRSX	X	3
female	BLCA	DIAPH2	X	7
male	BLCA	DIAPH2	X	14
female	BLCA	DKC1	X	1
male	BLCA	DKC1	X	1
female	BLCA	DLG3	X	3
male	BLCA	DLG3	X	2
female	BLCA	DMD	X	14
male	BLCA	DMD	X	24
male	BLCA	DNASE1L1	X	1
female	BLCA	DOCK11	X	3
male	BLCA	DOCK11	X	6
female	BLCA	DRP2	X	4
male	BLCA	DRP2	X	3
female	BLCA	DUSP21	X	2
female	BLCA	DUSP9	X	2
male	BLCA	DYNLT3	X	2
male	BLCA	EBP	X	3
female	BLCA	EDA	X	1
male	BLCA	EDA	X	4
male	BLCA	EDA2R	X	1
female	BLCA	EFHC2	X	2
male	BLCA	EFHC2	X	1
female	BLCA	EFNB1	X	1
male	BLCA	EFNB1	X	1
female	BLCA	EGFL6	X	2
female	BLCA	EIF2S3	X	2
male	BLCA	EIF2S3	X	4
female	BLCA	ELF4	X	5
male	BLCA	ELF4	X	4
male	BLCA	ELK1	X	1
female	BLCA	EMD	X	2
male	BLCA	EMD	X	2
female	BLCA	ENOX2	X	2
male	BLCA	ENOX2	X	3
female	BLCA	ERAS	X	2
female	BLCA	ERCC6L	X	4
male	BLCA	ERCC6L	X	3
female	BLCA	ESX1	X	1
male	BLCA	ESX1	X	4
female	BLCA	F8	X	14
male	BLCA	F8	X	11
female	BLCA	F9	X	2
male	BLCA	F9	X	2
female	BLCA	FAAH2	X	1
male	BLCA	FAAH2	X	1
male	BLCA	FAM104B	X	1
female	BLCA	FAM120C	X	5
male	BLCA	FAM120C	X	6
male	BLCA	FAM122B	X	1
female	BLCA	FAM122C	X	1
male	BLCA	FAM122C	X	2
female	BLCA	FAM127A	X	1
male	BLCA	FAM127A	X	3
female	BLCA	FAM127B	X	2
male	BLCA	FAM127B	X	2
male	BLCA	FAM127C	X	1
male	BLCA	FAM133A	X	2
female	BLCA	FAM199X	X	1
male	BLCA	FAM199X	X	3
male	BLCA	FAM3A	X	2
female	BLCA	FAM46D	X	2
female	BLCA	FAM47A	X	5
male	BLCA	FAM47A	X	2
female	BLCA	FAM47B	X	4
male	BLCA	FAM47B	X	6
female	BLCA	FAM47C	X	7
male	BLCA	FAM47C	X	9
male	BLCA	FAM50A	X	2
female	BLCA	FAM58A	X	2
female	BLCA	FAM9B	X	1
male	BLCA	FAM9C	X	2
female	BLCA	FANCB	X	3
male	BLCA	FANCB	X	1
female	BLCA	FATE1	X	1
female	BLCA	FGD1	X	2
male	BLCA	FGD1	X	5
male	BLCA	FGF13	X	7
male	BLCA	FGF16	X	2
female	BLCA	FHL1	X	1
male	BLCA	FHL1	X	2
male	BLCA	FIGF	X	2
female	BLCA	FLNA	X	6
male	BLCA	FLNA	X	6
male	BLCA	FMR1	X	1
female	BLCA	FMR1NB	X	1
male	BLCA	FMR1NB	X	2
female	BLCA	FOXO4	X	2
male	BLCA	FOXO4	X	1
female	BLCA	FOXP3	X	1
male	BLCA	FOXP3	X	1
female	BLCA	FOXR2	X	1
male	BLCA	FOXR2	X	3
female	BLCA	FRMD7	X	3
male	BLCA	FRMD7	X	2
female	BLCA	FRMPD3	X	1
male	BLCA	FRMPD3	X	3
female	BLCA	FRMPD4	X	5
male	BLCA	FRMPD4	X	3
female	BLCA	FTHL17	X	2
male	BLCA	FTHL17	X	4
male	BLCA	FUNDC1	X	1
male	BLCA	FUNDC2	X	3
female	BLCA	G6PD	X	1
male	BLCA	G6PD	X	2
male	BLCA	GAB3	X	2
male	BLCA	GABRA3	X	5
female	BLCA	GABRE	X	2
male	BLCA	GABRE	X	4
female	BLCA	GABRQ	X	2
male	BLCA	GABRQ	X	4
male	BLCA	GAGE12J	X	1
female	BLCA	GATA1	X	2
male	BLCA	GATA1	X	1
female	BLCA	GDI1	X	2
male	BLCA	GDI1	X	2
female	BLCA	GDPD2	X	4
male	BLCA	GDPD2	X	1
female	BLCA	GEMIN8	X	2
male	BLCA	GEMIN8	X	2
female	BLCA	GK	X	1
male	BLCA	GK	X	3
female	BLCA	GLA	X	1
male	BLCA	GLA	X	1
female	BLCA	GLOD5	X	2
male	BLCA	GLOD5	X	1
female	BLCA	GLRA2	X	2
male	BLCA	GLRA2	X	2
female	BLCA	GLRA4	X	1
female	BLCA	GLUD2	X	5
male	BLCA	GLUD2	X	4
female	BLCA	GNL3L	X	4
male	BLCA	GNL3L	X	5
male	BLCA	GPC3	X	1
female	BLCA	GPC4	X	1
male	BLCA	GPC4	X	2
female	BLCA	GPKOW	X	2
female	BLCA	GPM6B	X	3
male	BLCA	GPM6B	X	2
female	BLCA	GPR101	X	3
male	BLCA	GPR101	X	4
female	BLCA	GPR112	X	2
male	BLCA	GPR112	X	1
male	BLCA	GPR119	X	3
female	BLCA	GPR143	X	1
female	BLCA	GPR173	X	1
male	BLCA	GPR173	X	1
female	BLCA	GPR174	X	3
male	BLCA	GPR174	X	1
female	BLCA	GPR50	X	7
male	BLCA	GPR50	X	5
female	BLCA	GPR64	X	1
male	BLCA	GPR64	X	1
female	BLCA	GPR82	X	2
female	BLCA	GPRASP1	X	2
male	BLCA	GPRASP1	X	10
female	BLCA	GPRASP2	X	5
male	BLCA	GPRASP2	X	1
female	BLCA	GRIA3	X	1
male	BLCA	GRIA3	X	3
female	BLCA	GRIPAP1	X	3
male	BLCA	GRIPAP1	X	2
female	BLCA	GS1-309P15.2	X	1
female	BLCA	GSPT2	X	1
male	BLCA	GSPT2	X	4
male	BLCA	GTPBP6	X	2
female	BLCA	GUCY2F	X	2
male	BLCA	GUCY2F	X	7
female	BLCA	GYG2	X	1
male	BLCA	GYG2	X	1
male	BLCA	H2BFWT	X	1
female	BLCA	HAUS7	X	1
male	BLCA	HAUS7	X	1
male	BLCA	HCCS	X	3
female	BLCA	HCFC1	X	2
male	BLCA	HCFC1	X	4
female	BLCA	HDAC6	X	2
male	BLCA	HDAC6	X	7
female	BLCA	HDAC8	X	2
male	BLCA	HDAC8	X	4
male	BLCA	HDHD1	X	1
female	BLCA	HDX	X	3
male	BLCA	HDX	X	1
female	BLCA	HEPH	X	4
male	BLCA	HEPH	X	8
female	BLCA	HMGN1P37	X	2
female	BLCA	HMGN5	X	2
female	BLCA	HNRNPH2	X	1
male	BLCA	HNRNPH2	X	1
male	BLCA	HPRT1	X	1
female	BLCA	HS6ST2	X	2
male	BLCA	HS6ST2	X	1
female	BLCA	HSD17B10	X	1
male	BLCA	HSFX1	X	1
female	BLCA	HTATSF1	X	1
male	BLCA	HTATSF1	X	8
female	BLCA	HTR2C	X	1
male	BLCA	HTR2C	X	1
female	BLCA	HUWE1	X	12
male	BLCA	HUWE1	X	15
male	BLCA	IDH3G	X	2
female	BLCA	IDS	X	2
male	BLCA	IDS	X	3
female	BLCA	IGBP1	X	2
female	BLCA	IGSF1	X	4
male	BLCA	IGSF1	X	8
female	BLCA	IKBKG	X	1
male	BLCA	IKBKG	X	1
male	BLCA	IL13RA1	X	2
female	BLCA	IL1RAPL1	X	2
male	BLCA	IL1RAPL1	X	7
female	BLCA	IL1RAPL2	X	1
male	BLCA	IL1RAPL2	X	3
female	BLCA	IL2RG	X	1
male	BLCA	IL2RG	X	5
male	BLCA	IL3RA	X	8
female	BLCA	IL9R	X	2
male	BLCA	IL9R	X	3
female	BLCA	IQSEC2	X	3
male	BLCA	IQSEC2	X	3
female	BLCA	IRAK1	X	3
male	BLCA	IRAK1	X	2
female	BLCA	IRS4	X	5
male	BLCA	IRS4	X	9
female	BLCA	ITGB1BP2	X	1
male	BLCA	ITGB1BP2	X	3
female	BLCA	ITIH6	X	4
male	BLCA	ITIH6	X	4
female	BLCA	ITM2A	X	1
male	BLCA	ITM2A	X	1
female	BLCA	JADE3	X	1
male	BLCA	JADE3	X	3
female	BLCA	KAL1	X	3
male	BLCA	KAL1	X	4
male	BLCA	KANTR	X	1
male	BLCA	KCND1	X	2
female	BLCA	KDM5C	X	1
male	BLCA	KDM5C	X	3
female	BLCA	KDM6A	X	30
male	BLCA	KDM6A	X	84
female	BLCA	KIAA1210	X	3
male	BLCA	KIAA1210	X	8
female	BLCA	KIAA2022	X	7
male	BLCA	KIAA2022	X	8
female	BLCA	KIF4A	X	1
male	BLCA	KIF4A	X	2
male	BLCA	KLF8	X	2
female	BLCA	KLHL13	X	2
male	BLCA	KLHL13	X	2
male	BLCA	KLHL15	X	5
male	BLCA	KLHL34	X	3
female	BLCA	KLHL4	X	1
male	BLCA	KLHL4	X	3
male	BLCA	KRBOX4	X	1
male	BLCA	L1CAM	X	8
female	BLCA	LAMP2	X	2
male	BLCA	LANCL3	X	1
female	BLCA	LAS1L	X	4
male	BLCA	LAS1L	X	3
female	BLCA	LDOC1	X	2
female	BLCA	LONRF3	X	1
male	BLCA	LONRF3	X	2
female	BLCA	LPAR4	X	2
female	BLCA	LRCH2	X	1
male	BLCA	LRCH2	X	1
female	BLCA	LUZP4	X	3
female	BLCA	MAGEA1	X	3
male	BLCA	MAGEA1	X	1
male	BLCA	MAGEA10	X	2
female	BLCA	MAGEA11	X	2
male	BLCA	MAGEA11	X	2
female	BLCA	MAGEA12	X	2
male	BLCA	MAGEA12	X	3
female	BLCA	MAGEA3	X	1
male	BLCA	MAGEA3	X	2
female	BLCA	MAGEA4	X	2
male	BLCA	MAGEA4	X	1
female	BLCA	MAGEA6	X	2
male	BLCA	MAGEA6	X	4
female	BLCA	MAGEA8	X	1
female	BLCA	MAGEA9B	X	1
female	BLCA	MAGEB1	X	2
male	BLCA	MAGEB1	X	4
female	BLCA	MAGEB10	X	4
male	BLCA	MAGEB10	X	2
female	BLCA	MAGEB16	X	1
male	BLCA	MAGEB16	X	3
female	BLCA	MAGEB18	X	2
male	BLCA	MAGEB18	X	3
male	BLCA	MAGEB2	X	1
female	BLCA	MAGEB4	X	1
male	BLCA	MAGEB4	X	1
female	BLCA	MAGEB6	X	3
male	BLCA	MAGEB6	X	3
female	BLCA	MAGEB6P1	X	3
male	BLCA	MAGEB6P1	X	8
female	BLCA	MAGEC1	X	8
male	BLCA	MAGEC1	X	10
female	BLCA	MAGEC2	X	1
male	BLCA	MAGEC2	X	2
female	BLCA	MAGEC3	X	4
male	BLCA	MAGEC3	X	6
male	BLCA	MAGED1	X	2
female	BLCA	MAGED2	X	3
male	BLCA	MAGED2	X	3
female	BLCA	MAGEE1	X	3
male	BLCA	MAGEE1	X	5
female	BLCA	MAGEE2	X	3
male	BLCA	MAGEE2	X	3
female	BLCA	MAGIX	X	1
male	BLCA	MAGIX	X	2
female	BLCA	MAGT1	X	1
male	BLCA	MAGT1	X	1
male	BLCA	MAMLD1	X	2
female	BLCA	MAOA	X	2
male	BLCA	MAOA	X	3
female	BLCA	MAOB	X	2
female	BLCA	MAP3K15	X	1
male	BLCA	MAP3K15	X	4
male	BLCA	MAP7D2	X	2
female	BLCA	MAP7D3	X	1
male	BLCA	MAP7D3	X	1
male	BLCA	MBNL3	X	2
female	BLCA	MBTPS2	X	1
male	BLCA	MBTPS2	X	3
female	BLCA	MCF2	X	1
male	BLCA	MCF2	X	7
female	BLCA	MCTS1	X	1
male	BLCA	MCTS1	X	4
female	BLCA	MECP2	X	1
male	BLCA	MECP2	X	2
female	BLCA	MED12	X	10
male	BLCA	MED12	X	12
female	BLCA	MED14	X	2
male	BLCA	MED14	X	3
female	BLCA	MID1	X	3
male	BLCA	MID1	X	5
female	BLCA	MID1IP1	X	1
male	BLCA	MID1IP1	X	1
female	BLCA	MID2	X	2
male	BLCA	MID2	X	3
female	BLCA	MIR424	X	1
female	BLCA	MIR506	X	1
male	BLCA	MIR508	X	1
female	BLCA	MIR509-1	X	1
male	BLCA	MIR513A1	X	3
female	BLCA	MIR542	X	1
male	BLCA	MIR545	X	1
male	BLCA	MIR548M	X	1
female	BLCA	MIR890	X	1
female	BLCA	MORC4	X	5
male	BLCA	MORC4	X	3
female	BLCA	MOSPD1	X	1
male	BLCA	MOSPD1	X	1
female	BLCA	MOSPD2	X	1
male	BLCA	MOSPD2	X	5
female	BLCA	MPP1	X	3
male	BLCA	MPP1	X	1
female	BLCA	MSL3	X	4
male	BLCA	MSL3	X	2
female	BLCA	MSN	X	1
female	BLCA	MTM1	X	5
male	BLCA	MTM1	X	2
female	BLCA	MTMR1	X	5
male	BLCA	MTMR1	X	3
male	BLCA	MTMR8	X	3
female	BLCA	MUM1L1	X	2
male	BLCA	MUM1L1	X	1
female	BLCA	MXRA5	X	5
male	BLCA	MXRA5	X	14
female	BLCA	NAA10	X	2
male	BLCA	NAA10	X	1
female	BLCA	NAP1L2	X	1
male	BLCA	NAP1L2	X	4
female	BLCA	NAP1L3	X	1
male	BLCA	NAP1L3	X	4
female	BLCA	NCBP2L	X	2
female	BLCA	NDP	X	2
male	BLCA	NDUFA1	X	2
female	BLCA	NGFRAP1	X	1
male	BLCA	NGFRAP1	X	2
female	BLCA	NHS	X	2
male	BLCA	NHS	X	10
male	BLCA	NHSL2	X	1
female	BLCA	NKAP	X	1
male	BLCA	NKAP	X	4
female	BLCA	NKRF	X	3
male	BLCA	NKRF	X	1
female	BLCA	NLGN3	X	4
male	BLCA	NLGN3	X	2
female	BLCA	NLGN4X	X	2
male	BLCA	NLGN4X	X	2
female	BLCA	NONO	X	2
male	BLCA	NONO	X	3
male	BLCA	NOX1	X	4
female	BLCA	NR0B1	X	2
male	BLCA	NR0B1	X	2
female	BLCA	NRK	X	5
male	BLCA	NRK	X	1
male	BLCA	NSDHL	X	3
female	BLCA	NUDT10	X	1
male	BLCA	NUDT10	X	2
male	BLCA	NUDT11	X	3
female	BLCA	NUP62CL	X	1
female	BLCA	NXF3	X	2
male	BLCA	NXF3	X	7
female	BLCA	NXF4	X	3
female	BLCA	NXF5	X	2
male	BLCA	NXF5	X	4
female	BLCA	NXT2	X	1
male	BLCA	NXT2	X	1
female	BLCA	NYX	X	2
male	BLCA	NYX	X	1
female	BLCA	OCRL	X	1
male	BLCA	OCRL	X	2
female	BLCA	OFD1	X	3
male	BLCA	OFD1	X	6
female	BLCA	OGT	X	4
male	BLCA	OGT	X	3
female	BLCA	OPHN1	X	6
male	BLCA	OPHN1	X	2
female	BLCA	OPN1LW	X	1
male	BLCA	OPN1LW	X	4
female	BLCA	OPN1MW	X	2
female	BLCA	OR13H1	X	2
male	BLCA	OR13H1	X	2
male	BLCA	OTC	X	1
female	BLCA	OTUD5	X	1
male	BLCA	OTUD5	X	1
female	BLCA	OTUD6A	X	1
male	BLCA	OTUD6A	X	3
female	BLCA	P2RY10	X	1
male	BLCA	P2RY10	X	1
male	BLCA	P2RY8	X	1
female	BLCA	PABPC5	X	1
male	BLCA	PABPC5	X	1
female	BLCA	PAGE1	X	2
male	BLCA	PAGE3	X	1
female	BLCA	PAGE4	X	1
male	BLCA	PAGE4	X	2
female	BLCA	PAGE5	X	1
male	BLCA	PAGE5	X	2
female	BLCA	PAK3	X	3
male	BLCA	PAK3	X	7
male	BLCA	PASD1	X	3
female	BLCA	PBDC1	X	1
male	BLCA	PBDC1	X	2
female	BLCA	PCDH11X	X	9
male	BLCA	PCDH11X	X	9
female	BLCA	PCDH19	X	3
male	BLCA	PCDH19	X	6
male	BLCA	PCYT1B	X	1
female	BLCA	PDHA1	X	1
male	BLCA	PDHA1	X	3
female	BLCA	PDK3	X	1
female	BLCA	PDZD11	X	1
male	BLCA	PDZD4	X	6
female	BLCA	PFKFB1	X	5
male	BLCA	PFKFB1	X	1
female	BLCA	PGAM4	X	1
male	BLCA	PGAM4	X	1
female	BLCA	PGK1	X	3
male	BLCA	PGK1	X	1
female	BLCA	PGRMC1	X	1
male	BLCA	PGRMC1	X	1
female	BLCA	PHEX	X	4
male	BLCA	PHEX	X	4
female	BLCA	PHF6	X	2
male	BLCA	PHF6	X	5
female	BLCA	PHF8	X	1
male	BLCA	PHF8	X	5
female	BLCA	PHKA1	X	3
male	BLCA	PHKA1	X	10
female	BLCA	PHKA2	X	4
male	BLCA	PHKA2	X	3
female	BLCA	PIGA	X	2
male	BLCA	PIGA	X	2
female	BLCA	PIM2	X	1
male	BLCA	PIM2	X	1
male	BLCA	PIR	X	2
female	BLCA	PJA1	X	1
male	BLCA	PJA1	X	4
female	BLCA	PLAC1	X	2
male	BLCA	PLAC1	X	1
female	BLCA	PLP1	X	1
male	BLCA	PLP1	X	1
female	BLCA	PLP2	X	2
male	BLCA	PLP2	X	2
female	BLCA	PLS3	X	4
male	BLCA	PLS3	X	3
female	BLCA	PLXNA3	X	3
male	BLCA	PLXNA3	X	5
female	BLCA	PLXNB3	X	5
male	BLCA	PLXNB3	X	4
female	BLCA	PNCK	X	4
male	BLCA	PNCK	X	2
female	BLCA	PNMA3	X	1
male	BLCA	PNMA3	X	1
female	BLCA	PNMA5	X	2
male	BLCA	PNMA5	X	1
male	BLCA	PNPLA4	X	1
female	BLCA	POF1B	X	2
male	BLCA	POF1B	X	3
female	BLCA	POLA1	X	2
male	BLCA	POLA1	X	3
female	BLCA	PORCN	X	1
male	BLCA	PORCN	X	1
female	BLCA	POU3F4	X	1
male	BLCA	POU3F4	X	4
female	BLCA	PPEF1	X	3
male	BLCA	PPEF1	X	2
female	BLCA	PPP1R3F	X	1
male	BLCA	PPP1R3F	X	1
female	BLCA	PPP2R3B	X	1
male	BLCA	PPP2R3B	X	4
male	BLCA	PQBP1	X	2
female	BLCA	PRDX4	X	2
male	BLCA	PRDX4	X	5
female	BLCA	PRICKLE3	X	1
male	BLCA	PRICKLE3	X	2
female	BLCA	PRKX	X	1
female	BLCA	PRPS1	X	1
male	BLCA	PRPS1	X	2
male	BLCA	PRPS2	X	2
female	BLCA	PRRG3	X	1
male	BLCA	PSMD10	X	1
female	BLCA	PTCHD1	X	4
male	BLCA	PTCHD1	X	4
female	BLCA	PYY3	X	1
female	BLCA	RAB33A	X	1
male	BLCA	RAB33A	X	1
female	BLCA	RAB39B	X	1
male	BLCA	RAB39B	X	4
female	BLCA	RAB40A	X	1
male	BLCA	RAB40A	X	3
male	BLCA	RAB40AL	X	3
female	BLCA	RAB9A	X	2
male	BLCA	RAB9B	X	2
female	BLCA	RAI2	X	2
male	BLCA	RAI2	X	2
female	BLCA	RAP2C	X	1
male	BLCA	RAP2C	X	2
female	BLCA	RBBP7	X	3
male	BLCA	RBBP7	X	2
female	BLCA	RBM10	X	5
male	BLCA	RBM10	X	17
female	BLCA	RBM41	X	1
male	BLCA	RBM41	X	1
male	BLCA	RBMX	X	3
female	BLCA	RBMX2	X	1
male	BLCA	RBMX2	X	1
female	BLCA	RENBP	X	1
male	BLCA	RENBP	X	2
female	BLCA	REPS2	X	3
male	BLCA	REPS2	X	7
female	BLCA	RGAG1	X	2
male	BLCA	RGAG1	X	5
female	BLCA	RGAG4	X	1
male	BLCA	RGAG4	X	1
female	BLCA	RGN	X	1
female	BLCA	RHOXF1	X	2
male	BLCA	RHOXF1	X	1
female	BLCA	RHOXF2	X	1
male	BLCA	RHOXF2	X	1
female	BLCA	RHOXF2B	X	2
female	BLCA	RIBC1	X	1
male	BLCA	RIPPLY1	X	1
female	BLCA	RLIM	X	2
male	BLCA	RLIM	X	4
male	BLCA	RNF113A	X	2
female	BLCA	RNF128	X	3
male	BLCA	RNF128	X	4
male	BLCA	RP1-241P17.4	X	1
female	BLCA	RP11-1007I13.4	X	1
male	BLCA	RP11-1007I13.4	X	1
female	BLCA	RP11-262D11.2	X	1
male	BLCA	RP11-552E4.3	X	1
female	BLCA	RP2	X	1
female	BLCA	RP6-186E3.1	X	1
female	BLCA	RPA4	X	1
male	BLCA	RPA4	X	1
female	BLCA	RPGR	X	5
male	BLCA	RPGR	X	7
female	BLCA	RPL10	X	2
male	BLCA	RPL10	X	7
male	BLCA	RPL36A	X	2
female	BLCA	RPS4X	X	1
male	BLCA	RPS4X	X	3
female	BLCA	RPS6KA3	X	4
male	BLCA	RPS6KA3	X	4
female	BLCA	RPS6KA6	X	1
male	BLCA	RPS6KA6	X	11
female	BLCA	RRAGB	X	2
male	BLCA	RRAGB	X	2
male	BLCA	RS1	X	1
female	BLCA	S100G	X	1
female	BLCA	SAGE1	X	2
male	BLCA	SAGE1	X	6
female	BLCA	SASH3	X	1
female	BLCA	SAT1	X	2
female	BLCA	SATL1	X	1
female	BLCA	SCML1	X	1
male	BLCA	SCML1	X	1
female	BLCA	SCML2	X	4
male	BLCA	SCML2	X	3
male	BLCA	SERPINA7	X	1
female	BLCA	SH2D1A	X	2
female	BLCA	SH3BGRL	X	1
female	BLCA	SH3KBP1	X	3
male	BLCA	SH3KBP1	X	2
male	BLCA	SHOX	X	4
female	BLCA	SHROOM2	X	2
male	BLCA	SHROOM2	X	7
female	BLCA	SHROOM4	X	2
male	BLCA	SHROOM4	X	6
female	BLCA	SLC10A3	X	2
male	BLCA	SLC10A3	X	2
female	BLCA	SLC16A2	X	2
male	BLCA	SLC16A2	X	2
female	BLCA	SLC25A14	X	2
male	BLCA	SLC25A14	X	1
female	BLCA	SLC25A43	X	2
male	BLCA	SLC25A5	X	2
female	BLCA	SLC25A6	X	1
male	BLCA	SLC6A14	X	5
male	BLCA	SLC6A8	X	3
female	BLCA	SLC7A3	X	1
male	BLCA	SLC7A3	X	2
male	BLCA	SLC9A6	X	3
female	BLCA	SLC9A7	X	2
male	BLCA	SLC9A7	X	1
female	BLCA	SLITRK2	X	3
male	BLCA	SLITRK2	X	4
female	BLCA	SLITRK4	X	2
male	BLCA	SLITRK4	X	5
female	BLCA	SMARCA1	X	5
male	BLCA	SMARCA1	X	6
female	BLCA	SMC1A	X	5
male	BLCA	SMC1A	X	11
female	BLCA	SMS	X	1
male	BLCA	SMS	X	1
female	BLCA	SNX12	X	1
male	BLCA	SNX12	X	1
female	BLCA	SOWAHD	X	1
female	BLCA	SOX3	X	1
female	BLCA	SPANXB1	X	1
male	BLCA	SPANXB1	X	3
male	BLCA	SPANXC	X	1
male	BLCA	SPANXD	X	3
male	BLCA	SPANXN1	X	2
female	BLCA	SPANXN2	X	1
male	BLCA	SPANXN2	X	3
female	BLCA	SPANXN3	X	2
male	BLCA	SPANXN3	X	3
female	BLCA	SPANXN5	X	2
male	BLCA	SPANXN5	X	1
male	BLCA	SPIN2A	X	2
female	BLCA	SPIN3	X	2
male	BLCA	SPIN3	X	1
female	BLCA	SPIN4	X	1
male	BLCA	SPIN4	X	1
female	BLCA	SPRY3	X	1
male	BLCA	SPRY3	X	3
female	BLCA	SRPK3	X	3
male	BLCA	SRPK3	X	3
male	BLCA	SRPX	X	1
male	BLCA	SRPX2	X	2
male	BLCA	SSR4	X	1
male	BLCA	SSX1	X	2
male	BLCA	SSX2	X	1
male	BLCA	SSX4	X	1
male	BLCA	SSX6	X	1
male	BLCA	SSX7	X	4
female	BLCA	SSX8	X	2
male	BLCA	SSX8	X	1
female	BLCA	STAG2	X	13
male	BLCA	STAG2	X	45
female	BLCA	STARD8	X	2
male	BLCA	STARD8	X	3
female	BLCA	STK26	X	1
male	BLCA	STK26	X	2
male	BLCA	STS	X	6
female	BLCA	SUPT20HL1	X	3
male	BLCA	SUPT20HL1	X	8
male	BLCA	SUPT20HL2	X	7
male	BLCA	SYAP1	X	3
female	BLCA	SYN1	X	2
female	BLCA	SYP	X	1
male	BLCA	SYP	X	2
male	BLCA	SYTL4	X	3
female	BLCA	SYTL5	X	1
male	BLCA	SYTL5	X	3
female	BLCA	TAB3	X	3
male	BLCA	TAB3	X	5
female	BLCA	TAF1	X	4
male	BLCA	TAF1	X	7
female	BLCA	TAF7L	X	2
male	BLCA	TAF7L	X	5
female	BLCA	TAF9B	X	2
male	BLCA	TAF9B	X	2
female	BLCA	TAZ	X	3
male	BLCA	TAZ	X	4
female	BLCA	TBC1D25	X	3
female	BLCA	TBC1D8B	X	3
male	BLCA	TBC1D8B	X	11
female	BLCA	TBL1X	X	1
male	BLCA	TBL1X	X	4
female	BLCA	TBX22	X	2
male	BLCA	TBX22	X	1
female	BLCA	TCEAL1	X	1
female	BLCA	TCEAL2	X	1
male	BLCA	TCEAL2	X	1
male	BLCA	TCEAL3	X	1
female	BLCA	TCEAL5	X	2
male	BLCA	TCEAL6	X	1
male	BLCA	TCEAL8	X	1
male	BLCA	TCEANC	X	1
female	BLCA	TDGF1P3	X	2
male	BLCA	TDGF1P3	X	2
female	BLCA	TENM1	X	8
male	BLCA	TENM1	X	17
female	BLCA	TEX11	X	5
male	BLCA	TEX11	X	1
female	BLCA	TEX13A	X	1
male	BLCA	TEX13A	X	2
female	BLCA	TEX13B	X	1
female	BLCA	TFE3	X	3
male	BLCA	TFE3	X	3
male	BLCA	TGIF2LX	X	6
female	BLCA	THOC2	X	6
male	BLCA	THOC2	X	2
female	BLCA	TIMM17B	X	1
male	BLCA	TIMM17B	X	1
male	BLCA	TIMM8A	X	3
male	BLCA	TIMP1	X	1
female	BLCA	TKTL1	X	3
male	BLCA	TKTL1	X	6
female	BLCA	TLR7	X	4
male	BLCA	TLR7	X	4
female	BLCA	TLR8	X	2
male	BLCA	TLR8	X	4
male	BLCA	TMEM164	X	1
male	BLCA	TMEM185A	X	1
female	BLCA	TMEM187	X	2
male	BLCA	TMEM187	X	2
female	BLCA	TMEM255A	X	1
male	BLCA	TMEM257	X	2
female	BLCA	TMEM31	X	1
male	BLCA	TMEM31	X	1
male	BLCA	TMEM35	X	2
male	BLCA	TMEM47	X	2
female	BLCA	TMLHE	X	1
female	BLCA	TMSB15A	X	2
male	BLCA	TMSB15A	X	1
male	BLCA	TMSB4X	X	2
female	BLCA	TNMD	X	1
male	BLCA	TNMD	X	2
female	BLCA	TREX2	X	1
male	BLCA	TREX2	X	2
female	BLCA	TRMT2B	X	1
male	BLCA	TRMT2B	X	1
female	BLCA	TRO	X	3
male	BLCA	TRO	X	3
female	BLCA	TRPC5	X	3
male	BLCA	TRPC5	X	4
female	BLCA	TSC22D3	X	1
female	BLCA	TSIX	X	6
male	BLCA	TSIX	X	11
female	BLCA	TSPAN6	X	1
female	BLCA	TSPAN7	X	2
male	BLCA	TSPAN7	X	1
female	BLCA	TSPYL2	X	2
male	BLCA	TSPYL2	X	3
male	BLCA	TSR2	X	1
female	BLCA	TXLNG	X	2
male	BLCA	TXLNG	X	4
male	BLCA	UBA1	X	1
female	BLCA	UBE2A	X	1
male	BLCA	UBE2A	X	3
female	BLCA	UBE2NL	X	1
male	BLCA	UBE2NL	X	1
female	BLCA	UBL4A	X	3
male	BLCA	UBL4A	X	3
female	BLCA	UBQLN2	X	4
male	BLCA	UBQLN2	X	5
female	BLCA	UPF3B	X	1
male	BLCA	UPF3B	X	4
female	BLCA	UPRT	X	1
male	BLCA	UPRT	X	4
female	BLCA	USP11	X	1
male	BLCA	USP11	X	5
female	BLCA	USP26	X	2
male	BLCA	USP26	X	4
male	BLCA	USP51	X	1
female	BLCA	USP9X	X	7
male	BLCA	USP9X	X	9
female	BLCA	UTP14A	X	1
male	BLCA	UTP14A	X	6
female	BLCA	VBP1	X	1
female	BLCA	VCX	X	2
male	BLCA	VCX	X	2
female	BLCA	VCX2	X	1
male	BLCA	VCX2	X	1
male	BLCA	VCX3A	X	2
female	BLCA	VCX3B	X	3
male	BLCA	VCX3B	X	2
female	BLCA	VDAC1P1	X	1
male	BLCA	VDAC1P1	X	1
male	BLCA	VMA21	X	1
male	BLCA	VSIG1	X	1
female	BLCA	VSIG4	X	3
male	BLCA	VSIG4	X	2
female	BLCA	WAS	X	1
male	BLCA	WAS	X	4
female	BLCA	WASF4P	X	2
male	BLCA	WASF4P	X	1
male	BLCA	WBP5	X	1
female	BLCA	WDR13	X	1
male	BLCA	WDR13	X	3
female	BLCA	WDR44	X	3
male	BLCA	WDR44	X	6
female	BLCA	WDR45	X	2
male	BLCA	WDR45	X	6
female	BLCA	WNK3	X	4
male	BLCA	WNK3	X	10
female	BLCA	WWC3	X	2
male	BLCA	WWC3	X	10
female	BLCA	XAGE2	X	2
male	BLCA	XAGE2	X	1
male	BLCA	XAGE3	X	1
male	BLCA	XAGE5	X	3
female	BLCA	XG	X	1
male	BLCA	XG	X	2
female	BLCA	XIAP	X	2
male	BLCA	XIAP	X	2
female	BLCA	XIST	X	13
male	BLCA	XIST	X	12
female	BLCA	XK	X	1
female	BLCA	XKRX	X	2
male	BLCA	XKRX	X	2
female	BLCA	XPNPEP2	X	1
male	BLCA	XPNPEP2	X	1
female	BLCA	XRCC6P5	X	2
male	BLCA	XRCC6P5	X	2
female	BLCA	YIPF6	X	1
male	BLCA	YIPF6	X	1
female	BLCA	YY2	X	1
male	BLCA	YY2	X	2
female	BLCA	Z83819.1	X	1
male	BLCA	Z83819.1	X	1
male	BLCA	ZBED1	X	4
female	BLCA	ZBTB33	X	3
male	BLCA	ZBTB33	X	3
female	BLCA	ZC3H12B	X	3
male	BLCA	ZC3H12B	X	2
male	BLCA	ZC4H2	X	2
male	BLCA	ZCCHC12	X	2
female	BLCA	ZCCHC13	X	2
male	BLCA	ZCCHC13	X	1
female	BLCA	ZCCHC16	X	4
male	BLCA	ZCCHC16	X	1
female	BLCA	ZCCHC18	X	1
male	BLCA	ZCCHC5	X	5
female	BLCA	ZDHHC15	X	2
male	BLCA	ZDHHC15	X	1
female	BLCA	ZDHHC9	X	1
male	BLCA	ZDHHC9	X	3
female	BLCA	ZFX	X	1
male	BLCA	ZFX	X	3
female	BLCA	ZIC3	X	1
male	BLCA	ZIC3	X	2
female	BLCA	ZMAT1	X	3
male	BLCA	ZMAT1	X	2
female	BLCA	ZMYM3	X	5
male	BLCA	ZMYM3	X	5
female	BLCA	ZNF157	X	3
male	BLCA	ZNF157	X	1
female	BLCA	ZNF182	X	1
male	BLCA	ZNF182	X	1
male	BLCA	ZNF185	X	2
female	BLCA	ZNF275	X	1
male	BLCA	ZNF275	X	2
female	BLCA	ZNF280C	X	3
male	BLCA	ZNF280C	X	2
female	BLCA	ZNF41	X	1
male	BLCA	ZNF41	X	1
male	BLCA	ZNF449	X	2
female	BLCA	ZNF630	X	3
male	BLCA	ZNF630	X	2
female	BLCA	ZNF645	X	2
male	BLCA	ZNF645	X	2
female	BLCA	ZNF674	X	1
male	BLCA	ZNF674	X	2
female	BLCA	ZNF711	X	3
male	BLCA	ZNF711	X	2
female	BLCA	ZNF75D	X	3
male	BLCA	ZNF75D	X	7
female	BLCA	ZNF81	X	2
male	BLCA	ZNF81	X	2
female	BLCA	ZRSR2	X	4
female	BLCA	ZXDB	X	4
male	BLCA	ZXDB	X	2
female	COAD	SEPT6	X	9
male	COAD	SETP6	X	2
female	COAD	ABCB7	X	4
male	COAD	ABCB7	X	3
female	COAD	ABCD1	X	10
male	COAD	ABCD1	X	3
female	COAD	AC231657.1	X	2
male	COAD	AC231657.1	X	1
female	COAD	ACE2	X	7
male	COAD	ACE2	X	1
female	COAD	ACOT9	X	2
male	COAD	ACOT9	X	2
female	COAD	ACRC	X	9
male	COAD	ACRC	X	4
female	COAD	ACSL4	X	9
male	COAD	ACSL4	X	2
female	COAD	ACTRT1	X	5
male	COAD	ACTRT1	X	5
female	COAD	ADGRG2	X	6
male	COAD	ADGRG2	X	7
female	COAD	ADGRG4	X	16
male	COAD	ADGRG4	X	10
female	COAD	AFF2	X	21
male	COAD	AFF2	X	17
female	COAD	AGTR2	X	6
male	COAD	AGTR2	X	6
female	COAD	AIFM1	X	4
male	COAD	AIFM1	X	5
female	COAD	AJ271736.1	X	5
male	COAD	AJ271736.1	X	6
female	COAD	AKAP14	X	1
female	COAD	AKAP17A	X	2
male	COAD	AKAP17A	X	4
female	COAD	AKAP4	X	9
male	COAD	AKAP4	X	5
female	COAD	AL139396.1	X	1
female	COAD	ALAS2	X	8
male	COAD	ALAS2	X	4
female	COAD	ALG13	X	6
male	COAD	ALG13	X	7
female	COAD	AMELX	X	3
female	COAD	AMER1	X	38
male	COAD	AMER1	X	31
female	COAD	AMMECR1	X	7
male	COAD	AMMECR1	X	1
female	COAD	AMOT	X	15
male	COAD	AMOT	X	6
female	COAD	AP1S2	X	2
male	COAD	AP1S2	X	2
female	COAD	APEX2	X	5
male	COAD	APEX2	X	1
female	COAD	APLN	X	3
male	COAD	APLN	X	1
female	COAD	APOO	X	1
female	COAD	APOOL	X	3
male	COAD	APOOL	X	3
female	COAD	AR	X	20
male	COAD	AR	X	8
female	COAD	ARAF	X	13
male	COAD	ARAF	X	5
female	COAD	ARHGAP36	X	21
male	COAD	ARHGAP36	X	11
female	COAD	ARHGAP4	X	8
male	COAD	ARHGAP4	X	3
female	COAD	ARHGAP6	X	9
male	COAD	ARHGAP6	X	5
female	COAD	ARHGEF6	X	9
male	COAD	ARHGEF6	X	7
female	COAD	ARHGEF9	X	13
male	COAD	ARHGEF9	X	2
female	COAD	ARL13A	X	3
male	COAD	ARL13A	X	2
female	COAD	ARMCX1	X	14
male	COAD	ARMCX1	X	5
female	COAD	ARMCX2	X	5
male	COAD	ARMCX2	X	2
female	COAD	ARMCX3	X	7
male	COAD	ARMCX3	X	5
female	COAD	ARMCX4	X	1
female	COAD	ARMCX5	X	5
male	COAD	ARMCX5	X	1
female	COAD	ARMCX6	X	4
female	COAD	ARR3	X	5
male	COAD	ARR3	X	1
female	COAD	ARSD	X	8
male	COAD	ARSD	X	4
female	COAD	ARSE	X	7
male	COAD	ARSE	X	2
female	COAD	ARSF	X	5
male	COAD	ARSF	X	6
female	COAD	ARSH	X	1
male	COAD	ARSH	X	6
female	COAD	ARX	X	3
male	COAD	ARX	X	1
female	COAD	ASB11	X	2
male	COAD	ASB11	X	3
female	COAD	ASB12	X	2
female	COAD	ASB9	X	5
female	COAD	ASMT	X	5
male	COAD	ASMT	X	2
female	COAD	ASMTL	X	5
male	COAD	ASMTL	X	5
female	COAD	ATG4A	X	4
female	COAD	ATP11C	X	13
male	COAD	ATP11C	X	5
female	COAD	ATP1B4	X	8
male	COAD	ATP1B4	X	3
female	COAD	ATP2B3	X	15
male	COAD	ATP2B3	X	10
female	COAD	ATP6AP1	X	3
male	COAD	ATP6AP1	X	2
female	COAD	ATP6AP2	X	7
male	COAD	ATP6AP2	X	2
female	COAD	ATP7A	X	15
male	COAD	ATP7A	X	6
female	COAD	ATRX	X	27
male	COAD	ATRX	X	5
female	COAD	ATXN3L	X	5
male	COAD	ATXN3L	X	4
female	COAD	AVPR2	X	6
male	COAD	AVPR2	X	1
female	COAD	AWAT1	X	2
male	COAD	AWAT1	X	2
female	COAD	AWAT2	X	5
male	COAD	AWAT2	X	3
female	COAD	BCOR	X	21
male	COAD	BCOR	X	10
female	COAD	BCORL1	X	19
male	COAD	BCORL1	X	11
female	COAD	BEND2	X	8
male	COAD	BEND2	X	7
female	COAD	BEX1	X	4
male	COAD	BEX1	X	2
female	COAD	BEX2	X	1
female	COAD	BEX4	X	2
male	COAD	BEX4	X	3
female	COAD	BEX5	X	2
male	COAD	BEX5	X	3
female	COAD	BGN	X	8
male	COAD	BGN	X	1
female	COAD	BHLHB9	X	10
male	COAD	BHLHB9	X	2
female	COAD	BMP15	X	6
male	COAD	BMP15	X	3
female	COAD	BMX	X	3
male	COAD	BMX	X	1
female	COAD	BRCC3	X	1
male	COAD	BRCC3	X	1
female	COAD	BRS3	X	3
male	COAD	BRS3	X	5
female	COAD	BRWD3	X	28
male	COAD	BRWD3	X	10
female	COAD	BTK	X	2
male	COAD	BTK	X	5
female	COAD	C1GALT1C1	X	2
male	COAD	C1GALT1C1	X	3
female	COAD	CA5B	X	2
male	COAD	CA5B	X	3
female	COAD	CA5BP1	X	2
male	COAD	CA5BP1	X	3
female	COAD	CACNA1F	X	21
male	COAD	CACNA1F	X	7
female	COAD	CAPN6	X	6
male	COAD	CAPN6	X	5
female	COAD	CASK	X	9
male	COAD	CASK	X	2
female	COAD	CCDC120	X	12
male	COAD	CCDC120	X	1
female	COAD	CCDC160	X	9
male	COAD	CCDC160	X	3
female	COAD	CCDC22	X	6
male	COAD	CCDC22	X	1
female	COAD	CCNB3	X	6
male	COAD	CCNB3	X	7
female	COAD	CD40LG	X	6
male	COAD	CD40LG	X	3
male	COAD	CD99	X	2
female	COAD	CD99L2	X	2
male	COAD	CD99L2	X	2
female	COAD	CDK16	X	6
male	COAD	CDK16	X	3
female	COAD	CDKL5	X	8
male	COAD	CDKL5	X	3
female	COAD	CDR1	X	7
male	COAD	CDR1	X	3
female	COAD	CDX4	X	1
male	COAD	CDX4	X	1
female	COAD	CENPI	X	6
male	COAD	CENPI	X	4
female	COAD	CETN2	X	1
female	COAD	CFAP47	X	13
male	COAD	CFAP47	X	9
female	COAD	CFP	X	3
male	COAD	CFP	X	2
female	COAD	CHDC2	X	3
male	COAD	CHDC2	X	1
female	COAD	CHIC1	X	3
male	COAD	CHIC1	X	1
female	COAD	CHM	X	2
male	COAD	CHM	X	1
female	COAD	CHRDL1	X	9
male	COAD	CHRDL1	X	5
male	COAD	CHST7	X	1
female	COAD	CITED1	X	2
female	COAD	CLCN4	X	16
male	COAD	CLCN4	X	7
female	COAD	CLCN5	X	8
male	COAD	CLCN5	X	2
female	COAD	CLDN2	X	3
male	COAD	CLDN2	X	2
female	COAD	CLIC2	X	2
male	COAD	CLIC2	X	1
female	COAD	CMC4	X	3
male	COAD	CMC4	X	1
female	COAD	CNGA2	X	5
male	COAD	CNGA2	X	5
female	COAD	CNKSR2	X	9
male	COAD	CNKSR2	X	5
female	COAD	COL4A5	X	19
male	COAD	COL4A5	X	13
female	COAD	COL4A6	X	16
male	COAD	COL4A6	X	11
female	COAD	COX7B	X	1
female	COAD	CPXCR1	X	14
male	COAD	CPXCR1	X	6
female	COAD	CRLF2	X	2
female	COAD	CSAG1	X	5
male	COAD	CSAG1	X	2
female	COAD	CSAG2	X	2
male	COAD	CSAG2	X	1
female	COAD	CSAG3	X	1
male	COAD	CSAG3	X	1
female	COAD	CSF2RA	X	7
male	COAD	CSF2RA	X	8
female	COAD	CSTF2	X	4
female	COAD	CT45A10	X	2
female	COAD	CT45A5	X	1
male	COAD	CT45A5	X	1
male	COAD	CT47A6	X	1
female	COAD	CT47B1	X	9
male	COAD	CT47B1	X	3
female	COAD	CT55	X	4
male	COAD	CT55	X	1
male	COAD	CT83	X	2
female	COAD	CTAG2	X	6
male	COAD	CTAG2	X	3
female	COAD	CTPS2	X	8
male	COAD	CTPS2	X	1
female	COAD	CUL4B	X	12
male	COAD	CUL4B	X	1
female	COAD	CXCR3	X	2
male	COAD	CXCR3	X	1
male	COAD	CXorf21	X	1
female	COAD	CXorf22	X	3
male	COAD	CXorf22	X	2
female	COAD	CXorf23	X	4
male	COAD	CXorf23	X	1
female	COAD	CXorf36	X	4
female	COAD	CXorf38	X	2
female	COAD	CXorf40A	X	6
female	COAD	CXorf40B	X	4
female	COAD	CXorf56	X	1
male	COAD	CXorf56	X	4
female	COAD	CXorf57	X	6
male	COAD	CXorf57	X	10
female	COAD	CXorf58	X	4
male	COAD	CXorf58	X	3
female	COAD	CXorf65	X	4
male	COAD	CXorf65	X	1
female	COAD	CXorf66	X	4
male	COAD	CXorf66	X	4
female	COAD	CXorf67	X	6
male	COAD	CXorf67	X	3
female	COAD	CYBB	X	3
male	COAD	CYBB	X	2
female	COAD	CYLC1	X	15
male	COAD	CYLC1	X	7
female	COAD	CYSLTR1	X	5
male	COAD	CYSLTR1	X	3
female	COAD	DACH2	X	14
male	COAD	DACH2	X	5
female	COAD	DCAF12L1	X	16
male	COAD	DCAF12L1	X	7
female	COAD	DCAF12L2	X	17
male	COAD	DCAF12L2	X	5
female	COAD	DCAF8L1	X	12
male	COAD	DCAF8L1	X	5
female	COAD	DCAF8L2	X	9
male	COAD	DCAF8L2	X	3
female	COAD	DCX	X	7
male	COAD	DCX	X	8
female	COAD	DDX26B	X	7
male	COAD	DDX26B	X	3
female	COAD	DDX3X	X	10
male	COAD	DDX3X	X	3
female	COAD	DDX53	X	4
male	COAD	DDX53	X	2
female	COAD	DGAT2L6	X	7
male	COAD	DGAT2L6	X	3
female	COAD	DGKK	X	7
male	COAD	DGKK	X	1
male	COAD	DHRSX	X	3
female	COAD	DIAPH2	X	9
male	COAD	DIAPH2	X	8
female	COAD	DKC1	X	6
male	COAD	DKC1	X	2
female	COAD	DLG3	X	10
male	COAD	DLG3	X	3
female	COAD	DMD	X	43
male	COAD	DMD	X	29
female	COAD	DMRTC1	X	3
female	COAD	DNASE1L1	X	1
male	COAD	DNASE1L1	X	2
female	COAD	DOCK11	X	12
male	COAD	DOCK11	X	10
female	COAD	DRP2	X	9
male	COAD	DRP2	X	3
female	COAD	DUSP21	X	2
male	COAD	DUSP21	X	1
female	COAD	DUSP9	X	5
male	COAD	DUSP9	X	2
male	COAD	DYNLT3	X	1
female	COAD	EBP	X	4
male	COAD	EBP	X	2
female	COAD	EDA	X	1
male	COAD	EDA	X	3
female	COAD	EDA2R	X	4
male	COAD	EDA2R	X	2
female	COAD	EFHC2	X	5
male	COAD	EFHC2	X	4
female	COAD	EFNB1	X	8
male	COAD	EFNB1	X	2
female	COAD	EGFL6	X	5
male	COAD	EGFL6	X	5
female	COAD	EIF1AX	X	2
male	COAD	EIF1AX	X	2
female	COAD	EIF2S3	X	4
male	COAD	EIF2S3	X	1
female	COAD	ELF4	X	9
male	COAD	ELF4	X	1
female	COAD	ELK1	X	3
male	COAD	ELK1	X	3
female	COAD	EMD	X	3
male	COAD	EMD	X	4
female	COAD	ENOX2	X	8
male	COAD	ENOX2	X	5
female	COAD	ERAS	X	5
female	COAD	ERCC6L	X	11
male	COAD	ERCC6L	X	2
female	COAD	ESX1	X	11
male	COAD	ESX1	X	4
female	COAD	F8	X	24
male	COAD	F8	X	11
female	COAD	F8A1	X	2
female	COAD	F9	X	10
male	COAD	F9	X	6
female	COAD	FAAH2	X	4
male	COAD	FAAH2	X	6
female	COAD	FAM104B	X	1
female	COAD	FAM120C	X	6
male	COAD	FAM120C	X	3
female	COAD	FAM122B	X	2
female	COAD	FAM122C	X	1
male	COAD	FAM122C	X	2
female	COAD	FAM127A	X	11
male	COAD	FAM127A	X	2
female	COAD	FAM127B	X	14
male	COAD	FAM127B	X	1
female	COAD	FAM127C	X	7
male	COAD	FAM127C	X	1
female	COAD	FAM133A	X	19
male	COAD	FAM133A	X	19
female	COAD	FAM155B	X	2
male	COAD	FAM155B	X	4
female	COAD	FAM199X	X	6
male	COAD	FAM199X	X	1
female	COAD	FAM3A	X	1
female	COAD	FAM46D	X	12
male	COAD	FAM46D	X	11
female	COAD	FAM47A	X	14
male	COAD	FAM47A	X	8
female	COAD	FAM47B	X	17
male	COAD	FAM47B	X	4
female	COAD	FAM47C	X	22
male	COAD	FAM47C	X	9
female	COAD	FAM50A	X	2
male	COAD	FAM50A	X	1
female	COAD	FAM58A	X	5
male	COAD	FAM58A	X	1
female	COAD	FAM9A	X	11
male	COAD	FAM9A	X	4
female	COAD	FAM9B	X	2
male	COAD	FAM9B	X	4
female	COAD	FAM9C	X	2
male	COAD	FAM9C	X	2
female	COAD	FANCB	X	6
male	COAD	FANCB	X	2
female	COAD	FATE1	X	3
male	COAD	FATE1	X	1
female	COAD	FGD1	X	13
male	COAD	FGD1	X	3
female	COAD	FGF13	X	12
male	COAD	FGF13	X	7
female	COAD	FGF16	X	2
male	COAD	FGF16	X	1
female	COAD	FHL1	X	2
female	COAD	FIGF	X	3
male	COAD	FIGF	X	2
female	COAD	FLNA	X	25
male	COAD	FLNA	X	8
female	COAD	FMR1	X	9
male	COAD	FMR1	X	7
female	COAD	FMR1NB	X	4
male	COAD	FMR1NB	X	5
female	COAD	FOXO4	X	11
male	COAD	FOXO4	X	1
female	COAD	FOXP3	X	5
male	COAD	FOXP3	X	1
female	COAD	FOXR2	X	3
male	COAD	FOXR2	X	5
female	COAD	FRMD7	X	5
male	COAD	FRMD7	X	2
female	COAD	FRMPD3	X	17
male	COAD	FRMPD3	X	7
female	COAD	FRMPD4	X	18
male	COAD	FRMPD4	X	10
female	COAD	FTHL17	X	4
female	COAD	FTSJ1	X	7
male	COAD	FTSJ1	X	1
male	COAD	FUNDC1	X	2
female	COAD	FUNDC2	X	3
male	COAD	FUNDC2	X	2
female	COAD	FXYD6P3	X	1
male	COAD	FXYD6P3	X	1
female	COAD	G6PD	X	8
male	COAD	G6PD	X	3
female	COAD	GAB3	X	11
male	COAD	GAB3	X	6
female	COAD	GABRA3	X	9
male	COAD	GABRA3	X	1
female	COAD	GABRE	X	9
male	COAD	GABRE	X	3
female	COAD	GABRQ	X	13
male	COAD	GABRQ	X	4
female	COAD	GAGE1	X	1
male	COAD	GAGE1	X	1
female	COAD	GAGE10	X	2
female	COAD	GAGE12J	X	1
male	COAD	GAGE2A	X	1
male	COAD	GAGE2E	X	1
female	COAD	GATA1	X	8
male	COAD	GATA1	X	3
female	COAD	GDI1	X	2
male	COAD	GDI1	X	1
female	COAD	GDPD2	X	9
male	COAD	GDPD2	X	4
female	COAD	GEMIN8	X	4
female	COAD	GJB1	X	9
male	COAD	GJB1	X	3
female	COAD	GK	X	7
male	COAD	GK	X	1
female	COAD	GLA	X	5
male	COAD	GLA	X	3
female	COAD	GLOD5	X	2
female	COAD	GLRA2	X	4
male	COAD	GLRA2	X	1
female	COAD	GLRA4	X	4
male	COAD	GLRA4	X	2
female	COAD	GLUD2	X	19
male	COAD	GLUD2	X	11
female	COAD	GNL3L	X	8
male	COAD	GNL3L	X	2
female	COAD	GPC3	X	5
male	COAD	GPC3	X	5
female	COAD	GPC4	X	8
male	COAD	GPC4	X	1
female	COAD	GPKOW	X	4
female	COAD	GPM6B	X	5
male	COAD	GPM6B	X	2
female	COAD	GPR101	X	8
male	COAD	GPR101	X	5
female	COAD	GPR112	X	7
male	COAD	GPR112	X	2
female	COAD	GPR119	X	2
male	COAD	GPR119	X	1
female	COAD	GPR143	X	6
male	COAD	GPR143	X	2
female	COAD	GPR173	X	14
male	COAD	GPR173	X	5
female	COAD	GPR174	X	3
male	COAD	GPR174	X	5
female	COAD	GPR34	X	5
male	COAD	GPR34	X	2
female	COAD	GPR50	X	10
male	COAD	GPR50	X	4
female	COAD	GPR64	X	2
male	COAD	GPR64	X	2
female	COAD	GPR82	X	7
male	COAD	GPR82	X	2
female	COAD	GPRASP1	X	15
male	COAD	GPRASP1	X	7
female	COAD	GPRASP2	X	8
male	COAD	GPRASP2	X	5
female	COAD	GRIA3	X	12
male	COAD	GRIA3	X	5
female	COAD	GRIPAP1	X	11
male	COAD	GRIPAP1	X	3
female	COAD	GRPR	X	1
male	COAD	GRPR	X	5
female	COAD	GS1-309P15.2	X	1
female	COAD	GSPT2	X	8
male	COAD	GSPT2	X	6
female	COAD	GTPBP6	X	3
male	COAD	GTPBP6	X	4
female	COAD	GUCY2F	X	10
male	COAD	GUCY2F	X	10
female	COAD	GYG2	X	6
male	COAD	GYG2	X	3
female	COAD	H2AFB1	X	3
female	COAD	H2BFM	X	1
female	COAD	H2BFWT	X	5
male	COAD	H2BFWT	X	1
female	COAD	H3F3AP5	X	1
male	COAD	H3F3AP5	X	1
female	COAD	HAUS7	X	2
female	COAD	HCCS	X	3
female	COAD	HCFC1	X	23
male	COAD	HCFC1	X	3
female	COAD	HDAC6	X	9
male	COAD	HDAC6	X	3
female	COAD	HDAC8	X	5
male	COAD	HDAC8	X	1
male	COAD	HDHD1	X	4
female	COAD	HDX	X	14
male	COAD	HDX	X	7
female	COAD	HEPH	X	7
male	COAD	HEPH	X	3
female	COAD	HMGB3	X	1
male	COAD	HMGN1P37	X	2
female	COAD	HMGN5	X	5
male	COAD	HMGN5	X	1
female	COAD	HNRNPH2	X	2
male	COAD	HNRNPH2	X	5
female	COAD	HPRT1	X	2
male	COAD	HPRT1	X	2
female	COAD	HS6ST2	X	6
male	COAD	HS6ST2	X	4
female	COAD	HSD17B10	X	3
female	COAD	HSFX1	X	4
male	COAD	HSFX1	X	1
female	COAD	HSFX2	X	3
female	COAD	HTATSF1	X	9
male	COAD	HTATSF1	X	2
female	COAD	HTR2C	X	4
male	COAD	HTR2C	X	14
female	COAD	HUWE1	X	24
male	COAD	HUWE1	X	14
female	COAD	IDH3G	X	9
female	COAD	IDS	X	8
male	COAD	IDS	X	4
female	COAD	IGBP1	X	2
female	COAD	IGSF1	X	18
male	COAD	IGSF1	X	9
female	COAD	IKBKG	X	1
female	COAD	IKBKGP1	X	1
female	COAD	IL13RA1	X	5
male	COAD	IL13RA1	X	2
female	COAD	IL13RA2	X	5
male	COAD	IL13RA2	X	3
female	COAD	IL1RAPL1	X	14
male	COAD	IL1RAPL1	X	2
female	COAD	IL1RAPL2	X	9
male	COAD	IL1RAPL2	X	8
female	COAD	IL2RG	X	7
male	COAD	IL2RG	X	2
female	COAD	IL3RA	X	9
male	COAD	IL3RA	X	9
female	COAD	IL9R	X	3
male	COAD	IL9R	X	3
female	COAD	IQSEC2	X	13
male	COAD	IQSEC2	X	5
female	COAD	IRAK1	X	7
male	COAD	IRAK1	X	2
female	COAD	IRS4	X	19
male	COAD	IRS4	X	11
female	COAD	ITGB1BP2	X	3
male	COAD	ITGB1BP2	X	2
female	COAD	ITIH6	X	17
male	COAD	ITIH6	X	7
female	COAD	ITM2A	X	2
male	COAD	ITM2A	X	4
female	COAD	JADE3	X	4
female	COAD	KAL1	X	7
male	COAD	KAL1	X	5
female	COAD	KCND1	X	12
male	COAD	KCND1	X	5
male	COAD	KCNE1L	X	1
female	COAD	KCNE5	X	8
male	COAD	KCNE5	X	1
female	COAD	KDM5C	X	16
male	COAD	KDM5C	X	3
female	COAD	KDM6A	X	10
male	COAD	KDM6A	X	4
female	COAD	KIAA1210	X	9
male	COAD	KIAA1210	X	4
female	COAD	KIAA2022	X	19
male	COAD	KIAA2022	X	9
female	COAD	KIF4A	X	15
male	COAD	KIF4A	X	2
female	COAD	KLF8	X	10
male	COAD	KLF8	X	5
female	COAD	KLHL13	X	6
male	COAD	KLHL13	X	6
female	COAD	KLHL15	X	7
male	COAD	KLHL15	X	2
female	COAD	KLHL34	X	21
male	COAD	KLHL34	X	4
female	COAD	KLHL4	X	19
male	COAD	KLHL4	X	11
female	COAD	KRBOX4	X	3
female	COAD	L1CAM	X	12
male	COAD	L1CAM	X	3
female	COAD	LAGE3	X	1
male	COAD	LAGE3	X	2
female	COAD	LAMP2	X	3
male	COAD	LAMP2	X	4
female	COAD	LANCL3	X	2
male	COAD	LANCL3	X	1
female	COAD	LAS1L	X	9
male	COAD	LAS1L	X	2
female	COAD	LDOC1	X	7
male	COAD	LDOC1	X	7
female	COAD	LHFPL1	X	1
female	COAD	LINC00632	X	4
female	COAD	LINC01546	X	1
female	COAD	LL0XNC01-240C2.1	X	2
male	COAD	LL0XNC01-240C2.1	X	1
female	COAD	LONRF3	X	5
male	COAD	LONRF3	X	5
female	COAD	LPAR4	X	15
male	COAD	LPAR4	X	10
female	COAD	LRCH2	X	9
male	COAD	LRCH2	X	3
female	COAD	LUZP4	X	4
male	COAD	LUZP4	X	4
female	COAD	MAGEA1	X	8
male	COAD	MAGEA1	X	4
female	COAD	MAGEA10	X	3
male	COAD	MAGEA10	X	2
female	COAD	MAGEA11	X	5
male	COAD	MAGEA11	X	1
female	COAD	MAGEA12	X	15
male	COAD	MAGEA12	X	6
female	COAD	MAGEA3	X	4
male	COAD	MAGEA3	X	7
female	COAD	MAGEA4	X	7
male	COAD	MAGEA4	X	2
female	COAD	MAGEA5	X	1
female	COAD	MAGEA6	X	7
male	COAD	MAGEA6	X	2
female	COAD	MAGEA8	X	3
male	COAD	MAGEA8	X	2
female	COAD	MAGEA9	X	2
female	COAD	MAGEA9B	X	2
male	COAD	MAGEA9B	X	2
female	COAD	MAGEB1	X	9
male	COAD	MAGEB1	X	5
female	COAD	MAGEB10	X	2
male	COAD	MAGEB10	X	2
female	COAD	MAGEB16	X	3
male	COAD	MAGEB16	X	1
female	COAD	MAGEB18	X	3
male	COAD	MAGEB18	X	2
female	COAD	MAGEB2	X	9
male	COAD	MAGEB2	X	4
female	COAD	MAGEB3	X	8
male	COAD	MAGEB3	X	5
female	COAD	MAGEB4	X	13
male	COAD	MAGEB4	X	3
female	COAD	MAGEB6	X	3
male	COAD	MAGEB6	X	4
female	COAD	MAGEB6P1	X	4
male	COAD	MAGEB6P1	X	4
female	COAD	MAGEC1	X	24
male	COAD	MAGEC1	X	17
female	COAD	MAGEC2	X	9
male	COAD	MAGEC2	X	1
female	COAD	MAGEC3	X	10
male	COAD	MAGEC3	X	6
female	COAD	MAGED1	X	6
male	COAD	MAGED1	X	4
female	COAD	MAGED2	X	6
male	COAD	MAGED2	X	6
female	COAD	MAGEE1	X	19
male	COAD	MAGEE1	X	7
female	COAD	MAGEE2	X	4
male	COAD	MAGEE2	X	6
female	COAD	MAGEH1	X	6
male	COAD	MAGEH1	X	4
female	COAD	MAGIX	X	4
male	COAD	MAGIX	X	1
female	COAD	MAGT1	X	5
male	COAD	MAGT1	X	3
female	COAD	MAMLD1	X	14
male	COAD	MAMLD1	X	7
female	COAD	MAOA	X	5
male	COAD	MAOA	X	2
female	COAD	MAOB	X	1
male	COAD	MAOB	X	1
female	COAD	MAP3K15	X	9
male	COAD	MAP3K15	X	5
female	COAD	MAP7D2	X	8
male	COAD	MAP7D2	X	2
female	COAD	MAP7D3	X	12
male	COAD	MAP7D3	X	3
female	COAD	MBNL3	X	3
male	COAD	MBNL3	X	1
female	COAD	MBTPS2	X	2
male	COAD	MBTPS2	X	2
female	COAD	MCF2	X	19
male	COAD	MCF2	X	14
female	COAD	MCTS1	X	8
female	COAD	MECP2	X	6
male	COAD	MECP2	X	2
female	COAD	MED12	X	16
male	COAD	MED12	X	11
female	COAD	MED14	X	17
male	COAD	MED14	X	5
female	COAD	MID1	X	5
male	COAD	MID1	X	2
female	COAD	MID1IP1	X	15
male	COAD	MID1IP1	X	2
female	COAD	MID2	X	4
male	COAD	MID2	X	2
female	COAD	MIR1468	X	2
male	COAD	MIR1468	X	1
female	COAD	MIR320D2	X	1
female	COAD	MIR363	X	1
female	COAD	MIR374B	X	1
female	COAD	MIR421	X	1
female	COAD	MIR424	X	2
female	COAD	MIR450A2	X	1
female	COAD	MIR503	X	1
female	COAD	MIR506	X	1
female	COAD	MIR507	X	2
female	COAD	MIR508	X	2
female	COAD	MIR509-1	X	2
male	COAD	MIR509-1	X	1
female	COAD	MIR509-2	X	1
female	COAD	MIR509-3	X	2
female	COAD	MIR510	X	1
male	COAD	MIR510	X	1
female	COAD	MIR513A1	X	1
male	COAD	MIR513B	X	1
female	COAD	MIR514A3	X	1
female	COAD	MIR888	X	2
female	COAD	MIR890	X	1
female	COAD	MIR891B	X	1
female	COAD	MIR92A2	X	1
female	COAD	MMGT1	X	6
male	COAD	MMGT1	X	2
female	COAD	MORC4	X	5
male	COAD	MORC4	X	7
female	COAD	MORF4L2	X	2
male	COAD	MORF4L2	X	3
female	COAD	MOSPD1	X	4
male	COAD	MOSPD1	X	2
female	COAD	MOSPD2	X	2
male	COAD	MOSPD2	X	2
female	COAD	MPP1	X	5
male	COAD	MPP1	X	3
female	COAD	MSL3	X	7
male	COAD	MSL3	X	4
female	COAD	MSN	X	8
male	COAD	MSN	X	4
female	COAD	MTCP1	X	4
male	COAD	MTCP1	X	1
female	COAD	MTM1	X	5
male	COAD	MTM1	X	5
female	COAD	MTMR1	X	5
male	COAD	MTMR1	X	4
female	COAD	MTMR8	X	5
male	COAD	MTMR8	X	1
female	COAD	MUM1L1	X	16
male	COAD	MUM1L1	X	7
female	COAD	MXRA5	X	29
male	COAD	MXRA5	X	16
male	COAD	NAA10	X	1
female	COAD	NAP1L2	X	12
male	COAD	NAP1L2	X	5
female	COAD	NAP1L3	X	14
male	COAD	NAP1L3	X	7
female	COAD	NAP1L6	X	2
male	COAD	NAP1L6	X	1
female	COAD	NCBP2L	X	4
male	COAD	NCBP2L	X	1
female	COAD	NDUFA1	X	3
female	COAD	NDUFB11	X	3
male	COAD	NDUFB11	X	1
female	COAD	NGFRAP1	X	3
female	COAD	NHS	X	14
male	COAD	NHS	X	6
female	COAD	NHSL2	X	10
male	COAD	NHSL2	X	5
female	COAD	NKAP	X	7
male	COAD	NKAP	X	2
female	COAD	NKAPP1	X	1
male	COAD	NKAPP1	X	1
female	COAD	NKRF	X	4
male	COAD	NKRF	X	3
female	COAD	NLGN3	X	15
male	COAD	NLGN3	X	2
female	COAD	NLGN4X	X	18
male	COAD	NLGN4X	X	7
female	COAD	NONO	X	6
male	COAD	NONO	X	2
female	COAD	NOX1	X	3
male	COAD	NOX1	X	4
female	COAD	NR0B1	X	10
male	COAD	NR0B1	X	6
female	COAD	NRK	X	19
male	COAD	NRK	X	3
female	COAD	NSDHL	X	1
male	COAD	NSDHL	X	3
female	COAD	NUDT10	X	4
male	COAD	NUDT10	X	2
female	COAD	NUDT11	X	3
male	COAD	NUDT11	X	2
female	COAD	NUP62CL	X	2
female	COAD	NXF3	X	3
male	COAD	NXF3	X	5
female	COAD	NXF4	X	4
male	COAD	NXF4	X	6
female	COAD	NXF5	X	7
male	COAD	NXF5	X	4
female	COAD	NXT2	X	3
male	COAD	NXT2	X	2
female	COAD	NYX	X	5
male	COAD	NYX	X	2
female	COAD	OCRL	X	11
male	COAD	OCRL	X	1
female	COAD	OFD1	X	6
male	COAD	OFD1	X	3
female	COAD	OGT	X	11
male	COAD	OGT	X	4
female	COAD	OPHN1	X	6
male	COAD	OPHN1	X	1
female	COAD	OPN1LW	X	1
female	COAD	OPN1MW	X	1
male	COAD	OPN1MW	X	1
female	COAD	OR13H1	X	2
[truncated: 11,069 more rows]

## Sheet: 3. Mutation by X gene.females
GENDER	CANCER_TYPE	HUGO_SYMBOL	CHROMOSOME	N.M
female	BLCA	SEPT6	X	1
female	BLCA	ABCB7	X	3
female	BLCA	ACE2	X	5
female	BLCA	ACRC	X	2
female	BLCA	ACSL4	X	1
female	BLCA	ADGRG2	X	5
female	BLCA	ADGRG4	X	9
female	BLCA	AFF2	X	4
female	BLCA	AGTR2	X	3
female	BLCA	AIFM1	X	1
female	BLCA	AKAP14	X	1
female	BLCA	AKAP17A	X	1
female	BLCA	ALAS2	X	1
female	BLCA	ALG13	X	2
female	BLCA	AMELX	X	1
female	BLCA	AMER1	X	6
female	BLCA	AMOT	X	3
female	BLCA	APEX2	X	1
female	BLCA	APLN	X	1
female	BLCA	APOO	X	2
female	BLCA	AR	X	1
female	BLCA	ARAF	X	1
female	BLCA	ARHGAP4	X	2
female	BLCA	ARHGAP6	X	5
female	BLCA	ARHGEF6	X	3
female	BLCA	ARMCX1	X	1
female	BLCA	ARMCX2	X	1
female	BLCA	ARMCX3	X	1
female	BLCA	ARMCX6	X	1
female	BLCA	ARSD	X	3
female	BLCA	ARSF	X	1
female	BLCA	ARSH	X	1
female	BLCA	ASB11	X	1
female	BLCA	ASMT	X	1
female	BLCA	ASMTL	X	2
female	BLCA	ATP11C	X	2
female	BLCA	ATP1B4	X	2
female	BLCA	ATP2B3	X	2
female	BLCA	ATP6AP1	X	1
female	BLCA	ATP6AP2	X	2
female	BLCA	ATP7A	X	4
female	BLCA	ATRX	X	10
female	BLCA	AVPR2	X	2
female	BLCA	AWAT1	X	2
female	BLCA	AWAT2	X	1
female	BLCA	BCOR	X	9
female	BLCA	BCORL1	X	4
female	BLCA	BEND2	X	2
female	BLCA	BEX1	X	1
female	BLCA	BEX5	X	1
female	BLCA	BHLHB9	X	3
female	BLCA	BMP15	X	2
female	BLCA	BMX	X	3
female	BLCA	BRS3	X	2
female	BLCA	BRWD3	X	3
female	BLCA	BTK	X	3
female	BLCA	C1GALT1C1	X	1
female	BLCA	CACNA1F	X	3
female	BLCA	CAPN6	X	2
female	BLCA	CASK	X	5
female	BLCA	CCDC120	X	2
female	BLCA	CCDC160	X	1
female	BLCA	CCNB3	X	2
female	BLCA	CD40LG	X	2
female	BLCA	CD99	X	2
female	BLCA	CD99L2	X	1
female	BLCA	CDK16	X	1
female	BLCA	CDKL5	X	1
female	BLCA	CDR1	X	4
female	BLCA	CENPI	X	1
female	BLCA	CETN2	X	2
female	BLCA	CFAP47	X	6
female	BLCA	CFP	X	1
female	BLCA	CHM	X	1
female	BLCA	CHRDL1	X	1
female	BLCA	CHST7	X	1
female	BLCA	CLCN5	X	3
female	BLCA	CMC4	X	1
female	BLCA	CNGA2	X	1
female	BLCA	CNKSR2	X	2
female	BLCA	COL4A5	X	2
female	BLCA	COL4A6	X	2
female	BLCA	CPXCR1	X	3
female	BLCA	CSF2RA	X	1
female	BLCA	CSTF2	X	1
female	BLCA	CT47A6	X	1
female	BLCA	CT47B1	X	1
female	BLCA	CTAG2	X	1
female	BLCA	CTPS2	X	3
female	BLCA	CUL4B	X	5
female	BLCA	CXorf21	X	1
female	BLCA	CXorf22	X	1
female	BLCA	CXorf23	X	5
female	BLCA	CXorf36	X	1
female	BLCA	CXorf38	X	3
female	BLCA	CXorf40B	X	1
female	BLCA	CXorf57	X	1
female	BLCA	CXorf65	X	1
female	BLCA	CXorf66	X	1
female	BLCA	CXorf67	X	1
female	BLCA	CYBB	X	1
female	BLCA	CYLC1	X	3
female	BLCA	CYSLTR1	X	1
female	BLCA	DACH2	X	1
female	BLCA	DCAF12L1	X	2
female	BLCA	DCAF12L2	X	4
female	BLCA	DCAF8L1	X	3
female	BLCA	DCAF8L2	X	2
female	BLCA	DCX	X	1
female	BLCA	DDX26B	X	6
female	BLCA	DDX3X	X	6
female	BLCA	DDX53	X	1
female	BLCA	DGKK	X	6
female	BLCA	DIAPH2	X	7
female	BLCA	DKC1	X	1
female	BLCA	DLG3	X	3
female	BLCA	DMD	X	14
female	BLCA	DOCK11	X	3
female	BLCA	DRP2	X	4
female	BLCA	DUSP21	X	2
female	BLCA	DUSP9	X	2
female	BLCA	EDA	X	1
female	BLCA	EFHC2	X	2
female	BLCA	EFNB1	X	1
female	BLCA	EGFL6	X	2
female	BLCA	EIF2S3	X	2
female	BLCA	ELF4	X	5
female	BLCA	EMD	X	2
female	BLCA	ENOX2	X	2
female	BLCA	ERAS	X	2
female	BLCA	ERCC6L	X	4
female	BLCA	ESX1	X	1
female	BLCA	F8	X	14
female	BLCA	F9	X	2
female	BLCA	FAAH2	X	1
female	BLCA	FAM120C	X	5
female	BLCA	FAM122C	X	1
female	BLCA	FAM127A	X	1
female	BLCA	FAM127B	X	2
female	BLCA	FAM199X	X	1
female	BLCA	FAM46D	X	2
female	BLCA	FAM47A	X	5
female	BLCA	FAM47B	X	4
female	BLCA	FAM47C	X	7
female	BLCA	FAM58A	X	2
female	BLCA	FAM9B	X	1
female	BLCA	FANCB	X	3
female	BLCA	FATE1	X	1
female	BLCA	FGD1	X	2
female	BLCA	FHL1	X	1
female	BLCA	FLNA	X	6
female	BLCA	FMR1NB	X	1
female	BLCA	FOXO4	X	2
female	BLCA	FOXP3	X	1
female	BLCA	FOXR2	X	1
female	BLCA	FRMD7	X	3
female	BLCA	FRMPD3	X	1
female	BLCA	FRMPD4	X	5
female	BLCA	FTHL17	X	2
female	BLCA	G6PD	X	1
female	BLCA	GABRE	X	2
female	BLCA	GABRQ	X	2
female	BLCA	GATA1	X	2
female	BLCA	GDI1	X	2
female	BLCA	GDPD2	X	4
female	BLCA	GEMIN8	X	2
female	BLCA	GK	X	1
female	BLCA	GLA	X	1
female	BLCA	GLOD5	X	2
female	BLCA	GLRA2	X	2
female	BLCA	GLRA4	X	1
female	BLCA	GLUD2	X	5
female	BLCA	GNL3L	X	4
female	BLCA	GPC4	X	1
female	BLCA	GPKOW	X	2
female	BLCA	GPM6B	X	3
female	BLCA	GPR101	X	3
female	BLCA	GPR112	X	2
female	BLCA	GPR143	X	1
female	BLCA	GPR173	X	1
female	BLCA	GPR174	X	3
female	BLCA	GPR50	X	7
female	BLCA	GPR64	X	1
female	BLCA	GPR82	X	2
female	BLCA	GPRASP1	X	2
female	BLCA	GPRASP2	X	5
female	BLCA	GRIA3	X	1
female	BLCA	GRIPAP1	X	3
female	BLCA	GS1-309P15.2	X	1
female	BLCA	GSPT2	X	1
female	BLCA	GUCY2F	X	2
female	BLCA	GYG2	X	1
female	BLCA	HAUS7	X	1
female	BLCA	HCFC1	X	2
female	BLCA	HDAC6	X	2
female	BLCA	HDAC8	X	2
female	BLCA	HDX	X	3
female	BLCA	HEPH	X	4
female	BLCA	HMGN1P37	X	2
female	BLCA	HMGN5	X	2
female	BLCA	HNRNPH2	X	1
female	BLCA	HS6ST2	X	2
female	BLCA	HSD17B10	X	1
female	BLCA	HTATSF1	X	1
female	BLCA	HTR2C	X	1
female	BLCA	HUWE1	X	12
female	BLCA	IDS	X	2
female	BLCA	IGBP1	X	2
female	BLCA	IGSF1	X	4
female	BLCA	IKBKG	X	1
female	BLCA	IL1RAPL1	X	2
female	BLCA	IL1RAPL2	X	1
female	BLCA	IL2RG	X	1
female	BLCA	IL9R	X	2
female	BLCA	IQSEC2	X	3
female	BLCA	IRAK1	X	3
female	BLCA	IRS4	X	5
female	BLCA	ITGB1BP2	X	1
female	BLCA	ITIH6	X	4
female	BLCA	ITM2A	X	1
female	BLCA	JADE3	X	1
female	BLCA	KAL1	X	3
female	BLCA	KDM5C	X	1
female	BLCA	KDM6A	X	30
female	BLCA	KIAA1210	X	3
female	BLCA	KIAA2022	X	7
female	BLCA	KIF4A	X	1
female	BLCA	KLHL13	X	2
female	BLCA	KLHL4	X	1
female	BLCA	LAMP2	X	2
female	BLCA	LAS1L	X	4
female	BLCA	LDOC1	X	2
female	BLCA	LONRF3	X	1
female	BLCA	LPAR4	X	2
female	BLCA	LRCH2	X	1
female	BLCA	LUZP4	X	3
female	BLCA	MAGEA1	X	3
female	BLCA	MAGEA11	X	2
female	BLCA	MAGEA12	X	2
female	BLCA	MAGEA3	X	1
female	BLCA	MAGEA4	X	2
female	BLCA	MAGEA6	X	2
female	BLCA	MAGEA8	X	1
female	BLCA	MAGEA9B	X	1
female	BLCA	MAGEB1	X	2
female	BLCA	MAGEB10	X	4
female	BLCA	MAGEB16	X	1
female	BLCA	MAGEB18	X	2
female	BLCA	MAGEB4	X	1
female	BLCA	MAGEB6	X	3
female	BLCA	MAGEB6P1	X	3
female	BLCA	MAGEC1	X	8
female	BLCA	MAGEC2	X	1
female	BLCA	MAGEC3	X	4
female	BLCA	MAGED2	X	3
female	BLCA	MAGEE1	X	3
female	BLCA	MAGEE2	X	3
female	BLCA	MAGIX	X	1
female	BLCA	MAGT1	X	1
female	BLCA	MAOA	X	2
female	BLCA	MAOB	X	2
female	BLCA	MAP3K15	X	1
female	BLCA	MAP7D3	X	1
female	BLCA	MBTPS2	X	1
female	BLCA	MCF2	X	1
female	BLCA	MCTS1	X	1
female	BLCA	MECP2	X	1
female	BLCA	MED12	X	10
female	BLCA	MED14	X	2
female	BLCA	MID1	X	3
female	BLCA	MID1IP1	X	1
female	BLCA	MID2	X	2
female	BLCA	MIR424	X	1
female	BLCA	MIR506	X	1
female	BLCA	MIR509-1	X	1
female	BLCA	MIR542	X	1
female	BLCA	MIR890	X	1
female	BLCA	MORC4	X	5
female	BLCA	MOSPD1	X	1
female	BLCA	MOSPD2	X	1
female	BLCA	MPP1	X	3
female	BLCA	MSL3	X	4
female	BLCA	MSN	X	1
female	BLCA	MTM1	X	5
female	BLCA	MTMR1	X	5
female	BLCA	MUM1L1	X	2
female	BLCA	MXRA5	X	5
female	BLCA	NAA10	X	2
female	BLCA	NAP1L2	X	1
female	BLCA	NAP1L3	X	1
female	BLCA	NCBP2L	X	2
female	BLCA	NDP	X	2
female	BLCA	NGFRAP1	X	1
female	BLCA	NHS	X	2
female	BLCA	NKAP	X	1
female	BLCA	NKRF	X	3
female	BLCA	NLGN3	X	4
female	BLCA	NLGN4X	X	2
female	BLCA	NONO	X	2
female	BLCA	NR0B1	X	2
female	BLCA	NRK	X	5
female	BLCA	NUDT10	X	1
female	BLCA	NUP62CL	X	1
female	BLCA	NXF3	X	2
female	BLCA	NXF4	X	3
female	BLCA	NXF5	X	2
female	BLCA	NXT2	X	1
female	BLCA	NYX	X	2
female	BLCA	OCRL	X	1
female	BLCA	OFD1	X	3
female	BLCA	OGT	X	4
female	BLCA	OPHN1	X	6
female	BLCA	OPN1LW	X	1
female	BLCA	OPN1MW	X	2
female	BLCA	OR13H1	X	2
female	BLCA	OTUD5	X	1
female	BLCA	OTUD6A	X	1
female	BLCA	P2RY10	X	1
female	BLCA	PABPC5	X	1
female	BLCA	PAGE1	X	2
female	BLCA	PAGE4	X	1
female	BLCA	PAGE5	X	1
female	BLCA	PAK3	X	3
female	BLCA	PBDC1	X	1
female	BLCA	PCDH11X	X	9
female	BLCA	PCDH19	X	3
female	BLCA	PDHA1	X	1
female	BLCA	PDK3	X	1
female	BLCA	PDZD11	X	1
female	BLCA	PFKFB1	X	5
female	BLCA	PGAM4	X	1
female	BLCA	PGK1	X	3
female	BLCA	PGRMC1	X	1
female	BLCA	PHEX	X	4
female	BLCA	PHF6	X	2
female	BLCA	PHF8	X	1
female	BLCA	PHKA1	X	3
female	BLCA	PHKA2	X	4
female	BLCA	PIGA	X	2
female	BLCA	PIM2	X	1
female	BLCA	PJA1	X	1
female	BLCA	PLAC1	X	2
female	BLCA	PLP1	X	1
female	BLCA	PLP2	X	2
female	BLCA	PLS3	X	4
female	BLCA	PLXNA3	X	3
female	BLCA	PLXNB3	X	5
female	BLCA	PNCK	X	4
female	BLCA	PNMA3	X	1
female	BLCA	PNMA5	X	2
female	BLCA	POF1B	X	2
female	BLCA	POLA1	X	2
female	BLCA	PORCN	X	1
female	BLCA	POU3F4	X	1
female	BLCA	PPEF1	X	3
female	BLCA	PPP1R3F	X	1
female	BLCA	PPP2R3B	X	1
female	BLCA	PRDX4	X	2
female	BLCA	PRICKLE3	X	1
female	BLCA	PRKX	X	1
female	BLCA	PRPS1	X	1
female	BLCA	PRRG3	X	1
female	BLCA	PTCHD1	X	4
female	BLCA	PYY3	X	1
female	BLCA	RAB33A	X	1
female	BLCA	RAB39B	X	1
female	BLCA	RAB40A	X	1
female	BLCA	RAB9A	X	2
female	BLCA	RAI2	X	2
female	BLCA	RAP2C	X	1
female	BLCA	RBBP7	X	3
female	BLCA	RBM10	X	5
female	BLCA	RBM41	X	1
female	BLCA	RBMX2	X	1
female	BLCA	RENBP	X	1
female	BLCA	REPS2	X	3
female	BLCA	RGAG1	X	2
female	BLCA	RGAG4	X	1
female	BLCA	RGN	X	1
female	BLCA	RHOXF1	X	2
female	BLCA	RHOXF2	X	1
female	BLCA	RHOXF2B	X	2
female	BLCA	RIBC1	X	1
female	BLCA	RLIM	X	2
female	BLCA	RNF128	X	3
female	BLCA	RP11-1007I13.4	X	1
female	BLCA	RP11-262D11.2	X	1
female	BLCA	RP2	X	1
female	BLCA	RP6-186E3.1	X	1
female	BLCA	RPA4	X	1
female	BLCA	RPGR	X	5
female	BLCA	RPL10	X	2
female	BLCA	RPS4X	X	1
female	BLCA	RPS6KA3	X	4
female	BLCA	RPS6KA6	X	1
female	BLCA	RRAGB	X	2
female	BLCA	S100G	X	1
female	BLCA	SAGE1	X	2
female	BLCA	SASH3	X	1
female	BLCA	SAT1	X	2
female	BLCA	SATL1	X	1
female	BLCA	SCML1	X	1
female	BLCA	SCML2	X	4
female	BLCA	SH2D1A	X	2
female	BLCA	SH3BGRL	X	1
female	BLCA	SH3KBP1	X	3
female	BLCA	SHROOM2	X	2
female	BLCA	SHROOM4	X	2
female	BLCA	SLC10A3	X	2
female	BLCA	SLC16A2	X	2
female	BLCA	SLC25A14	X	2
female	BLCA	SLC25A43	X	2
female	BLCA	SLC25A6	X	1
female	BLCA	SLC7A3	X	1
female	BLCA	SLC9A7	X	2
female	BLCA	SLITRK2	X	3
female	BLCA	SLITRK4	X	2
female	BLCA	SMARCA1	X	5
female	BLCA	SMC1A	X	5
female	BLCA	SMS	X	1
female	BLCA	SNX12	X	1
female	BLCA	SOWAHD	X	1
female	BLCA	SOX3	X	1
female	BLCA	SPANXB1	X	1
female	BLCA	SPANXN2	X	1
female	BLCA	SPANXN3	X	2
female	BLCA	SPANXN5	X	2
female	BLCA	SPIN3	X	2
female	BLCA	SPIN4	X	1
female	BLCA	SPRY3	X	1
female	BLCA	SRPK3	X	3
female	BLCA	SSX8	X	2
female	BLCA	STAG2	X	13
female	BLCA	STARD8	X	2
female	BLCA	STK26	X	1
female	BLCA	SUPT20HL1	X	3
female	BLCA	SYN1	X	2
female	BLCA	SYP	X	1
female	BLCA	SYTL5	X	1
female	BLCA	TAB3	X	3
female	BLCA	TAF1	X	4
female	BLCA	TAF7L	X	2
female	BLCA	TAF9B	X	2
female	BLCA	TAZ	X	3
female	BLCA	TBC1D25	X	3
female	BLCA	TBC1D8B	X	3
female	BLCA	TBL1X	X	1
female	BLCA	TBX22	X	2
female	BLCA	TCEAL1	X	1
female	BLCA	TCEAL2	X	1
female	BLCA	TCEAL5	X	2
female	BLCA	TDGF1P3	X	2
female	BLCA	TENM1	X	8
female	BLCA	TEX11	X	5
female	BLCA	TEX13A	X	1
female	BLCA	TEX13B	X	1
female	BLCA	TFE3	X	3
female	BLCA	THOC2	X	6
female	BLCA	TIMM17B	X	1
female	BLCA	TKTL1	X	3
female	BLCA	TLR7	X	4
female	BLCA	TLR8	X	2
female	BLCA	TMEM187	X	2
female	BLCA	TMEM255A	X	1
female	BLCA	TMEM31	X	1
female	BLCA	TMLHE	X	1
female	BLCA	TMSB15A	X	2
female	BLCA	TNMD	X	1
female	BLCA	TREX2	X	1
female	BLCA	TRMT2B	X	1
female	BLCA	TRO	X	3
female	BLCA	TRPC5	X	3
female	BLCA	TSC22D3	X	1
female	BLCA	TSIX	X	6
female	BLCA	TSPAN6	X	1
female	BLCA	TSPAN7	X	2
female	BLCA	TSPYL2	X	2
female	BLCA	TXLNG	X	2
female	BLCA	UBE2A	X	1
female	BLCA	UBE2NL	X	1
female	BLCA	UBL4A	X	3
female	BLCA	UBQLN2	X	4
female	BLCA	UPF3B	X	1
female	BLCA	UPRT	X	1
female	BLCA	USP11	X	1
female	BLCA	USP26	X	2
female	BLCA	USP9X	X	7
female	BLCA	UTP14A	X	1
female	BLCA	VBP1	X	1
female	BLCA	VCX	X	2
female	BLCA	VCX2	X	1
female	BLCA	VCX3B	X	3
female	BLCA	VDAC1P1	X	1
female	BLCA	VSIG4	X	3
female	BLCA	WAS	X	1
female	BLCA	WASF4P	X	2
female	BLCA	WDR13	X	1
female	BLCA	WDR44	X	3
female	BLCA	WDR45	X	2
female	BLCA	WNK3	X	4
female	BLCA	WWC3	X	2
female	BLCA	XAGE2	X	2
female	BLCA	XG	X	1
female	BLCA	XIAP	X	2
female	BLCA	XIST	X	13
female	BLCA	XK	X	1
female	BLCA	XKRX	X	2
female	BLCA	XPNPEP2	X	1
female	BLCA	XRCC6P5	X	2
female	BLCA	YIPF6	X	1
female	BLCA	YY2	X	1
female	BLCA	Z83819.1	X	1
female	BLCA	ZBTB33	X	3
female	BLCA	ZC3H12B	X	3
female	BLCA	ZCCHC13	X	2
female	BLCA	ZCCHC16	X	4
female	BLCA	ZCCHC18	X	1
female	BLCA	ZDHHC15	X	2
female	BLCA	ZDHHC9	X	1
female	BLCA	ZFX	X	1
female	BLCA	ZIC3	X	1
female	BLCA	ZMAT1	X	3
female	BLCA	ZMYM3	X	5
female	BLCA	ZNF157	X	3
female	BLCA	ZNF182	X	1
female	BLCA	ZNF275	X	1
female	BLCA	ZNF280C	X	3
female	BLCA	ZNF41	X	1
female	BLCA	ZNF630	X	3
female	BLCA	ZNF645	X	2
female	BLCA	ZNF674	X	1
female	BLCA	ZNF711	X	3
female	BLCA	ZNF75D	X	3
female	BLCA	ZNF81	X	2
female	BLCA	ZRSR2	X	4
female	BLCA	ZXDB	X	4
female	COAD	SEPT6	X	9
female	COAD	ABCB7	X	4
female	COAD	ABCD1	X	10
female	COAD	AC231657.1	X	2
female	COAD	ACE2	X	7
female	COAD	ACOT9	X	2
female	COAD	ACRC	X	9
female	COAD	ACSL4	X	9
female	COAD	ACTRT1	X	5
female	COAD	ADGRG2	X	6
female	COAD	ADGRG4	X	16
female	COAD	AFF2	X	21
female	COAD	AGTR2	X	6
female	COAD	AIFM1	X	4
female	COAD	AJ271736.1	X	5
female	COAD	AKAP14	X	1
female	COAD	AKAP17A	X	2
female	COAD	AKAP4	X	9
female	COAD	AL139396.1	X	1
female	COAD	ALAS2	X	8
female	COAD	ALG13	X	6
female	COAD	AMELX	X	3
female	COAD	AMER1	X	38
female	COAD	AMMECR1	X	7
female	COAD	AMOT	X	15
female	COAD	AP1S2	X	2
female	COAD	APEX2	X	5
female	COAD	APLN	X	3
female	COAD	APOO	X	1
female	COAD	APOOL	X	3
female	COAD	AR	X	20
female	COAD	ARAF	X	13
female	COAD	ARHGAP36	X	21
female	COAD	ARHGAP4	X	8
female	COAD	ARHGAP6	X	9
female	COAD	ARHGEF6	X	9
female	COAD	ARHGEF9	X	13
female	COAD	ARL13A	X	3
female	COAD	ARMCX1	X	14
female	COAD	ARMCX2	X	5
female	COAD	ARMCX3	X	7
female	COAD	ARMCX4	X	1
female	COAD	ARMCX5	X	5
female	COAD	ARMCX6	X	4
female	COAD	ARR3	X	5
female	COAD	ARSD	X	8
female	COAD	ARSE	X	7
female	COAD	ARSF	X	5
female	COAD	ARSH	X	1
female	COAD	ARX	X	3
female	COAD	ASB11	X	2
female	COAD	ASB12	X	2
female	COAD	ASB9	X	5
female	COAD	ASMT	X	5
female	COAD	ASMTL	X	5
female	COAD	ATG4A	X	4
female	COAD	ATP11C	X	13
female	COAD	ATP1B4	X	8
female	COAD	ATP2B3	X	15
female	COAD	ATP6AP1	X	3
female	COAD	ATP6AP2	X	7
female	COAD	ATP7A	X	15
female	COAD	ATRX	X	27
female	COAD	ATXN3L	X	5
female	COAD	AVPR2	X	6
female	COAD	AWAT1	X	2
female	COAD	AWAT2	X	5
female	COAD	BCOR	X	21
female	COAD	BCORL1	X	19
female	COAD	BEND2	X	8
female	COAD	BEX1	X	4
female	COAD	BEX2	X	1
female	COAD	BEX4	X	2
female	COAD	BEX5	X	2
female	COAD	BGN	X	8
female	COAD	BHLHB9	X	10
female	COAD	BMP15	X	6
female	COAD	BMX	X	3
female	COAD	BRCC3	X	1
female	COAD	BRS3	X	3
female	COAD	BRWD3	X	28
female	COAD	BTK	X	2
female	COAD	C1GALT1C1	X	2
female	COAD	CA5B	X	2
female	COAD	CA5BP1	X	2
female	COAD	CACNA1F	X	21
female	COAD	CAPN6	X	6
female	COAD	CASK	X	9
female	COAD	CCDC120	X	12
female	COAD	CCDC160	X	9
female	COAD	CCDC22	X	6
female	COAD	CCNB3	X	6
female	COAD	CD40LG	X	6
female	COAD	CD99L2	X	2
female	COAD	CDK16	X	6
female	COAD	CDKL5	X	8
female	COAD	CDR1	X	7
female	COAD	CDX4	X	1
female	COAD	CENPI	X	6
female	COAD	CETN2	X	1
female	COAD	CFAP47	X	13
female	COAD	CFP	X	3
female	COAD	CHDC2	X	3
female	COAD	CHIC1	X	3
female	COAD	CHM	X	2
female	COAD	CHRDL1	X	9
female	COAD	CITED1	X	2
female	COAD	CLCN4	X	16
female	COAD	CLCN5	X	8
female	COAD	CLDN2	X	3
female	COAD	CLIC2	X	2
female	COAD	CMC4	X	3
female	COAD	CNGA2	X	5
female	COAD	CNKSR2	X	9
female	COAD	COL4A5	X	19
female	COAD	COL4A6	X	16
female	COAD	COX7B	X	1
female	COAD	CPXCR1	X	14
female	COAD	CRLF2	X	2
female	COAD	CSAG1	X	5
female	COAD	CSAG2	X	2
female	COAD	CSAG3	X	1
female	COAD	CSF2RA	X	7
female	COAD	CSTF2	X	4
female	COAD	CT45A10	X	2
female	COAD	CT45A5	X	1
female	COAD	CT47B1	X	9
female	COAD	CT55	X	4
female	COAD	CTAG2	X	6
female	COAD	CTPS2	X	8
female	COAD	CUL4B	X	12
female	COAD	CXCR3	X	2
female	COAD	CXorf22	X	3
female	COAD	CXorf23	X	4
female	COAD	CXorf36	X	4
female	COAD	CXorf38	X	2
female	COAD	CXorf40A	X	6
female	COAD	CXorf40B	X	4
female	COAD	CXorf56	X	1
female	COAD	CXorf57	X	6
female	COAD	CXorf58	X	4
female	COAD	CXorf65	X	4
female	COAD	CXorf66	X	4
female	COAD	CXorf67	X	6
female	COAD	CYBB	X	3
female	COAD	CYLC1	X	15
female	COAD	CYSLTR1	X	5
female	COAD	DACH2	X	14
female	COAD	DCAF12L1	X	16
female	COAD	DCAF12L2	X	17
female	COAD	DCAF8L1	X	12
female	COAD	DCAF8L2	X	9
female	COAD	DCX	X	7
female	COAD	DDX26B	X	7
female	COAD	DDX3X	X	10
female	COAD	DDX53	X	4
female	COAD	DGAT2L6	X	7
female	COAD	DGKK	X	7
female	COAD	DIAPH2	X	9
female	COAD	DKC1	X	6
female	COAD	DLG3	X	10
female	COAD	DMD	X	43
female	COAD	DMRTC1	X	3
female	COAD	DNASE1L1	X	1
female	COAD	DOCK11	X	12
female	COAD	DRP2	X	9
female	COAD	DUSP21	X	2
female	COAD	DUSP9	X	5
female	COAD	EBP	X	4
female	COAD	EDA	X	1
female	COAD	EDA2R	X	4
female	COAD	EFHC2	X	5
female	COAD	EFNB1	X	8
female	COAD	EGFL6	X	5
female	COAD	EIF1AX	X	2
female	COAD	EIF2S3	X	4
female	COAD	ELF4	X	9
female	COAD	ELK1	X	3
female	COAD	EMD	X	3
female	COAD	ENOX2	X	8
female	COAD	ERAS	X	5
female	COAD	ERCC6L	X	11
female	COAD	ESX1	X	11
female	COAD	F8	X	24
female	COAD	F8A1	X	2
female	COAD	F9	X	10
female	COAD	FAAH2	X	4
female	COAD	FAM104B	X	1
female	COAD	FAM120C	X	6
female	COAD	FAM122B	X	2
female	COAD	FAM122C	X	1
female	COAD	FAM127A	X	11
female	COAD	FAM127B	X	14
female	COAD	FAM127C	X	7
female	COAD	FAM133A	X	19
female	COAD	FAM155B	X	2
female	COAD	FAM199X	X	6
female	COAD	FAM3A	X	1
female	COAD	FAM46D	X	12
female	COAD	FAM47A	X	14
female	COAD	FAM47B	X	17
female	COAD	FAM47C	X	22
female	COAD	FAM50A	X	2
female	COAD	FAM58A	X	5
female	COAD	FAM9A	X	11
female	COAD	FAM9B	X	2
female	COAD	FAM9C	X	2
female	COAD	FANCB	X	6
female	COAD	FATE1	X	3
female	COAD	FGD1	X	13
female	COAD	FGF13	X	12
female	COAD	FGF16	X	2
female	COAD	FHL1	X	2
female	COAD	FIGF	X	3
female	COAD	FLNA	X	25
female	COAD	FMR1	X	9
female	COAD	FMR1NB	X	4
female	COAD	FOXO4	X	11
female	COAD	FOXP3	X	5
female	COAD	FOXR2	X	3
female	COAD	FRMD7	X	5
female	COAD	FRMPD3	X	17
female	COAD	FRMPD4	X	18
female	COAD	FTHL17	X	4
female	COAD	FTSJ1	X	7
female	COAD	FUNDC2	X	3
female	COAD	FXYD6P3	X	1
female	COAD	G6PD	X	8
female	COAD	GAB3	X	11
female	COAD	GABRA3	X	9
female	COAD	GABRE	X	9
female	COAD	GABRQ	X	13
female	COAD	GAGE1	X	1
female	COAD	GAGE10	X	2
female	COAD	GAGE12J	X	1
female	COAD	GATA1	X	8
female	COAD	GDI1	X	2
female	COAD	GDPD2	X	9
female	COAD	GEMIN8	X	4
female	COAD	GJB1	X	9
female	COAD	GK	X	7
female	COAD	GLA	X	5
female	COAD	GLOD5	X	2
female	COAD	GLRA2	X	4
female	COAD	GLRA4	X	4
female	COAD	GLUD2	X	19
female	COAD	GNL3L	X	8
female	COAD	GPC3	X	5
female	COAD	GPC4	X	8
female	COAD	GPKOW	X	4
female	COAD	GPM6B	X	5
female	COAD	GPR101	X	8
female	COAD	GPR112	X	7
female	COAD	GPR119	X	2
female	COAD	GPR143	X	6
female	COAD	GPR173	X	14
female	COAD	GPR174	X	3
female	COAD	GPR34	X	5
female	COAD	GPR50	X	10
female	COAD	GPR64	X	2
female	COAD	GPR82	X	7
female	COAD	GPRASP1	X	15
female	COAD	GPRASP2	X	8
female	COAD	GRIA3	X	12
female	COAD	GRIPAP1	X	11
female	COAD	GRPR	X	1
female	COAD	GS1-309P15.2	X	1
female	COAD	GSPT2	X	8
female	COAD	GTPBP6	X	3
female	COAD	GUCY2F	X	10
female	COAD	GYG2	X	6
female	COAD	H2AFB1	X	3
female	COAD	H2BFM	X	1
female	COAD	H2BFWT	X	5
female	COAD	H3F3AP5	X	1
female	COAD	HAUS7	X	2
female	COAD	HCCS	X	3
female	COAD	HCFC1	X	23
female	COAD	HDAC6	X	9
female	COAD	HDAC8	X	5
female	COAD	HDX	X	14
female	COAD	HEPH	X	7
female	COAD	HMGB3	X	1
female	COAD	HMGN5	X	5
female	COAD	HNRNPH2	X	2
female	COAD	HPRT1	X	2
female	COAD	HS6ST2	X	6
female	COAD	HSD17B10	X	3
female	COAD	HSFX1	X	4
female	COAD	HSFX2	X	3
female	COAD	HTATSF1	X	9
female	COAD	HTR2C	X	4
female	COAD	HUWE1	X	24
female	COAD	IDH3G	X	9
female	COAD	IDS	X	8
female	COAD	IGBP1	X	2
female	COAD	IGSF1	X	18
female	COAD	IKBKG	X	1
female	COAD	IKBKGP1	X	1
female	COAD	IL13RA1	X	5
female	COAD	IL13RA2	X	5
female	COAD	IL1RAPL1	X	14
female	COAD	IL1RAPL2	X	9
female	COAD	IL2RG	X	7
female	COAD	IL3RA	X	9
female	COAD	IL9R	X	3
female	COAD	IQSEC2	X	13
female	COAD	IRAK1	X	7
female	COAD	IRS4	X	19
female	COAD	ITGB1BP2	X	3
female	COAD	ITIH6	X	17
female	COAD	ITM2A	X	2
female	COAD	JADE3	X	4
female	COAD	KAL1	X	7
female	COAD	KCND1	X	12
female	COAD	KCNE5	X	8
female	COAD	KDM5C	X	16
female	COAD	KDM6A	X	10
female	COAD	KIAA1210	X	9
female	COAD	KIAA2022	X	19
female	COAD	KIF4A	X	15
female	COAD	KLF8	X	10
female	COAD	KLHL13	X	6
female	COAD	KLHL15	X	7
female	COAD	KLHL34	X	21
female	COAD	KLHL4	X	19
female	COAD	KRBOX4	X	3
female	COAD	L1CAM	X	12
female	COAD	LAGE3	X	1
female	COAD	LAMP2	X	3
female	COAD	LANCL3	X	2
female	COAD	LAS1L	X	9
female	COAD	LDOC1	X	7
female	COAD	LHFPL1	X	1
female	COAD	LINC00632	X	4
female	COAD	LINC01546	X	1
female	COAD	LL0XNC01-240C2.1	X	2
female	COAD	LONRF3	X	5
female	COAD	LPAR4	X	15
female	COAD	LRCH2	X	9
female	COAD	LUZP4	X	4
female	COAD	MAGEA1	X	8
female	COAD	MAGEA10	X	3
female	COAD	MAGEA11	X	5
female	COAD	MAGEA12	X	15
female	COAD	MAGEA3	X	4
female	COAD	MAGEA4	X	7
female	COAD	MAGEA5	X	1
female	COAD	MAGEA6	X	7
female	COAD	MAGEA8	X	3
female	COAD	MAGEA9	X	2
female	COAD	MAGEA9B	X	2
female	COAD	MAGEB1	X	9
female	COAD	MAGEB10	X	2
female	COAD	MAGEB16	X	3
female	COAD	MAGEB18	X	3
female	COAD	MAGEB2	X	9
female	COAD	MAGEB3	X	8
female	COAD	MAGEB4	X	13
female	COAD	MAGEB6	X	3
female	COAD	MAGEB6P1	X	4
female	COAD	MAGEC1	X	24
female	COAD	MAGEC2	X	9
female	COAD	MAGEC3	X	10
female	COAD	MAGED1	X	6
female	COAD	MAGED2	X	6
female	COAD	MAGEE1	X	19
female	COAD	MAGEE2	X	4
female	COAD	MAGEH1	X	6
female	COAD	MAGIX	X	4
female	COAD	MAGT1	X	5
female	COAD	MAMLD1	X	14
female	COAD	MAOA	X	5
female	COAD	MAOB	X	1
female	COAD	MAP3K15	X	9
female	COAD	MAP7D2	X	8
female	COAD	MAP7D3	X	12
female	COAD	MBNL3	X	3
female	COAD	MBTPS2	X	2
female	COAD	MCF2	X	19
female	COAD	MCTS1	X	8
female	COAD	MECP2	X	6
female	COAD	MED12	X	16
female	COAD	MED14	X	17
female	COAD	MID1	X	5
female	COAD	MID1IP1	X	15
female	COAD	MID2	X	4
female	COAD	MIR1468	X	2
female	COAD	MIR320D2	X	1
female	COAD	MIR363	X	1
female	COAD	MIR374B	X	1
female	COAD	MIR421	X	1
female	COAD	MIR424	X	2
female	COAD	MIR450A2	X	1
female	COAD	MIR503	X	1
female	COAD	MIR506	X	1
female	COAD	MIR507	X	2
female	COAD	MIR508	X	2
female	COAD	MIR509-1	X	2
female	COAD	MIR509-2	X	1
female	COAD	MIR509-3	X	2
female	COAD	MIR510	X	1
female	COAD	MIR513A1	X	1
female	COAD	MIR514A3	X	1
female	COAD	MIR888	X	2
female	COAD	MIR890	X	1
female	COAD	MIR891B	X	1
female	COAD	MIR92A2	X	1
female	COAD	MMGT1	X	6
female	COAD	MORC4	X	5
female	COAD	MORF4L2	X	2
female	COAD	MOSPD1	X	4
female	COAD	MOSPD2	X	2
female	COAD	MPP1	X	5
female	COAD	MSL3	X	7
female	COAD	MSN	X	8
female	COAD	MTCP1	X	4
female	COAD	MTM1	X	5
female	COAD	MTMR1	X	5
female	COAD	MTMR8	X	5
female	COAD	MUM1L1	X	16
female	COAD	MXRA5	X	29
female	COAD	NAP1L2	X	12
female	COAD	NAP1L3	X	14
female	COAD	NAP1L6	X	2
female	COAD	NCBP2L	X	4
female	COAD	NDUFA1	X	3
female	COAD	NDUFB11	X	3
female	COAD	NGFRAP1	X	3
female	COAD	NHS	X	14
female	COAD	NHSL2	X	10
female	COAD	NKAP	X	7
female	COAD	NKAPP1	X	1
female	COAD	NKRF	X	4
female	COAD	NLGN3	X	15
female	COAD	NLGN4X	X	18
female	COAD	NONO	X	6
female	COAD	NOX1	X	3
female	COAD	NR0B1	X	10
female	COAD	NRK	X	19
female	COAD	NSDHL	X	1
female	COAD	NUDT10	X	4
female	COAD	NUDT11	X	3
female	COAD	NUP62CL	X	2
female	COAD	NXF3	X	3
female	COAD	NXF4	X	4
female	COAD	NXF5	X	7
female	COAD	NXT2	X	3
female	COAD	NYX	X	5
female	COAD	OCRL	X	11
female	COAD	OFD1	X	6
female	COAD	OGT	X	11
female	COAD	OPHN1	X	6
female	COAD	OPN1LW	X	1
female	COAD	OPN1MW	X	1
female	COAD	OR13H1	X	2
female	COAD	OTC	X	7
female	COAD	OTUD5	X	3
female	COAD	OTUD6A	X	11
female	COAD	P2RY10	X	12
female	COAD	P2RY4	X	6
female	COAD	P2RY8	X	7
female	COAD	PABPC1L2A	X	8
female	COAD	PABPC1L2B	X	7
female	COAD	PABPC5	X	21
female	COAD	PAGE1	X	1
female	COAD	PAGE2	X	3
female	COAD	PAGE3	X	1
female	COAD	PAGE4	X	1
female	COAD	PAGE5	X	1
female	COAD	PAK3	X	4
female	COAD	PASD1	X	9
female	COAD	PBDC1	X	5
female	COAD	PCDH11X	X	25
female	COAD	PCDH19	X	20
female	COAD	PCSK1N	X	1
female	COAD	PCYT1B	X	8
female	COAD	PDHA1	X	8
female	COAD	PDK3	X	2
female	COAD	PDZD11	X	5
female	COAD	PDZD4	X	10
female	COAD	PFKFB1	X	9
female	COAD	PGAM4	X	2
female	COAD	PGK1	X	3
female	COAD	PGRMC1	X	3
female	COAD	PHEX	X	10
female	COAD	PHF6	X	4
female	COAD	PHF8	X	11
female	COAD	PHKA1	X	5
female	COAD	PHKA2	X	13
female	COAD	PIGA	X	4
female	COAD	PIH1D3	X	2
female	COAD	PIM2	X	5
female	COAD	PIN4	X	3
female	COAD	PIR	X	3
female	COAD	PJA1	X	6
female	COAD	PLCXD1	X	6
female	COAD	PLP1	X	5
female	COAD	PLP2	X	3
female	COAD	PLS3	X	6
female	COAD	PLXNA3	X	14
female	COAD	PLXNB3	X	18
female	COAD	PNCK	X	6
female	COAD	PNMA3	X	8
female	COAD	PNMA5	X	3
female	COAD	PNMA6A	X	6
female	COAD	PNPLA4	X	3
female	COAD	POF1B	X	5
female	COAD	POLA1	X	10
female	COAD	PORCN	X	11
female	COAD	POU3F4	X	12
female	COAD	PPEF1	X	5
female	COAD	PPP1R3F	X	8
female	COAD	PPP2R3B	X	6
female	COAD	PQBP1	X	5
female	COAD	PRAF2	X	2
female	COAD	PRDX4	X	1
female	COAD	PRICKLE3	X	4
female	COAD	PRKX	X	3
female	COAD	PRPS1	X	3
female	COAD	PRPS2	X	4
female	COAD	PRR32	X	4
female	COAD	PRRG1	X	4
female	COAD	PRRG3	X	4
female	COAD	PSMD10	X	4
female	COAD	PTCHD1	X	12
female	COAD	RAB33A	X	2
female	COAD	RAB39B	X	3
female	COAD	RAB40A	X	3
female	COAD	RAB40AL	X	4
female	COAD	RAB41	X	2
female	COAD	RAB9A	X	3
female	COAD	RAB9B	X	3
female	COAD	RAI2	X	6
female	COAD	RBBP7	X	9
female	COAD	RBM10	X	10
female	COAD	RBM3	X	1
female	COAD	RBM41	X	3
female	COAD	RBMX	X	3
female	COAD	RBMX2	X	5
female	COAD	RBMXL3	X	14
female	COAD	RENBP	X	1
female	COAD	REPS2	X	7
female	COAD	RGAG1	X	12
female	COAD	RGAG4	X	10
female	COAD	RGN	X	3
female	COAD	RHOXF1	X	3
female	COAD	RHOXF2	X	6
female	COAD	RHOXF2B	X	1
female	COAD	RIBC1	X	3
female	COAD	RLIM	X	7
female	COAD	RNF113A	X	8
female	COAD	RNF128	X	9
female	COAD	RP1-241P17.4	X	2
female	COAD	RP1-274L7.1	X	3
female	COAD	RP11-1007I13.4	X	7
female	COAD	RP11-169L17.5	X	1
female	COAD	RP11-262D11.2	X	1
female	COAD	RP11-706O15.1	X	3
female	COAD	RP11-87M18.2	X	1
female	COAD	RP13-33H18.1	X	2
female	COAD	RP2	X	6
female	COAD	RPA4	X	7
female	COAD	RPGR	X	6
female	COAD	RPL10	X	5
female	COAD	RPL39	X	3
female	COAD	RPS26P11	X	1
female	COAD	RPS4X	X	2
female	COAD	RPS6KA3	X	7
female	COAD	RPS6KA6	X	12
female	COAD	RRAGB	X	4
female	COAD	RS1	X	3
female	COAD	S100G	X	3
female	COAD	SAGE1	X	15
female	COAD	SASH3	X	8
female	COAD	SAT1	X	5
female	COAD	SATL1	X	7
female	COAD	SCML1	X	3
female	COAD	SCML2	X	10
female	COAD	SH2D1A	X	3
female	COAD	SH3BGRL	X	3
female	COAD	SH3KBP1	X	5
female	COAD	SHOX	X	7
female	COAD	SHROOM2	X	14
female	COAD	SHROOM4	X	15
female	COAD	SLC10A3	X	5
female	COAD	SLC16A2	X	6
female	COAD	SLC25A14	X	8
female	COAD	SLC25A43	X	5
female	COAD	SLC25A5	X	5
female	COAD	SLC25A53	X	3
female	COAD	SLC25A6	X	2
female	COAD	SLC35A2	X	2
female	COAD	SLC38A5	X	2
female	COAD	SLC6A14	X	7
female	COAD	SLC6A8	X	5
female	COAD	SLC7A3	X	7
female	COAD	SLC9A6	X	7
female	COAD	SLC9A7	X	7
female	COAD	SLITRK2	X	21
female	COAD	SLITRK4	X	12
female	COAD	SMARCA1	X	8
female	COAD	SMC1A	X	12
female	COAD	SMIM10	X	4
female	COAD	SMPX	X	1
female	COAD	SMS	X	4
female	COAD	SNX12	X	3
female	COAD	SOWAHD	X	3
female	COAD	SOX3	X	5
female	COAD	SPANXB1	X	7
female	COAD	SPANXC	X	2
female	COAD	SPANXD	X	4
female	COAD	SPANXN2	X	5
female	COAD	SPANXN3	X	6
female	COAD	SPIN2A	X	1
female	COAD	SPIN2B	X	6
female	COAD	SPIN3	X	3
female	COAD	SPIN4	X	3
female	COAD	SPRY3	X	30
female	COAD	SRPK3	X	3
female	COAD	SRPX	X	7
female	COAD	SRPX2	X	5
female	COAD	SSR4	X	1
female	COAD	SSX1	X	1
female	COAD	SSX2	X	1
female	COAD	SSX3	X	4
female	COAD	SSX4	X	1
female	COAD	SSX5	X	3
female	COAD	SSX6	X	5
female	COAD	SSX8	X	6
female	COAD	SSX9	X	1
female	COAD	STAG2	X	8
female	COAD	STARD8	X	12
female	COAD	STK26	X	3
female	COAD	STS	X	13
female	COAD	SUPT20HL1	X	5
female	COAD	SUPT20HL2	X	6
female	COAD	SUV39H1	X	6
female	COAD	SYAP1	X	4
female	COAD	SYN1	X	5
female	COAD	SYTL4	X	5
female	COAD	SYTL5	X	7
female	COAD	TAB3	X	7
female	COAD	TAF1	X	13
female	COAD	TAF7L	X	8
female	COAD	TAF9B	X	5
female	COAD	TAZ	X	4
female	COAD	TBC1D25	X	13
female	COAD	TBC1D8B	X	10
female	COAD	TBL1X	X	8
female	COAD	TBX22	X	5
female	COAD	TCEAL1	X	8
female	COAD	TCEAL2	X	6
female	COAD	TCEAL3	X	3
female	COAD	TCEAL4	X	3
female	COAD	TCEAL5	X	4
female	COAD	TCEAL6	X	4
female	COAD	TCEAL7	X	1
female	COAD	TCEANC	X	6
female	COAD	TCP11X2	X	3
female	COAD	TDGF1P3	X	2
female	COAD	TENM1	X	42
female	COAD	TEX11	X	10
female	COAD	TEX13A	X	4
female	COAD	TEX13B	X	4
female	COAD	TFDP3	X	4
female	COAD	TFE3	X	6
female	COAD	TGIF2LX	X	2
female	COAD	THOC2	X	12
female	COAD	TIMM17B	X	6
female	COAD	TIMM8A	X	1
female	COAD	TKTL1	X	3
female	COAD	TLR7	X	10
female	COAD	TLR8	X	5
female	COAD	TMEM164	X	4
female	COAD	TMEM185A	X	8
female	COAD	TMEM187	X	4
female	COAD	TMEM255A	X	6
female	COAD	TMEM257	X	12
female	COAD	TMEM27	X	2
female	COAD	TMEM31	X	1
female	COAD	TMEM35	X	6
female	COAD	TMEM47	X	5
female	COAD	TMSB15A	X	3
female	COAD	TMSB4X	X	3
female	COAD	TNMD	X	7
female	COAD	TRAPPC2	X	2
female	COAD	TREX2	X	4
female	COAD	TRO	X	13
female	COAD	TRPC5	X	9
female	COAD	TSC22D3	X	2
female	COAD	TSIX	X	3
female	COAD	TSPAN6	X	4
female	COAD	TSPAN7	X	5
female	COAD	TSPYL2	X	8
female	COAD	TSR2	X	6
female	COAD	TXLNG	X	5
female	COAD	UBA1	X	6
female	COAD	UBE2A	X	7
female	COAD	UBE2NL	X	11
female	COAD	UBQLN2	X	11
female	COAD	UPF3B	X	5
female	COAD	UPRT	X	9
female	COAD	USP11	X	10
female	COAD	USP26	X	11
female	COAD	USP27X	X	23
female	COAD	USP51	X	3
female	COAD	USP9X	X	21
female	COAD	UTP14A	X	7
female	COAD	UXT	X	2
female	COAD	VAMP7	X	2
female	COAD	VBP1	X	3
female	COAD	VCX	X	3
female	COAD	VCX2	X	1
female	COAD	VCX3A	X	3
female	COAD	VCX3B	X	3
female	COAD	VDAC1P1	X	6
female	COAD	VGLL1	X	7
female	COAD	VMA21	X	2
female	COAD	VSIG1	X	3
female	COAD	VSIG4	X	6
female	COAD	WAS	X	5
female	COAD	WASF4P	X	3
female	COAD	WBP5	X	4
female	COAD	WDR13	X	7
female	COAD	WDR44	X	3
female	COAD	WDR45	X	10
female	COAD	WNK3	X	19
female	COAD	WWC3	X	20
female	COAD	XAGE3	X	1
female	COAD	XAGE5	X	2
female	COAD	XG	X	4
female	COAD	XIAP	X	6
female	COAD	XIST	X	5
female	COAD	XK	X	4
female	COAD	XKRX	X	3
female	COAD	XPNPEP2	X	5
female	COAD	XRCC6P5	X	5
female	COAD	Y_RNA	X	1
female	COAD	YIPF6	X	2
female	COAD	YY2	X	3
female	COAD	Z83819.1	X	1
female	COAD	ZBED1	X	9
female	COAD	ZBTB33	X	11
female	COAD	ZC3H12B	X	6
female	COAD	ZC4H2	X	6
female	COAD	ZCCHC12	X	7
female	COAD	ZCCHC13	X	9
female	COAD	ZCCHC16	X	12
female	COAD	ZCCHC18	X	5
female	COAD	ZCCHC5	X	9
female	COAD	ZDHHC15	X	8
female	COAD	ZDHHC9	X	3
female	COAD	ZFP92	X	1
female	COAD	ZFX	X	6
female	COAD	ZIC3	X	9
female	COAD	ZMAT1	X	10
female	COAD	ZMYM3	X	14
female	COAD	ZNF157	X	2
female	COAD	ZNF182	X	5
female	COAD	ZNF185	X	6
female	COAD	ZNF275	X	19
female	COAD	ZNF280C	X	6
female	COAD	ZNF41	X	5
female	COAD	ZNF449	X	12
female	COAD	ZNF630	X	3
female	COAD	ZNF645	X	4
female	COAD	ZNF674	X	3
female	COAD	ZNF711	X	5
female	COAD	ZNF75D	X	4
female	COAD	ZNF81	X	3
female	COAD	ZRSR2	X	2
female	COAD	ZXDA	X	15
female	COAD	ZXDB	X	22
female	ESCA	SEPT6	X	1
female	ESCA	ACE2	X	1
female	ESCA	ACRC	X	2
female	ESCA	ADGRG4	X	2
female	ESCA	AFF2	X	3
female	ESCA	AGTR2	X	1
female	ESCA	AKAP4	X	1
female	ESCA	AL445258.1	X	1
female	ESCA	ALAS2	X	1
female	ESCA	ALG13	X	1
female	ESCA	AMER1	X	2
female	ESCA	AMMECR1	X	1
female	ESCA	AMOT	X	3
female	ESCA	AP1S2	X	1
female	ESCA	AR	X	1
female	ESCA	ARAF	X	1
female	ESCA	ARHGAP36	X	1
female	ESCA	ARHGAP6	X	2
female	ESCA	ARHGEF6	X	2
female	ESCA	ARMCX1	X	1
female	ESCA	ARMCX3	X	1
female	ESCA	ARMCX4	X	4
female	ESCA	ARMCX6	X	1
female	ESCA	ARSD	X	1
female	ESCA	ARSF	X	1
female	ESCA	ASB12	X	1
female	ESCA	ASMT	X	2
female	ESCA	ATP2B3	X	1
female	ESCA	ATRX	X	1
female	ESCA	AWAT2	X	1
female	ESCA	BCAP31	X	1
female	ESCA	BCOR	X	1
female	ESCA	BCORL1	X	2
female	ESCA	BHLHB9	X	2
female	ESCA	BRWD3	X	1
female	ESCA	CA5BP1	X	1
female	ESCA	CACNA1F	X	2
female	ESCA	CASK	X	1
female	ESCA	CCDC22	X	1
female	ESCA	CCNB3	X	2
female	ESCA	CD99	X	1
female	ESCA	CDKL5	X	1
female	ESCA	CDR1	X	2
female	ESCA	CENPI	X	1
female	ESCA	CHDC2	X	1
female	ESCA	CHIC1	X	1
female	ESCA	CHM	X	3
female	ESCA	CHMP1B2P	X	1
female	ESCA	CHST7	X	1
female	ESCA	CLDN2	X	1
female	ESCA	CNKSR2	X	1
female	ESCA	COL4A5	X	2
female	ESCA	CSAG3	X	1
female	ESCA	CSTF2	X	1
female	ESCA	CXorf23	X	1
female	ESCA	CXorf40A	X	1
female	ESCA	CXorf57	X	1
female	ESCA	CXorf67	X	2
female	ESCA	CYLC1	X	2
female	ESCA	DACH2	X	1
female	ESCA	DCAF12L1	X	2
female	ESCA	DCAF12L2	X	2
female	ESCA	DCAF8L1	X	1
female	ESCA	DCAF8L2	X	1
female	ESCA	DCX	X	1
female	ESCA	DDX26B	X	1
female	ESCA	DDX3X	X	1
female	ESCA	DGAT2L6	X	1
female	ESCA	DGKK	X	2
female	ESCA	DIAPH2	X	2
female	ESCA	DKC1	X	1
female	ESCA	DMD	X	3
female	ESCA	DMRTC1	X	1
female	ESCA	DOCK11	X	1
female	ESCA	DRP2	X	1
female	ESCA	DUSP21	X	1
female	ESCA	DUSP9	X	1
female	ESCA	DYNLT3	X	1
female	ESCA	EDA2R	X	1
female	ESCA	EIF2S3	X	1
female	ESCA	EMD	X	1
female	ESCA	ENOX2	X	1
female	ESCA	ESX1	X	1
female	ESCA	F8	X	1
female	ESCA	FAM120C	X	1
female	ESCA	FAM122B	X	1
female	ESCA	FAM127B	X	1
female	ESCA	FAM133A	X	2
female	ESCA	FAM155B	X	2
female	ESCA	FAM199X	X	1
female	ESCA	FAM46D	X	3
female	ESCA	FAM47A	X	1
female	ESCA	FAM47C	X	1
female	ESCA	FAM9A	X	1
female	ESCA	FANCB	X	3
female	ESCA	FATE1	X	1
female	ESCA	FGF13	X	3
female	ESCA	FIGF	X	1
female	ESCA	FLNA	X	1
female	ESCA	FMR1	X	1
female	ESCA	FMR1NB	X	1
female	ESCA	FOXO4	X	1
female	ESCA	GAB3	X	1
female	ESCA	GABRE	X	1
female	ESCA	GK	X	1
female	ESCA	GLUD2	X	3
female	ESCA	GNL3L	X	1
female	ESCA	GPC4	X	1
female	ESCA	GPR112	X	3
female	ESCA	GRIA3	X	1
female	ESCA	GRIPAP1	X	1
female	ESCA	H2BFM	X	1
female	ESCA	HCFC1	X	1
female	ESCA	HDAC6	X	1
female	ESCA	HDX	X	3
female	ESCA	HEPH	X	1
female	ESCA	HMGB3	X	1
female	ESCA	HS6ST2	X	1
female	ESCA	HTR2C	X	3
female	ESCA	HUWE1	X	6
female	ESCA	IDH3G	X	1
female	ESCA	IDS	X	1
female	ESCA	IKBKG	X	1
female	ESCA	IL13RA2	X	2
female	ESCA	IL1RAPL1	X	1
female	ESCA	IL3RA	X	1
female	ESCA	IL9R	X	1
female	ESCA	IRAK1	X	2
female	ESCA	IRS4	X	1
female	ESCA	ITGB1BP2	X	1
female	ESCA	JADE3	X	1
female	ESCA	KAL1	X	1
female	ESCA	KCND1	X	1
female	ESCA	KDM6A	X	1
female	ESCA	KIAA1210	X	1
female	ESCA	KIAA2022	X	4
female	ESCA	KIF4A	X	2
female	ESCA	KLF8	X	1
female	ESCA	KLHL13	X	2
female	ESCA	KLHL4	X	1
female	ESCA	L1CAM	X	1
female	ESCA	LAS1L	X	1
female	ESCA	LINC00632	X	1
female	ESCA	MAGEA1	X	1
female	ESCA	MAGEA10	X	1
female	ESCA	MAGEA4	X	1
female	ESCA	MAGEA5	X	2
female	ESCA	MAGEA6	X	1
female	ESCA	MAGEA8	X	1
female	ESCA	MAGEB18	X	1
female	ESCA	MAGEB2	X	3
female	ESCA	MAGEB3	X	1
female	ESCA	MAGEB4	X	2
female	ESCA	MAGEB5	X	2
female	ESCA	MAGEB6	X	3
female	ESCA	MAGEB6P1	X	1
female	ESCA	MAGEC1	X	2
female	ESCA	MAGEC3	X	1
female	ESCA	MAGED1	X	1
female	ESCA	MAGEE1	X	1
female	ESCA	MAGEE2	X	1
female	ESCA	MAGIX	X	1
female	ESCA	MAMLD1	X	1
female	ESCA	MAP3K15	X	1
female	ESCA	MBTPS2	X	3
female	ESCA	MECP2	X	1
female	ESCA	MED12	X	2
female	ESCA	MID1	X	1
female	ESCA	MID2	X	3
female	ESCA	MMGT1	X	1
female	ESCA	MORC4	X	1
female	ESCA	MOSPD2	X	1
female	ESCA	MSN	X	2
female	ESCA	MXRA5	X	4
female	ESCA	NAP1L2	X	1
female	ESCA	NAP1L3	X	3
female	ESCA	NDP	X	1
female	ESCA	NHS	X	1
female	ESCA	NKAP	X	1
female	ESCA	NLGN3	X	2
female	ESCA	NLGN4X	X	1
female	ESCA	NONO	X	3
female	ESCA	NOX1	X	1
female	ESCA	NRK	X	1
female	ESCA	NXF2B	X	1
female	ESCA	NYX	X	1
female	ESCA	OFD1	X	1
female	ESCA	OGT	X	2
female	ESCA	OR13H1	X	1
female	ESCA	OTC	X	1
female	ESCA	OTUD5	X	1
female	ESCA	OTUD6A	X	1
female	ESCA	P2RY10	X	1
female	ESCA	P2RY8	X	1
female	ESCA	PABPC5	X	4
female	ESCA	PAK3	X	1
female	ESCA	PBDC1	X	1
female	ESCA	PCDH11X	X	5
female	ESCA	PCDH19	X	2
female	ESCA	PCYT1B	X	1
female	ESCA	PGK1	X	1
female	ESCA	PGRMC1	X	1
female	ESCA	PHEX	X	1
female	ESCA	PHF8	X	1
female	ESCA	PHKA1	X	1
female	ESCA	PIM2	X	1
female	ESCA	PJA1	X	2
female	ESCA	PLP2	X	1
female	ESCA	PLS3	X	1
female	ESCA	PLXNA3	X	1
female	ESCA	PLXNB3	X	2
female	ESCA	PNMA3	X	1
female	ESCA	PNMA6A	X	2
female	ESCA	POF1B	X	1
female	ESCA	PORCN	X	1
female	ESCA	PRDX4	X	1
female	ESCA	PRPS2	X	1
female	ESCA	PRR32	X	3
female	ESCA	PRRG3	X	2
female	ESCA	PSMD10	X	1
female	ESCA	RAI2	X	1
female	ESCA	RBM10	X	2
female	ESCA	RBM3	X	1
female	ESCA	RBM41	X	1
female	ESCA	RBMX2	X	1
female	ESCA	RBMXL3	X	2
female	ESCA	RNF128	X	1
female	ESCA	RP1-171K16.5	X	3
female	ESCA	RP11-1007I13.4	X	3
female	ESCA	RP2	X	1
female	ESCA	RPGR	X	1
female	ESCA	RRAGB	X	2
female	ESCA	RS1	X	2
female	ESCA	SAGE1	X	1
female	ESCA	SATL1	X	1
female	ESCA	SCML2	X	1
female	ESCA	SERPINA7	X	1
female	ESCA	SH2D1A	X	1
female	ESCA	SH3KBP1	X	3
female	ESCA	SHROOM2	X	1
female	ESCA	SHROOM4	X	1
female	ESCA	SLC10A3	X	1
female	ESCA	SLC38A5	X	1
female	ESCA	SLC6A14	X	1
female	ESCA	SLC9A6	X	2
female	ESCA	SLC9A7	X	1
female	ESCA	SLITRK2	X	2
female	ESCA	SMARCA1	X	1
female	ESCA	SMIM10	X	1
female	ESCA	SMS	X	1
female	ESCA	SOWAHD	X	1
female	ESCA	SOX3	X	1
female	ESCA	SPANXA2-OT1	X	3
female	ESCA	SPANXC	X	1
female	ESCA	SPANXN1	X	1
female	ESCA	SPANXN3	X	1
female	ESCA	SPIN2A	X	1
female	ESCA	SPIN2B	X	1
female	ESCA	SPIN4	X	1
female	ESCA	SPRY3	X	1
female	ESCA	SSX1	X	1
female	ESCA	STAG2	X	1
female	ESCA	STARD8	X	1
female	ESCA	SUPT20HL1	X	1
female	ESCA	SYTL4	X	1
female	ESCA	TAB3	X	1
female	ESCA	TAF1	X	3
female	ESCA	TAF9B	X	1
female	ESCA	TBL1X	X	2
female	ESCA	TBX22	X	1
female	ESCA	TCEAL2	X	2
female	ESCA	TCEAL4	X	1
female	ESCA	TENM1	X	1
female	ESCA	TEX13A	X	1
female	ESCA	TKTL1	X	1
female	ESCA	TLR8	X	1
female	ESCA	TMEM185A	X	1
female	ESCA	TMEM255A	X	1
female	ESCA	TMEM257	X	2
female	ESCA	TRO	X	1
female	ESCA	TRPC5	X	1
female	ESCA	TSPAN7	X	1
female	ESCA	TSPYL2	X	2
female	ESCA	TUBB4AP1	X	1
female	ESCA	UBA1	X	2
female	ESCA	UBQLN2	X	2
female	ESCA	UPF3B	X	1
female	ESCA	USP11	X	1
female	ESCA	USP27X	X	2
female	ESCA	USP51	X	2
female	ESCA	USP9X	X	1
female	ESCA	VAMP7	X	1
female	ESCA	VCX	X	1
female	ESCA	VCX3A	X	1
female	ESCA	WASIR1	X	1
female	ESCA	WDR44	X	1
female	ESCA	WDR45	X	1
female	ESCA	WWC3	X	2
female	ESCA	XG	X	1
female	ESCA	XIST	X	4
female	ESCA	ZBED1	X	1
female	ESCA	ZBTB33	X	3
female	ESCA	ZC3H12B	X	2
female	ESCA	ZCCHC13	X	1
female	ESCA	ZCCHC16	X	2
female	ESCA	ZDHHC9	X	1
female	ESCA	ZFX	X	1
female	ESCA	ZIC3	X	1
female	ESCA	ZMAT1	X	1
female	ESCA	ZMYM3	X	3
female	ESCA	ZNF157	X	1
female	ESCA	ZNF275	X	2
female	ESCA	ZNF75D	X	1
female	ESCA	ZNF81	X	2
female	ESCA	ZXDB	X	1
female	HNSC	SEPT6	X	3
female	HNSC	ABCB7	X	1
female	HNSC	ABCD1	X	1
female	HNSC	ACE2	X	3
female	HNSC	ACOT9	X	1
female	HNSC	ACRC	X	3
female	HNSC	ACSL4	X	3
female	HNSC	ACTRT1	X	3
female	HNSC	ADGRG2	X	3
female	HNSC	ADGRG4	X	11
female	HNSC	AFF2	X	7
female	HNSC	AGTR2	X	1
female	HNSC	AKAP14	X	3
female	HNSC	AKAP17A	X	3
female	HNSC	AKAP4	X	7
female	HNSC	ALAS2	X	1
female	HNSC	ALG13	X	2
female	HNSC	AMELX	X	1
female	HNSC	AMER1	X	11
female	HNSC	AMMECR1	X	1
female	HNSC	AMOT	X	3
female	HNSC	AP1S2	X	2
female	HNSC	APEX2	X	1
female	HNSC	APOO	X	1
female	HNSC	ARAF	X	2
female	HNSC	ARHGAP36	X	5
female	HNSC	ARHGAP4	X	4
female	HNSC	ARHGAP6	X	5
female	HNSC	ARHGEF6	X	4
female	HNSC	ARHGEF9	X	2
female	HNSC	ARL13A	X	3
female	HNSC	ARMCX2	X	7
female	HNSC	ARMCX3	X	2
female	HNSC	ARMCX5	X	2
female	HNSC	ARR3	X	1
female	HNSC	ARSD	X	2
female	HNSC	ARSF	X	2
female	HNSC	ARSH	X	1
female	HNSC	ASB9	X	1
female	HNSC	ASMTL	X	1
female	HNSC	ATG4A	X	2
female	HNSC	ATP11C	X	6
female	HNSC	ATP1B4	X	2
female	HNSC	ATP2B3	X	5
female	HNSC	ATP6AP1	X	1
female	HNSC	ATP6AP2	X	2
female	HNSC	ATP7A	X	7
female	HNSC	ATRX	X	14
female	HNSC	AVPR2	X	2
female	HNSC	AWAT1	X	3
female	HNSC	AWAT2	X	1
female	HNSC	BCAP31	X	2
female	HNSC	BCOR	X	4
female	HNSC	BCORL1	X	5
female	HNSC	BEND2	X	3
female	HNSC	BGN	X	1
female	HNSC	BHLHB9	X	3
female	HNSC	BMP15	X	2
female	HNSC	BMX	X	4
female	HNSC	BRDTP1	X	2
female	HNSC	BRS3	X	1
female	HNSC	BRWD3	X	14
female	HNSC	BTK	X	5
female	HNSC	C1GALT1C1	X	1
female	HNSC	CACNA1F	X	4
female	HNSC	CAPN6	X	4
female	HNSC	CASK	X	1
female	HNSC	CCDC120	X	2
female	HNSC	CCDC160	X	1
female	HNSC	CCNB3	X	7
female	HNSC	CD40LG	X	2
female	HNSC	CD99L2	X	1
female	HNSC	CDKL5	X	5
female	HNSC	CDR1	X	1
female	HNSC	CENPI	X	3
female	HNSC	CETN2	X	1
female	HNSC	CFAP47	X	10
female	HNSC	CFP	X	2
female	HNSC	CHDC2	X	2
female	HNSC	CHM	X	3
female	HNSC	CHRDL1	X	2
female	HNSC	CLCN4	X	3
female	HNSC	CLCN5	X	4
female	HNSC	CMC4	X	2
female	HNSC	CNGA2	X	1
female	HNSC	CNKSR2	X	4
female	HNSC	COL4A5	X	5
female	HNSC	COL4A6	X	2
female	HNSC	CPXCR1	X	1
female	HNSC	CSAG1	X	1
female	HNSC	CSAG2	X	1
female	HNSC	CSAG3	X	2
female	HNSC	CSF2RA	X	1
female	HNSC	CSTF2	X	1
female	HNSC	CT45A1	X	1
female	HNSC	CT45A10	X	2
female	HNSC	CT45A5	X	1
female	HNSC	CT47B1	X	4
female	HNSC	CT55	X	2
female	HNSC	CTAG2	X	2
female	HNSC	CUL4B	X	6
female	HNSC	CXCR3	X	2
female	HNSC	CXorf21	X	2
female	HNSC	CXorf22	X	3
female	HNSC	CXorf23	X	1
female	HNSC	CXorf36	X	1
female	HNSC	CXorf38	X	1
female	HNSC	CXorf40A	X	2
female	HNSC	CXorf56	X	2
female	HNSC	CXorf57	X	2
female	HNSC	CXorf58	X	1
female	HNSC	CXorf66	X	2
female	HNSC	CXorf67	X	3
female	HNSC	CYBB	X	1
female	HNSC	CYLC1	X	7
female	HNSC	CYSLTR1	X	2
female	HNSC	DACH2	X	3
female	HNSC	DCAF12L1	X	5
female	HNSC	DCAF12L2	X	2
female	HNSC	DCAF8L1	X	4
female	HNSC	DCAF8L2	X	4
female	HNSC	DCX	X	4
female	HNSC	DDX26B	X	4
female	HNSC	DDX3X	X	1
female	HNSC	DDX53	X	2
female	HNSC	DGAT2L6	X	4
female	HNSC	DGKK	X	6
female	HNSC	DIAPH2	X	5
female	HNSC	DKC1	X	3
female	HNSC	DLG3	X	3
female	HNSC	DMD	X	24
female	HNSC	DNASE1L1	X	3
female	HNSC	DOCK11	X	10
female	HNSC	DRP2	X	3
female	HNSC	DUSP21	X	2
female	HNSC	EBP	X	1
female	HNSC	EDA	X	4
female	HNSC	EFNB1	X	3
female	HNSC	ELF4	X	2
female	HNSC	ELK1	X	2
female	HNSC	ENOX2	X	4
female	HNSC	ERAS	X	2
female	HNSC	ERCC6L	X	2
female	HNSC	ESX1	X	2
female	HNSC	F8	X	4
female	HNSC	F9	X	3
female	HNSC	FAAH2	X	2
female	HNSC	FAM120C	X	2
female	HNSC	FAM122C	X	1
female	HNSC	FAM127B	X	1
female	HNSC	FAM133A	X	2
female	HNSC	FAM155B	X	1
female	HNSC	FAM199X	X	1
female	HNSC	FAM3A	X	2
female	HNSC	FAM46D	X	3
female	HNSC	FAM47A	X	13
female	HNSC	FAM47B	X	7
female	HNSC	FAM47C	X	6
female	HNSC	FAM50A	X	1
female	HNSC	FAM58A	X	1
female	HNSC	FAM9A	X	1
female	HNSC	FAM9B	X	2
female	HNSC	FAM9C	X	1
female	HNSC	FANCB	X	3
female	HNSC	FATE1	X	1
female	HNSC	FGD1	X	7
female	HNSC	FGF13	X	1
female	HNSC	FHL1	X	2
female	HNSC	FLNA	X	11
female	HNSC	FMR1	X	1
female	HNSC	FMR1NB	X	4
female	HNSC	FOXO4	X	1
female	HNSC	FOXR2	X	2
female	HNSC	FRMD7	X	4
female	HNSC	FRMPD3	X	2
female	HNSC	FRMPD4	X	3
female	HNSC	FTHL17	X	1
female	HNSC	FUNDC2	X	1
female	HNSC	GAB3	X	4
female	HNSC	GABRA3	X	2
female	HNSC	GABRE	X	5
female	HNSC	GABRQ	X	4
female	HNSC	GAGE10	X	1
female	HNSC	GAGE12H	X	1
female	HNSC	GAGE2E	X	1
female	HNSC	GDI1	X	1
female	HNSC	GEMIN8	X	2
female	HNSC	GK	X	5
female	HNSC	GLA	X	2
female	HNSC	GLOD5	X	1
female	HNSC	GLRA2	X	1
female	HNSC	GLRA4	X	2
female	HNSC	GLUD2	X	4
female	HNSC	GNL3L	X	5
female	HNSC	GPC3	X	2
female	HNSC	GPKOW	X	2
female	HNSC	GPR101	X	1
female	HNSC	GPR112	X	9
female	HNSC	GPR119	X	1
female	HNSC	GPR143	X	1
female	HNSC	GPR173	X	2
female	HNSC	GPR174	X	1
female	HNSC	GPR34	X	1
female	HNSC	GPR50	X	3
female	HNSC	GPR64	X	2
female	HNSC	GPRASP1	X	9
female	HNSC	GPRASP2	X	3
female	HNSC	GRIA3	X	6
female	HNSC	GRIPAP1	X	3
female	HNSC	GRPR	X	2
female	HNSC	GSPT2	X	3
female	HNSC	GUCY2F	X	3
female	HNSC	GYG2	X	3
female	HNSC	H2BFM	X	1
female	HNSC	H2BFWT	X	1
female	HNSC	H3F3AP5	X	1
female	HNSC	HAUS7	X	1
female	HNSC	HCCS	X	2
female	HNSC	HCFC1	X	3
female	HNSC	HDAC6	X	6
female	HNSC	HDAC8	X	1
female	HNSC	HDX	X	5
female	HNSC	HEPH	X	9
female	HNSC	HMGB3	X	1
female	HNSC	HMGN5	X	2
female	HNSC	HNRNPH2	X	1
female	HNSC	HPRT1	X	1
female	HNSC	HS6ST2	X	1
female	HNSC	HSD17B10	X	1
female	HNSC	HSFX2	X	1
female	HNSC	HTR2C	X	2
female	HNSC	HUWE1	X	16
female	HNSC	HYPM	X	1
female	HNSC	IDH3G	X	1
female	HNSC	IDS	X	1
female	HNSC	IGBP1	X	2
female	HNSC	IGSF1	X	6
female	HNSC	IL13RA1	X	2
female	HNSC	IL13RA2	X	3
female	HNSC	IL1RAPL1	X	7
female	HNSC	IL1RAPL2	X	5
female	HNSC	IL3RA	X	1
female	HNSC	IL9R	X	1
female	HNSC	IQSEC2	X	2
female	HNSC	IRAK1	X	2
female	HNSC	IRS4	X	7
female	HNSC	ITGB1BP2	X	2
female	HNSC	ITIH6	X	6
female	HNSC	ITM2A	X	3
female	HNSC	JADE3	X	5
female	HNSC	KAL1	X	2
female	HNSC	KANTR	X	2
female	HNSC	KCND1	X	2
female	HNSC	KCNE1L	X	1
female	HNSC	KDM5C	X	4
female	HNSC	KDM6A	X	6
female	HNSC	KIAA1210	X	6
female	HNSC	KIAA2022	X	7
female	HNSC	KIF4A	X	6
female	HNSC	KLF8	X	1
female	HNSC	KLHL13	X	1
female	HNSC	KLHL34	X	4
female	HNSC	KLHL4	X	8
female	HNSC	L1CAM	X	7
female	HNSC	LAMP2	X	1
female	HNSC	LANCL3	X	5
female	HNSC	LAS1L	X	1
female	HNSC	LHFPL1	X	1
female	HNSC	LONRF3	X	2
female	HNSC	LPAR4	X	3
female	HNSC	LUZP4	X	3
female	HNSC	MAGEA10	X	2
female	HNSC	MAGEA11	X	4
female	HNSC	MAGEA12	X	2
female	HNSC	MAGEA3	X	3
female	HNSC	MAGEA4	X	3
female	HNSC	MAGEA5	X	2
female	HNSC	MAGEA6	X	2
female	HNSC	MAGEA8	X	2
female	HNSC	MAGEA9	X	2
female	HNSC	MAGEB1	X	4
female	HNSC	MAGEB10	X	1
female	HNSC	MAGEB16	X	1
female	HNSC	MAGEB18	X	2
female	HNSC	MAGEB3	X	4
female	HNSC	MAGEB4	X	1
female	HNSC	MAGEB6	X	4
female	HNSC	MAGEB6P1	X	4
female	HNSC	MAGEC1	X	12
female	HNSC	MAGEC2	X	4
female	HNSC	MAGEC3	X	4
female	HNSC	MAGED1	X	1
female	HNSC	MAGEE1	X	4
female	HNSC	MAGEE2	X	1
female	HNSC	MAGIX	X	2
female	HNSC	MAGT1	X	1
female	HNSC	MAMLD1	X	2
female	HNSC	MAOB	X	1
female	HNSC	MAP3K15	X	3
female	HNSC	MAP7D3	X	2
female	HNSC	MBTPS2	X	2
female	HNSC	MCF2	X	5
female	HNSC	MCTS1	X	1
female	HNSC	MED12	X	9
female	HNSC	MED14	X	2
female	HNSC	MID1	X	1
female	HNSC	MID2	X	3
female	HNSC	MIR222	X	1
female	HNSC	MIR506	X	1
female	HNSC	MIR509-2	X	2
female	HNSC	MIR513C	X	1
female	HNSC	MIR548M	X	1
female	HNSC	MIR890	X	1
female	HNSC	MIR891B	X	2
female	HNSC	MMGT1	X	2
female	HNSC	MORC4	X	4
female	HNSC	MORF4L2	X	1
female	HNSC	MOSPD1	X	1
female	HNSC	MPP1	X	2
female	HNSC	MSN	X	2
female	HNSC	MTMR1	X	1
female	HNSC	MTMR8	X	8
female	HNSC	MXRA5	X	6
female	HNSC	NAA10	X	1
female	HNSC	NAP1L2	X	2
female	HNSC	NAP1L3	X	4
female	HNSC	NDP	X	1
female	HNSC	NGFRAP1	X	1
female	HNSC	NHS	X	4
female	HNSC	NHSL2	X	1
female	HNSC	NKAP	X	3
female	HNSC	NKRF	X	2
female	HNSC	NLGN3	X	3
female	HNSC	NLGN4X	X	6
female	HNSC	NONO	X	3
female	HNSC	NOX1	X	4
female	HNSC	NR0B1	X	2
female	HNSC	NRK	X	8
female	HNSC	NSDHL	X	1
female	HNSC	NUDT10	X	1
female	HNSC	NUDT11	X	1
female	HNSC	NXF3	X	2
female	HNSC	NXF4	X	1
female	HNSC	NXF5	X	1
female	HNSC	NYX	X	1
female	HNSC	OCRL	X	2
female	HNSC	OFD1	X	3
female	HNSC	OGT	X	3
female	HNSC	OPHN1	X	3
female	HNSC	OPN1MW2	X	1
female	HNSC	OTC	X	1
female	HNSC	OTUD6A	X	1
female	HNSC	P2RY10	X	4
female	HNSC	P2RY8	X	3
female	HNSC	PABPC5	X	3
female	HNSC	PAGE1	X	1
female	HNSC	PAGE3	X	2
female	HNSC	PAGE4	X	1
female	HNSC	PAGE5	X	1
female	HNSC	PASD1	X	3
female	HNSC	PBDC1	X	1
female	HNSC	PCDH11X	X	18
female	HNSC	PCDH19	X	3
female	HNSC	PCYT1B	X	2
female	HNSC	PDHA1	X	3
female	HNSC	PDK3	X	1
female	HNSC	PDZD11	X	1
female	HNSC	PDZD4	X	1
female	HNSC	PFKFB1	X	3
female	HNSC	PGK1	X	2
female	HNSC	PGRMC1	X	2
female	HNSC	PHEX	X	3
female	HNSC	PHKA1	X	1
female	HNSC	PHKA2	X	9
[truncated: 4,791 more rows]

## Sheet: 4. Female X chr. STRING
GENDER	CANCER_TYPE	HUGO_SYMBOL	CHROMOSOME	N.M
female	BLCA	AGTR2	X	3
female	BLCA	AIFM1	X	1
female	BLCA	APEX2	X	1
female	BLCA	AR	X	1
female	BLCA	ARAF	X	1
female	BLCA	ATP7A	X	4
female	BLCA	ATRX	X	10
female	BLCA	BMX	X	3
female	BLCA	BTK	X	3
female	BLCA	CD40LG	X	2
female	BLCA	CDK16	X	1
female	BLCA	CUL4B	X	5
female	BLCA	CYBB	X	1
female	BLCA	DCX	X	1
female	BLCA	DDX3X	X	6
female	BLCA	DDX53	X	1
female	BLCA	DKC1	X	1
female	BLCA	EDA	X	1
female	BLCA	EFNB1	X	1
female	BLCA	ELF4	X	5
female	BLCA	FLNA	X	6
female	BLCA	FOXO4	X	2
female	BLCA	FOXP3	X	1
female	BLCA	GATA1	X	2
female	BLCA	GNL3L	X	4
female	BLCA	HDAC6	X	2
female	BLCA	HDAC8	X	2
female	BLCA	HUWE1	X	12
female	BLCA	IKBKG	X	1
female	BLCA	IL2RG	X	1
female	BLCA	IRAK1	X	3
female	BLCA	KDM6A	X	30
female	BLCA	MAGEA1	X	3
female	BLCA	MAGEA3	X	1
female	BLCA	MAGEA4	X	2
female	BLCA	MAGEC2	X	1
female	BLCA	MAGED2	X	3
female	BLCA	MAGEE1	X	3
female	BLCA	MECP2	X	1
female	BLCA	MED12	X	10
female	BLCA	MSN	X	1
female	BLCA	NKRF	X	3
female	BLCA	NR0B1	X	2
female	BLCA	OTUD5	X	1
female	BLCA	PAK3	X	3
female	BLCA	PGK1	X	3
female	BLCA	PLAC1	X	2
female	BLCA	PLP1	X	1
female	BLCA	POLA1	X	2
female	BLCA	PPEF1	X	3
female	BLCA	RNF128	X	3
female	BLCA	RPS6KA3	X	4
female	BLCA	SAT1	X	2
female	BLCA	SEPT6	X	1
female	BLCA	SMARCA1	X	5
female	BLCA	STAG2	X	13
female	BLCA	SYP	X	1
female	BLCA	TAF1	X	4
female	BLCA	TAF9B	X	2
female	BLCA	TREX2	X	1
female	BLCA	TSC22D3	X	1
female	BLCA	UBE2A	X	1
female	BLCA	UBQLN2	X	4
female	BLCA	USP11	X	1
female	BLCA	UTP14A	X	1
female	BLCA	XIAP	X	2
female	BLCA	YY2	X	1
female	BLCA	ZBTB33	X	3
female	COAD	AGTR2	X	6
female	COAD	AIFM1	X	4
female	COAD	APEX2	X	5
female	COAD	AR	X	20
female	COAD	ARAF	X	13
female	COAD	ARX	X	3
female	COAD	ATP7A	X	15
female	COAD	ATRX	X	27
female	COAD	BMX	X	3
female	COAD	BRCC3	X	1
female	COAD	BTK	X	2
female	COAD	CD40LG	X	6
female	COAD	CDK16	X	6
female	COAD	CITED1	X	2
female	COAD	CUL4B	X	12
female	COAD	CXCR3	X	2
female	COAD	CYBB	X	3
female	COAD	DCX	X	7
female	COAD	DDX3X	X	10
female	COAD	DDX53	X	4
female	COAD	DKC1	X	6
female	COAD	EDA	X	1
female	COAD	EDA2R	X	4
female	COAD	EFNB1	X	8
female	COAD	ELF4	X	9
female	COAD	FGF13	X	12
female	COAD	FIGF	X	3
female	COAD	FLNA	X	25
female	COAD	FOXO4	X	11
female	COAD	FOXP3	X	5
female	COAD	GATA1	X	8
female	COAD	GNL3L	X	8
female	COAD	GPC3	X	5
female	COAD	HCCS	X	3
female	COAD	HDAC6	X	9
female	COAD	HDAC8	X	5
female	COAD	HPRT1	X	2
female	COAD	HUWE1	X	24
female	COAD	IKBKG	X	1
female	COAD	IL2RG	X	7
female	COAD	IRAK1	X	7
female	COAD	KDM6A	X	10
female	COAD	MAGEA1	X	8
female	COAD	MAGEA3	X	4
female	COAD	MAGEA4	X	7
female	COAD	MAGEC2	X	9
female	COAD	MAGED2	X	6
female	COAD	MAGEE1	X	19
female	COAD	MAGEH1	X	6
female	COAD	MECP2	X	6
female	COAD	MED12	X	16
female	COAD	MSN	X	8
female	COAD	NKRF	X	4
female	COAD	NOX1	X	3
female	COAD	NR0B1	X	10
female	COAD	OTUD5	X	3
female	COAD	PAK3	X	4
female	COAD	PDZD4	X	10
female	COAD	PGK1	X	3
female	COAD	PLP1	X	5
female	COAD	POLA1	X	10
female	COAD	PPEF1	X	5
female	COAD	PSMD10	X	4
female	COAD	RNF128	X	9
female	COAD	RPS6KA3	X	7
female	COAD	SAT1	X	5
female	COAD	SEPT6	X	9
female	COAD	SMARCA1	X	8
female	COAD	STAG2	X	8
female	COAD	SUV39H1	X	6
female	COAD	TAF1	X	13
female	COAD	TAF9B	X	5
female	COAD	TREX2	X	4
female	COAD	TSC22D3	X	2
female	COAD	UBA1	X	6
female	COAD	UBE2A	X	7
female	COAD	UBQLN2	X	11
female	COAD	USP11	X	10
female	COAD	UTP14A	X	7
female	COAD	XIAP	X	6
female	COAD	YY2	X	3
female	COAD	ZBTB33	X	11
female	ESCA	AGTR2	X	1
female	ESCA	AR	X	1
female	ESCA	ARAF	X	1
female	ESCA	ATRX	X	1
female	ESCA	DCX	X	1
female	ESCA	DDX3X	X	1
female	ESCA	DKC1	X	1
female	ESCA	EDA2R	X	1
female	ESCA	FGF13	X	3
female	ESCA	FIGF	X	1
female	ESCA	FLNA	X	1
female	ESCA	FOXO4	X	1
female	ESCA	GNL3L	X	1
female	ESCA	HDAC6	X	1
female	ESCA	HUWE1	X	6
female	ESCA	IKBKG	X	1
female	ESCA	IRAK1	X	2
female	ESCA	KDM6A	X	1
female	ESCA	MAGEA1	X	1
female	ESCA	MAGEA4	X	1
female	ESCA	MAGEE1	X	1
female	ESCA	MECP2	X	1
female	ESCA	MED12	X	2
female	ESCA	MSN	X	2
female	ESCA	NOX1	X	1
female	ESCA	OTUD5	X	1
female	ESCA	PAK3	X	1
female	ESCA	PGK1	X	1
female	ESCA	PSMD10	X	1
female	ESCA	RNF128	X	1
female	ESCA	SEPT6	X	1
female	ESCA	SMARCA1	X	1
female	ESCA	STAG2	X	1
female	ESCA	TAF1	X	3
female	ESCA	TAF9B	X	1
female	ESCA	UBA1	X	2
female	ESCA	UBQLN2	X	2
female	ESCA	USP11	X	1
female	ESCA	ZBTB33	X	3
female	HNSC	AGTR2	X	1
female	HNSC	APEX2	X	1
female	HNSC	ARAF	X	2
female	HNSC	ATP7A	X	7
female	HNSC	ATRX	X	14
female	HNSC	BMX	X	4
female	HNSC	BTK	X	5
female	HNSC	CD40LG	X	2
female	HNSC	CUL4B	X	6
female	HNSC	CXCR3	X	2
female	HNSC	CYBB	X	1
female	HNSC	DCX	X	4
female	HNSC	DDX3X	X	1
female	HNSC	DDX53	X	2
female	HNSC	DKC1	X	3
female	HNSC	EDA	X	4
female	HNSC	EFNB1	X	3
female	HNSC	ELF4	X	2
female	HNSC	FGF13	X	1
female	HNSC	FLNA	X	11
female	HNSC	FOXO4	X	1
female	HNSC	GNL3L	X	5
female	HNSC	GPC3	X	2
female	HNSC	HCCS	X	2
female	HNSC	HDAC6	X	6
female	HNSC	HDAC8	X	1
female	HNSC	HPRT1	X	1
female	HNSC	HUWE1	X	16
female	HNSC	IRAK1	X	2
female	HNSC	KDM6A	X	6
female	HNSC	MAGEA3	X	3
female	HNSC	MAGEA4	X	3
female	HNSC	MAGEC2	X	4
female	HNSC	MAGEE1	X	4
female	HNSC	MED12	X	9
female	HNSC	MSN	X	2
female	HNSC	NKRF	X	2
female	HNSC	NOX1	X	4
female	HNSC	NR0B1	X	2
female	HNSC	PDZD4	X	1
female	HNSC	PGK1	X	2
female	HNSC	PLAC1	X	1
female	HNSC	PLP1	X	1
female	HNSC	POLA1	X	4
female	HNSC	PPEF1	X	1
female	HNSC	RNF128	X	2
female	HNSC	RPS6KA3	X	2
female	HNSC	SAT1	X	1
female	HNSC	SEPT6	X	3
female	HNSC	SMARCA1	X	2
female	HNSC	STAG2	X	4
female	HNSC	SUV39H1	X	3
female	HNSC	TAF1	X	4
female	HNSC	TAF9B	X	1
female	HNSC	TREX2	X	1
female	HNSC	UBQLN2	X	2
female	HNSC	USP11	X	3
female	HNSC	UTP14A	X	5
female	HNSC	XIAP	X	3
female	HNSC	YY2	X	2
female	HNSC	ZBTB33	X	3
female	LGG	AGTR2	X	1
female	LGG	AIFM1	X	2
female	LGG	APEX2	X	3
female	LGG	AR	X	1
female	LGG	ATP7A	X	3
female	LGG	ATRX	X	85
female	LGG	BMX	X	1
female	LGG	CUL4B	X	4
female	LGG	CYBB	X	2
female	LGG	DCX	X	1
female	LGG	EDA	X	1
female	LGG	EFNB1	X	1
female	LGG	ELF4	X	3
female	LGG	FLNA	X	4
female	LGG	FOXO4	X	1
female	LGG	GNL3L	X	1
female	LGG	HCCS	X	1
female	LGG	HDAC6	X	2
female	LGG	HPRT1	X	1
female	LGG	HUWE1	X	4
female	LGG	IRAK1	X	2
female	LGG	KDM6A	X	1
female	LGG	MAGEA3	X	1
female	LGG	MAGEA4	X	1
female	LGG	MAGEC2	X	2
female	LGG	MAGEE1	X	3
female	LGG	MED12	X	8
female	LGG	MSN	X	2
female	LGG	NKRF	X	1
female	LGG	NR0B1	X	2
female	LGG	PDZD4	X	2
female	LGG	PGK1	X	2
female	LGG	PLP1	X	1
female	LGG	POLA1	X	2
female	LGG	PSMD10	X	1
female	LGG	RNF128	X	2
female	LGG	RPS6KA3	X	2
female	LGG	SEPT6	X	1
female	LGG	SMARCA1	X	2
female	LGG	STAG2	X	2
female	LGG	SUV39H1	X	1
female	LGG	TAF1	X	1
female	LGG	TAF9B	X	1
female	LGG	TIMP1	X	1
female	LGG	USP11	X	4
female	LGG	UTP14A	X	1
female	LGG	XIAP	X	2
female	LIHC	AGTR2	X	1
female	LIHC	AIFM1	X	1
female	LIHC	APEX2	X	2
female	LIHC	AR	X	3
female	LIHC	ARAF	X	1
female	LIHC	ARX	X	1
female	LIHC	ATP7A	X	2
female	LIHC	ATRX	X	4
female	LIHC	BMX	X	2
female	LIHC	BRCC3	X	1
female	LIHC	BTK	X	1
female	LIHC	CUL4B	X	2
female	LIHC	CXCR3	X	1
female	LIHC	CYBB	X	1
female	LIHC	DCX	X	4
female	LIHC	DKC1	X	1
female	LIHC	EDA	X	1
female	LIHC	EDA2R	X	1
female	LIHC	EFNB1	X	2
female	LIHC	ELF4	X	1
female	LIHC	FLNA	X	5
female	LIHC	FOXO4	X	3
female	LIHC	FOXP3	X	1
female	LIHC	GPC3	X	2
female	LIHC	HCCS	X	1
female	LIHC	HDAC6	X	1
female	LIHC	HUWE1	X	5
female	LIHC	IL2RG	X	2
female	LIHC	IRAK1	X	2
female	LIHC	MAGEA3	X	1
female	LIHC	MAGEA4	X	1
female	LIHC	MAGEC2	X	1
female	LIHC	MAGEE1	X	3
female	LIHC	MED12	X	2
female	LIHC	MSN	X	2
female	LIHC	NOX1	X	4
female	LIHC	NR0B1	X	1
female	LIHC	PAK3	X	1
female	LIHC	PLP1	X	1
female	LIHC	POLA1	X	1
female	LIHC	RNF128	X	2
female	LIHC	RPS6KA3	X	8
female	LIHC	SEPT6	X	2
female	LIHC	SMARCA1	X	1
female	LIHC	STAG2	X	1
female	LIHC	TAF1	X	3
female	LIHC	TAF9B	X	1
female	LIHC	TIMP1	X	2
female	LIHC	TREX2	X	2
female	LIHC	UBA1	X	2
female	LIHC	UBE2A	X	1
female	LIHC	YY2	X	1
female	LIHC	ZBTB33	X	2
female	LUAD	AGTR2	X	5
female	LUAD	AIFM1	X	13
female	LUAD	APEX2	X	7
female	LUAD	AR	X	9
female	LUAD	ARAF	X	3
female	LUAD	ARX	X	2
female	LUAD	ATP7A	X	22
female	LUAD	ATRX	X	29
female	LUAD	BMX	X	7
female	LUAD	BRCC3	X	1
female	LUAD	BTK	X	12
female	LUAD	CD40LG	X	4
female	LUAD	CDK16	X	2
female	LUAD	CUL4B	X	9
female	LUAD	CXCR3	X	4
female	LUAD	CYBB	X	10
female	LUAD	DCX	X	9
female	LUAD	DDX3X	X	2
female	LUAD	DDX53	X	8
female	LUAD	DKC1	X	6
female	LUAD	EDA	X	4
female	LUAD	EDA2R	X	5
female	LUAD	EFNB1	X	1
female	LUAD	ELF4	X	7
female	LUAD	FGF13	X	12
female	LUAD	FIGF	X	2
female	LUAD	FLNA	X	26
female	LUAD	FOXO4	X	10
female	LUAD	FOXP3	X	4
female	LUAD	GATA1	X	6
female	LUAD	GNL3L	X	7
female	LUAD	GPC3	X	2
female	LUAD	HCCS	X	3
female	LUAD	HDAC6	X	11
female	LUAD	HPRT1	X	1
female	LUAD	HUWE1	X	27
female	LUAD	IKBKG	X	1
female	LUAD	IL2RG	X	3
female	LUAD	IRAK1	X	4
female	LUAD	KDM6A	X	5
female	LUAD	MAGEA1	X	6
female	LUAD	MAGEA3	X	8
female	LUAD	MAGEA4	X	13
female	LUAD	MAGEC2	X	19
female	LUAD	MAGED2	X	11
female	LUAD	MAGEE1	X	14
female	LUAD	MAGEH1	X	5
female	LUAD	MECP2	X	8
female	LUAD	MED12	X	33
female	LUAD	MSN	X	7
female	LUAD	NKRF	X	5
female	LUAD	NOX1	X	8
female	LUAD	NR0B1	X	9
female	LUAD	OTUD5	X	3
female	LUAD	PAK3	X	11
female	LUAD	PDZD4	X	8
female	LUAD	PGK1	X	7
female	LUAD	PLAC1	X	2
female	LUAD	PLP1	X	4
female	LUAD	POLA1	X	14
female	LUAD	PPEF1	X	8
female	LUAD	PSMD10	X	1
female	LUAD	RNF128	X	5
female	LUAD	RPS6KA3	X	4
female	LUAD	SEPT6	X	8
female	LUAD	SMARCA1	X	16
female	LUAD	STAG2	X	14
female	LUAD	SUV39H1	X	3
female	LUAD	SYP	X	7
female	LUAD	TAF1	X	16
female	LUAD	TAF9B	X	6
female	LUAD	TREX2	X	4
female	LUAD	UBA1	X	3
female	LUAD	UBE2A	X	7
female	LUAD	UBQLN2	X	8
female	LUAD	USP11	X	8
female	LUAD	UTP14A	X	9
female	LUAD	XIAP	X	7
female	LUAD	YY2	X	7
female	LUAD	ZBTB33	X	6
female	LUSC	AGTR2	X	4
female	LUSC	AIFM1	X	2
female	LUSC	APEX2	X	7
female	LUSC	AR	X	5
female	LUSC	ARAF	X	2
female	LUSC	ATP7A	X	8
female	LUSC	ATRX	X	12
female	LUSC	BMX	X	3
female	LUSC	BRCC3	X	1
female	LUSC	BTK	X	8
female	LUSC	CD40LG	X	3
female	LUSC	CITED1	X	1
female	LUSC	CUL4B	X	7
female	LUSC	CXCR3	X	4
female	LUSC	CYBB	X	9
female	LUSC	DCX	X	6
female	LUSC	DDX53	X	7
female	LUSC	EDA	X	1
female	LUSC	EDA2R	X	3
female	LUSC	EFNB1	X	3
female	LUSC	ELF4	X	4
female	LUSC	FGF13	X	4
female	LUSC	FIGF	X	3
female	LUSC	FLNA	X	17
female	LUSC	FOXO4	X	4
female	LUSC	GATA1	X	5
female	LUSC	GNL3L	X	6
female	LUSC	GPC3	X	4
female	LUSC	HDAC6	X	4
female	LUSC	HDAC8	X	1
female	LUSC	HPRT1	X	2
female	LUSC	HUWE1	X	23
female	LUSC	IL2RG	X	1
female	LUSC	IRAK1	X	5
female	LUSC	KDM6A	X	7
female	LUSC	MAGEA1	X	8
female	LUSC	MAGEA3	X	6
female	LUSC	MAGEA4	X	10
female	LUSC	MAGEC2	X	7
female	LUSC	MAGED2	X	7
female	LUSC	MAGEE1	X	11
female	LUSC	MAGEH1	X	4
female	LUSC	MECP2	X	5
female	LUSC	MED12	X	17
female	LUSC	MSN	X	6
female	LUSC	NKRF	X	5
female	LUSC	NOX1	X	2
female	LUSC	NR0B1	X	7
female	LUSC	OTUD5	X	2
female	LUSC	PAK3	X	1
female	LUSC	PDZD4	X	4
female	LUSC	PGK1	X	4
female	LUSC	PLAC1	X	3
female	LUSC	PLP1	X	3
female	LUSC	POLA1	X	9
female	LUSC	PPEF1	X	8
female	LUSC	RNF128	X	1
female	LUSC	RPS6KA3	X	4
female	LUSC	SAT1	X	1
female	LUSC	SEPT6	X	2
female	LUSC	SMARCA1	X	4
female	LUSC	STAG2	X	9
female	LUSC	SUV39H1	X	2
female	LUSC	SYP	X	1
female	LUSC	TAF1	X	10
female	LUSC	TAF9B	X	2
female	LUSC	TIMP1	X	3
female	LUSC	TREX2	X	3
female	LUSC	TSC22D3	X	3
female	LUSC	UBA1	X	4
female	LUSC	UBE2A	X	2
female	LUSC	UBQLN2	X	3
female	LUSC	USP11	X	6
female	LUSC	UTP14A	X	7
female	LUSC	XIAP	X	5
female	LUSC	YY2	X	2
female	LUSC	ZBTB33	X	5
female	PAAD	AIFM1	X	1
female	PAAD	AR	X	2
female	PAAD	ARAF	X	2
female	PAAD	ATP7A	X	1
female	PAAD	ATRX	X	1
female	PAAD	BMX	X	2
female	PAAD	BRCC3	X	1
female	PAAD	BTK	X	1
female	PAAD	CUL4B	X	1
female	PAAD	DCX	X	2
female	PAAD	DDX3X	X	1
female	PAAD	DDX53	X	1
female	PAAD	EDA	X	1
female	PAAD	EDA2R	X	1
female	PAAD	ELF4	X	1
female	PAAD	FGF13	X	1
female	PAAD	FLNA	X	6
female	PAAD	FOXP3	X	1
female	PAAD	GPC3	X	1
female	PAAD	HDAC6	X	1
female	PAAD	HUWE1	X	1
female	PAAD	KDM6A	X	4
female	PAAD	MAGEA3	X	1
female	PAAD	MAGED2	X	1
female	PAAD	MAGEE1	X	1
female	PAAD	MECP2	X	3
female	PAAD	MED12	X	1
female	PAAD	NKRF	X	2
female	PAAD	NOX1	X	2
female	PAAD	NR0B1	X	2
female	PAAD	PDZD4	X	1
female	PAAD	PGK1	X	1
female	PAAD	PLAC1	X	1
female	PAAD	PLP1	X	1
female	PAAD	POLA1	X	3
female	PAAD	PPEF1	X	1
female	PAAD	RNF128	X	1
female	PAAD	SMARCA1	X	1
female	PAAD	STAG2	X	3
female	PAAD	TAF1	X	3
female	PAAD	TSC22D3	X	1
female	PAAD	UBA1	X	1
female	PAAD	USP11	X	1
female	PAAD	UTP14A	X	1
female	READ	AGTR2	X	2
female	READ	AIFM1	X	2
female	READ	AR	X	2
female	READ	ATP7A	X	4
female	READ	ATRX	X	3
female	READ	BMX	X	1
female	READ	BRCC3	X	1
female	READ	BTK	X	1
female	READ	CDK16	X	1
female	READ	CXCR3	X	1
female	READ	CYBB	X	1
female	READ	DCX	X	3
female	READ	DDX3X	X	1
female	READ	DDX53	X	2
female	READ	DKC1	X	1
female	READ	EDA	X	3
female	READ	ELF4	X	1
female	READ	FGF13	X	4
female	READ	FIGF	X	1
female	READ	FLNA	X	5
female	READ	FOXP3	X	1
female	READ	GPC3	X	1
female	READ	HCCS	X	3
female	READ	HDAC6	X	1
female	READ	HDAC8	X	2
female	READ	HPRT1	X	1
female	READ	HUWE1	X	7
female	READ	MAGEA1	X	1
female	READ	MAGEA3	X	1
female	READ	MAGEC2	X	5
female	READ	MAGED2	X	4
female	READ	MAGEE1	X	2
female	READ	MAGEH1	X	1
female	READ	MED12	X	2
female	READ	MSN	X	2
female	READ	NKRF	X	1
female	READ	NOX1	X	1
female	READ	NR0B1	X	3
female	READ	PAK3	X	3
female	READ	PGK1	X	1
female	READ	PLAC1	X	1
female	READ	PLP1	X	1
female	READ	POLA1	X	4
female	READ	PPEF1	X	2
female	READ	PSMD10	X	1
female	READ	RNF128	X	1
female	READ	RPS6KA3	X	1
female	READ	SAT1	X	1
female	READ	SEPT6	X	1
female	READ	SMARCA1	X	5
female	READ	STAG2	X	2
female	READ	SUV39H1	X	1
female	READ	TAF1	X	3
female	READ	TAF9B	X	2
female	READ	TIMP1	X	3
female	READ	TSC22D3	X	1
female	READ	UBE2A	X	1
female	READ	UBQLN2	X	2
female	READ	USP11	X	1
female	READ	UTP14A	X	1
female	READ	XIAP	X	1
female	READ	YY2	X	1
female	READ	ZBTB33	X	1
female	SKCM	AGTR2	X	14
female	SKCM	AIFM1	X	6
female	SKCM	APEX2	X	2
female	SKCM	AR	X	4
female	SKCM	ARAF	X	6
female	SKCM	ARX	X	4
female	SKCM	ATP7A	X	10
female	SKCM	ATRX	X	17
female	SKCM	BMX	X	5
female	SKCM	BRCC3	X	4
female	SKCM	BTK	X	11
female	SKCM	CD40LG	X	2
female	SKCM	CDK16	X	2
female	SKCM	CITED1	X	2
female	SKCM	CUL4B	X	7
female	SKCM	CXCR3	X	4
female	SKCM	CYBB	X	9
female	SKCM	DCX	X	8
female	SKCM	DDX3X	X	4
female	SKCM	DDX53	X	9
female	SKCM	DKC1	X	3
female	SKCM	EDA	X	3
female	SKCM	EDA2R	X	3
female	SKCM	EFNB1	X	1
female	SKCM	ELF4	X	3
female	SKCM	FGF13	X	6
female	SKCM	FIGF	X	5
female	SKCM	FLNA	X	13
female	SKCM	FOXO4	X	2
female	SKCM	GATA1	X	4
female	SKCM	GNL3L	X	5
female	SKCM	GPC3	X	7
female	SKCM	HCCS	X	2
female	SKCM	HDAC6	X	2
female	SKCM	HDAC8	X	4
female	SKCM	HUWE1	X	25
female	SKCM	IL2RG	X	3
female	SKCM	IRAK1	X	3
female	SKCM	KDM6A	X	3
female	SKCM	MAGEA1	X	4
female	SKCM	MAGEA3	X	10
female	SKCM	MAGEA4	X	6
female	SKCM	MAGEC2	X	11
female	SKCM	MAGED2	X	2
female	SKCM	MAGEE1	X	8
female	SKCM	MAGEH1	X	1
female	SKCM	MECP2	X	4
female	SKCM	MED12	X	15
female	SKCM	MSN	X	4
female	SKCM	NOX1	X	6
female	SKCM	OTUD5	X	2
female	SKCM	PAK3	X	4
female	SKCM	PDZD4	X	12
female	SKCM	PGK1	X	5
female	SKCM	POLA1	X	2
female	SKCM	PPEF1	X	6
female	SKCM	RNF128	X	6
female	SKCM	RPS6KA3	X	5
female	SKCM	SAT1	X	2
female	SKCM	SEPT6	X	6
female	SKCM	SMARCA1	X	7
female	SKCM	STAG2	X	7
female	SKCM	SUV39H1	X	2
female	SKCM	SYP	X	1
female	SKCM	TAF1	X	11
female	SKCM	TAF9B	X	1
female	SKCM	TIMP1	X	1
female	SKCM	TREX2	X	1
female	SKCM	TSC22D3	X	2
female	SKCM	UBE2A	X	3
female	SKCM	USP11	X	6
female	SKCM	UTP14A	X	4
female	SKCM	XIAP	X	2
female	SKCM	YY2	X	2
female	SKCM	ZBTB33	X	11
female	STAD	AGTR2	X	2
female	STAD	AIFM1	X	2
female	STAD	APEX2	X	3
female	STAD	AR	X	11
female	STAD	ARAF	X	8
female	STAD	ARX	X	1
female	STAD	ATP7A	X	8
female	STAD	ATRX	X	23
female	STAD	BMX	X	2
female	STAD	BRCC3	X	1
female	STAD	BTK	X	4
female	STAD	CD40LG	X	2
female	STAD	CDK16	X	5
female	STAD	CITED1	X	2
female	STAD	CUL4B	X	1
female	STAD	CXCR3	X	2
female	STAD	CYBB	X	5
female	STAD	DCX	X	10
female	STAD	DDX3X	X	9
female	STAD	DDX53	X	3
female	STAD	DKC1	X	5
female	STAD	EDA	X	5
female	STAD	EDA2R	X	1
female	STAD	EFNB1	X	4
female	STAD	ELF4	X	4
female	STAD	FGF13	X	12
female	STAD	FLNA	X	20
female	STAD	FOXO4	X	5
female	STAD	FOXP3	X	1
female	STAD	GATA1	X	1
female	STAD	GNL3L	X	6
female	STAD	GPC3	X	2
female	STAD	HCCS	X	4
female	STAD	HDAC6	X	6
female	STAD	HDAC8	X	3
female	STAD	HPRT1	X	1
female	STAD	HUWE1	X	23
female	STAD	IL2RG	X	6
female	STAD	IRAK1	X	6
female	STAD	KDM6A	X	5
female	STAD	MAGEA1	X	5
female	STAD	MAGEA3	X	4
female	STAD	MAGEA4	X	2
female	STAD	MAGEC2	X	4
female	STAD	MAGED2	X	5
female	STAD	MAGEE1	X	12
female	STAD	MAGEH1	X	2
female	STAD	MECP2	X	9
female	STAD	MED12	X	9
female	STAD	MSN	X	6
female	STAD	NKRF	X	6
female	STAD	NOX1	X	5
female	STAD	NR0B1	X	8
female	STAD	OTUD5	X	3
female	STAD	PAK3	X	2
female	STAD	PDZD4	X	8
female	STAD	PGK1	X	5
female	STAD	PLAC1	X	1
female	STAD	PLP1	X	5
female	STAD	POLA1	X	8
female	STAD	PPEF1	X	7
female	STAD	PSMD10	X	3
female	STAD	RNF128	X	9
female	STAD	RPS6KA3	X	1
female	STAD	SAT1	X	1
female	STAD	SEPT6	X	6
female	STAD	SMARCA1	X	6
female	STAD	STAG2	X	8
female	STAD	SUV39H1	X	6
female	STAD	SYP	X	3
female	STAD	TAF1	X	15
female	STAD	TAF9B	X	2
female	STAD	TREX2	X	4
female	STAD	TSC22D3	X	5
female	STAD	UBA1	X	4
female	STAD	UBE2A	X	3
female	STAD	UBQLN2	X	4
female	STAD	USP11	X	4
female	STAD	UTP14A	X	6
female	STAD	XIAP	X	1
female	STAD	YY2	X	4
female	STAD	ZBTB33	X	6
			SUM	3163
			>0.3 confidence
			>0.4 confidence

## Sheet: 5. Mutation by X gene.males
GENDER	CANCER_TYPE	HUGO_SYMBOL	CHROMOSOME	N.M
male	BLCA	ABCB7	X	2
male	BLCA	ABCD1	X	4
male	BLCA	ACE2	X	2
male	BLCA	ACOT9	X	1
male	BLCA	ACRC	X	4
male	BLCA	ACSL4	X	2
male	BLCA	ACTRT1	X	3
male	BLCA	ADGRG2	X	6
male	BLCA	ADGRG4	X	13
male	BLCA	AFF2	X	11
male	BLCA	AGTR2	X	1
male	BLCA	AIFM1	X	2
male	BLCA	AKAP14	X	1
male	BLCA	AKAP17A	X	3
male	BLCA	AKAP4	X	2
male	BLCA	ALAS2	X	1
male	BLCA	ALG13	X	3
male	BLCA	AMER1	X	7
male	BLCA	AMMECR1	X	4
male	BLCA	AMOT	X	7
male	BLCA	AP1S2	X	1
male	BLCA	APEX2	X	1
male	BLCA	AR	X	6
male	BLCA	ARAF	X	2
male	BLCA	ARHGAP36	X	3
male	BLCA	ARHGAP4	X	1
male	BLCA	ARHGAP6	X	3
male	BLCA	ARHGEF6	X	6
male	BLCA	ARHGEF9	X	3
male	BLCA	ARL13A	X	4
male	BLCA	ARMCX1	X	2
male	BLCA	ARMCX2	X	5
male	BLCA	ARMCX3	X	1
male	BLCA	ARMCX5	X	4
male	BLCA	ARMCX6	X	3
male	BLCA	ARR3	X	1
male	BLCA	ARSD	X	3
male	BLCA	ARSE	X	2
male	BLCA	ARSF	X	2
male	BLCA	ARSH	X	4
male	BLCA	ARX	X	1
male	BLCA	ASB11	X	2
male	BLCA	ASB12	X	1
male	BLCA	ASMT	X	1
male	BLCA	ASMTL	X	5
male	BLCA	ATG4A	X	2
male	BLCA	ATP11C	X	1
male	BLCA	ATP1B4	X	2
male	BLCA	ATP2B3	X	1
male	BLCA	ATP6AP1	X	3
male	BLCA	ATP6AP2	X	2
male	BLCA	ATP7A	X	4
male	BLCA	ATRX	X	13
male	BLCA	ATXN3L	X	3
male	BLCA	AVPR2	X	2
male	BLCA	AWAT1	X	2
male	BLCA	AWAT2	X	2
male	BLCA	BCAP31	X	2
male	BLCA	BCOR	X	3
male	BLCA	BCORL1	X	5
male	BLCA	BEND2	X	3
male	BLCA	BEX1	X	1
male	BLCA	BEX2	X	1
male	BLCA	BGN	X	2
male	BLCA	BMP15	X	3
male	BLCA	BMX	X	6
male	BLCA	BRCC3	X	1
male	BLCA	BRDTP1	X	2
male	BLCA	BRS3	X	2
male	BLCA	BRWD3	X	6
male	BLCA	BTK	X	4
male	BLCA	C1GALT1C1	X	2
male	BLCA	CA5B	X	3
male	BLCA	CACNA1F	X	8
male	BLCA	CAPN6	X	2
male	BLCA	CASK	X	4
male	BLCA	CCDC120	X	3
male	BLCA	CCDC22	X	1
male	BLCA	CCNB3	X	7
male	BLCA	CD40LG	X	1
male	BLCA	CD99	X	2
male	BLCA	CDK16	X	4
male	BLCA	CDKL5	X	2
male	BLCA	CDR1	X	3
male	BLCA	CENPI	X	2
male	BLCA	CETN2	X	1
male	BLCA	CFAP47	X	7
male	BLCA	CHM	X	1
male	BLCA	CHRDL1	X	3
male	BLCA	CHST7	X	1
male	BLCA	CLCN4	X	5
male	BLCA	CLCN5	X	1
male	BLCA	CLDN2	X	1
male	BLCA	CNGA2	X	3
male	BLCA	CNKSR2	X	7
male	BLCA	COL4A5	X	5
male	BLCA	COL4A6	X	4
male	BLCA	COX7B	X	2
male	BLCA	CRLF2	X	2
male	BLCA	CSAG1	X	3
male	BLCA	CSAG2	X	1
male	BLCA	CSF2RA	X	7
male	BLCA	CSTF2	X	4
male	BLCA	CT45A1	X	2
male	BLCA	CT45A3	X	1
male	BLCA	CT47B1	X	6
male	BLCA	CT55	X	1
male	BLCA	CTAG2	X	2
male	BLCA	CUL4B	X	5
male	BLCA	CXCR3	X	3
male	BLCA	CXorf22	X	1
male	BLCA	CXorf23	X	2
male	BLCA	CXorf36	X	4
male	BLCA	CXorf38	X	2
male	BLCA	CXorf56	X	3
male	BLCA	CXorf57	X	7
male	BLCA	CXorf58	X	2
male	BLCA	CXorf65	X	1
male	BLCA	CXorf66	X	3
male	BLCA	CXorf67	X	1
male	BLCA	CYLC1	X	3
male	BLCA	DACH2	X	1
male	BLCA	DCAF12L1	X	6
male	BLCA	DCAF12L2	X	5
male	BLCA	DCAF8L1	X	6
male	BLCA	DCAF8L2	X	1
male	BLCA	DCX	X	2
male	BLCA	DDX26B	X	4
male	BLCA	DDX3X	X	8
male	BLCA	DDX53	X	3
male	BLCA	DGAT2L6	X	3
male	BLCA	DGKK	X	8
male	BLCA	DHRSX	X	3
male	BLCA	DIAPH2	X	14
male	BLCA	DKC1	X	1
male	BLCA	DLG3	X	2
male	BLCA	DMD	X	24
male	BLCA	DNASE1L1	X	1
male	BLCA	DOCK11	X	6
male	BLCA	DRP2	X	3
male	BLCA	DYNLT3	X	2
male	BLCA	EBP	X	3
male	BLCA	EDA	X	4
male	BLCA	EDA2R	X	1
male	BLCA	EFHC2	X	1
male	BLCA	EFNB1	X	1
male	BLCA	EIF2S3	X	4
male	BLCA	ELF4	X	4
male	BLCA	ELK1	X	1
male	BLCA	EMD	X	2
male	BLCA	ENOX2	X	3
male	BLCA	ERCC6L	X	3
male	BLCA	ESX1	X	4
male	BLCA	F8	X	11
male	BLCA	F9	X	2
male	BLCA	FAAH2	X	1
male	BLCA	FAM104B	X	1
male	BLCA	FAM120C	X	6
male	BLCA	FAM122B	X	1
male	BLCA	FAM122C	X	2
male	BLCA	FAM127A	X	3
male	BLCA	FAM127B	X	2
male	BLCA	FAM127C	X	1
male	BLCA	FAM133A	X	2
male	BLCA	FAM199X	X	3
male	BLCA	FAM3A	X	2
male	BLCA	FAM47A	X	2
male	BLCA	FAM47B	X	6
male	BLCA	FAM47C	X	9
male	BLCA	FAM50A	X	2
male	BLCA	FAM9C	X	2
male	BLCA	FANCB	X	1
male	BLCA	FGD1	X	5
male	BLCA	FGF13	X	7
male	BLCA	FGF16	X	2
male	BLCA	FHL1	X	2
male	BLCA	FIGF	X	2
male	BLCA	FLNA	X	6
male	BLCA	FMR1	X	1
male	BLCA	FMR1NB	X	2
male	BLCA	FOXO4	X	1
male	BLCA	FOXP3	X	1
male	BLCA	FOXR2	X	3
male	BLCA	FRMD7	X	2
male	BLCA	FRMPD3	X	3
male	BLCA	FRMPD4	X	3
male	BLCA	FTHL17	X	4
male	BLCA	FUNDC1	X	1
male	BLCA	FUNDC2	X	3
male	BLCA	G6PD	X	2
male	BLCA	GAB3	X	2
male	BLCA	GABRA3	X	5
male	BLCA	GABRE	X	4
male	BLCA	GABRQ	X	4
male	BLCA	GAGE12J	X	1
male	BLCA	GATA1	X	1
male	BLCA	GDI1	X	2
male	BLCA	GDPD2	X	1
male	BLCA	GEMIN8	X	2
male	BLCA	GK	X	3
male	BLCA	GLA	X	1
male	BLCA	GLOD5	X	1
male	BLCA	GLRA2	X	2
male	BLCA	GLUD2	X	4
male	BLCA	GNL3L	X	5
male	BLCA	GPC3	X	1
male	BLCA	GPC4	X	2
male	BLCA	GPM6B	X	2
male	BLCA	GPR101	X	4
male	BLCA	GPR112	X	1
male	BLCA	GPR119	X	3
male	BLCA	GPR173	X	1
male	BLCA	GPR174	X	1
male	BLCA	GPR50	X	5
male	BLCA	GPR64	X	1
male	BLCA	GPRASP1	X	10
male	BLCA	GPRASP2	X	1
male	BLCA	GRIA3	X	3
male	BLCA	GRIPAP1	X	2
male	BLCA	GSPT2	X	4
male	BLCA	GTPBP6	X	2
male	BLCA	GUCY2F	X	7
male	BLCA	GYG2	X	1
male	BLCA	H2BFWT	X	1
male	BLCA	HAUS7	X	1
male	BLCA	HCCS	X	3
male	BLCA	HCFC1	X	4
male	BLCA	HDAC6	X	7
male	BLCA	HDAC8	X	4
male	BLCA	HDHD1	X	1
male	BLCA	HDX	X	1
male	BLCA	HEPH	X	8
male	BLCA	HNRNPH2	X	1
male	BLCA	HPRT1	X	1
male	BLCA	HS6ST2	X	1
male	BLCA	HSFX1	X	1
male	BLCA	HTATSF1	X	8
male	BLCA	HTR2C	X	1
male	BLCA	HUWE1	X	15
male	BLCA	IDH3G	X	2
male	BLCA	IDS	X	3
male	BLCA	IGSF1	X	8
male	BLCA	IKBKG	X	1
male	BLCA	IL13RA1	X	2
male	BLCA	IL1RAPL1	X	7
male	BLCA	IL1RAPL2	X	3
male	BLCA	IL2RG	X	5
male	BLCA	IL3RA	X	8
male	BLCA	IL9R	X	3
male	BLCA	IQSEC2	X	3
male	BLCA	IRAK1	X	2
male	BLCA	IRS4	X	9
male	BLCA	ITGB1BP2	X	3
male	BLCA	ITIH6	X	4
male	BLCA	ITM2A	X	1
male	BLCA	JADE3	X	3
male	BLCA	KAL1	X	4
male	BLCA	KANTR	X	1
male	BLCA	KCND1	X	2
male	BLCA	KDM5C	X	3
male	BLCA	KDM6A	X	84
male	BLCA	KIAA1210	X	8
male	BLCA	KIAA2022	X	8
male	BLCA	KIF4A	X	2
male	BLCA	KLF8	X	2
male	BLCA	KLHL13	X	2
male	BLCA	KLHL15	X	5
male	BLCA	KLHL34	X	3
male	BLCA	KLHL4	X	3
male	BLCA	KRBOX4	X	1
male	BLCA	L1CAM	X	8
male	BLCA	LANCL3	X	1
male	BLCA	LAS1L	X	3
male	BLCA	LONRF3	X	2
male	BLCA	LRCH2	X	1
male	BLCA	MAGEA1	X	1
male	BLCA	MAGEA10	X	2
male	BLCA	MAGEA11	X	2
male	BLCA	MAGEA12	X	3
male	BLCA	MAGEA3	X	2
male	BLCA	MAGEA4	X	1
male	BLCA	MAGEA6	X	4
male	BLCA	MAGEB1	X	4
male	BLCA	MAGEB10	X	2
male	BLCA	MAGEB16	X	3
male	BLCA	MAGEB18	X	3
male	BLCA	MAGEB2	X	1
male	BLCA	MAGEB4	X	1
male	BLCA	MAGEB6	X	3
male	BLCA	MAGEB6P1	X	8
male	BLCA	MAGEC1	X	10
male	BLCA	MAGEC2	X	2
male	BLCA	MAGEC3	X	6
male	BLCA	MAGED1	X	2
male	BLCA	MAGED2	X	3
male	BLCA	MAGEE1	X	5
male	BLCA	MAGEE2	X	3
male	BLCA	MAGIX	X	2
male	BLCA	MAGT1	X	1
male	BLCA	MAMLD1	X	2
male	BLCA	MAOA	X	3
male	BLCA	MAP3K15	X	4
male	BLCA	MAP7D2	X	2
male	BLCA	MAP7D3	X	1
male	BLCA	MBNL3	X	2
male	BLCA	MBTPS2	X	3
male	BLCA	MCF2	X	7
male	BLCA	MCTS1	X	4
male	BLCA	MECP2	X	2
male	BLCA	MED12	X	12
male	BLCA	MED14	X	3
male	BLCA	MID1	X	5
male	BLCA	MID1IP1	X	1
male	BLCA	MID2	X	3
male	BLCA	MIR508	X	1
male	BLCA	MIR513A1	X	3
male	BLCA	MIR545	X	1
male	BLCA	MIR548M	X	1
male	BLCA	MORC4	X	3
male	BLCA	MOSPD1	X	1
male	BLCA	MOSPD2	X	5
male	BLCA	MPP1	X	1
male	BLCA	MSL3	X	2
male	BLCA	MTM1	X	2
male	BLCA	MTMR1	X	3
male	BLCA	MTMR8	X	3
male	BLCA	MUM1L1	X	1
male	BLCA	MXRA5	X	14
male	BLCA	NAA10	X	1
male	BLCA	NAP1L2	X	4
male	BLCA	NAP1L3	X	4
male	BLCA	NDUFA1	X	2
male	BLCA	NGFRAP1	X	2
male	BLCA	NHS	X	10
male	BLCA	NHSL2	X	1
male	BLCA	NKAP	X	4
male	BLCA	NKRF	X	1
male	BLCA	NLGN3	X	2
male	BLCA	NLGN4X	X	2
male	BLCA	NONO	X	3
male	BLCA	NOX1	X	4
male	BLCA	NR0B1	X	2
male	BLCA	NRK	X	1
male	BLCA	NSDHL	X	3
male	BLCA	NUDT10	X	2
male	BLCA	NUDT11	X	3
male	BLCA	NXF3	X	7
male	BLCA	NXF5	X	4
male	BLCA	NXT2	X	1
male	BLCA	NYX	X	1
male	BLCA	OCRL	X	2
male	BLCA	OFD1	X	6
male	BLCA	OGT	X	3
male	BLCA	OPHN1	X	2
male	BLCA	OPN1LW	X	4
male	BLCA	OR13H1	X	2
male	BLCA	OTC	X	1
male	BLCA	OTUD5	X	1
male	BLCA	OTUD6A	X	3
male	BLCA	P2RY10	X	1
male	BLCA	P2RY8	X	1
male	BLCA	PABPC5	X	1
male	BLCA	PAGE3	X	1
male	BLCA	PAGE4	X	2
male	BLCA	PAGE5	X	2
male	BLCA	PAK3	X	7
male	BLCA	PASD1	X	3
male	BLCA	PBDC1	X	2
male	BLCA	PCDH11X	X	9
male	BLCA	PCDH19	X	6
male	BLCA	PCYT1B	X	1
male	BLCA	PDHA1	X	3
male	BLCA	PDZD4	X	6
male	BLCA	PFKFB1	X	1
male	BLCA	PGAM4	X	1
male	BLCA	PGK1	X	1
male	BLCA	PGRMC1	X	1
male	BLCA	PHEX	X	4
male	BLCA	PHF6	X	5
male	BLCA	PHF8	X	5
male	BLCA	PHKA1	X	10
male	BLCA	PHKA2	X	3
male	BLCA	PIGA	X	2
male	BLCA	PIM2	X	1
male	BLCA	PIR	X	2
male	BLCA	PJA1	X	4
male	BLCA	PLAC1	X	1
male	BLCA	PLP1	X	1
male	BLCA	PLP2	X	2
male	BLCA	PLS3	X	3
male	BLCA	PLXNA3	X	5
male	BLCA	PLXNB3	X	4
male	BLCA	PNCK	X	2
male	BLCA	PNMA3	X	1
male	BLCA	PNMA5	X	1
male	BLCA	PNPLA4	X	1
male	BLCA	POF1B	X	3
male	BLCA	POLA1	X	3
male	BLCA	PORCN	X	1
male	BLCA	POU3F4	X	4
male	BLCA	PPEF1	X	2
male	BLCA	PPP1R3F	X	1
male	BLCA	PPP2R3B	X	4
male	BLCA	PQBP1	X	2
male	BLCA	PRDX4	X	5
male	BLCA	PRICKLE3	X	2
male	BLCA	PRPS1	X	2
male	BLCA	PRPS2	X	2
male	BLCA	PSMD10	X	1
male	BLCA	PTCHD1	X	4
male	BLCA	RAB33A	X	1
male	BLCA	RAB39B	X	4
male	BLCA	RAB40A	X	3
male	BLCA	RAB40AL	X	3
male	BLCA	RAB9B	X	2
male	BLCA	RAI2	X	2
male	BLCA	RAP2C	X	2
male	BLCA	RBBP7	X	2
male	BLCA	RBM10	X	17
male	BLCA	RBM41	X	1
male	BLCA	RBMX	X	3
male	BLCA	RBMX2	X	1
male	BLCA	RENBP	X	2
male	BLCA	REPS2	X	7
male	BLCA	RGAG1	X	5
male	BLCA	RGAG4	X	1
male	BLCA	RHOXF1	X	1
male	BLCA	RHOXF2	X	1
male	BLCA	RIPPLY1	X	1
male	BLCA	RLIM	X	4
male	BLCA	RNF113A	X	2
male	BLCA	RNF128	X	4
male	BLCA	RP11-1007I13.4	X	1
male	BLCA	RP11-552E4.3	X	1
male	BLCA	RP1-241P17.4	X	1
male	BLCA	RPA4	X	1
male	BLCA	RPGR	X	7
male	BLCA	RPL10	X	7
male	BLCA	RPL36A	X	2
male	BLCA	RPS4X	X	3
male	BLCA	RPS6KA3	X	4
male	BLCA	RPS6KA6	X	11
male	BLCA	RRAGB	X	2
male	BLCA	RS1	X	1
male	BLCA	SAGE1	X	6
male	BLCA	SCML1	X	1
male	BLCA	SCML2	X	3
male	BLCA	2006-09-01	X	2
male	BLCA	SERPINA7	X	1
male	BLCA	SH3KBP1	X	2
male	BLCA	SHOX	X	4
male	BLCA	SHROOM2	X	7
male	BLCA	SHROOM4	X	6
male	BLCA	SLC10A3	X	2
male	BLCA	SLC16A2	X	2
male	BLCA	SLC25A14	X	1
male	BLCA	SLC25A5	X	2
male	BLCA	SLC6A14	X	5
male	BLCA	SLC6A8	X	3
male	BLCA	SLC7A3	X	2
male	BLCA	SLC9A6	X	3
male	BLCA	SLC9A7	X	1
male	BLCA	SLITRK2	X	4
male	BLCA	SLITRK4	X	5
male	BLCA	SMARCA1	X	6
male	BLCA	SMC1A	X	11
male	BLCA	SMS	X	1
male	BLCA	SNX12	X	1
male	BLCA	SPANXB1	X	3
male	BLCA	SPANXC	X	1
male	BLCA	SPANXD	X	3
male	BLCA	SPANXN1	X	2
male	BLCA	SPANXN2	X	3
male	BLCA	SPANXN3	X	3
male	BLCA	SPANXN5	X	1
male	BLCA	SPIN2A	X	2
male	BLCA	SPIN3	X	1
male	BLCA	SPIN4	X	1
male	BLCA	SPRY3	X	3
male	BLCA	SRPK3	X	3
male	BLCA	SRPX	X	1
male	BLCA	SRPX2	X	2
male	BLCA	SSR4	X	1
male	BLCA	SSX1	X	2
male	BLCA	SSX2	X	1
male	BLCA	SSX4	X	1
male	BLCA	SSX6	X	1
male	BLCA	SSX7	X	4
male	BLCA	SSX8	X	1
male	BLCA	STAG2	X	45
male	BLCA	STARD8	X	3
male	BLCA	STK26	X	2
male	BLCA	STS	X	6
male	BLCA	SUPT20HL1	X	8
male	BLCA	SUPT20HL2	X	7
male	BLCA	SYAP1	X	3
male	BLCA	SYP	X	2
male	BLCA	SYTL4	X	3
male	BLCA	SYTL5	X	3
male	BLCA	TAB3	X	5
male	BLCA	TAF1	X	7
male	BLCA	TAF7L	X	5
male	BLCA	TAF9B	X	2
male	BLCA	TAZ	X	4
male	BLCA	TBC1D8B	X	11
male	BLCA	TBL1X	X	4
male	BLCA	TBX22	X	1
male	BLCA	TCEAL2	X	1
male	BLCA	TCEAL3	X	1
male	BLCA	TCEAL6	X	1
male	BLCA	TCEAL8	X	1
male	BLCA	TCEANC	X	1
male	BLCA	TDGF1P3	X	2
male	BLCA	TENM1	X	17
male	BLCA	TEX11	X	1
male	BLCA	TEX13A	X	2
male	BLCA	TFE3	X	3
male	BLCA	TGIF2LX	X	6
male	BLCA	THOC2	X	2
male	BLCA	TIMM17B	X	1
male	BLCA	TIMM8A	X	3
male	BLCA	TIMP1	X	1
male	BLCA	TKTL1	X	6
male	BLCA	TLR7	X	4
male	BLCA	TLR8	X	4
male	BLCA	TMEM164	X	1
male	BLCA	TMEM185A	X	1
male	BLCA	TMEM187	X	2
male	BLCA	TMEM257	X	2
male	BLCA	TMEM31	X	1
male	BLCA	TMEM35	X	2
male	BLCA	TMEM47	X	2
male	BLCA	TMSB15A	X	1
male	BLCA	TMSB4X	X	2
male	BLCA	TNMD	X	2
male	BLCA	TREX2	X	2
male	BLCA	TRMT2B	X	1
male	BLCA	TRO	X	3
male	BLCA	TRPC5	X	4
male	BLCA	TSIX	X	11
male	BLCA	TSPAN7	X	1
male	BLCA	TSPYL2	X	3
male	BLCA	TSR2	X	1
male	BLCA	TXLNG	X	4
male	BLCA	UBA1	X	1
male	BLCA	UBE2A	X	3
male	BLCA	UBE2NL	X	1
male	BLCA	UBL4A	X	3
male	BLCA	UBQLN2	X	5
male	BLCA	UPF3B	X	4
male	BLCA	UPRT	X	4
male	BLCA	USP11	X	5
male	BLCA	USP26	X	4
male	BLCA	USP51	X	1
male	BLCA	USP9X	X	9
male	BLCA	UTP14A	X	6
male	BLCA	VCX	X	2
male	BLCA	VCX2	X	1
male	BLCA	VCX3A	X	2
male	BLCA	VCX3B	X	2
male	BLCA	VDAC1P1	X	1
male	BLCA	VMA21	X	1
male	BLCA	VSIG1	X	1
male	BLCA	VSIG4	X	2
male	BLCA	WAS	X	4
male	BLCA	WASF4P	X	1
male	BLCA	WBP5	X	1
male	BLCA	WDR13	X	3
male	BLCA	WDR44	X	6
male	BLCA	WDR45	X	6
male	BLCA	WNK3	X	10
male	BLCA	WWC3	X	10
male	BLCA	XAGE2	X	1
male	BLCA	XAGE3	X	1
male	BLCA	XAGE5	X	3
male	BLCA	XG	X	2
male	BLCA	XIAP	X	2
male	BLCA	XIST	X	12
male	BLCA	XKRX	X	2
male	BLCA	XPNPEP2	X	1
male	BLCA	XRCC6P5	X	2
male	BLCA	YIPF6	X	1
male	BLCA	YY2	X	2
male	BLCA	Z83819.1	X	1
male	BLCA	ZBED1	X	4
male	BLCA	ZBTB33	X	3
male	BLCA	ZC3H12B	X	2
male	BLCA	ZC4H2	X	2
male	BLCA	ZCCHC12	X	2
male	BLCA	ZCCHC13	X	1
male	BLCA	ZCCHC16	X	1
male	BLCA	ZCCHC5	X	5
male	BLCA	ZDHHC15	X	1
male	BLCA	ZDHHC9	X	3
male	BLCA	ZFX	X	3
male	BLCA	ZIC3	X	2
male	BLCA	ZMAT1	X	2
male	BLCA	ZMYM3	X	5
male	BLCA	ZNF157	X	1
male	BLCA	ZNF182	X	1
male	BLCA	ZNF185	X	2
male	BLCA	ZNF275	X	2
male	BLCA	ZNF280C	X	2
male	BLCA	ZNF41	X	1
male	BLCA	ZNF449	X	2
male	BLCA	ZNF630	X	2
male	BLCA	ZNF645	X	2
male	BLCA	ZNF674	X	2
male	BLCA	ZNF711	X	2
male	BLCA	ZNF75D	X	7
male	BLCA	ZNF81	X	2
male	BLCA	ZXDB	X	2
male	COAD	ABCB7	X	3
male	COAD	ABCD1	X	3
male	COAD	AC231657.1	X	1
male	COAD	ACE2	X	1
male	COAD	ACOT9	X	2
male	COAD	ACRC	X	4
male	COAD	ACSL4	X	2
male	COAD	ACTRT1	X	5
male	COAD	ADGRG2	X	7
male	COAD	ADGRG4	X	10
male	COAD	AFF2	X	17
male	COAD	AGTR2	X	6
male	COAD	AIFM1	X	5
male	COAD	AJ271736.1	X	6
male	COAD	AKAP17A	X	4
male	COAD	AKAP4	X	5
male	COAD	ALAS2	X	4
male	COAD	ALG13	X	7
male	COAD	AMER1	X	31
male	COAD	AMMECR1	X	1
male	COAD	AMOT	X	6
male	COAD	AP1S2	X	2
male	COAD	APEX2	X	1
male	COAD	APLN	X	1
male	COAD	APOOL	X	3
male	COAD	AR	X	8
male	COAD	ARAF	X	5
male	COAD	ARHGAP36	X	11
male	COAD	ARHGAP4	X	3
male	COAD	ARHGAP6	X	5
male	COAD	ARHGEF6	X	7
male	COAD	ARHGEF9	X	2
male	COAD	ARL13A	X	2
male	COAD	ARMCX1	X	5
male	COAD	ARMCX2	X	2
male	COAD	ARMCX3	X	5
male	COAD	ARMCX5	X	1
male	COAD	ARR3	X	1
male	COAD	ARSD	X	4
male	COAD	ARSE	X	2
male	COAD	ARSF	X	6
male	COAD	ARSH	X	6
male	COAD	ARX	X	1
male	COAD	ASB11	X	3
male	COAD	ASMT	X	2
male	COAD	ASMTL	X	5
male	COAD	ATP11C	X	5
male	COAD	ATP1B4	X	3
male	COAD	ATP2B3	X	10
male	COAD	ATP6AP1	X	2
male	COAD	ATP6AP2	X	2
male	COAD	ATP7A	X	6
male	COAD	ATRX	X	5
male	COAD	ATXN3L	X	4
male	COAD	AVPR2	X	1
male	COAD	AWAT1	X	2
male	COAD	AWAT2	X	3
male	COAD	BCOR	X	10
male	COAD	BCORL1	X	11
male	COAD	BEND2	X	7
male	COAD	BEX1	X	2
male	COAD	BEX4	X	3
male	COAD	BEX5	X	3
male	COAD	BGN	X	1
male	COAD	BHLHB9	X	2
male	COAD	BMP15	X	3
male	COAD	BMX	X	1
male	COAD	BRCC3	X	1
male	COAD	BRS3	X	5
male	COAD	BRWD3	X	10
male	COAD	BTK	X	5
male	COAD	C1GALT1C1	X	3
male	COAD	CA5B	X	3
male	COAD	CA5BP1	X	3
male	COAD	CACNA1F	X	7
male	COAD	CAPN6	X	5
male	COAD	CASK	X	2
male	COAD	CCDC120	X	1
male	COAD	CCDC160	X	3
male	COAD	CCDC22	X	1
male	COAD	CCNB3	X	7
male	COAD	CD40LG	X	3
male	COAD	CD99	X	2
male	COAD	CD99L2	X	2
male	COAD	CDK16	X	3
male	COAD	CDKL5	X	3
male	COAD	CDR1	X	3
male	COAD	CDX4	X	1
male	COAD	CENPI	X	4
male	COAD	CFAP47	X	9
male	COAD	CFP	X	2
male	COAD	CHDC2	X	1
male	COAD	CHIC1	X	1
male	COAD	CHM	X	1
male	COAD	CHRDL1	X	5
male	COAD	CHST7	X	1
male	COAD	CLCN4	X	7
male	COAD	CLCN5	X	2
male	COAD	CLDN2	X	2
male	COAD	CLIC2	X	1
male	COAD	CMC4	X	1
male	COAD	CNGA2	X	5
male	COAD	CNKSR2	X	5
male	COAD	COL4A5	X	13
male	COAD	COL4A6	X	11
male	COAD	CPXCR1	X	6
male	COAD	CSAG1	X	2
male	COAD	CSAG2	X	1
male	COAD	CSAG3	X	1
male	COAD	CSF2RA	X	8
male	COAD	CT45A5	X	1
male	COAD	CT47A6	X	1
male	COAD	CT47B1	X	3
male	COAD	CT55	X	1
male	COAD	CT83	X	2
male	COAD	CTAG2	X	3
male	COAD	CTPS2	X	1
male	COAD	CUL4B	X	1
male	COAD	CXCR3	X	1
male	COAD	CXorf21	X	1
male	COAD	CXorf22	X	2
male	COAD	CXorf23	X	1
male	COAD	CXorf56	X	4
male	COAD	CXorf57	X	10
male	COAD	CXorf58	X	3
male	COAD	CXorf65	X	1
male	COAD	CXorf66	X	4
male	COAD	CXorf67	X	3
male	COAD	CYBB	X	2
male	COAD	CYLC1	X	7
male	COAD	CYSLTR1	X	3
male	COAD	DACH2	X	5
male	COAD	DCAF12L1	X	7
male	COAD	DCAF12L2	X	5
male	COAD	DCAF8L1	X	5
male	COAD	DCAF8L2	X	3
male	COAD	DCX	X	8
male	COAD	DDX26B	X	3
male	COAD	DDX3X	X	3
male	COAD	DDX53	X	2
male	COAD	DGAT2L6	X	3
male	COAD	DGKK	X	1
male	COAD	DHRSX	X	3
male	COAD	DIAPH2	X	8
male	COAD	DKC1	X	2
male	COAD	DLG3	X	3
male	COAD	DMD	X	29
male	COAD	DNASE1L1	X	2
male	COAD	DOCK11	X	10
male	COAD	DRP2	X	3
male	COAD	DUSP21	X	1
male	COAD	DUSP9	X	2
male	COAD	DYNLT3	X	1
male	COAD	EBP	X	2
male	COAD	EDA	X	3
male	COAD	EDA2R	X	2
male	COAD	EFHC2	X	4
male	COAD	EFNB1	X	2
male	COAD	EGFL6	X	5
male	COAD	EIF1AX	X	2
male	COAD	EIF2S3	X	1
male	COAD	ELF4	X	1
male	COAD	ELK1	X	3
male	COAD	EMD	X	4
male	COAD	ENOX2	X	5
male	COAD	ERCC6L	X	2
male	COAD	ESX1	X	4
male	COAD	F8	X	11
male	COAD	F9	X	6
male	COAD	FAAH2	X	6
male	COAD	FAM120C	X	3
male	COAD	FAM122C	X	2
male	COAD	FAM127A	X	2
male	COAD	FAM127B	X	1
male	COAD	FAM127C	X	1
male	COAD	FAM133A	X	19
male	COAD	FAM155B	X	4
male	COAD	FAM199X	X	1
male	COAD	FAM46D	X	11
male	COAD	FAM47A	X	8
male	COAD	FAM47B	X	4
male	COAD	FAM47C	X	9
male	COAD	FAM50A	X	1
male	COAD	FAM58A	X	1
male	COAD	FAM9A	X	4
male	COAD	FAM9B	X	4
male	COAD	FAM9C	X	2
male	COAD	FANCB	X	2
male	COAD	FATE1	X	1
male	COAD	FGD1	X	3
male	COAD	FGF13	X	7
male	COAD	FGF16	X	1
male	COAD	FIGF	X	2
male	COAD	FLNA	X	8
male	COAD	FMR1	X	7
male	COAD	FMR1NB	X	5
male	COAD	FOXO4	X	1
male	COAD	FOXP3	X	1
male	COAD	FOXR2	X	5
male	COAD	FRMD7	X	2
male	COAD	FRMPD3	X	7
male	COAD	FRMPD4	X	10
male	COAD	FTSJ1	X	1
male	COAD	FUNDC1	X	2
male	COAD	FUNDC2	X	2
male	COAD	FXYD6P3	X	1
male	COAD	G6PD	X	3
male	COAD	GAB3	X	6
male	COAD	GABRA3	X	1
male	COAD	GABRE	X	3
male	COAD	GABRQ	X	4
male	COAD	GAGE1	X	1
male	COAD	GAGE2A	X	1
male	COAD	GAGE2E	X	1
male	COAD	GATA1	X	3
male	COAD	GDI1	X	1
male	COAD	GDPD2	X	4
male	COAD	GJB1	X	3
male	COAD	GK	X	1
male	COAD	GLA	X	3
male	COAD	GLRA2	X	1
male	COAD	GLRA4	X	2
male	COAD	GLUD2	X	11
male	COAD	GNL3L	X	2
male	COAD	GPC3	X	5
male	COAD	GPC4	X	1
male	COAD	GPM6B	X	2
male	COAD	GPR101	X	5
male	COAD	GPR112	X	2
male	COAD	GPR119	X	1
male	COAD	GPR143	X	2
male	COAD	GPR173	X	5
male	COAD	GPR174	X	5
male	COAD	GPR34	X	2
male	COAD	GPR50	X	4
male	COAD	GPR64	X	2
male	COAD	GPR82	X	2
male	COAD	GPRASP1	X	7
male	COAD	GPRASP2	X	5
male	COAD	GRIA3	X	5
male	COAD	GRIPAP1	X	3
male	COAD	GRPR	X	5
male	COAD	GSPT2	X	6
male	COAD	GTPBP6	X	4
male	COAD	GUCY2F	X	10
male	COAD	GYG2	X	3
male	COAD	H2BFWT	X	1
male	COAD	H3F3AP5	X	1
male	COAD	HCFC1	X	3
male	COAD	HDAC6	X	3
male	COAD	HDAC8	X	1
male	COAD	HDHD1	X	4
male	COAD	HDX	X	7
male	COAD	HEPH	X	3
male	COAD	HMGN1P37	X	2
male	COAD	HMGN5	X	1
male	COAD	HNRNPH2	X	5
male	COAD	HPRT1	X	2
male	COAD	HS6ST2	X	4
male	COAD	HSFX1	X	1
male	COAD	HTATSF1	X	2
male	COAD	HTR2C	X	14
male	COAD	HUWE1	X	14
male	COAD	IDS	X	4
male	COAD	IGSF1	X	9
male	COAD	IL13RA1	X	2
male	COAD	IL13RA2	X	3
male	COAD	IL1RAPL1	X	2
male	COAD	IL1RAPL2	X	8
male	COAD	IL2RG	X	2
male	COAD	IL3RA	X	9
male	COAD	IL9R	X	3
male	COAD	IQSEC2	X	5
male	COAD	IRAK1	X	2
male	COAD	IRS4	X	11
male	COAD	ITGB1BP2	X	2
male	COAD	ITIH6	X	7
male	COAD	ITM2A	X	4
male	COAD	KAL1	X	5
male	COAD	KCND1	X	5
male	COAD	KCNE1L	X	1
male	COAD	KCNE5	X	1
male	COAD	KDM5C	X	3
male	COAD	KDM6A	X	4
male	COAD	KIAA1210	X	4
male	COAD	KIAA2022	X	9
male	COAD	KIF4A	X	2
male	COAD	KLF8	X	5
male	COAD	KLHL13	X	6
male	COAD	KLHL15	X	2
male	COAD	KLHL34	X	4
male	COAD	KLHL4	X	11
male	COAD	L1CAM	X	3
male	COAD	LAGE3	X	2
male	COAD	LAMP2	X	4
male	COAD	LANCL3	X	1
male	COAD	LAS1L	X	2
male	COAD	LDOC1	X	7
male	COAD	LL0XNC01-240C2.1	X	1
male	COAD	LONRF3	X	5
male	COAD	LPAR4	X	10
male	COAD	LRCH2	X	3
male	COAD	LUZP4	X	4
male	COAD	MAGEA1	X	4
male	COAD	MAGEA10	X	2
male	COAD	MAGEA11	X	1
male	COAD	MAGEA12	X	6
male	COAD	MAGEA3	X	7
male	COAD	MAGEA4	X	2
male	COAD	MAGEA6	X	2
male	COAD	MAGEA8	X	2
male	COAD	MAGEA9B	X	2
male	COAD	MAGEB1	X	5
male	COAD	MAGEB10	X	2
male	COAD	MAGEB16	X	1
male	COAD	MAGEB18	X	2
male	COAD	MAGEB2	X	4
male	COAD	MAGEB3	X	5
male	COAD	MAGEB4	X	3
male	COAD	MAGEB6	X	4
male	COAD	MAGEB6P1	X	4
male	COAD	MAGEC1	X	17
male	COAD	MAGEC2	X	1
male	COAD	MAGEC3	X	6
male	COAD	MAGED1	X	4
male	COAD	MAGED2	X	6
male	COAD	MAGEE1	X	7
male	COAD	MAGEE2	X	6
male	COAD	MAGEH1	X	4
male	COAD	MAGIX	X	1
male	COAD	MAGT1	X	3
male	COAD	MAMLD1	X	7
male	COAD	MAOA	X	2
male	COAD	MAOB	X	1
male	COAD	MAP3K15	X	5
male	COAD	MAP7D2	X	2
male	COAD	MAP7D3	X	3
male	COAD	MBNL3	X	1
male	COAD	MBTPS2	X	2
male	COAD	MCF2	X	14
male	COAD	MECP2	X	2
male	COAD	MED12	X	11
male	COAD	MED14	X	5
male	COAD	MID1	X	2
male	COAD	MID1IP1	X	2
male	COAD	MID2	X	2
male	COAD	MIR1468	X	1
male	COAD	MIR509-1	X	1
male	COAD	MIR510	X	1
male	COAD	MIR513B	X	1
male	COAD	MMGT1	X	2
male	COAD	MORC4	X	7
male	COAD	MORF4L2	X	3
male	COAD	MOSPD1	X	2
male	COAD	MOSPD2	X	2
male	COAD	MPP1	X	3
male	COAD	MSL3	X	4
male	COAD	MSN	X	4
male	COAD	MTCP1	X	1
male	COAD	MTM1	X	5
male	COAD	MTMR1	X	4
male	COAD	MTMR8	X	1
male	COAD	MUM1L1	X	7
male	COAD	MXRA5	X	16
male	COAD	NAA10	X	1
male	COAD	NAP1L2	X	5
male	COAD	NAP1L3	X	7
male	COAD	NAP1L6	X	1
male	COAD	NCBP2L	X	1
male	COAD	NDUFB11	X	1
male	COAD	NHS	X	6
male	COAD	NHSL2	X	5
male	COAD	NKAP	X	2
male	COAD	NKAPP1	X	1
male	COAD	NKRF	X	3
male	COAD	NLGN3	X	2
male	COAD	NLGN4X	X	7
male	COAD	NONO	X	2
male	COAD	NOX1	X	4
male	COAD	NR0B1	X	6
male	COAD	NRK	X	3
male	COAD	NSDHL	X	3
male	COAD	NUDT10	X	2
male	COAD	NUDT11	X	2
male	COAD	NXF3	X	5
male	COAD	NXF4	X	6
male	COAD	NXF5	X	4
male	COAD	NXT2	X	2
male	COAD	NYX	X	2
male	COAD	OCRL	X	1
male	COAD	OFD1	X	3
male	COAD	OGT	X	4
male	COAD	OPHN1	X	1
male	COAD	OPN1MW	X	1
male	COAD	OR13H1	X	4
male	COAD	OTC	X	7
male	COAD	OTUD5	X	2
male	COAD	OTUD6A	X	3
male	COAD	P2RY10	X	9
male	COAD	P2RY4	X	4
male	COAD	P2RY8	X	5
male	COAD	PABPC1L2A	X	4
male	COAD	PABPC1L2B	X	3
male	COAD	PABPC5	X	20
male	COAD	PAGE1	X	1
male	COAD	PAGE2	X	1
male	COAD	PAGE3	X	1
male	COAD	PAGE5	X	1
male	COAD	PAK3	X	6
male	COAD	PASD1	X	4
male	COAD	PBDC1	X	1
male	COAD	PCDH11X	X	20
male	COAD	PCDH19	X	6
male	COAD	PCSK1N	X	1
male	COAD	PCYT1B	X	3
male	COAD	PDHA1	X	1
male	COAD	PDZD11	X	2
male	COAD	PDZD4	X	4
male	COAD	PFKFB1	X	6
male	COAD	PGK1	X	3
male	COAD	PGRMC1	X	2
male	COAD	PHEX	X	4
male	COAD	PHF6	X	1
male	COAD	PHF8	X	2
male	COAD	PHKA1	X	3
male	COAD	PHKA2	X	8
male	COAD	PIH1D3	X	4
male	COAD	PIM2	X	2
male	COAD	PIN4	X	1
male	COAD	PIR	X	1
male	COAD	PJA1	X	4
male	COAD	PLAC1	X	2
male	COAD	PLCXD1	X	4
male	COAD	PLP1	X	1
male	COAD	PLP2	X	1
male	COAD	PLXNA3	X	8
male	COAD	PLXNB3	X	12
male	COAD	PNCK	X	2
male	COAD	PNMA3	X	7
male	COAD	PNMA5	X	5
male	COAD	PNMA6A	X	4
male	COAD	PNPLA4	X	1
male	COAD	POF1B	X	4
male	COAD	POLA1	X	3
male	COAD	PORCN	X	2
male	COAD	POU3F4	X	5
male	COAD	PPEF1	X	5
male	COAD	PPP1R3F	X	2
male	COAD	PPP2R3B	X	4
male	COAD	PQBP1	X	1
male	COAD	PRAF2	X	2
male	COAD	PRDX4	X	1
male	COAD	PRICKLE3	X	2
male	COAD	PRPS1	X	1
male	COAD	PRPS2	X	1
male	COAD	PRRG1	X	1
male	COAD	PRRG3	X	5
male	COAD	PTCHD1	X	4
male	COAD	RAB33A	X	1
male	COAD	RAB39B	X	3
male	COAD	RAB40A	X	1
male	COAD	RAB40AL	X	3
male	COAD	RAI2	X	1
male	COAD	RBBP7	X	4
male	COAD	RBM10	X	5
male	COAD	RBM3	X	1
male	COAD	RBMX	X	4
male	COAD	RBMX2	X	3
male	COAD	RBMXL3	X	6
male	COAD	RENBP	X	2
male	COAD	REPS2	X	1
male	COAD	RGAG1	X	6
male	COAD	RGAG4	X	4
male	COAD	RGN	X	1
male	COAD	RHOXF1	X	1
male	COAD	RHOXF2	X	1
male	COAD	RIBC1	X	1
male	COAD	RLIM	X	1
male	COAD	RNF128	X	2
male	COAD	RP11-87M18.2	X	2
male	COAD	RP1-274L7.1	X	2
male	COAD	RPA4	X	4
male	COAD	RPGR	X	2
male	COAD	RPL10	X	1
male	COAD	RPS6KA6	X	5
male	COAD	RRAGB	X	4
male	COAD	RS1	X	3
male	COAD	SAGE1	X	10
male	COAD	SASH3	X	1
male	COAD	SAT1	X	3
male	COAD	SATL1	X	2
male	COAD	SCML1	X	1
male	COAD	SCML2	X	5
male	COAD	2006-09-01	X	2
male	COAD	SERPINA7	X	6
male	COAD	SH3BGRL	X	1
male	COAD	SH3KBP1	X	4
male	COAD	SHOX	X	6
male	COAD	SHROOM2	X	4
male	COAD	SHROOM4	X	7
male	COAD	SLC10A3	X	1
male	COAD	SLC16A2	X	1
male	COAD	SLC25A5	X	5
male	COAD	SLC25A53	X	2
male	COAD	SLC25A6	X	4
male	COAD	SLC38A5	X	1
male	COAD	SLC6A14	X	1
male	COAD	SLC6A8	X	1
male	COAD	SLC7A3	X	4
male	COAD	SLC9A6	X	2
male	COAD	SLC9A7	X	4
male	COAD	SLITRK2	X	11
male	COAD	SLITRK4	X	5
male	COAD	SMARCA1	X	9
male	COAD	SMC1A	X	10
male	COAD	SMIM10	X	8
male	COAD	SMPX	X	3
male	COAD	SMS	X	3
male	COAD	SOWAHD	X	1
male	COAD	SOX3	X	3
male	COAD	SPACA5B	X	2
male	COAD	SPANXB1	X	4
male	COAD	SPANXC	X	2
male	COAD	SPANXD	X	8
male	COAD	SPANXN1	X	2
male	COAD	SPANXN2	X	5
male	COAD	SPANXN4	X	2
male	COAD	SPANXN5	X	1
male	COAD	SPIN2A	X	2
male	COAD	SPRY3	X	25
male	COAD	SRPK3	X	1
male	COAD	SRPX	X	3
male	COAD	SRPX2	X	1
male	COAD	SSX1	X	1
male	COAD	SSX3	X	2
male	COAD	SSX4	X	1
male	COAD	SSX5	X	3
male	COAD	SSX6	X	1
male	COAD	SSX8	X	2
male	COAD	STAG2	X	5
male	COAD	STARD8	X	2
male	COAD	STK26	X	1
male	COAD	STS	X	4
male	COAD	SUPT20HL1	X	2
male	COAD	SUPT20HL2	X	4
male	COAD	SYN1	X	3
male	COAD	SYTL4	X	2
male	COAD	SYTL5	X	4
male	COAD	TAB3	X	6
male	COAD	TAF1	X	7
male	COAD	TAF7L	X	1
male	COAD	TBC1D25	X	5
male	COAD	TBC1D8B	X	3
male	COAD	TBL1X	X	2
male	COAD	TBX22	X	5
male	COAD	TCEAL1	X	1
male	COAD	TCEAL2	X	1
male	COAD	TCEAL3	X	2
male	COAD	TCEAL4	X	4
male	COAD	TCEAL5	X	2
male	COAD	TCEAL6	X	2
male	COAD	TCEAL7	X	1
male	COAD	TCEAL8	X	1
male	COAD	TCEANC	X	5
male	COAD	TCP11X2	X	4
male	COAD	TDGF1P3	X	2
male	COAD	TENM1	X	13
male	COAD	TEX11	X	4
male	COAD	TEX13A	X	4
male	COAD	TEX13B	X	4
male	COAD	TFDP3	X	2
male	COAD	TFE3	X	3
male	COAD	TGIF2LX	X	6
male	COAD	THOC2	X	3
male	COAD	TIMM8A	X	1
male	COAD	TIMP1	X	1
male	COAD	TKTL1	X	2
male	COAD	TLR7	X	7
male	COAD	TLR8	X	5
male	COAD	TMEM164	X	2
male	COAD	TMEM185A	X	1
male	COAD	TMEM187	X	1
male	COAD	TMEM255A	X	2
male	COAD	TMEM257	X	6
male	COAD	TMEM31	X	1
male	COAD	TMEM35	X	3
male	COAD	TMEM47	X	1
male	COAD	TMLHE	X	1
male	COAD	TMSB15A	X	1
male	COAD	TMSB4X	X	1
male	COAD	TNMD	X	4
male	COAD	TRAPPC2	X	2
male	COAD	TRMT2B	X	4
male	COAD	TRO	X	5
male	COAD	TRPC5	X	11
male	COAD	TSIX	X	1
male	COAD	TSPAN7	X	2
male	COAD	TSPYL2	X	2
male	COAD	TXLNG	X	1
male	COAD	UBA1	X	1
male	COAD	UBE2A	X	1
male	COAD	UBE2NL	X	11
male	COAD	UBQLN2	X	4
male	COAD	UPF3B	X	1
male	COAD	UPRT	X	2
male	COAD	USP11	X	3
male	COAD	USP26	X	6
male	COAD	USP27X	X	15
male	COAD	USP51	X	3
male	COAD	USP9X	X	15
male	COAD	UTP14A	X	4
male	COAD	UXT	X	1
male	COAD	VAMP7	X	4
male	COAD	VCX	X	5
male	COAD	VCX2	X	2
male	COAD	VCX3A	X	1
male	COAD	VCX3B	X	5
male	COAD	VDAC1P1	X	5
male	COAD	VGLL1	X	3
male	COAD	VSIG4	X	1
male	COAD	WAS	X	2
male	COAD	WASF4P	X	2
male	COAD	WBP5	X	1
male	COAD	WDR13	X	2
male	COAD	WDR44	X	4
male	COAD	WDR45	X	2
male	COAD	WNK3	X	9
male	COAD	WWC3	X	7
male	COAD	XAGE2	X	3
male	COAD	XAGE3	X	1
male	COAD	XAGE5	X	1
male	COAD	XG	X	4
male	COAD	XIAP	X	2
male	COAD	XIST	X	2
male	COAD	XK	X	3
male	COAD	XKRX	X	2
male	COAD	XRCC6P5	X	2
male	COAD	YY2	X	2
male	COAD	ZBED1	X	4
male	COAD	ZBTB33	X	9
male	COAD	ZC3H12B	X	2
male	COAD	ZCCHC12	X	4
male	COAD	ZCCHC13	X	4
male	COAD	ZCCHC16	X	6
male	COAD	ZCCHC18	X	1
male	COAD	ZCCHC5	X	9
male	COAD	ZDHHC15	X	4
male	COAD	ZFP92	X	2
male	COAD	ZFX	X	4
male	COAD	ZIC3	X	3
male	COAD	ZMAT1	X	5
male	COAD	ZMYM3	X	8
male	COAD	ZNF157	X	3
male	COAD	ZNF182	X	1
male	COAD	ZNF185	X	3
male	COAD	ZNF275	X	7
male	COAD	ZNF280C	X	3
male	COAD	ZNF41	X	3
male	COAD	ZNF449	X	1
male	COAD	ZNF630	X	2
male	COAD	ZNF645	X	6
male	COAD	ZNF674	X	3
male	COAD	ZNF711	X	3
male	COAD	ZNF75D	X	1
male	COAD	ZNF81	X	2
male	COAD	ZRSR2	X	2
male	COAD	ZXDA	X	6
male	COAD	ZXDB	X	17
male	ESCA	ABCB7	X	1
male	ESCA	AC005926.1	X	1
male	ESCA	AC007486.1	X	1
male	ESCA	ACE2	X	2
male	ESCA	ACOT9	X	1
male	ESCA	ACRC	X	1
male	ESCA	ACSL4	X	1
male	ESCA	ACTRT1	X	4
male	ESCA	ADGRG2	X	2
male	ESCA	ADGRG4	X	2
male	ESCA	AFF2	X	15
male	ESCA	AGTR2	X	3
male	ESCA	AIFM1	X	2
male	ESCA	AJ271736.1	X	10
male	ESCA	AKAP17A	X	2
male	ESCA	AKAP4	X	2
male	ESCA	AL390966.1	X	1
male	ESCA	AL445258.1	X	3
male	ESCA	ALAS2	X	1
male	ESCA	AMELX	X	2
male	ESCA	AMER1	X	3
male	ESCA	AMMECR1	X	1
male	ESCA	AMOT	X	5
male	ESCA	AP1S2	X	1
male	ESCA	APEX2	X	1
male	ESCA	APLN	X	1
male	ESCA	APOOL	X	1
male	ESCA	AR	X	4
male	ESCA	ARAF	X	2
male	ESCA	ARHGAP36	X	5
male	ESCA	ARHGAP6	X	2
male	ESCA	ARHGEF6	X	1
male	ESCA	ARHGEF9	X	3
male	ESCA	ARL13A	X	1
male	ESCA	ARMCX1	X	2
male	ESCA	ARMCX3	X	2
male	ESCA	ARMCX4	X	5
male	ESCA	ARMCX5	X	1
male	ESCA	ARR3	X	2
male	ESCA	ARSD	X	1
male	ESCA	ARX	X	2
male	ESCA	ASB11	X	1
male	ESCA	ASB12	X	3
male	ESCA	ASMT	X	3
male	ESCA	ASMTL	X	1
male	ESCA	ATP11C	X	6
male	ESCA	ATP1B4	X	2
male	ESCA	ATP2B3	X	3
male	ESCA	ATP6AP2	X	2
male	ESCA	ATP7A	X	1
male	ESCA	ATRX	X	5
male	ESCA	ATXN3L	X	1
male	ESCA	AVPR2	X	2
male	ESCA	AWAT1	X	2
male	ESCA	AWAT2	X	2
male	ESCA	BCOR	X	4
male	ESCA	BCORL1	X	2
male	ESCA	BEND2	X	3
male	ESCA	BEX1	X	2
male	ESCA	BEX2	X	1
male	ESCA	BGN	X	1
male	ESCA	BHLHB9	X	1
male	ESCA	BMP15	X	2
male	ESCA	BMX	X	3
male	ESCA	BRS3	X	1
male	ESCA	BRWD3	X	3
male	ESCA	BTK	X	1
male	ESCA	BX119917.1	X	1
male	ESCA	CA5BP1	X	1
male	ESCA	CACNA1F	X	6
male	ESCA	CAPN6	X	6
male	ESCA	CASK	X	2
male	ESCA	CCDC120	X	1
male	ESCA	CCDC160	X	2
male	ESCA	CCDC22	X	2
male	ESCA	CCNB3	X	2
male	ESCA	CD40LG	X	1
male	ESCA	CD99L2	X	1
male	ESCA	CDK16	X	1
male	ESCA	CDR1	X	1
male	ESCA	CENPI	X	1
male	ESCA	CFAP47	X	4
male	ESCA	CFP	X	2
male	ESCA	CHDC2	X	2
male	ESCA	CHIC1	X	1
male	ESCA	CHM	X	7
male	ESCA	CHST7	X	1
male	ESCA	CLCN4	X	1
male	ESCA	CLCN5	X	2
male	ESCA	CNGA2	X	1
male	ESCA	CNKSR2	X	4
male	ESCA	COL4A5	X	8
male	ESCA	COL4A6	X	4
male	ESCA	CPXCR1	X	4
male	ESCA	CRLF2	X	1
male	ESCA	CSAG2	X	1
male	ESCA	CSAG4	X	1
male	ESCA	CSF2RA	X	4
male	ESCA	CSTF2	X	1
male	ESCA	CT45A1	X	1
male	ESCA	CT47B1	X	2
male	ESCA	CT55	X	1
male	ESCA	CTAG2	X	1
male	ESCA	CUL4B	X	2
male	ESCA	CXCR3	X	1
male	ESCA	CXorf22	X	1
male	ESCA	CXorf30	X	3
male	ESCA	CXorf36	X	1
male	ESCA	CXorf40A	X	1
male	ESCA	CXorf56	X	1
male	ESCA	CXorf66	X	1
male	ESCA	CXorf67	X	1
male	ESCA	CYBB	X	2
male	ESCA	CYLC1	X	6
male	ESCA	CYSLTR1	X	1
male	ESCA	DACH2	X	5
male	ESCA	DCAF12L1	X	4
male	ESCA	DCAF12L2	X	5
male	ESCA	DCAF8L1	X	1
male	ESCA	DCAF8L2	X	1
male	ESCA	DCX	X	6
male	ESCA	DDX26B	X	1
male	ESCA	DDX3X	X	6
male	ESCA	DGKK	X	5
male	ESCA	DHRSX	X	1
male	ESCA	DIAPH2	X	6
male	ESCA	DLG3	X	2
male	ESCA	DMD	X	18
male	ESCA	DNASE1L1	X	1
male	ESCA	DOCK11	X	6
male	ESCA	DRP2	X	4
male	ESCA	DUSP9	X	1
male	ESCA	DYNLT3	X	1
male	ESCA	EDA	X	3
male	ESCA	EDA2R	X	3
male	ESCA	EFHC2	X	3
male	ESCA	EFNB1	X	1
male	ESCA	EGFL6	X	2
male	ESCA	EIF1AX	X	3
male	ESCA	EIF2S3	X	1
male	ESCA	ELF4	X	1
male	ESCA	ELK1	X	4
male	ESCA	EMD	X	1
male	ESCA	ENOX2	X	2
male	ESCA	ESX1	X	2
male	ESCA	F8	X	7
male	ESCA	F9	X	1
male	ESCA	FAAH2	X	1
male	ESCA	FAM120C	X	4
male	ESCA	FAM122B	X	1
male	ESCA	FAM122C	X	1
male	ESCA	FAM127A	X	1
male	ESCA	FAM133A	X	5
male	ESCA	FAM155B	X	2
male	ESCA	FAM199X	X	2
male	ESCA	FAM46D	X	9
male	ESCA	FAM47A	X	5
male	ESCA	FAM47C	X	10
male	ESCA	FAM50A	X	1
male	ESCA	FAM9A	X	1
male	ESCA	FAM9B	X	1
male	ESCA	FAM9C	X	1
male	ESCA	FANCB	X	1
male	ESCA	FATE1	X	2
male	ESCA	FGF13	X	4
male	ESCA	FHL1	X	3
male	ESCA	FIGF	X	2
male	ESCA	FLNA	X	2
male	ESCA	FMR1	X	2
male	ESCA	FMR1NB	X	1
male	ESCA	FOXP3	X	1
male	ESCA	FOXR2	X	2
male	ESCA	FRMD7	X	2
male	ESCA	FRMPD3	X	1
male	ESCA	FRMPD4	X	4
male	ESCA	GAB3	X	2
male	ESCA	GABRA3	X	2
male	ESCA	GABRE	X	4
male	ESCA	GAGE10	X	1
male	ESCA	GAGE2E	X	1
male	ESCA	GATA1	X	2
male	ESCA	GDI1	X	1
male	ESCA	GEMIN8	X	1
male	ESCA	GK	X	1
male	ESCA	GLOD5	X	2
male	ESCA	GLRA2	X	3
male	ESCA	GLUD2	X	1
male	ESCA	GPC4	X	1
male	ESCA	GPM6B	X	1
male	ESCA	GPR101	X	1
male	ESCA	GPR112	X	5
male	ESCA	GPR173	X	3
male	ESCA	GPR174	X	3
male	ESCA	GPR34	X	1
male	ESCA	GPR50	X	1
male	ESCA	GPR64	X	1
male	ESCA	GPRASP1	X	4
male	ESCA	GPRASP2	X	2
male	ESCA	GRIA3	X	7
male	ESCA	GRPR	X	2
male	ESCA	GS1-256O22.5	X	1
male	ESCA	GS1-309P15.2	X	4
male	ESCA	GSPT2	X	1
male	ESCA	GYG2	X	1
male	ESCA	H2BFWT	X	1
male	ESCA	H3F3AP5	X	2
male	ESCA	HAUS7	X	1
male	ESCA	HCCS	X	2
male	ESCA	HCFC1	X	3
male	ESCA	HDAC6	X	3
male	ESCA	HDHD1	X	1
male	ESCA	HEPH	X	5
male	ESCA	HMGN5	X	2
male	ESCA	HNRNPH2	X	2
male	ESCA	HS6ST2	X	3
male	ESCA	HTATSF1	X	1
male	ESCA	HTR2C	X	4
male	ESCA	HUWE1	X	13
male	ESCA	IDH3G	X	1
male	ESCA	IGBP1	X	1
male	ESCA	IGSF1	X	5
male	ESCA	IKBKG	X	1
male	ESCA	IL13RA1	X	1
male	ESCA	IL13RA2	X	1
male	ESCA	IL1RAPL1	X	1
male	ESCA	IL1RAPL2	X	2
male	ESCA	IL2RG	X	3
male	ESCA	IL9R	X	4
male	ESCA	IQSEC2	X	2
male	ESCA	IRAK1	X	2
male	ESCA	IRS4	X	3
male	ESCA	ITGB1BP2	X	1
male	ESCA	ITIH6	X	1
male	ESCA	JADE3	X	3
male	ESCA	KAL1	X	1
male	ESCA	KCND1	X	2
male	ESCA	KDM5C	X	1
male	ESCA	KDM6A	X	8
male	ESCA	KIAA1210	X	4
male	ESCA	KIAA2022	X	10
male	ESCA	KIF4A	X	2
male	ESCA	KLF8	X	1
male	ESCA	KLHL13	X	1
male	ESCA	KLHL15	X	1
male	ESCA	KLHL4	X	2
male	ESCA	L1CAM	X	4
male	ESCA	LAMP2	X	1
male	ESCA	LAS1L	X	1
male	ESCA	LDOC1	X	1
male	ESCA	LONRF3	X	1
male	ESCA	LPAR4	X	6
male	ESCA	MAGEA1	X	3
male	ESCA	MAGEA10	X	2
male	ESCA	MAGEA11	X	1
male	ESCA	MAGEA12	X	2
male	ESCA	MAGEA3	X	2
male	ESCA	MAGEA4	X	1
male	ESCA	MAGEA5	X	2
male	ESCA	MAGEA6	X	1
male	ESCA	MAGEA8	X	1
male	ESCA	MAGEA9B	X	2
male	ESCA	MAGEB1	X	1
male	ESCA	MAGEB10	X	2
male	ESCA	MAGEB2	X	3
male	ESCA	MAGEB3	X	1
male	ESCA	MAGEB4	X	5
male	ESCA	MAGEB5	X	3
male	ESCA	MAGEB6	X	2
male	ESCA	MAGEB6P1	X	1
male	ESCA	MAGEC1	X	5
male	ESCA	MAGEC2	X	2
male	ESCA	MAGEC3	X	2
male	ESCA	MAGED1	X	2
male	ESCA	MAGED2	X	1
male	ESCA	MAGEE1	X	6
male	ESCA	MAGEE2	X	5
male	ESCA	MAGT1	X	1
male	ESCA	MAMLD1	X	6
male	ESCA	MAOA	X	2
male	ESCA	MAOB	X	3
male	ESCA	MAP2K4P1	X	2
male	ESCA	MAP3K15	X	1
male	ESCA	MAP7D2	X	3
male	ESCA	MBTPS2	X	4
male	ESCA	MCF2	X	5
male	ESCA	MCTS1	X	1
male	ESCA	MECP2	X	9
male	ESCA	MED12	X	2
male	ESCA	MED14	X	3
male	ESCA	MID1	X	2
male	ESCA	MID2	X	1
male	ESCA	MIR1468	X	2
male	ESCA	MIR221	X	1
male	ESCA	MIR222	X	1
male	ESCA	MIR363	X	1
male	ESCA	MIR3672	X	1
male	ESCA	MIR506	X	1
male	ESCA	MIR507	X	1
male	ESCA	MIR509-1	X	2
male	ESCA	MIR509-2	X	1
male	ESCA	MIR509-3	X	1
male	ESCA	MIR513C	X	1
male	ESCA	MIR514A2	X	1
male	ESCA	MIR548I4	X	1
male	ESCA	MIR892A	X	1
male	ESCA	MMGT1	X	1
male	ESCA	MORC4	X	1
male	ESCA	MOSPD2	X	4
male	ESCA	MPP1	X	1
male	ESCA	MSN	X	3
male	ESCA	MTM1	X	1
male	ESCA	MTMR1	X	1
male	ESCA	MTMR8	X	1
male	ESCA	MUM1L1	X	7
male	ESCA	MXRA5	X	5
male	ESCA	NAP1L2	X	1
male	ESCA	NAP1L3	X	5
male	ESCA	NAP1L6	X	1
male	ESCA	NDUFA1	X	1
male	ESCA	NHS	X	4
male	ESCA	NHSL2	X	4
male	ESCA	NKRF	X	5
male	ESCA	NLGN3	X	2
male	ESCA	NLGN4X	X	5
male	ESCA	NONO	X	1
male	ESCA	NOX1	X	1
male	ESCA	NR0B1	X	1
male	ESCA	NRK	X	8
male	ESCA	NUDT10	X	1
male	ESCA	NXF2B	X	1
male	ESCA	NXF3	X	1
male	ESCA	NXF4	X	2
male	ESCA	NXF5	X	2
male	ESCA	NXT2	X	3
male	ESCA	OFD1	X	3
male	ESCA	OGT	X	3
male	ESCA	OPHN1	X	1
male	ESCA	OR13H1	X	1
male	ESCA	OTC	X	1
male	ESCA	P2RY10	X	3
male	ESCA	P2RY4	X	1
male	ESCA	P2RY8	X	2
male	ESCA	PABPC1L2A	X	2
male	ESCA	PABPC5	X	11
male	ESCA	PAGE1	X	1
male	ESCA	PAK3	X	1
male	ESCA	PASD1	X	5
male	ESCA	PBDC1	X	2
male	ESCA	PCDH11X	X	14
male	ESCA	PCDH19	X	5
male	ESCA	PCYT1B	X	4
male	ESCA	PDK3	X	1
male	ESCA	PDZD4	X	3
male	ESCA	PFKFB1	X	3
male	ESCA	PGK1	X	4
male	ESCA	PHF6	X	5
male	ESCA	PHF8	X	7
male	ESCA	PHKA1	X	5
male	ESCA	PHKA2	X	4
male	ESCA	PIM2	X	2
male	ESCA	PIR	X	3
male	ESCA	PLAC1	X	1
male	ESCA	PLP1	X	2
male	ESCA	PLP2	X	1
male	ESCA	PLXNA3	X	1
male	ESCA	PLXNB3	X	5
male	ESCA	PNCK	X	1
male	ESCA	PNMA3	X	2
male	ESCA	PNMA5	X	1
male	ESCA	PNMA6A	X	2
male	ESCA	POF1B	X	3
male	ESCA	PORCN	X	1
male	ESCA	POU3F4	X	2
male	ESCA	PPEF1	X	1
male	ESCA	PPP1R3F	X	1
male	ESCA	PPP2R3B	X	2
male	ESCA	PQBP1	X	4
male	ESCA	PRDX4	X	1
male	ESCA	PRPS1	X	1
male	ESCA	PRPS2	X	2
male	ESCA	PRR32	X	1
male	ESCA	PRRG1	X	1
male	ESCA	PRRG3	X	1
male	ESCA	PTCHD1	X	2
male	ESCA	RAB33A	X	1
male	ESCA	RAB40A	X	1
male	ESCA	RAB40AL	X	1
male	ESCA	RAP2C	X	3
male	ESCA	RBBP7	X	4
male	ESCA	RBM10	X	3
male	ESCA	RBMX	X	2
male	ESCA	RBMX2	X	1
male	ESCA	RBMXL3	X	8
male	ESCA	RENBP	X	2
male	ESCA	REPS2	X	3
male	ESCA	RGAG1	X	1
male	ESCA	RGAG4	X	4
male	ESCA	RGN	X	1
male	ESCA	RIBC1	X	2
male	ESCA	RLIM	X	2
male	ESCA	RNF113A	X	1
male	ESCA	RNF128	X	2
male	ESCA	RP11-1007I13.4	X	2
male	ESCA	RP11-364B14.1	X	1
male	ESCA	RP11-382F24.2	X	1
male	ESCA	RP11-706O15.3	X	1
male	ESCA	RP1-171K16.5	X	1
male	ESCA	RP1-241P17.4	X	1
male	ESCA	RP13-33H18.1	X	2
male	ESCA	RPA4	X	3
male	ESCA	RPL10	X	2
male	ESCA	RPL39	X	1
male	ESCA	RPS6KA6	X	4
male	ESCA	RRAGB	X	2
male	ESCA	RS1	X	2
male	ESCA	SAGE1	X	3
male	ESCA	SAT1	X	2
male	ESCA	SATL1	X	3
male	ESCA	SCML2	X	1
male	ESCA	2006-09-01	X	1
male	ESCA	SERPINA7	X	1
male	ESCA	SH3BGRL	X	1
male	ESCA	SH3KBP1	X	3
male	ESCA	SHROOM2	X	6
male	ESCA	SHROOM4	X	2
male	ESCA	SLC10A3	X	2
male	ESCA	SLC16A2	X	4
male	ESCA	SLC25A43	X	1
male	ESCA	SLC25A5	X	2
male	ESCA	SLC35A2	X	2
male	ESCA	SLC6A14	X	3
male	ESCA	SLC7A3	X	3
male	ESCA	SLC9A6	X	1
male	ESCA	SLC9A7	X	1
male	ESCA	SLITRK2	X	10
male	ESCA	SLITRK4	X	8
male	ESCA	SMARCA1	X	2
male	ESCA	SMIM10	X	1
male	ESCA	SMIM10L2B	X	1
male	ESCA	SMS	X	2
male	ESCA	SOWAHD	X	2
male	ESCA	SOX3	X	1
male	ESCA	SPANXA2-OT1	X	2
male	ESCA	SPANXB1	X	4
male	ESCA	SPANXC	X	3
male	ESCA	SPANXN1	X	1
male	ESCA	SPANXN2	X	1
male	ESCA	SPANXN3	X	4
male	ESCA	SPIN4	X	2
male	ESCA	SPRY3	X	6
male	ESCA	SRPK3	X	3
male	ESCA	SRPX	X	2
male	ESCA	SSX1	X	1
male	ESCA	SSX2	X	1
male	ESCA	SSX5	X	1
male	ESCA	SSX6	X	1
male	ESCA	SSX8	X	1
male	ESCA	STAG2	X	4
male	ESCA	STARD8	X	4
male	ESCA	STK26	X	1
male	ESCA	SUPT20HL1	X	2
male	ESCA	SUPT20HL2	X	2
male	ESCA	SUV39H1	X	1
male	ESCA	SYAP1	X	1
male	ESCA	SYP	X	1
male	ESCA	SYTL4	X	2
male	ESCA	TAB3	X	1
male	ESCA	TAF1	X	4
male	ESCA	TAF7L	X	2
male	ESCA	TAZ	X	1
male	ESCA	TBC1D25	X	1
male	ESCA	TBC1D8B	X	3
male	ESCA	TBL1X	X	2
male	ESCA	TBX22	X	3
male	ESCA	TCEAL2	X	2
male	ESCA	TCEAL4	X	1
male	ESCA	TCEAL5	X	1
male	ESCA	TCEAL6	X	1
male	ESCA	TCEAL7	X	1
male	ESCA	TCEANC	X	1
male	ESCA	TCP11X2	X	1
male	ESCA	TENM1	X	8
male	ESCA	TEX11	X	5
male	ESCA	TEX13A	X	2
male	ESCA	TFE3	X	1
male	ESCA	TGIF2LX	X	2
male	ESCA	THOC2	X	6
male	ESCA	TKTL1	X	1
male	ESCA	TLR7	X	1
male	ESCA	TLR8	X	1
male	ESCA	TMEM164	X	1
male	ESCA	TMEM255A	X	2
male	ESCA	TMEM257	X	6
male	ESCA	TMEM47	X	4
male	ESCA	TMLHE	X	1
male	ESCA	TREX2	X	1
male	ESCA	TRO	X	3
male	ESCA	TRPC5	X	3
male	ESCA	TSC22D3	X	1
male	ESCA	TSIX	X	2
male	ESCA	TSPAN6	X	2
male	ESCA	TSPAN7	X	1
male	ESCA	TSPYL2	X	1
male	ESCA	TXLNG	X	2
male	ESCA	U82695.9	X	1
male	ESCA	UBA1	X	2
male	ESCA	UBE2A	X	3
male	ESCA	UBE2NL	X	3
male	ESCA	UBL4A	X	1
male	ESCA	UBQLN2	X	5
male	ESCA	UPF3B	X	1
male	ESCA	UPRT	X	1
male	ESCA	USP11	X	2
male	ESCA	USP26	X	4
male	ESCA	USP27X	X	2
male	ESCA	USP51	X	2
male	ESCA	USP9X	X	7
male	ESCA	VBP1	X	1
male	ESCA	VCX3A	X	2
male	ESCA	VCX3B	X	2
male	ESCA	VDAC1P1	X	1
male	ESCA	VSIG1	X	1
male	ESCA	VSIG4	X	3
male	ESCA	WASH6P	X	15
male	ESCA	WBP5	X	1
male	ESCA	WDR13	X	2
male	ESCA	WDR44	X	2
male	ESCA	WNK3	X	4
male	ESCA	WWC3	X	4
male	ESCA	XAGE2	X	1
male	ESCA	XIAP	X	1
male	ESCA	XIST	X	7
male	ESCA	XPNPEP2	X	1
male	ESCA	XRCC6P5	X	1
male	ESCA	YIPF6	X	1
male	ESCA	Y_RNA	X	1
male	ESCA	Z83819.1	X	1
male	ESCA	ZBED1	X	2
male	ESCA	ZC3H12B	X	7
male	ESCA	ZCCHC12	X	1
male	ESCA	ZCCHC16	X	5
male	ESCA	ZCCHC18	X	2
male	ESCA	ZCCHC5	X	6
male	ESCA	ZDHHC15	X	1
male	ESCA	ZFX	X	1
male	ESCA	ZIC3	X	4
male	ESCA	ZMAT1	X	6
male	ESCA	ZMYM3	X	5
male	ESCA	ZNF185	X	3
male	ESCA	ZNF275	X	2
male	ESCA	ZNF41	X	2
male	ESCA	ZNF711	X	2
male	ESCA	ZNF75D	X	1
male	ESCA	ZNF81	X	2
male	ESCA	ZRSR2	X	1
male	ESCA	ZXDA	X	2
male	ESCA	ZXDB	X	3
male	HNSC	ABCB7	X	5
male	HNSC	ABCD1	X	3
male	HNSC	ACE2	X	2
male	HNSC	ACOT9	X	1
male	HNSC	ACRC	X	4
male	HNSC	ACSL4	X	3
male	HNSC	ACTRT1	X	5
male	HNSC	ADGRG2	X	4
male	HNSC	ADGRG4	X	16
male	HNSC	AFF2	X	12
male	HNSC	AGTR2	X	1
male	HNSC	AIFM1	X	1
male	HNSC	AKAP17A	X	2
male	HNSC	AKAP4	X	5
male	HNSC	ALAS2	X	3
male	HNSC	ALG13	X	2
male	HNSC	AMER1	X	4
male	HNSC	AMOT	X	4
male	HNSC	APEX2	X	1
male	HNSC	APOO	X	1
male	HNSC	APOOL	X	1
male	HNSC	AR	X	6
male	HNSC	ARAF	X	1
male	HNSC	ARHGAP36	X	6
male	HNSC	ARHGAP4	X	5
male	HNSC	ARHGAP6	X	3
male	HNSC	ARHGEF6	X	3
male	HNSC	ARHGEF9	X	4
male	HNSC	ARL13A	X	1
male	HNSC	ARMCX2	X	2
male	HNSC	ARMCX5	X	2
male	HNSC	ARMCX6	X	1
male	HNSC	ARR3	X	2
male	HNSC	ARSD	X	2
male	HNSC	ARSE	X	3
male	HNSC	ARSF	X	3
male	HNSC	ARSH	X	1
male	HNSC	ARX	X	1
male	HNSC	ASB12	X	1
male	HNSC	ASB9	X	1
male	HNSC	ASMT	X	3
male	HNSC	ASMTL	X	4
male	HNSC	ATG4A	X	1
male	HNSC	ATP11C	X	2
male	HNSC	ATP1B4	X	2
male	HNSC	ATP2B3	X	8
male	HNSC	ATP6AP1	X	2
male	HNSC	ATP6AP2	X	2
male	HNSC	ATP7A	X	4
male	HNSC	ATRX	X	9
male	HNSC	ATXN3L	X	1
male	HNSC	AWAT1	X	1
male	HNSC	AWAT2	X	1
male	HNSC	BCOR	X	4
male	HNSC	BCORL1	X	10
male	HNSC	BEND2	X	10
male	HNSC	BEX1	X	1
male	HNSC	BEX2	X	1
male	HNSC	BEX4	X	1
male	HNSC	BEX5	X	2
male	HNSC	BHLHB9	X	3
male	HNSC	BMP15	X	1
male	HNSC	BMX	X	1
male	HNSC	BRCC3	X	1
male	HNSC	BRDTP1	X	3
male	HNSC	BRS3	X	3
male	HNSC	BRWD3	X	7
male	HNSC	BTK	X	4
male	HNSC	C1GALT1C1	X	1
male	HNSC	CA5B	X	1
male	HNSC	CA5BP1	X	1
male	HNSC	CACNA1F	X	7
male	HNSC	CAPN6	X	4
male	HNSC	CASK	X	3
male	HNSC	CCDC22	X	1
male	HNSC	CCNB3	X	6
male	HNSC	CD40LG	X	2
male	HNSC	CDKL5	X	4
male	HNSC	CDR1	X	5
male	HNSC	CDX4	X	1
male	HNSC	CENPI	X	1
male	HNSC	CFAP47	X	9
male	HNSC	CFP	X	1
male	HNSC	CHM	X	1
male	HNSC	CHRDL1	X	1
male	HNSC	CHST7	X	1
male	HNSC	CITED1	X	1
male	HNSC	CLCN4	X	2
male	HNSC	CLCN5	X	1
male	HNSC	CLDN2	X	2
male	HNSC	CNGA2	X	7
male	HNSC	CNKSR2	X	8
male	HNSC	COL4A5	X	9
male	HNSC	COL4A6	X	3
male	HNSC	CPXCR1	X	5
male	HNSC	CRLF2	X	1
male	HNSC	CSF2RA	X	1
male	HNSC	CSTF2	X	2
male	HNSC	CT45A1	X	3
male	HNSC	CT45A3	X	1
male	HNSC	CT47B1	X	4
male	HNSC	CT55	X	1
male	HNSC	CT83	X	1
male	HNSC	CTAG2	X	1
male	HNSC	CTPS2	X	2
male	HNSC	CUL4B	X	1
male	HNSC	CXCR3	X	1
male	HNSC	CXorf21	X	4
male	HNSC	CXorf22	X	5
male	HNSC	CXorf23	X	1
male	HNSC	CXorf36	X	1
male	HNSC	CXorf38	X	1
male	HNSC	CXorf40A	X	2
male	HNSC	CXorf40B	X	2
male	HNSC	CXorf56	X	1
male	HNSC	CXorf57	X	5
male	HNSC	CXorf58	X	3
male	HNSC	CXorf66	X	2
male	HNSC	CYBB	X	1
male	HNSC	CYLC1	X	3
male	HNSC	CYSLTR1	X	1
male	HNSC	DACH2	X	5
male	HNSC	DCAF12L1	X	9
male	HNSC	DCAF12L2	X	6
male	HNSC	DCAF8L1	X	3
male	HNSC	DCAF8L2	X	1
male	HNSC	DCX	X	3
male	HNSC	DDX26B	X	4
male	HNSC	DDX3X	X	7
male	HNSC	DDX53	X	2
male	HNSC	DGAT2L6	X	2
male	HNSC	DGKK	X	12
male	HNSC	DIAPH2	X	7
male	HNSC	DMD	X	27
male	HNSC	DOCK11	X	7
male	HNSC	DRP2	X	6
male	HNSC	DUSP21	X	1
male	HNSC	DUSP9	X	1
male	HNSC	EDA2R	X	1
male	HNSC	EFHC2	X	1
male	HNSC	EFNB1	X	2
male	HNSC	EIF1AX	X	1
male	HNSC	EIF2S3	X	1
male	HNSC	ELF4	X	7
male	HNSC	ELK1	X	1
male	HNSC	EMD	X	1
male	HNSC	ENOX2	X	2
male	HNSC	ERCC6L	X	4
male	HNSC	ESX1	X	4
male	HNSC	F8	X	3
male	HNSC	F9	X	6
male	HNSC	FAAH2	X	3
male	HNSC	FAM120C	X	2
male	HNSC	FAM122C	X	1
male	HNSC	FAM127A	X	1
male	HNSC	FAM127C	X	3
male	HNSC	FAM133A	X	6
male	HNSC	FAM199X	X	1
male	HNSC	FAM3A	X	1
male	HNSC	FAM46D	X	2
male	HNSC	FAM47A	X	10
male	HNSC	FAM47B	X	9
[truncated: 4,281 more rows]

## Sheet: 6. Male X chr. STRING
SEX	CANCER	GENE	Chromosome	N.M.
male	BLCA	AGTR2	X	1
male	BLCA	AIFM1	X	2
male	BLCA	APEX2	X	1
male	BLCA	AR	X	6
male	BLCA	ARAF	X	2
male	BLCA	ARX	X	1
male	BLCA	ATP7A	X	4
male	BLCA	ATRX	X	13
male	BLCA	BMX	X	6
male	BLCA	BRCC3	X	1
male	BLCA	BTK	X	4
male	BLCA	CD40LG	X	1
male	BLCA	CDK16	X	4
male	BLCA	CUL4B	X	5
male	BLCA	CXCR3	X	3
male	BLCA	DCX	X	2
male	BLCA	DDX3X	X	8
male	BLCA	DDX53	X	3
male	BLCA	DKC1	X	1
male	BLCA	EDA	X	4
male	BLCA	EDA2R	X	1
male	BLCA	EFNB1	X	1
male	BLCA	ELF4	X	4
male	BLCA	FGF13	X	7
male	BLCA	FIGF	X	2
male	BLCA	FLNA	X	6
male	BLCA	FOXO4	X	1
male	BLCA	FOXP3	X	1
male	BLCA	GATA1	X	1
male	BLCA	GNL3L	X	5
male	BLCA	GPC3	X	1
male	BLCA	HCCS	X	3
male	BLCA	HDAC6	X	7
male	BLCA	HDAC8	X	4
male	BLCA	HPRT1	X	1
male	BLCA	HUWE1	X	15
male	BLCA	IKBKG	X	1
male	BLCA	IL2RG	X	5
male	BLCA	IRAK1	X	2
male	BLCA	KDM6A	X	84
male	BLCA	MAGEA1	X	1
male	BLCA	MAGEA3	X	2
male	BLCA	MAGEA4	X	1
male	BLCA	MAGEC2	X	2
male	BLCA	MAGED2	X	3
male	BLCA	MAGEE1	X	5
male	BLCA	MECP2	X	2
male	BLCA	MED12	X	12
male	BLCA	NKRF	X	1
male	BLCA	NOX1	X	4
male	BLCA	NR0B1	X	2
male	BLCA	OTUD5	X	1
male	BLCA	PAK3	X	7
male	BLCA	PDZD4	X	6
male	BLCA	PGK1	X	1
male	BLCA	PLAC1	X	1
male	BLCA	PLP1	X	1
male	BLCA	POLA1	X	3
male	BLCA	PPEF1	X	2
male	BLCA	PSMD10	X	1
male	BLCA	RNF128	X	4
male	BLCA	RPS6KA3	X	4
male	BLCA	SEPT6	X	2
male	BLCA	SMARCA1	X	6
male	BLCA	STAG2	X	45
male	BLCA	SYP	X	2
male	BLCA	TAF1	X	7
male	BLCA	TAF9B	X	2
male	BLCA	TIMP1	X	1
male	BLCA	TREX2	X	2
male	BLCA	UBA1	X	1
male	BLCA	UBE2A	X	3
male	BLCA	UBQLN2	X	5
male	BLCA	USP11	X	5
male	BLCA	UTP14A	X	6
male	BLCA	XIAP	X	2
male	BLCA	YY2	X	2
male	BLCA	ZBTB33	X	3
male	COAD	AGTR2	X	6
male	COAD	AIFM1	X	5
male	COAD	APEX2	X	1
male	COAD	AR	X	8
male	COAD	ARAF	X	5
male	COAD	ARX	X	1
male	COAD	ATP7A	X	6
male	COAD	ATRX	X	5
male	COAD	BMX	X	1
male	COAD	BRCC3	X	1
male	COAD	BTK	X	5
male	COAD	CD40LG	X	3
male	COAD	CDK16	X	3
male	COAD	CUL4B	X	1
male	COAD	CXCR3	X	1
male	COAD	CYBB	X	2
male	COAD	DCX	X	8
male	COAD	DDX3X	X	3
male	COAD	DDX53	X	2
male	COAD	DKC1	X	2
male	COAD	EDA	X	3
male	COAD	EDA2R	X	2
male	COAD	EFNB1	X	2
male	COAD	ELF4	X	1
male	COAD	FGF13	X	7
male	COAD	FIGF	X	2
male	COAD	FLNA	X	8
male	COAD	FOXO4	X	1
male	COAD	FOXP3	X	1
male	COAD	GATA1	X	3
male	COAD	GNL3L	X	2
male	COAD	GPC3	X	5
male	COAD	HDAC6	X	3
male	COAD	HDAC8	X	1
male	COAD	HPRT1	X	2
male	COAD	HUWE1	X	14
male	COAD	IL2RG	X	2
male	COAD	IRAK1	X	2
male	COAD	KDM6A	X	4
male	COAD	MAGEA1	X	4
male	COAD	MAGEA3	X	7
male	COAD	MAGEA4	X	2
male	COAD	MAGEC2	X	1
male	COAD	MAGED2	X	6
male	COAD	MAGEE1	X	7
male	COAD	MAGEH1	X	4
male	COAD	MECP2	X	2
male	COAD	MED12	X	11
male	COAD	MSN	X	4
male	COAD	NKRF	X	3
male	COAD	NOX1	X	4
male	COAD	NR0B1	X	6
male	COAD	OTUD5	X	2
male	COAD	PAK3	X	6
male	COAD	PDZD4	X	4
male	COAD	PGK1	X	3
male	COAD	PLAC1	X	2
male	COAD	PLP1	X	1
male	COAD	POLA1	X	3
male	COAD	PPEF1	X	5
male	COAD	RNF128	X	2
male	COAD	SAT1	X	3
male	COAD	SEPT6	X	2
male	COAD	SMARCA1	X	9
male	COAD	STAG2	X	5
male	COAD	TAF1	X	7
male	COAD	TIMP1	X	1
male	COAD	UBA1	X	1
male	COAD	UBE2A	X	1
male	COAD	UBQLN2	X	4
male	COAD	USP11	X	3
male	COAD	UTP14A	X	4
male	COAD	XIAP	X	2
male	COAD	YY2	X	2
male	COAD	ZBTB33	X	9
male	ESCA	AGTR2	X	3
male	ESCA	AIFM1	X	2
male	ESCA	APEX2	X	1
male	ESCA	AR	X	4
male	ESCA	ARAF	X	2
male	ESCA	ARX	X	2
male	ESCA	ATP7A	X	1
male	ESCA	ATRX	X	5
male	ESCA	BMX	X	3
male	ESCA	BTK	X	1
male	ESCA	CD40LG	X	1
male	ESCA	CDK16	X	1
male	ESCA	CUL4B	X	2
male	ESCA	CXCR3	X	1
male	ESCA	CYBB	X	2
male	ESCA	DCX	X	6
male	ESCA	DDX3X	X	6
male	ESCA	EDA	X	3
male	ESCA	EDA2R	X	3
male	ESCA	EFNB1	X	1
male	ESCA	ELF4	X	1
male	ESCA	FGF13	X	4
male	ESCA	FIGF	X	2
male	ESCA	FLNA	X	2
male	ESCA	FOXP3	X	1
male	ESCA	GATA1	X	2
male	ESCA	HCCS	X	2
male	ESCA	HDAC6	X	3
male	ESCA	HUWE1	X	13
male	ESCA	IKBKG	X	1
male	ESCA	IL2RG	X	3
male	ESCA	IRAK1	X	2
male	ESCA	KDM6A	X	8
male	ESCA	MAGEA1	X	3
male	ESCA	MAGEA3	X	2
male	ESCA	MAGEA4	X	1
male	ESCA	MAGEC2	X	2
male	ESCA	MAGED2	X	1
male	ESCA	MAGEE1	X	6
male	ESCA	MECP2	X	9
male	ESCA	MED12	X	2
male	ESCA	MSN	X	3
male	ESCA	NKRF	X	5
male	ESCA	NOX1	X	1
male	ESCA	NR0B1	X	1
male	ESCA	PAK3	X	1
male	ESCA	PDZD4	X	3
male	ESCA	PGK1	X	4
male	ESCA	PLAC1	X	1
male	ESCA	PLP1	X	2
male	ESCA	PPEF1	X	1
male	ESCA	RNF128	X	2
male	ESCA	SAT1	X	2
male	ESCA	SEPT6	X	1
male	ESCA	SMARCA1	X	2
male	ESCA	STAG2	X	4
male	ESCA	SUV39H1	X	1
male	ESCA	SYP	X	1
male	ESCA	TAF1	X	4
male	ESCA	TREX2	X	1
male	ESCA	TSC22D3	X	1
male	ESCA	UBA1	X	2
male	ESCA	UBE2A	X	3
male	ESCA	UBQLN2	X	5
male	ESCA	USP11	X	2
male	ESCA	XIAP	X	1
male	HNSC	AGTR2	X	1
male	HNSC	AIFM1	X	1
male	HNSC	APEX2	X	1
male	HNSC	AR	X	6
male	HNSC	ARAF	X	1
male	HNSC	ARX	X	1
male	HNSC	ATP7A	X	4
male	HNSC	ATRX	X	9
male	HNSC	BMX	X	1
male	HNSC	BRCC3	X	1
male	HNSC	BTK	X	4
male	HNSC	CD40LG	X	2
male	HNSC	CITED1	X	1
male	HNSC	CUL4B	X	1
male	HNSC	CXCR3	X	1
male	HNSC	CYBB	X	1
male	HNSC	DCX	X	3
male	HNSC	DDX3X	X	7
male	HNSC	DDX53	X	2
male	HNSC	EDA2R	X	1
male	HNSC	EFNB1	X	2
male	HNSC	ELF4	X	7
male	HNSC	FGF13	X	2
male	HNSC	FLNA	X	11
male	HNSC	FOXO4	X	1
male	HNSC	FOXP3	X	1
male	HNSC	GATA1	X	1
male	HNSC	GNL3L	X	1
male	HNSC	GPC3	X	4
male	HNSC	HDAC6	X	1
male	HNSC	HPRT1	X	1
male	HNSC	HUWE1	X	28
male	HNSC	IRAK1	X	3
male	HNSC	KDM6A	X	16
male	HNSC	MAGEA3	X	3
male	HNSC	MAGEA4	X	4
male	HNSC	MAGEC2	X	5
male	HNSC	MAGED2	X	3
male	HNSC	MAGEE1	X	3
male	HNSC	MAGEH1	X	2
male	HNSC	MED12	X	7
male	HNSC	MSN	X	2
male	HNSC	NKRF	X	2
male	HNSC	NOX1	X	2
male	HNSC	NR0B1	X	3
male	HNSC	OTUD5	X	2
male	HNSC	PAK3	X	4
male	HNSC	PDZD4	X	1
male	HNSC	PGK1	X	2
male	HNSC	PLAC1	X	3
male	HNSC	PLP1	X	2
male	HNSC	PPEF1	X	4
male	HNSC	PSMD10	X	1
male	HNSC	RNF128	X	2
male	HNSC	RPS6KA3	X	2
male	HNSC	SAT1	X	2
male	HNSC	SEPT6	X	1
male	HNSC	SMARCA1	X	1
male	HNSC	STAG2	X	2
male	HNSC	SUV39H1	X	2
male	HNSC	SYP	X	1
male	HNSC	TAF1	X	5
male	HNSC	TIMP1	X	1
male	HNSC	TREX2	X	1
male	HNSC	TSC22D3	X	1
male	HNSC	UBA1	X	2
male	HNSC	UBQLN2	X	2
male	HNSC	USP11	X	4
male	HNSC	UTP14A	X	2
male	HNSC	XIAP	X	1
male	HNSC	YY2	X	3
male	HNSC	ZBTB33	X	1
male	LGG	ATP7A	X	1
male	LGG	ATRX	X	105
male	LGG	CDK16	X	2
male	LGG	CUL4B	X	2
male	LGG	DDX3X	X	1
male	LGG	GPC3	X	1
male	LGG	HCCS	X	2
male	LGG	MAGEE1	X	1
male	LGG	SMARCA1	X	1
male	LGG	STAG2	X	1
male	LGG	TAF1	X	2
male	LGG	UBA1	X	1
male	LGG	USP11	X	1
male	LGG	XIAP	X	1
male	LGG	ZBTB33	X	2
male	LIHC	AGTR2	X	3
male	LIHC	AIFM1	X	2
male	LIHC	APEX2	X	1
male	LIHC	AR	X	1
male	LIHC	ARAF	X	2
male	LIHC	ARX	X	3
male	LIHC	ATP7A	X	2
male	LIHC	ATRX	X	4
male	LIHC	BMX	X	1
male	LIHC	BRCC3	X	2
male	LIHC	CD40LG	X	1
male	LIHC	CITED1	X	1
male	LIHC	CUL4B	X	1
male	LIHC	CXCR3	X	2
male	LIHC	DCX	X	1
male	LIHC	DDX53	X	2
male	LIHC	DKC1	X	1
male	LIHC	EDA	X	1
male	LIHC	ELF4	X	1
male	LIHC	FGF13	X	1
male	LIHC	FLNA	X	1
male	LIHC	FOXP3	X	1
male	LIHC	GPC3	X	1
male	LIHC	HCCS	X	1
male	LIHC	HDAC6	X	3
male	LIHC	HDAC8	X	2
male	LIHC	HUWE1	X	8
male	LIHC	IKBKG	X	1
male	LIHC	IRAK1	X	2
male	LIHC	KDM6A	X	3
male	LIHC	MAGEA1	X	2
male	LIHC	MAGEA4	X	1
male	LIHC	MAGEC2	X	2
male	LIHC	MAGEE1	X	1
male	LIHC	MAGEH1	X	1
male	LIHC	MECP2	X	2
male	LIHC	MED12	X	5
male	LIHC	NR0B1	X	3
male	LIHC	OTUD5	X	2
male	LIHC	PAK3	X	3
male	LIHC	PDZD4	X	2
male	LIHC	PGK1	X	1
male	LIHC	PLAC1	X	2
male	LIHC	PLP1	X	4
male	LIHC	POLA1	X	2
male	LIHC	PPEF1	X	1
male	LIHC	RNF128	X	1
male	LIHC	RPS6KA3	X	9
male	LIHC	SEPT6	X	3
male	LIHC	SMARCA1	X	3
male	LIHC	STAG2	X	3
male	LIHC	SUV39H1	X	1
male	LIHC	TAF1	X	6
male	LIHC	TAF9B	X	2
male	LIHC	UBA1	X	2
male	LIHC	UBQLN2	X	3
male	LIHC	UTP14A	X	1
male	LIHC	ZBTB33	X	1
male	LUAD	AGTR2	X	3
male	LUAD	AR	X	2
male	LUAD	ARAF	X	3
male	LUAD	ATP7A	X	8
male	LUAD	ATRX	X	8
male	LUAD	BMX	X	2
male	LUAD	BRCC3	X	2
male	LUAD	BTK	X	8
male	LUAD	CD40LG	X	4
male	LUAD	CDK16	X	3
male	LUAD	CITED1	X	1
male	LUAD	CXCR3	X	1
male	LUAD	CYBB	X	3
male	LUAD	DCX	X	7
male	LUAD	DDX3X	X	6
male	LUAD	DDX53	X	1
male	LUAD	DKC1	X	1
male	LUAD	EDA2R	X	3
male	LUAD	FGF13	X	8
male	LUAD	FIGF	X	1
male	LUAD	FLNA	X	6
male	LUAD	GNL3L	X	1
male	LUAD	GPC3	X	5
male	LUAD	HDAC6	X	1
male	LUAD	HDAC8	X	2
male	LUAD	HUWE1	X	20
male	LUAD	IKBKG	X	1
male	LUAD	IRAK1	X	2
male	LUAD	KDM6A	X	6
male	LUAD	MAGEA1	X	2
male	LUAD	MAGEA3	X	4
male	LUAD	MAGEA4	X	2
male	LUAD	MAGEC2	X	6
male	LUAD	MAGED2	X	1
male	LUAD	MAGEE1	X	4
male	LUAD	MAGEH1	X	1
male	LUAD	MECP2	X	2
male	LUAD	MED12	X	7
male	LUAD	MSN	X	3
male	LUAD	NKRF	X	2
male	LUAD	NOX1	X	2
male	LUAD	NR0B1	X	3
male	LUAD	OTUD5	X	2
male	LUAD	PAK3	X	3
male	LUAD	PDZD4	X	3
male	LUAD	PGK1	X	1
male	LUAD	PLAC1	X	2
male	LUAD	PLP1	X	3
male	LUAD	POLA1	X	3
male	LUAD	RNF128	X	3
male	LUAD	RPS6KA3	X	1
male	LUAD	SAT1	X	1
male	LUAD	SEPT6	X	2
male	LUAD	SMARCA1	X	2
male	LUAD	STAG2	X	6
male	LUAD	SUV39H1	X	1
male	LUAD	SYP	X	1
male	LUAD	TAF1	X	3
male	LUAD	TREX2	X	3
male	LUAD	UBA1	X	2
male	LUAD	UBQLN2	X	2
male	LUAD	USP11	X	2
male	LUAD	UTP14A	X	2
male	LUAD	ZBTB33	X	2
male	LUSC	AGTR2	X	5
male	LUSC	AIFM1	X	1
male	LUSC	APEX2	X	1
male	LUSC	AR	X	4
male	LUSC	ARAF	X	3
male	LUSC	ARX	X	2
male	LUSC	ATP7A	X	8
male	LUSC	ATRX	X	10
male	LUSC	BMX	X	4
male	LUSC	BRCC3	X	1
male	LUSC	BTK	X	10
male	LUSC	CD40LG	X	2
male	LUSC	CDK16	X	1
male	LUSC	CITED1	X	2
male	LUSC	CUL4B	X	5
male	LUSC	CYBB	X	13
male	LUSC	DCX	X	13
male	LUSC	DDX3X	X	12
male	LUSC	DDX53	X	7
male	LUSC	EDA	X	1
male	LUSC	EDA2R	X	2
male	LUSC	EFNB1	X	2
male	LUSC	ELF4	X	3
male	LUSC	FGF13	X	4
male	LUSC	FIGF	X	3
male	LUSC	FLNA	X	13
male	LUSC	FOXO4	X	2
male	LUSC	FOXP3	X	2
male	LUSC	GATA1	X	3
male	LUSC	GNL3L	X	2
male	LUSC	GPC3	X	8
male	LUSC	HCCS	X	1
male	LUSC	HDAC6	X	4
male	LUSC	HDAC8	X	1
male	LUSC	HPRT1	X	1
male	LUSC	HUWE1	X	20
male	LUSC	IL2RG	X	1
male	LUSC	IRAK1	X	4
male	LUSC	KDM6A	X	19
male	LUSC	MAGEA1	X	3
male	LUSC	MAGEA3	X	7
male	LUSC	MAGEA4	X	9
male	LUSC	MAGEC2	X	11
male	LUSC	MAGED2	X	1
male	LUSC	MAGEE1	X	17
male	LUSC	MAGEH1	X	1
male	LUSC	MECP2	X	1
male	LUSC	MED12	X	9
male	LUSC	MSN	X	4
male	LUSC	NKRF	X	1
male	LUSC	NOX1	X	4
male	LUSC	NR0B1	X	1
male	LUSC	OTUD5	X	2
male	LUSC	PAK3	X	7
male	LUSC	PDZD4	X	4
male	LUSC	PGK1	X	1
male	LUSC	PLAC1	X	1
male	LUSC	PLP1	X	4
male	LUSC	POLA1	X	7
male	LUSC	PPEF1	X	6
male	LUSC	PSMD10	X	2
male	LUSC	RNF128	X	3
male	LUSC	RPS6KA3	X	6
male	LUSC	SAT1	X	1
male	LUSC	SEPT6	X	1
male	LUSC	SMARCA1	X	6
male	LUSC	STAG2	X	4
male	LUSC	SUV39H1	X	3
male	LUSC	TAF1	X	12
male	LUSC	TAF9B	X	1
male	LUSC	TIMP1	X	1
male	LUSC	TSC22D3	X	1
male	LUSC	UBA1	X	3
male	LUSC	UBQLN2	X	4
male	LUSC	USP11	X	3
male	LUSC	UTP14A	X	4
male	LUSC	XIAP	X	4
male	LUSC	YY2	X	1
male	PAAD	AIFM1	X	1
male	PAAD	ATP7A	X	1
male	PAAD	ATRX	X	1
male	PAAD	BMX	X	1
male	PAAD	CUL4B	X	1
male	PAAD	CYBB	X	1
male	PAAD	DKC1	X	2
male	PAAD	EDA2R	X	1
male	PAAD	ELF4	X	2
male	PAAD	FGF13	X	1
male	PAAD	KDM6A	X	3
male	PAAD	MAGEA3	X	1
male	PAAD	MAGED2	X	1
male	PAAD	MECP2	X	1
male	PAAD	POLA1	X	1
male	PAAD	SMARCA1	X	1
male	PAAD	STAG2	X	1
male	PAAD	TREX2	X	1
male	PAAD	UBQLN2	X	1
male	READ	AGTR2	X	1
male	READ	APEX2	X	2
male	READ	AR	X	2
male	READ	ARX	X	1
male	READ	ATRX	X	4
male	READ	BTK	X	1
male	READ	DCX	X	1
male	READ	EDA	X	1
male	READ	EDA2R	X	1
male	READ	ELF4	X	2
male	READ	FGF13	X	3
male	READ	FIGF	X	1
male	READ	FOXO4	X	1
male	READ	FOXP3	X	1
male	READ	GATA1	X	1
male	READ	GNL3L	X	2
male	READ	GPC3	X	2
male	READ	HDAC6	X	1
male	READ	HUWE1	X	2
male	READ	IKBKG	X	2
male	READ	IL2RG	X	1
male	READ	MAGEA1	X	1
male	READ	MAGEA4	X	1
male	READ	MAGEC2	X	1
male	READ	MAGEE1	X	1
male	READ	MAGEH1	X	1
male	READ	MECP2	X	1
male	READ	MED12	X	3
male	READ	MSN	X	1
male	READ	NKRF	X	1
male	READ	NOX1	X	1
male	READ	NR0B1	X	2
male	READ	PAK3	X	3
male	READ	PDZD4	X	2
male	READ	PGK1	X	1
male	READ	PLP1	X	1
male	READ	POLA1	X	2
male	READ	PPEF1	X	2
male	READ	RPS6KA3	X	1
male	READ	SAT1	X	1
male	READ	SEPT6	X	2
male	READ	SMARCA1	X	5
male	READ	TAF1	X	1
male	READ	TREX2	X	1
male	READ	TSC22D3	X	1
male	READ	UBA1	X	2
male	READ	UBE2A	X	2
male	READ	UBQLN2	X	1
male	READ	USP11	X	1
male	SKCM	AGTR2	X	13
male	SKCM	AIFM1	X	1
male	SKCM	AR	X	8
male	SKCM	ARAF	X	2
male	SKCM	ATP7A	X	6
male	SKCM	ATRX	X	10
male	SKCM	BMX	X	7
male	SKCM	BTK	X	10
male	SKCM	CDK16	X	1
male	SKCM	CITED1	X	1
male	SKCM	CUL4B	X	7
male	SKCM	CXCR3	X	1
male	SKCM	CYBB	X	8
male	SKCM	DCX	X	23
male	SKCM	DDX3X	X	25
male	SKCM	DDX53	X	7
male	SKCM	DKC1	X	2
male	SKCM	EDA	X	4
male	SKCM	EDA2R	X	3
male	SKCM	EFNB1	X	2
male	SKCM	ELF4	X	3
male	SKCM	FGF13	X	8
male	SKCM	FIGF	X	2
male	SKCM	FLNA	X	10
male	SKCM	FOXO4	X	3
male	SKCM	FOXP3	X	2
male	SKCM	GATA1	X	3
male	SKCM	GNL3L	X	1
male	SKCM	GPC3	X	5
male	SKCM	HCCS	X	2
male	SKCM	HDAC6	X	2
male	SKCM	HDAC8	X	1
male	SKCM	HPRT1	X	1
male	SKCM	HUWE1	X	14
male	SKCM	IKBKG	X	1
male	SKCM	IL2RG	X	1
male	SKCM	IRAK1	X	5
male	SKCM	KDM6A	X	2
male	SKCM	MAGEA1	X	10
male	SKCM	MAGEA3	X	16
male	SKCM	MAGEA4	X	15
male	SKCM	MAGEC2	X	26
male	SKCM	MAGEE1	X	10
male	SKCM	MAGEH1	X	2
male	SKCM	MECP2	X	1
male	SKCM	MED12	X	8
male	SKCM	NKRF	X	2
male	SKCM	NOX1	X	7
male	SKCM	NR0B1	X	2
male	SKCM	OTUD5	X	1
male	SKCM	PAK3	X	11
male	SKCM	PDZD4	X	7
male	SKCM	PLAC1	X	2
male	SKCM	PLP1	X	3
male	SKCM	POLA1	X	5
male	SKCM	PPEF1	X	2
male	SKCM	PSMD10	X	4
male	SKCM	RNF128	X	7
male	SKCM	SAT1	X	4
male	SKCM	SEPT6	X	4
male	SKCM	SMARCA1	X	5
male	SKCM	STAG2	X	5
male	SKCM	TAF1	X	8
male	SKCM	TAF9B	X	1
male	SKCM	TIMP1	X	2
male	SKCM	UBA1	X	2
male	SKCM	USP11	X	8
male	SKCM	YY2	X	1
male	SKCM	ZBTB33	X	1
male	STAD	AGTR2	X	2
male	STAD	APEX2	X	1
male	STAD	AR	X	14
male	STAD	ARAF	X	4
male	STAD	ARX	X	1
male	STAD	ATP7A	X	7
male	STAD	ATRX	X	5
male	STAD	BMX	X	2
male	STAD	BRCC3	X	2
male	STAD	BTK	X	2
male	STAD	CD40LG	X	5
male	STAD	CDK16	X	1
male	STAD	CITED1	X	2
male	STAD	CUL4B	X	1
male	STAD	CYBB	X	6
male	STAD	DCX	X	1
male	STAD	DDX3X	X	6
male	STAD	DDX53	X	4
male	STAD	DKC1	X	1
male	STAD	EDA	X	2
male	STAD	EDA2R	X	2
male	STAD	EFNB1	X	1
male	STAD	ELF4	X	8
male	STAD	FGF13	X	8
male	STAD	FIGF	X	4
male	STAD	FLNA	X	12
male	STAD	FOXO4	X	3
male	STAD	FOXP3	X	1
male	STAD	GATA1	X	2
male	STAD	GNL3L	X	2
male	STAD	GPC3	X	5
male	STAD	HCCS	X	1
male	STAD	HDAC6	X	3
male	STAD	HDAC8	X	1
male	STAD	HUWE1	X	14
male	STAD	IKBKG	X	1
male	STAD	IL2RG	X	3
male	STAD	IRAK1	X	3
male	STAD	KDM6A	X	12
male	STAD	MAGEA1	X	1
male	STAD	MAGEA3	X	5
male	STAD	MAGEA4	X	5
male	STAD	MAGEC2	X	3
male	STAD	MAGED2	X	3
male	STAD	MAGEE1	X	7
male	STAD	MAGEH1	X	4
male	STAD	MECP2	X	3
male	STAD	MED12	X	7
male	STAD	MSN	X	7
male	STAD	NKRF	X	2
male	STAD	NOX1	X	3
male	STAD	NR0B1	X	2
male	STAD	OTUD5	X	1
male	STAD	PAK3	X	3
male	STAD	PDZD4	X	6
male	STAD	PGK1	X	1
male	STAD	PLAC1	X	1
male	STAD	PLP1	X	4
male	STAD	POLA1	X	2
male	STAD	PPEF1	X	4
male	STAD	RNF128	X	4
male	STAD	RPS6KA3	X	4
male	STAD	SAT1	X	2
male	STAD	SEPT6	X	3
male	STAD	SMARCA1	X	5
male	STAD	STAG2	X	6
male	STAD	SUV39H1	X	3
male	STAD	TAF1	X	6
male	STAD	TAF9B	X	1
male	STAD	TIMP1	X	1
male	STAD	TREX2	X	1
male	STAD	TSC22D3	X	2
male	STAD	UBA1	X	3
male	STAD	UBE2A	X	1
male	STAD	UBQLN2	X	3
male	STAD	USP11	X	4
male	STAD	UTP14A	X	5
male	STAD	XIAP	X	2
male	STAD	YY2	X	1
male	STAD	ZBTB33	X	3
			SUM	2648
		>0.3 confidence
		>0.4 confidence

## Sheet: 7. Summary
Disparity set of 12 Non-reproductive cancers
GENDER	CANCER_TYPE	Females(no.)		Males(no.)
female	BLCA	108		303
female	COAD	215		234
female	ESCA	27		158
female	HNSC	138		371
female	LGG	227		281
female	LIHC	121		252
female	LUAD	277		239
female	LUSC	129		362
female	PAAD	80		102
female	READ	77		90
female	SKCM	179		286
female	STAD	157		280
Number of Patients		1735		2958		No. mutations/patient			Ratio Exome mutations per patient:
						Female	Males		Female/Male
Mutation Numbers		27724		23638		15.9793	7.99121		1.9996
p53-STRING Set Mutation Numbers		3163		2648		1.82305	0.895199		2.03648
(>0.3 confidence, 90 gene STRING set)
