# Supplementary material for: Identification of cancer sex-disparity in the functional integrity of p53 and its X chromosome network
Source: Nat Commun. 2019 Nov 26;10:5385. doi: 10.1038/s41467-019-13266-3 (PMC6879765; doi:10.1038/s41467-019-13266-3)
Supplement: Supplementary file 5 — Supplementary Data 3 [file 41467_2019_13266_MOESM5_ESM.csv]

## Sheet: 1.NEM.CHi.Test.Propensity.TOTAL
Significance Determination for NEMs for X-linked genes of the 12 disparity cancers, determined with propensity
feature	chisq	df	coef	pvalue	fdr	mean.0	mean.1	mean.0.w	mean.1.w	DATASET	total.samples	total.males	total.females	silent.mutations	silent.mutations.males	silent.mutations.females
FLNA	75.2175	1	0.0881084	4.21624e-18	1.62325e-15	0.0064758	0.0478413	0.00648301	0.0478413	ALL	2957 M : F 1733	2957	1733	19 M : F 83	19	83
MED12	69.1651	1	0.0675713	9.05558e-17	1.7432e-14	0.00204499	0.0350058	0.00208881	0.0350058	ALL	2957 M : F 1733	2957	1733	6 M : F 60	6	60
HUWE1	56.6809	1	0.077561	5.12585e-14	6.57818e-12	0.00852079	0.0437573	0.0085196	0.0437573	ALL	2957 M : F 1733	2957	1733	25 M : F 75	25	75
ATRX	49.1063	1	0.0809179	2.42464e-12	2.33371e-10	0.0132924	0.0478413	0.0126376	0.0478413	ALL	2957 M : F 1733	2957	1733	39 M : F 83	39	83
THOC2	45.5199	1	0.055467	1.51094e-11	1.16342e-09	0.00443081	0.0303384	0.00445923	0.0303384	ALL	2957 M : F 1733	2957	1733	13 M : F 52	13	52
PLXNA3	44.0999	1	0.0447072	3.12035e-11	2.00222e-09	0.00170416	0.0233372	0.00168388	0.0233372	ALL	2957 M : F 1733	2957	1733	5 M : F 40	5	40
HCFC1	40.5425	1	0.0404163	1.92381e-10	1.05809e-08	0.00136333	0.0210035	0.00136153	0.0210035	ALL	2957 M : F 1733	2957	1733	4 M : F 38	4	38
ZMYM3	37.9953	1	0.0434025	7.09166e-10	3.41286e-08	0.00272665	0.0233372	0.0028006	0.0233372	ALL	2957 M : F 1733	2957	1733	8 M : F 40	8	40
OCRL	37.0905	1	0.0361397	1.1277e-09	4.82406e-08	0.00102249	0.0186698	0.001027	0.0186698	ALL	2957 M : F 1733	2957	1733	3 M : F 32	3	32
BCORL1	36.6608	1	0.0514877	1.4058e-09	5.41233e-08	0.00579414	0.0291715	0.00586777	0.0291715	ALL	2957 M : F 1733	2957	1733	17 M : F 50	17	50
KIF4A	35.6185	1	0.034952	2.39996e-09	8.02792e-08	0.00102249	0.0180863	0.00104483	0.0180863	ALL	2957 M : F 1733	2957	1733	3 M : F 31	3	31
CUL4B	35.5372	1	0.0349362	2.50221e-09	8.02792e-08	0.00102249	0.0180863	0.00105833	0.0180863	ALL	2957 M : F 1733	2957	1733	3 M : F 31	3	31
PHKA2	35.1571	1	0.0384145	3.04155e-09	9.00768e-08	0.00204499	0.0204201	0.00207618	0.0204201	ALL	2957 M : F 1733	2957	1733	6 M : F 35	6	35
UPF3B	32.77	1	0.0280047	1.03732e-08	2.85263e-07	0	0.0140023	0	0.0140023	ALL	2957 M : F 1733	2957	1733	0 M : F 24	0	24
HDAC6	28.4013	1	0.029922	9.85995e-08	2.53072e-06	0.00136333	0.0157526	0.00135514	0.0157526	ALL	2957 M : F 1733	2957	1733	4 M : F 27	4	27
APEX2	27.6793	1	0.0252659	1.4319e-07	3.34123e-06	0.000340832	0.0128355	0.000346658	0.0128355	ALL	2957 M : F 1733	2957	1733	1 M : F 23	1	23
TBC1D25	27.6214	1	0.02798	1.47535e-07	3.34123e-06	0.00102249	0.0145858	0.00101985	0.0145858	ALL	2957 M : F 1733	2957	1733	3 M : F 25	3	25
NKAP	26.9977	1	0.0260546	2.03698e-07	4.06983e-06	0.000681663	0.0134189	0.000670386	0.0134189	ALL	2957 M : F 1733	2957	1733	2 M : F 23	2	23
TAB3	26.9431	1	0.0260442	2.09529e-07	4.06983e-06	0.000681663	0.0134189	0.000679281	0.0134189	ALL	2957 M : F 1733	2957	1733	2 M : F 23	2	23
USP11	26.9258	1	0.0260409	2.1142e-07	4.06983e-06	0.000681663	0.0134189	0.000682116	0.0134189	ALL	2957 M : F 1733	2957	1733	2 M : F 23	2	23
FGD1	26.3593	1	0.0241078	2.8345e-07	5.19658e-06	0.000340832	0.012252	0.000339169	0.012252	ALL	2957 M : F 1733	2957	1733	1 M : F 21	1	21
BRWD3	25.8043	1	0.0344616	3.77838e-07	6.61217e-06	0.00340832	0.0192532	0.00346214	0.0192532	ALL	2957 M : F 1733	2957	1733	10 M : F 33	10	33
POLA1	25.2344	1	0.0283587	5.07698e-07	8.49842e-06	0.00170416	0.0151692	0.00169448	0.0151692	ALL	2957 M : F 1733	2957	1733	5 M : F 26	5	26
TAF1	24.851	1	0.0291384	6.19362e-07	9.9356e-06	0.00204499	0.0157526	0.00202589	0.0157526	ALL	2957 M : F 1733	2957	1733	6 M : F 28	6	28
HTATSF1	24.5376	1	0.0290648	7.28745e-07	1.08096e-05	0.00204499	0.0157526	0.00208883	0.0157526	ALL	2957 M : F 1733	2957	1733	6 M : F 27	6	27
FOXO4	24.5343	1	0.0210035	7.29997e-07	1.08096e-05	0	0.0105018	0	0.0105018	ALL	2957 M : F 1733	2957	1733	0 M : F 18	0	18
OGT	24.405	1	0.0298896	7.80638e-07	1.11313e-05	0.00238582	0.0163361	0.00238167	0.0163361	ALL	2957 M : F 1733	2957	1733	7 M : F 28	7	28
MTM1	24.2144	1	0.0237083	8.61843e-07	1.18503e-05	0.000681663	0.012252	0.000681128	0.012252	ALL	2957 M : F 1733	2957	1733	2 M : F 21	2	21
HUWE1	24.0853	1	0.272489	9.21607e-07	0.000292149	0.0205279	0.144	0.0214285	0.148137	LUSC	362 M : F 129	362	129	7 M : F 19	7	19
PORCN	23.655	1	0.0217795	1.15249e-06	1.50091e-05	0.000340832	0.0110852	0.000334571	0.0110852	ALL	2957 M : F 1733	2957	1733	1 M : F 19	1	19
BCOR	23.6267	1	0.0386971	1.16954e-06	1.50091e-05	0.00579414	0.0227538	0.00582931	0.0227538	ALL	2957 M : F 1733	2957	1733	17 M : F 39	17	39
FAM127B	23.1645	1	0.0198366	1.4872e-06	1.84701e-05	0	0.00991832	0	0.00991832	ALL	2957 M : F 1733	2957	1733	0 M : F 17	0	17
ABCB7	23.0169	1	0.0252446	1.60583e-06	1.93201e-05	0.00136333	0.0134189	0.0013637	0.0134189	ALL	2957 M : F 1733	2957	1733	4 M : F 23	4	23
GNL3L	22.9074	1	0.0225509	1.69999e-06	1.98333e-05	0.000681663	0.0116686	0.000673056	0.0116686	ALL	2957 M : F 1733	2957	1733	2 M : F 20	2	20
UTP14A	22.8122	1	0.0251998	1.78631e-06	2.02274e-05	0.00136333	0.0134189	0.00140201	0.0134189	ALL	2957 M : F 1733	2957	1733	4 M : F 23	4	23
STAG2	22.512	1	0.0367494	2.08834e-06	2.29717e-05	0.00545331	0.0215869	0.00549891	0.0215869	ALL	2957 M : F 1733	2957	1733	16 M : F 37	16	37
MORC4	22.3826	1	0.0259739	2.23383e-06	2.38896e-05	0.00170416	0.0140023	0.00173822	0.0140023	ALL	2957 M : F 1733	2957	1733	5 M : F 24	5	24
PLS3	22.1631	1	0.0205896	2.50445e-06	2.60598e-05	0.000340832	0.0105018	0.000354313	0.0105018	ALL	2957 M : F 1733	2957	1733	1 M : F 18	1	18
TMEM185A	22.0781	1	0.0232791	2.61779e-06	2.65223e-05	0.00102249	0.012252	0.00104854	0.012252	ALL	2957 M : F 1733	2957	1733	3 M : F 21	3	21
WWC3	21.9756	1	0.0317515	2.76139e-06	2.72599e-05	0.00374915	0.0180863	0.00378428	0.0180863	ALL	2957 M : F 1733	2957	1733	11 M : F 31	11	31
DKC1	21.3935	1	0.0213525	3.74037e-06	3.60011e-05	0.000681663	0.0110852	0.000700027	0.0110852	ALL	2957 M : F 1733	2957	1733	2 M : F 19	2	19
WDR44	21.1904	1	0.0248331	4.15833e-06	3.8647e-05	0.00170416	0.0134189	0.00171594	0.0134189	ALL	2957 M : F 1733	2957	1733	5 M : F 24	5	24
RBM10	21.164	1	0.0282212	4.21604e-06	3.8647e-05	0.00272665	0.0157526	0.00281094	0.0157526	ALL	2957 M : F 1733	2957	1733	8 M : F 27	8	27
GRIPAP1	20.8846	1	0.0194382	4.87811e-06	4.29707e-05	0.000340832	0.00991832	0.000341026	0.00991832	ALL	2957 M : F 1733	2957	1733	1 M : F 17	1	17
PLXNB3	20.8287	1	0.0256045	5.02257e-06	4.29707e-05	0.00204499	0.0140023	0.00205436	0.0140023	ALL	2957 M : F 1733	2957	1733	6 M : F 24	6	24
DOCK11	20.7665	1	0.0305844	5.18839e-06	4.29707e-05	0.00374915	0.0175029	0.00378449	0.0175029	ALL	2957 M : F 1733	2957	1733	11 M : F 31	11	31
TFE3	20.7458	1	0.0221129	5.24465e-06	4.29707e-05	0.00102249	0.0116686	0.00104795	0.0116686	ALL	2957 M : F 1733	2957	1733	3 M : F 20	3	20
ATRX	20.7305	1	0.153846	5.28681e-06	0.00131641	0	0.0769231	0	0.081599	HNSC	371 M : F 138	371	138	0 M : F 10	0	10
IDS	20.7255	1	0.0221086	5.30064e-06	4.29707e-05	0.00102249	0.0116686	0.00105163	0.0116686	ALL	2957 M : F 1733	2957	1733	3 M : F 20	3	20
AIFM1	20.7051	1	0.0221043	5.35739e-06	4.29707e-05	0.00102249	0.0116686	0.00105533	0.0116686	ALL	2957 M : F 1733	2957	1733	3 M : F 21	3	21
MSN	20.554	1	0.030522	5.79716e-06	4.55491e-05	0.00374915	0.0175029	0.00383791	0.0175029	ALL	2957 M : F 1733	2957	1733	11 M : F 30	11	30
FMR1	20.4496	1	0.0271963	6.12221e-06	4.67596e-05	0.00272665	0.0151692	0.00268947	0.0151692	ALL	2957 M : F 1733	2957	1733	8 M : F 27	8	27
EFNB1	20.4273	1	0.0175029	6.19413e-06	4.67596e-05	0	0.00875146	0	0.00875146	ALL	2957 M : F 1733	2957	1733	0 M : F 15	0	15
IRAK1	20.2619	1	0.0228857	6.75324e-06	5e-05	0.00136333	0.012252	0.00138519	0.012252	ALL	2957 M : F 1733	2957	1733	4 M : F 22	4	22
FLNA	19.9837	1	0.125968	7.81066e-06	0.00267125	0	0.0791667	0	0.0890212	LUAD	239 M : F 277	239	277	0 M : F 21	0	21
G6PD	19.952	1	0.0201673	7.941e-06	5.76846e-05	0.000681663	0.0105018	0.000715724	0.0105018	ALL	2957 M : F 1733	2957	1733	2 M : F 18	2	18
ELF4	19.8029	1	0.0236452	8.5852e-06	6.12093e-05	0.00170416	0.0128355	0.00173392	0.0128355	ALL	2957 M : F 1733	2957	1733	5 M : F 22	5	22
ARAF	19.6409	1	0.0244605	9.34482e-06	6.40871e-05	0.00204499	0.0134189	0.00203481	0.0134189	ALL	2957 M : F 1733	2957	1733	6 M : F 23	6	23
MAGED2	19.6324	1	0.0236045	9.38624e-06	6.40871e-05	0.00170416	0.0128355	0.00176872	0.0128355	ALL	2957 M : F 1733	2957	1733	5 M : F 22	5	22
PDHA1	19.6063	1	0.0209869	9.51533e-06	6.40871e-05	0.00102249	0.0110852	0.00101294	0.0110852	ALL	2957 M : F 1733	2957	1733	3 M : F 19	3	19
ZBTB33	19.5661	1	0.0244419	9.71775e-06	6.40871e-05	0.00204499	0.0134189	0.0020507	0.0134189	ALL	2957 M : F 1733	2957	1733	6 M : F 23	6	23
FUNDC2	19.5459	1	0.0182757	9.82114e-06	6.40871e-05	0.000340832	0.00933489	0.000337322	0.00933489	ALL	2957 M : F 1733	2957	1733	1 M : F 16	1	16
GLA	19.3901	1	0.0209408	1.06557e-05	6.83744e-05	0.00102249	0.0110852	0.00105241	0.0110852	ALL	2957 M : F 1733	2957	1733	3 M : F 19	3	19
USP9X	19.2584	1	0.0340854	1.14167e-05	7.20562e-05	0.00579414	0.0204201	0.00578159	0.0204201	ALL	2957 M : F 1733	2957	1733	17 M : F 35	17	35
PGRMC1	19.0599	1	0.0163361	1.26682e-05	7.86653e-05	0	0.00816803	0	0.00816803	ALL	2957 M : F 1733	2957	1733	0 M : F 14	0	14
IDH3G	18.7523	1	0.0190298	1.48842e-05	9.0959e-05	0.000681663	0.00991832	0.000690592	0.00991832	ALL	2957 M : F 1733	2957	1733	2 M : F 17	2	17
PHF8	18.6752	1	0.0225176	1.54987e-05	9.32345e-05	0.00170416	0.012252	0.00170034	0.012252	ALL	2957 M : F 1733	2957	1733	5 M : F 21	5	21
RLIM	18.5966	1	0.0224987	1.61507e-05	9.44654e-05	0.00170416	0.012252	0.0017165	0.012252	ALL	2957 M : F 1733	2957	1733	5 M : F 21	5	21
SEPT6	2006-09-01	1	0.0224974	1.61941e-05	9.44654e-05	0.00170416	0.012252	0.00171756	0.012252	ALL	2957 M : F 1733	2957	1733	5 M : F 21	5	21
TSPYL2	18.5499	1	0.0224874	1.65511e-05	9.51072e-05	0.00170416	0.012252	0.00172614	0.012252	ALL	2957 M : F 1733	2957	1733	5 M : F 21	5	21
FLNA	18.4828	1	0.162269	1.71445e-05	0.0053491	0.00438596	0.0900474	0.00499461	0.0940078	COAD	234 M : F 215	234	215	2 M : F 19	2	19
CCDC120	18.3097	1	0.0171318	1.87748e-05	0.000106299	0.000340832	0.00875146	0.000317658	0.00875146	ALL	2957 M : F 1733	2957	1733	1 M : F 15	1	15
ATP7A	18.2218	1	0.0198082	1.96612e-05	0.000109704	0.00102249	0.0105018	0.00102312	0.0105018	ALL	2957 M : F 1733	2957	1733	3 M : F 18	3	18
CASK	18.1808	1	0.0197993	2.00895e-05	0.000110492	0.00102249	0.0105018	0.0010307	0.0105018	ALL	2957 M : F 1733	2957	1733	3 M : F 18	3	18
SLC10A3	18.0476	1	0.0170833	2.15451e-05	0.000116829	0.000340832	0.00875146	0.000359183	0.00875146	ALL	2957 M : F 1733	2957	1733	1 M : F 15	1	15
ZMYM3	17.9199	1	0.144	2.30404e-05	0.00215924	0	0.072	0	0.0741435	LUSC	362 M : F 129	362	129	0 M : F 9	0	9
MED12	17.7015	1	0.157604	2.58423e-05	0.00215924	0.00293255	0.08	0.00337376	0.0823817	LUSC	362 M : F 129	362	129	1 M : F 10	1	10
CXorf56	17.6933	1	0.0151692	2.59545e-05	0.000136883	0	0.0075846	0	0.0075846	ALL	2957 M : F 1733	2957	1733	0 M : F 13	0	13
GK	17.6933	1	0.0151692	2.59545e-05	0.000136883	0	0.0075846	0	0.0075846	ALL	2957 M : F 1733	2957	1733	0 M : F 13	0	13
ARHGAP4	17.65	1	0.0247742	2.65518e-05	0.000138141	0.00272665	0.0140023	0.00276503	0.0140023	ALL	2957 M : F 1733	2957	1733	8 M : F 24	8	24
MTMR1	17.6095	1	0.0205439	2.71227e-05	0.00013923	0.00136333	0.0110852	0.00139211	0.0110852	ALL	2957 M : F 1733	2957	1733	4 M : F 19	4	19
FLNA	17.6009	1	0.171115	2.72459e-05	0.00215924	0.0117302	0.088	0.00687743	0.0906198	LUSC	362 M : F 129	362	129	4 M : F 11	4	11
IQSEC2	17.4518	1	0.0178717	2.94687e-05	0.000148597	0.000681663	0.00933489	0.000683092	0.00933489	ALL	2957 M : F 1733	2957	1733	2 M : F 16	2	16
RNF113A	17.4357	1	0.021362	2.97195e-05	0.000148597	0.00170416	0.0116686	0.00169066	0.0116686	ALL	2957 M : F 1733	2957	1733	5 M : F 20	5	20
HUWE1	17.4137	1	0.1104	3.00657e-05	0.00514124	0	0.075	0	0.0780192	LUAD	239 M : F 277	239	277	0 M : F 20	0	20
GPC4	17.3643	1	0.0213446	3.08575e-05	0.000152309	0.00170416	0.0116686	0.00170559	0.0116686	ALL	2957 M : F 1733	2957	1733	5 M : F 20	5	20
NKRF	17.1823	1	0.0212998	3.39593e-05	0.000165498	0.00170416	0.0116686	0.00174386	0.0116686	ALL	2957 M : F 1733	2957	1733	5 M : F 20	5	20
XIAP	16.9333	1	0.018649	3.87155e-05	0.000186318	0.00102249	0.00991832	0.00101658	0.00991832	ALL	2957 M : F 1733	2957	1733	3 M : F 17	3	17
SLC9A6	16.8682	1	0.0186347	4.00671e-05	0.000190442	0.00102249	0.00991832	0.00102879	0.00991832	ALL	2957 M : F 1733	2957	1733	3 M : F 17	3	17
UBE2A	16.8367	1	0.0186278	4.07385e-05	0.000191272	0.00102249	0.00991832	0.00103472	0.00991832	ALL	2957 M : F 1733	2957	1733	3 M : F 17	3	17
ACSL4	16.726	1	0.0159232	4.31842e-05	0.000200312	0.000340832	0.00816803	0.000353347	0.00816803	ALL	2957 M : F 1733	2957	1733	1 M : F 15	1	15
TAB3	16.6262	1	0.142421	4.55185e-05	0.00288587	0.00293255	0.072	0.00181305	0.0739933	LUSC	362 M : F 129	362	129	1 M : F 9	1	9
MED12	16.4985	1	0.116015	4.86874e-05	0.00555036	0.00529101	0.0791667	0.00588969	0.0894659	LUAD	239 M : F 277	239	277	1 M : F 21	1	21
ARHGEF9	16.4777	1	0.0236205	4.92245e-05	0.000225612	0.00272665	0.0134189	0.00275384	0.0134189	ALL	2957 M : F 1733	2957	1733	8 M : F 23	8	23
CETN2	16.3275	1	0.0140023	5.32863e-05	0.000237379	0	0.00700117	0	0.00700117	ALL	2957 M : F 1733	2957	1733	0 M : F 12	0	12
ZNF41	16.3275	1	0.0140023	5.32863e-05	0.000237379	0	0.00700117	0	0.00700117	ALL	2957 M : F 1733	2957	1733	0 M : F 12	0	12
FAM127A	16.3149	1	0.0193778	5.36414e-05	0.000237379	0.00136333	0.0105018	0.00139146	0.0105018	ALL	2957 M : F 1733	2957	1733	4 M : F 18	4	18
LAS1L	16.2629	1	0.0193656	5.51325e-05	0.000241205	0.00136333	0.0105018	0.00140198	0.0105018	ALL	2957 M : F 1733	2957	1733	4 M : F 18	4	18
GPKOW	16.1432	1	0.0167114	5.87287e-05	0.000254051	0.000681663	0.00875146	0.000677489	0.00875146	ALL	2957 M : F 1733	2957	1733	2 M : F 15	2	15
OCRL	15.8608	1	0.128	6.81749e-05	0.00360191	0	0.064	0	0.0659053	LUSC	362 M : F 129	362	129	0 M : F 8	0	8
MECP2	15.8069	1	0.0201072	7.01462e-05	0.00030007	0.00170416	0.0110852	0.00176595	0.0110852	ALL	2957 M : F 1733	2957	1733	5 M : F 19	5	19
WAS	15.5173	1	0.0174603	8.17541e-05	0.000342615	0.00102249	0.00933489	0.00103527	0.00933489	ALL	2957 M : F 1733	2957	1733	3 M : F 16	3	16
ZDHHC9	15.5146	1	0.0147836	8.18717e-05	0.000342615	0.000340832	0.0075846	0.000330035	0.0075846	ALL	2957 M : F 1733	2957	1733	1 M : F 13	1	13
PJA1	15.4465	1	0.0174444	8.48728e-05	0.000351355	0.00102249	0.00933489	0.00104883	0.00933489	ALL	2957 M : F 1733	2957	1733	4 M : F 16	4	16
FAM58A	15.4172	1	0.0147653	8.62017e-05	0.00035306	0.000340832	0.0075846	0.000345713	0.0075846	ALL	2957 M : F 1733	2957	1733	1 M : F 13	1	13
HAUS7	15.3818	1	0.0147586	8.7829e-05	0.000355939	0.000340832	0.0075846	0.000351423	0.0075846	ALL	2957 M : F 1733	2957	1733	1 M : F 13	1	13
UBQLN2	15.1462	1	0.0232286	9.94973e-05	0.000399025	0.00306748	0.0134189	0.00308923	0.0134189	ALL	2957 M : F 1733	2957	1733	9 M : F 23	9	23
PIM2	15.0615	1	0.0182198	0.000104063	0.000413035	0.00136333	0.00991832	0.00138393	0.00991832	ALL	2957 M : F 1733	2957	1733	4 M : F 17	4	17
TIMM17B	14.9625	1	0.0128355	0.000109672	0.000425567	0	0.00641774	0	0.00641774	ALL	2957 M : F 1733	2957	1733	0 M : F 11	0	11
SMARCA1	14.9594	1	0.0239744	0.000109847	0.000425567	0.00340832	0.0140023	0.00344966	0.0140023	ALL	2957 M : F 1733	2957	1733	10 M : F 24	10	24
MXRA5	14.9355	1	0.0635266	0.000111252	0.000425567	0.0252215	0.0466744	0.025526	0.0466744	ALL	2957 M : F 1733	2957	1733	74 M : F 81	74	81
PHKA1	14.9289	1	0.0190385	0.000111642	0.000425567	0.00170416	0.0105018	0.0016819	0.0105018	ALL	2957 M : F 1733	2957	1733	5 M : F 18	5	18
TMLHE	14.7275	1	0.0155281	0.000124221	0.000468873	0.000681663	0.00816803	0.000691592	0.00816803	ALL	2957 M : F 1733	2957	1733	2 M : F 14	2	14
DIAPH2	14.6168	1	0.0197964	0.000131734	0.000492404	0.00204499	0.0110852	0.00203196	0.0110852	ALL	2957 M : F 1733	2957	1733	6 M : F 19	6	19
BRWD3	14.3299	1	0.107692	0.000153412	0.0127332	0	0.0538462	0	0.0571193	HNSC	371 M : F 138	371	138	0 M : F 7	0	7
FGD1	14.3299	1	0.107692	0.000153412	0.0127332	0	0.0538462	0	0.0571193	HNSC	371 M : F 138	371	138	0 M : F 7	0	7
FAM199X	14.1867	1	0.0162886	0.000165538	0.00061281	0.00102249	0.00875146	0.00103939	0.00875146	ALL	2957 M : F 1733	2957	1733	3 M : F 15	3	15
RBM41	14.1427	1	0.0136136	0.000169456	0.000619092	0.000340832	0.00700117	0.000332749	0.00700117	ALL	2957 M : F 1733	2957	1733	1 M : F 12	1	12
ARMCX5	14.1202	1	0.0136093	0.000171496	0.000619092	0.000340832	0.00700117	0.000336403	0.00700117	ALL	2957 M : F 1733	2957	1733	1 M : F 12	1	12
TSR2	14.114	1	0.016272	0.000172059	0.000619092	0.00102249	0.00875146	0.00105361	0.00875146	ALL	2957 M : F 1733	2957	1733	3 M : F 15	3	15
VSIG4	14.0448	1	0.021277	0.000178511	0.000636358	0.00272665	0.012252	0.00276222	0.012252	ALL	2957 M : F 1733	2957	1733	8 M : F 21	8	21
APEX2	13.8193	1	0.112	0.000201258	0.00797486	0	0.056	0	0.0576672	LUSC	362 M : F 129	362	129	0 M : F 7	0	7
JADE3	13.8193	1	0.112	0.000201258	0.00797486	0	0.056	0	0.0576672	LUSC	362 M : F 129	362	129	0 M : F 7	0	7
GPRASP2	13.7322	1	0.0178878	0.00021081	0.000744602	0.00170416	0.00991832	0.00166805	0.00991832	ALL	2957 M : F 1733	2957	1733	5 M : F 17	5	17
IGBP1	13.5982	1	0.0116686	0.000226396	0.000787552	0	0.00583431	0	0.00583431	ALL	2957 M : F 1733	2957	1733	0 M : F 10	0	10
NONO	13.5928	1	0.0178515	0.000227061	0.000787552	0.00170416	0.00991832	0.00169912	0.00991832	ALL	2957 M : F 1733	2957	1733	5 M : F 17	5	17
MAGT1	13.4813	1	0.014379	0.000240949	0.000828264	0.000681663	0.0075846	0.000676337	0.0075846	ALL	2957 M : F 1733	2957	1733	2 M : F 14	2	14
MMGT1	13.4495	1	0.0143723	0.000245066	0.00083496	0.000681663	0.0075846	0.000682093	0.0075846	ALL	2957 M : F 1733	2957	1733	2 M : F 14	2	14
CSTF2	13.4225	1	0.0143666	0.00024863	0.00083967	0.000681663	0.0075846	0.000687006	0.0075846	ALL	2957 M : F 1733	2957	1733	2 M : F 13	2	13
COL4A5	13.3652	1	0.018624	0.000256336	0.000858167	0.00204499	0.0105018	0.0020367	0.0105018	ALL	2957 M : F 1733	2957	1733	6 M : F 18	6	18
ENOX2	13.1151	1	0.0151749	0.000292931	0.000972229	0.00102249	0.00816803	0.000993916	0.00816803	ALL	2957 M : F 1733	2957	1733	3 M : F 14	3	14
THOC2	13.0549	1	0.138483	0.000302484	0.0106542	0.0058651	0.08	0.0077685	0.0741435	LUSC	362 M : F 129	362	129	2 M : F 10	2	10
ZMYM3	12.9194	1	0.0827401	0.000325192	0.0264057	0	0.0541667	0	0.0584721	LUAD	239 M : F 277	239	277	0 M : F 13	0	13
EMD	12.8632	1	0.0151165	0.000335111	0.00110272	0.00102249	0.00816803	0.00104388	0.00816803	ALL	2957 M : F 1733	2957	1733	3 M : F 14	3	14
DDX26B	12.8033	1	0.0151025	0.000346001	0.00112789	0.00102249	0.00816803	0.00105587	0.00816803	ALL	2957 M : F 1733	2957	1733	3 M : F 14	3	14
PLP2	12.7792	1	0.0124446	0.000350504	0.00112789	0.000340832	0.00641774	0.000334571	0.00641774	ALL	2957 M : F 1733	2957	1733	1 M : F 11	1	11
VBP1	12.7736	1	0.0124435	0.000351549	0.00112789	0.000340832	0.00641774	0.000335485	0.00641774	ALL	2957 M : F 1733	2957	1733	1 M : F 12	1	12
HMGB3	12.7568	1	0.0124403	0.000354717	0.00112864	0.000340832	0.00641774	0.000338244	0.00641774	ALL	2957 M : F 1733	2957	1733	1 M : F 11	1	11
ARHGEF6	12.706	1	0.0224365	0.000364485	0.00115022	0.00374915	0.0134189	0.0037672	0.0134189	ALL	2957 M : F 1733	2957	1733	11 M : F 23	11	23
FAM127C	12.6653	1	0.0124227	0.000372507	0.00116598	0.000340832	0.00641774	0.000353347	0.00641774	ALL	2957 M : F 1733	2957	1733	1 M : F 11	1	11
WDR13	12.6332	1	0.0159172	0.000378956	0.0011766	0.00136333	0.00875146	0.00135727	0.00875146	ALL	2957 M : F 1733	2957	1733	4 M : F 15	4	15
BCORL1	12.5985	1	0.0807438	0.000386048	0.0264057	0	0.0541667	0	0.0570613	LUAD	239 M : F 277	239	277	1 M : F 16	1	16
ARMCX2	12.5708	1	0.0216056	0.000391831	0.00120684	0.00340832	0.0128355	0.00347965	0.0128355	ALL	2957 M : F 1733	2957	1733	10 M : F 22	10	22
RNF128	12.4131	1	0.0158616	0.000426325	0.00130266	0.00136333	0.00875146	0.00140482	0.00875146	ALL	2957 M : F 1733	2957	1733	4 M : F 15	4	15
PRPS2	12.2348	1	0.0105018	0.000469052	0.00140806	0	0.00525088	0	0.00525088	ALL	2957 M : F 1733	2957	1733	0 M : F 9	0	9
SNX12	12.2348	1	0.0105018	0.000469052	0.00140806	0	0.00525088	0	0.00525088	ALL	2957 M : F 1733	2957	1733	0 M : F 9	0	9
WDR44	12.2318	1	0.0923077	0.000469831	0.029247	0	0.0461538	0	0.0489594	HNSC	371 M : F 138	371	138	0 M : F 6	0	6
SHROOM2	12.224	1	0.0132269	0.000471792	0.00140806	0.000681663	0.00700117	0.000663745	0.00700117	ALL	2957 M : F 1733	2957	1733	2 M : F 12	2	12
SLC25A43	12.1816	1	0.0132178	0.000482626	0.00142932	0.000681663	0.00700117	0.000671534	0.00700117	ALL	2957 M : F 1733	2957	1733	2 M : F 12	2	12
CXorf40A	12.1487	1	0.0132107	0.00049121	0.00144363	0.000681663	0.00700117	0.000677595	0.00700117	ALL	2957 M : F 1733	2957	1733	2 M : F 12	2	12
PGK1	12.1136	1	0.0174472	0.000500551	0.00145994	0.00204499	0.00991832	0.00204517	0.00991832	ALL	2957 M : F 1733	2957	1733	6 M : F 17	6	17
PLXNA3	12.1102	1	0.110193	0.000501462	0.0156887	0.00293255	0.056	0.0025444	0.0576672	LUSC	362 M : F 129	362	129	1 M : F 7	1	7
SYTL4	12.0569	1	0.0131908	0.000516021	0.00148231	0.000681663	0.00700117	0.000694606	0.00700117	ALL	2957 M : F 1733	2957	1733	2 M : F 12	2	12
TAF9B	12.0536	1	0.0131901	0.000516925	0.00148231	0.000681663	0.00700117	0.000695212	0.00700117	ALL	2957 M : F 1733	2957	1733	2 M : F 12	2	12
ABCD1	12.0434	1	0.0131879	0.000519772	0.00148231	0.000681663	0.00700117	0.000697116	0.00700117	ALL	2957 M : F 1733	2957	1733	2 M : F 12	2	12
SRPX2	12.01	1	0.0174175	0.000529147	0.00149795	0.00204499	0.00991832	0.00207062	0.00991832	ALL	2957 M : F 1733	2957	1733	6 M : F 17	6	17
BGN	11.8431	1	0.0181823	0.000578741	0.00162639	0.00238582	0.0105018	0.00241479	0.0105018	ALL	2957 M : F 1733	2957	1733	7 M : F 18	7	18
PHKA2	11.795	1	0.096	0.000593892	0.0156887	0	0.048	0	0.049429	LUSC	362 M : F 129	362	129	0 M : F 6	0	6
UPF3B	11.795	1	0.096	0.000593892	0.0156887	0	0.048	0	0.049429	LUSC	362 M : F 129	362	129	0 M : F 6	0	6
HCFC1	11.6252	1	0.0936617	0.000650642	0.0997414	0	0.0521327	0	0.051593	COAD	234 M : F 215	234	215	0 M : F 11	0	11
TCEAL1	11.312	1	0.0112547	0.000770088	0.00214429	0.000340832	0.00583431	0.000354313	0.00583431	ALL	2957 M : F 1733	2957	1733	1 M : F 10	1	10
CLCN5	11.2946	1	0.0112513	0.000777308	0.00214429	0.000340832	0.00583431	0.000357227	0.00583431	ALL	2957 M : F 1733	2957	1733	1 M : F 10	1	10
ZNF275	11.2888	1	0.0112501	0.000779741	0.00214429	0.000340832	0.00583431	0.000358204	0.00583431	ALL	2957 M : F 1733	2957	1733	1 M : F 10	1	10
RRAGB	11.2714	1	0.0112467	0.000787121	0.00214923	0.000340832	0.00583431	0.000361149	0.00583431	ALL	2957 M : F 1733	2957	1733	1 M : F 10	1	10
MID1	11.1968	1	0.0155396	0.000819373	0.00222154	0.00170416	0.00875146	0.00168047	0.00875146	ALL	2957 M : F 1733	2957	1733	5 M : F 15	5	15
MAP7D3	11.0473	1	0.0154981	0.000888181	0.00239126	0.00170416	0.00875146	0.00171598	0.00875146	ALL	2957 M : F 1733	2957	1733	5 M : F 15	5	15
KRBOX4	10.8722	1	0.00933489	0.000976165	0.00252231	0	0.00466744	0	0.00466744	ALL	2957 M : F 1733	2957	1733	0 M : F 8	0	8
MAGIX	10.8722	1	0.00933489	0.000976165	0.00252231	0	0.00466744	0	0.00466744	ALL	2957 M : F 1733	2957	1733	0 M : F 8	0	8
RP2	10.8722	1	0.00933489	0.000976165	0.00252231	0	0.00466744	0	0.00466744	ALL	2957 M : F 1733	2957	1733	0 M : F 8	0	8
SPIN2B	10.8722	1	0.00933489	0.000976165	0.00252231	0	0.00466744	0	0.00466744	ALL	2957 M : F 1733	2957	1733	0 M : F 8	0	8
STK26	10.8722	1	0.00933489	0.000976165	0.00252231	0	0.00466744	0	0.00466744	ALL	2957 M : F 1733	2957	1733	0 M : F 8	0	8
ZNF182	10.8722	1	0.00933489	0.000976165	0.00252231	0	0.00466744	0	0.00466744	ALL	2957 M : F 1733	2957	1733	0 M : F 8	0	8
TMEM187	10.7866	1	0.0120342	0.00102239	0.00262412	0.000681663	0.00641774	0.000685879	0.00641774	ALL	2957 M : F 1733	2957	1733	2 M : F 11	2	11
C1GALT1C1	10.7363	1	0.012023	0.00105053	0.0026785	0.000681663	0.00641774	0.000695422	0.00641774	ALL	2957 M : F 1733	2957	1733	2 M : F 11	2	11
GLUD2	10.6971	1	0.260403	0.00107306	0.238219	0.00740741	0.130435	0.00136635	0.130435	ESCA	158 M : F 27	158	27	1 M : F 3	1	3
MAOA	10.6703	1	0.0120083	0.00108868	0.0027575	0.000681663	0.00641774	0.000708008	0.00641774	ALL	2957 M : F 1733	2957	1733	2 M : F 11	2	11
WWC3	10.6366	1	0.0684739	0.00110872	0.0565146	0	0.0416667	0	0.0483902	LUAD	239 M : F 277	239	277	0 M : F 11	0	11
DLG3	10.6315	1	0.0119996	0.00111178	0.00278886	0.000681663	0.00641774	0.000715447	0.00641774	ALL	2957 M : F 1733	2957	1733	2 M : F 11	2	11
HEPH	10.6252	1	0.0318208	0.00111554	0.00278886	0.00954329	0.0215869	0.00971748	0.0215869	ALL	2957 M : F 1733	2957	1733	28 M : F 37	28	37
RPS6KA3	10.6118	1	0.0169954	0.00112369	0.0027911	0.00238582	0.00991832	0.00243193	0.00991832	ALL	2957 M : F 1733	2957	1733	7 M : F 17	7	17
ZXDB	10.5473	1	0.0169749	0.00116356	0.00287161	0.00238582	0.00991832	0.00244945	0.00991832	ALL	2957 M : F 1733	2957	1733	7 M : F 17	7	17
ABCB7	10.5134	1	0.0676999	0.00118511	0.0565146	0	0.0416667	0	0.0478433	LUAD	239 M : F 277	239	277	0 M : F 10	0	10
SLC38A5	10.4284	1	0.012816	0.00124092	0.00304301	0.00102249	0.00700117	0.00101543	0.00700117	ALL	2957 M : F 1733	2957	1733	3 M : F 12	3	12
CUL4B	10.4113	1	0.084108	0.00125248	0.0997414	0	0.0473934	0	0.0463304	COAD	234 M : F 215	234	215	0 M : F 10	0	10
SLC25A14	10.3998	1	0.012809	0.00126027	0.00307091	0.00102249	0.00700117	0.00102141	0.00700117	ALL	2957 M : F 1733	2957	1733	3 M : F 12	3	12
MID1IP1	10.3413	1	0.0127946	0.00130083	0.00314981	0.00102249	0.00700117	0.0010337	0.00700117	ALL	2957 M : F 1733	2957	1733	3 M : F 12	3	12
AIFM1	10.3116	1	0.0664308	0.00132198	0.0565146	0	0.0458333	0	0.0469464	LUAD	239 M : F 277	239	277	0 M : F 12	0	12
THOC2	10.2921	1	0.0831675	0.00133598	0.0997414	0	0.042654	0	0.0458123	COAD	234 M : F 215	234	215	0 M : F 9	0	9
SASH3	10.2749	1	0.0127783	0.00134851	0.00324485	0.00102249	0.00700117	0.00104773	0.00700117	ALL	2957 M : F 1733	2957	1733	3 M : F 12	3	12
CUL4B	10.2083	1	0.0943087	0.00139808	0.0278443	0.00293255	0.048	0.00238132	0.049429	LUSC	362 M : F 129	362	129	1 M : F 6	1	6
RPGR	10.203	1	0.0127604	0.00140209	0.00335281	0.00102249	0.00700117	0.00106299	0.00700117	ALL	2957 M : F 1733	2957	1733	3 M : F 12	3	12
WDR45	10.0803	1	0.0135718	0.00149862	0.00356154	0.00136333	0.0075846	0.00136725	0.0075846	ALL	2957 M : F 1733	2957	1733	4 M : F 13	4	13
ATP6AP2	10.0482	1	0.0135632	0.00152493	0.00358307	0.00136333	0.0075846	0.00137461	0.0075846	ALL	2957 M : F 1733	2957	1733	4 M : F 13	4	13
BCAP31	10.0466	1	0.0101033	0.00152629	0.00358307	0.000340832	0.00525088	0.000341026	0.00525088	ALL	2957 M : F 1733	2957	1733	1 M : F 9	1	9
THOC2	10.0303	1	0.100225	0.00153982	0.0698834	0.00847458	0.0538462	0.00588885	0.0553532	HNSC	371 M : F 138	371	138	3 M : F 7	3	7
JADE3	9.97763	1	0.0135442	0.00158454	0.00366936	0.00136333	0.0075846	0.00139088	0.0075846	ALL	2957 M : F 1733	2957	1733	4 M : F 13	4	13
GPC3	9.97433	1	0.0100889	0.00158738	0.00366936	0.000340832	0.00525088	0.000353347	0.00525088	ALL	2957 M : F 1733	2957	1733	1 M : F 9	1	9
ARMCX3	9.96939	1	0.0143695	0.00159164	0.00366936	0.00170416	0.00816803	0.00168326	0.00816803	ALL	2957 M : F 1733	2957	1733	5 M : F 14	5	14
HEPH	9.86564	1	0.0864034	0.00168394	0.0698834	0.00282486	0.0461538	0.00261561	0.0468025	HNSC	371 M : F 138	371	138	1 M : F 6	1	6
ABCD1	9.7878	1	0.08	0.00175673	0.0278443	0	0.048	0	0.0411908	LUSC	362 M : F 129	362	129	0 M : F 6	0	6
ARHGEF9	9.7878	1	0.08	0.00175674	0.0278443	0	0.04	0	0.0411908	LUSC	362 M : F 129	362	129	0 M : F 5	0	5
FGD1	9.7878	1	0.08	0.00175674	0.0278443	0	0.04	0	0.0411908	LUSC	362 M : F 129	362	129	0 M : F 5	0	5
IDS	9.7878	1	0.08	0.00175674	0.0278443	0	0.04	0	0.0411908	LUSC	362 M : F 129	362	129	0 M : F 5	0	5
MAGED2	9.7878	1	0.08	0.00175674	0.0278443	0	0.04	0	0.0411908	LUSC	362 M : F 129	362	129	0 M : F 5	0	5
NKRF	9.7878	1	0.08	0.00175674	0.0278443	0	0.04	0	0.0411908	LUSC	362 M : F 129	362	129	0 M : F 5	0	5
ZBTB33	9.7878	1	0.08	0.00175674	0.0278443	0	0.04	0	0.0411908	LUSC	362 M : F 129	362	129	0 M : F 5	0	5
KDM5C	9.74123	1	0.0143036	0.0018018	0.00412913	0.00170416	0.00816803	0.00173967	0.00816803	ALL	2957 M : F 1733	2957	1733	5 M : F 14	5	14
KIF4A	9.72174	1	0.0786582	0.00182101	0.0997414	0	0.0473934	0	0.0433284	COAD	234 M : F 215	234	215	0 M : F 10	0	10
RAI2	9.62934	1	0.0150814	0.00191494	0.00436243	0.00204499	0.00875146	0.00207262	0.00875146	ALL	2957 M : F 1733	2957	1733	6 M : F 15	6	15
BRWD3	9.6263	1	0.0779026	0.0019181	0.0997414	0	0.042654	0	0.0429122	COAD	234 M : F 215	234	215	0 M : F 9	0	9
PBDC1	9.6069	1	0.0108964	0.00193847	0.00439007	0.000681663	0.00583431	0.000660972	0.00583431	ALL	2957 M : F 1733	2957	1733	2 M : F 10	2	10
MAOB	9.51703	1	0.0108761	0.00203574	0.00458338	0.000681663	0.00583431	0.000678361	0.00583431	ALL	2957 M : F 1733	2957	1733	2 M : F 10	2	10
ALG13	9.47854	1	0.0108673	0.00207889	0.00465334	0.000681663	0.00583431	0.000685851	0.00583431	ALL	2957 M : F 1733	2957	1733	2 M : F 10	2	10
FMR1	9.39096	1	0.106809	0.00218058	0.0329163	0.00879765	0.056	0.00730838	0.0576672	LUSC	362 M : F 129	362	129	3 M : F 7	3	7
ATP11C	9.3038	1	0.0173379	0.00228679	0.00508909	0.00306748	0.0105018	0.00313755	0.0105018	ALL	2957 M : F 1733	2957	1733	9 M : F 18	9	18
BGN	9.28354	1	0.0751862	0.00231222	0.103059	0.00438596	0.0379147	5.22066e-09	0.0414159	COAD	234 M : F 215	234	215	1 M : F 8	1	8
KIF4A	9.22827	1	0.0700598	0.00238307	0.0847691	0	0.0384615	0	0.0371593	HNSC	371 M : F 138	371	138	0 M : F 5	0	5
F8	9.15672	1	0.0116487	0.00247806	0.00548307	0.00102249	0.00641774	0.00101584	0.00641774	ALL	2957 M : F 1733	2957	1733	3 M : F 12	3	12
SUV39H1	9.09996	1	0.0116343	0.00255615	0.00562354	0.00102249	0.00641774	0.00102816	0.00641774	ALL	2957 M : F 1733	2957	1733	3 M : F 11	3	11
ATRX	9.0803	1	0.104671	0.00258378	0.27164	0.00380228	0.0547945	0.0044713	0.0551895	STAD	280 M : F 157	280	157	1 M : F 8	1	8
ATP6AP1	9.04464	1	0.0116202	0.00263466	0.00573312	0.00102249	0.00641774	0.00104023	0.00641774	ALL	2957 M : F 1733	2957	1733	3 M : F 11	3	11
MAGEH1	9.04389	1	0.01162	0.00263575	0.00573312	0.00102249	0.00641774	0.0010404	0.00641774	ALL	2957 M : F 1733	2957	1733	3 M : F 11	3	11
TAZ	9.01959	1	0.0116137	0.00267101	0.00577719	0.00102249	0.00641774	0.00104572	0.00641774	ALL	2957 M : F 1733	2957	1733	3 M : F 11	3	11
ARMCX2	9.00651	1	0.0581959	0.0026902	0.102228	0	0.0416667	0	0.0411269	LUAD	239 M : F 277	239	277	0 M : F 11	0	11
HCCS	8.98021	1	0.0116036	0.00272919	0.00587004	0.00102249	0.00641774	0.00105437	0.00641774	ALL	2957 M : F 1733	2957	1733	3 M : F 11	3	11
GDI1	8.87533	1	0.0124115	0.00289049	0.00618245	0.00136333	0.00700117	0.00136163	0.00700117	ALL	2957 M : F 1733	2957	1733	4 M : F 13	4	13
CTPS2	8.81486	1	0.0123947	0.00298787	0.00635542	0.00136333	0.00700117	0.00137605	0.00700117	ALL	2957 M : F 1733	2957	1733	4 M : F 12	4	12
HTATSF1	8.81144	1	0.0569608	0.00299348	0.102377	0	0.0416667	0	0.040254	LUAD	239 M : F 277	239	277	0 M : F 10	0	10
KLHL13	8.79643	1	0.00895453	0.0030182	0.00638465	0.000340832	0.00466744	0.00032556	0.00466744	ALL	2957 M : F 1733	2957	1733	1 M : F 8	1	8
MCTS1	8.77724	1	0.0123842	0.00305012	0.00640577	0.00136333	0.00700117	0.00138506	0.00700117	ALL	2957 M : F 1733	2957	1733	4 M : F 12	4	12
RAP2C	8.77047	1	0.00894931	0.00306146	0.00640577	0.000340832	0.00466744	0.000330035	0.00466744	ALL	2957 M : F 1733	2957	1733	1 M : F 8	1	8
FTSJ1	8.73364	1	0.00894187	0.00312392	0.00650114	0.000340832	0.00466744	0.000336403	0.00466744	ALL	2957 M : F 1733	2957	1733	1 M : F 8	1	8
ATRX	8.69638	1	0.0705232	0.00318842	0.124349	0	0.0379147	0	0.0388473	COAD	234 M : F 215	234	215	0 M : F 8	0	8
FAM3A	8.65824	1	0.00892655	0.00325586	0.00673928	0.000340832	0.00466744	0.000349509	0.00466744	ALL	2957 M : F 1733	2957	1733	1 M : F 8	1	8
TMEM164	8.63074	1	0.00892094	0.00330537	0.00680517	0.000340832	0.00466744	0.000354313	0.00466744	ALL	2957 M : F 1733	2957	1733	1 M : F 8	1	8
PRPS1	8.60916	1	0.0131533	0.00334477	0.00684965	0.00170416	0.0075846	0.00172551	0.0075846	ALL	2957 M : F 1733	2957	1733	5 M : F 13	5	13
MED14	8.57585	1	0.0139472	0.00340651	0.0069392	0.00204499	0.00816803	0.00204475	0.00816803	ALL	2957 M : F 1733	2957	1733	6 M : F 14	6	14
CSF2RA	8.572	1	-0.0703912	0.00341371	0.106135	0.037037	0	0.0391781	0	LUAD	239 M : F 277	239	277	7 M : F 0	7	0
RBMX	8.4303	1	0.0170078	0.00369019	0.0074775	0.00340832	0.0105018	0.00342006	0.0105018	ALL	2957 M : F 1733	2957	1733	10 M : F 19	10	19
SH3KBP1	8.35909	1	0.0184836	0.00383763	0.00773553	0.00408998	0.0116686	0.00415439	0.0116686	ALL	2957 M : F 1733	2957	1733	12 M : F 20	12	20
PHKA1	8.26403	1	0.053489	0.00404383	0.115249	0	0.0291667	0	0.0378005	LUAD	239 M : F 277	239	277	0 M : F 7	0	7
OTUD5	8.25922	1	0.0097186	0.00405455	0.00808926	0.000681663	0.00525088	0.000670331	0.00525088	ALL	2957 M : F 1733	2957	1733	2 M : F 9	2	9
HNRNPH2	8.25896	1	0.0146316	0.00405513	0.00808926	0.00238582	0.00875146	0.00245766	0.00875146	ALL	2957 M : F 1733	2957	1733	7 M : F 15	7	15
FAM127A	8.24136	1	0.0892101	0.00409465	0.141948	0.00877193	0.0521327	0.00815406	0.0566878	COAD	234 M : F 215	234	215	2 M : F 11	2	11
CXorf40B	8.23307	1	0.00971247	0.00411339	0.00816317	0.000681663	0.00525088	0.000675572	0.00525088	ALL	2957 M : F 1733	2957	1733	2 M : F 9	2	9
USP11	8.21431	1	0.0782962	0.00415612	0.0448266	0.00293255	0.04	0.00239891	0.0411908	LUSC	362 M : F 129	362	129	1 M : F 5	1	5
ZNF185	8.17279	1	0.0096983	0.00425234	0.00821185	0.000681663	0.00525088	0.000687703	0.00525088	ALL	2957 M : F 1733	2957	1733	2 M : F 9	2	9
ATG4A	8.1581	1	0.00969483	0.00428692	0.00821185	0.000681663	0.00525088	0.000690669	0.00525088	ALL	2957 M : F 1733	2957	1733	2 M : F 9	2	9
CXorf38	8.14941	1	0.00700117	0.00430751	0.00821185	0	0.00350058	0	0.00350058	ALL	2957 M : F 1733	2957	1733	0 M : F 6	0	6
HPRT1	8.14941	1	0.00700117	0.00430751	0.00821185	0	0.00350058	0	0.00350058	ALL	2957 M : F 1733	2957	1733	0 M : F 6	0	6
MAGEE1	8.14941	1	0.00700117	0.00430751	0.00821185	0	0.00350058	0	0.00350058	ALL	2957 M : F 1733	2957	1733	0 M : F 6	0	6
TENM1	8.14941	1	0.00700117	0.00430751	0.00821185	0	0.00350058	0	0.00350058	ALL	2957 M : F 1733	2957	1733	0 M : F 6	0	6
XK	8.14941	1	0.00700117	0.00430751	0.00821185	0	0.00350058	0	0.00350058	ALL	2957 M : F 1733	2957	1733	0 M : F 6	0	6
ERCC6L	8.14897	1	0.00969268	0.00430856	0.00821185	0.000681663	0.00525088	0.000692516	0.00525088	ALL	2957 M : F 1733	2957	1733	2 M : F 9	2	9
MSN	8.1376	1	0.0782061	0.00433567	0.0448266	0.00293255	0.04	0.00252574	0.0411908	LUSC	362 M : F 129	362	129	1 M : F 5	1	5
TBL1X	8.12377	1	0.00968671	0.00436886	0.00828578	0.000681663	0.00525088	0.000697622	0.00525088	ALL	2957 M : F 1733	2957	1733	2 M : F 9	2	9
GPC4	8.09217	1	0.0523973	0.00444568	0.116956	0	0.0333333	0	0.037029	LUAD	239 M : F 277	239	277	0 M : F 9	0	9
GNL3L	8.08736	1	0.0615385	0.00445751	0.123324	0	0.0307692	0	0.0326396	HNSC	371 M : F 138	371	138	0 M : F 4	0	4
PLXNA3	8.08736	1	0.0615385	0.00445751	0.123324	0	0.0307692	0	0.0326396	HNSC	371 M : F 138	371	138	0 M : F 5	0	5
GLUD2	8.06579	1	0.0268863	0.00451088	0.00851319	0.00886162	0.0186698	0.0089473	0.0186698	ALL	2957 M : F 1733	2957	1733	26 M : F 32	26	32
DNASE1L1	7.92214	1	0.0104866	0.00488335	0.00917117	0.00102249	0.00583431	0.00101171	0.00583431	ALL	2957 M : F 1733	2957	1733	3 M : F 10	3	10
MTMR1	7.9077	1	0.0779318	0.00492249	0.0448266	0.00293255	0.04	0.00291198	0.0411908	LUSC	362 M : F 129	362	129	1 M : F 5	1	5
PLXNA3	7.88605	1	0.0510868	0.00498174	0.121697	0	0.0333333	0	0.0361028	LUAD	239 M : F 277	239	277	0 M : F 9	0	9
BCORL1	7.86753	1	0.0889268	0.00503305	0.157031	0.00877193	0.0616114	0.00950703	0.057784	COAD	234 M : F 215	234	215	2 M : F 13	2	13
SLC6A8	7.82674	1	0.0104614	0.00514788	0.00962103	0.00102249	0.00583431	0.0010333	0.00583431	ALL	2957 M : F 1733	2957	1733	3 M : F 10	3	10
ELK1	7.80861	1	0.0104566	0.00519979	0.00967111	0.00102249	0.00583431	0.00103743	0.00583431	ALL	2957 M : F 1733	2957	1733	3 M : F 10	3	10
ABCB7	7.79741	1	0.064	0.00523213	0.0448266	0	0.032	0	0.0329527	LUSC	362 M : F 129	362	129	0 M : F 4	0	4
COL4A5	7.79741	1	0.064	0.00523213	0.0448266	0	0.032	0	0.0329527	LUSC	362 M : F 129	362	129	0 M : F 4	0	4
CSTF2	7.79741	1	0.064	0.00523213	0.0448266	0	0.032	0	0.0329527	LUSC	362 M : F 129	362	129	0 M : F 4	0	4
FUNDC2	7.79741	1	0.064	0.00523213	0.0448266	0	0.032	0	0.0329527	LUSC	362 M : F 129	362	129	0 M : F 4	0	4
GPC3	7.79741	1	0.064	0.00523213	0.0448266	0	0.032	0	0.0329527	LUSC	362 M : F 129	362	129	1 M : F 4	1	4
HNRNPH2	7.79741	1	0.064	0.00523213	0.0448266	0	0.032	0	0.0329527	LUSC	362 M : F 129	362	129	0 M : F 4	0	4
HTATSF1	7.79741	1	0.064	0.00523213	0.0448266	0	0.032	0	0.0329527	LUSC	362 M : F 129	362	129	0 M : F 4	0	4
IRAK1	7.79741	1	0.064	0.00523213	0.0448266	0	0.032	0	0.0329527	LUSC	362 M : F 129	362	129	0 M : F 5	0	5
PDHA1	7.79741	1	0.064	0.00523213	0.0448266	0	0.032	0	0.0329527	LUSC	362 M : F 129	362	129	0 M : F 4	0	4
RAI2	7.79741	1	0.064	0.00523213	0.0448266	0	0.032	0	0.0329527	LUSC	362 M : F 129	362	129	0 M : F 4	0	4
TAF1	7.79741	1	0.064	0.00523213	0.0448266	0	0.032	0	0.0329527	LUSC	362 M : F 129	362	129	0 M : F 4	0	4
TBC1D25	7.79741	1	0.064	0.00523213	0.0448266	0	0.032	0	0.0329527	LUSC	362 M : F 129	362	129	0 M : F 4	0	4
WAS	7.79741	1	0.064	0.00523213	0.0448266	0	0.032	0	0.0329527	LUSC	362 M : F 129	362	129	0 M : F 4	0	4
CUL4B	7.64294	1	0.0582086	0.00569951	0.124887	0	0.0307692	0	0.0308735	HNSC	371 M : F 138	371	138	0 M : F 5	0	5
OCRL	7.64214	1	0.0621201	0.00570203	0.16173	0	0.0331754	0	0.0342185	COAD	234 M : F 215	234	215	0 M : F 7	0	7
OCRL	7.59931	1	0.0492615	0.00583907	0.133131	0	0.0333333	0	0.034813	LUAD	239 M : F 277	239	277	0 M : F 8	0	8
ATRX	7.58266	1	0.0775322	0.00589323	0.0491619	0.00293255	0.04	0.00347456	0.0411908	LUSC	362 M : F 129	362	129	1 M : F 5	1	5
MOSPD2	7.57763	1	0.0120285	0.0059097	0.0109386	0.00170416	0.00700117	0.00168948	0.00700117	ALL	2957 M : F 1733	2957	1733	5 M : F 12	5	12
SMC1A	7.54595	1	0.0112093	0.00601451	0.0110794	0.00136333	0.00641774	0.0013919	0.00641774	ALL	2957 M : F 1733	2957	1733	4 M : F 11	4	11
ENOX2	7.5447	1	0.0574718	0.00601867	0.124887	0	0.0307692	0	0.0304827	HNSC	371 M : F 138	371	138	0 M : F 4	0	4
HDAC6	7.5447	1	0.0574718	0.00601867	0.124887	0	0.0307692	0	0.0304827	HNSC	371 M : F 138	371	138	0 M : F 4	0	4
FHL1	7.50109	1	0.0120044	0.00616616	0.0113046	0.00170416	0.00700117	0.00171013	0.00700117	ALL	2957 M : F 1733	2957	1733	5 M : F 12	5	12
MSL3	7.46359	1	0.0119925	0.00629595	0.0114822	0.00170416	0.00700117	0.0017203	0.00700117	ALL	2957 M : F 1733	2957	1733	5 M : F 12	5	12
CD99L2	7.45597	1	0.0111827	0.00632264	0.0114822	0.00136333	0.00641774	0.0014147	0.00641774	ALL	2957 M : F 1733	2957	1733	4 M : F 11	4	11
HCFC1	7.36577	1	0.058083	0.00664772	0.142095	0.00529101	0.0416667	0.00588969	0.0485253	LUAD	239 M : F 277	239	277	1 M : F 11	1	11
PDK3	7.35839	1	0.00776633	0.00667506	0.0120652	0.000340832	0.00408401	0.000343831	0.00408401	ALL	2957 M : F 1733	2957	1733	1 M : F 7	1	7
RGAG4	7.3373	1	0.00776192	0.00675383	0.0121506	0.000340832	0.00408401	0.000347606	0.00408401	ALL	2957 M : F 1733	2957	1733	1 M : F 7	1	7
PHKA2	7.31022	1	0.0738457	0.00685635	0.131325	0.00282486	0.0384615	0.00438033	0.0407995	HNSC	371 M : F 138	371	138	1 M : F 5	1	5
RPL10	7.30362	1	0.0150452	0.00688159	0.0123229	0.00306748	0.00933489	0.00310239	0.00933489	ALL	2957 M : F 1733	2957	1733	10 M : F 16	10	16
GDI1	7.18719	1	0.046634	0.00734259	0.142122	0	0.025	0	0.0329561	LUAD	239 M : F 277	239	277	0 M : F 6	0	6
KLHL13	7.18719	1	0.173913	0.0073426	0.300241	0	0.0869565	0	0.0869565	ESCA	158 M : F 27	158	27	0 M : F 2	0	2
RBM10	7.18719	1	0.173913	0.0073426	0.300241	0	0.0869565	0	0.0869565	ESCA	158 M : F 27	158	27	0 M : F 2	0	2
ZBTB33	7.18719	1	0.173913	0.0073426	0.300241	0	0.0869565	0	0.0869565	ESCA	158 M : F 27	158	27	0 M : F 2	0	2
CCDC120	7.17014	1	0.0684932	0.0074127	0.27164	0	0.0342466	0	0.0344934	STAD	280 M : F 157	280	157	0 M : F 5	0	5
NKAP	7.17014	1	0.0684932	0.0074127	0.27164	0	0.0342466	0	0.0344934	STAD	280 M : F 157	280	157	0 M : F 5	0	5
PHKA2	7.17014	1	0.0684932	0.0074127	0.27164	0	0.0342466	0	0.0344934	STAD	280 M : F 157	280	157	0 M : F 5	0	5
PLXNA3	7.17014	1	0.0684932	0.0074127	0.27164	0	0.0342466	0	0.0344934	STAD	280 M : F 157	280	157	0 M : F 6	0	6
BCOR	7.15391	1	0.0464216	0.00748009	0.142122	0	0.0291667	0	0.032806	LUAD	239 M : F 277	239	277	0 M : F 9	0	9
PHF8	7.14297	1	0.0581275	0.00752584	0.165377	0	0.0331754	0	0.0320192	COAD	234 M : F 215	234	215	0 M : F 7	0	7
PORCN	7.09846	1	0.057771	0.00771502	0.165377	0	0.0331754	0	0.0318228	COAD	234 M : F 215	234	215	0 M : F 7	0	7
GRIPAP1	7.08767	1	0.063255	0.00776159	0.0623335	0.00293255	0.032	0.00104901	0.0329527	LUSC	362 M : F 129	362	129	1 M : F 4	1	4
WWC3	7.03655	1	0.0901236	0.00798626	0.0623335	0.00879765	0.048	0.00827389	0.049429	LUSC	362 M : F 129	362	129	3 M : F 6	3	6
GLA	7.01964	1	0.0631801	0.00806206	0.0623335	0.00293255	0.032	0.00115433	0.0329527	LUSC	362 M : F 129	362	129	1 M : F 4	1	4
G6PD	6.96641	1	0.0567131	0.00830539	0.165377	0	0.028436	0	0.0312401	COAD	234 M : F 215	234	215	0 M : F 6	0	6
L1CAM	6.95368	1	0.00854662	0.0083647	0.0149093	0.000681663	0.00466744	0.000674707	0.00466744	ALL	2957 M : F 1733	2957	1733	2 M : F 8	2	8
SPIN4	6.93189	1	0.00854129	0.00846722	0.0150225	0.000681663	0.00466744	0.000679271	0.00466744	ALL	2957 M : F 1733	2957	1733	2 M : F 8	2	8
FAM199X	6.90599	1	0.0562289	0.00859075	0.165377	0	0.028436	0	0.0309733	COAD	234 M : F 215	234	215	0 M : F 6	0	6
BTK	6.89771	1	0.0192527	0.00863062	0.0152215	0.00545331	0.0128355	0.00549359	0.0128355	ALL	2957 M : F 1733	2957	1733	16 M : F 22	16	22
NAA10	6.89195	1	0.00853148	0.00865847	0.0152215	0.000681663	0.00466744	0.000687664	0.00466744	ALL	2957 M : F 1733	2957	1733	2 M : F 8	2	8
EBP	6.86368	1	0.00852451	0.00879652	0.0153939	0.000681663	0.00466744	0.00069363	0.00466744	ALL	2957 M : F 1733	2957	1733	3 M : F 8	3	8
MED12	6.86353	1	0.0602956	0.00879727	0.145044	0.00282486	0.0307692	0.00176908	0.0326396	HNSC	371 M : F 138	371	138	1 M : F 4	1	4
TRMT2B	6.83113	1	0.00851646	0.00895824	0.015606	0.000681663	0.00466744	0.000700522	0.00466744	ALL	2957 M : F 1733	2957	1733	2 M : F 9	2	9
PIM2	6.82661	1	0.044331	0.00898097	0.154511	0	0.025	0	0.0313286	LUAD	239 M : F 277	239	277	0 M : F 6	0	6
CXCR3	6.82019	1	0.00851375	0.00901331	0.0156312	0.000681663	0.00466744	0.000702846	0.00466744	ALL	2957 M : F 1733	2957	1733	2 M : F 8	2	8
TAF1	6.81575	1	0.0442617	0.00903571	0.154511	0	0.0291667	0	0.0312796	LUAD	239 M : F 277	239	277	0 M : F 8	0	8
FAM127B	6.80178	1	0.0553934	0.00910669	0.165377	0	0.028436	0	0.0305131	COAD	234 M : F 215	234	215	0 M : F 6	0	6
FGF13	6.78919	1	0.00583431	0.00917113	0.0157629	0	0.00291715	0	0.00291715	ALL	2957 M : F 1733	2957	1733	0 M : F 5	0	5
HS6ST2	6.78919	1	0.00583431	0.00917113	0.0157629	0	0.00291715	0	0.00291715	ALL	2957 M : F 1733	2957	1733	0 M : F 5	0	5
ARHGEF9	6.72555	1	0.0547819	0.00950416	0.165377	0	0.028436	0	0.0301763	COAD	234 M : F 215	234	215	0 M : F 6	0	6
PLS3	6.67349	1	0.0543642	0.00978573	0.165377	0	0.028436	0	0.0299462	COAD	234 M : F 215	234	215	0 M : F 6	0	6
CDK16	6.63801	1	0.0101248	0.00998252	0.0170812	0.00136333	0.00583431	0.00132143	0.00583431	ALL	2957 M : F 1733	2957	1733	4 M : F 10	4	10
CLCN4	6.62838	1	0.0101219	0.0100366	0.0170978	0.00136333	0.00583431	0.00132392	0.00583431	ALL	2957 M : F 1733	2957	1733	4 M : F 10	4	10
RNF128	6.62229	1	0.0539533	0.010071	0.165377	0	0.028436	0	0.0297198	COAD	234 M : F 215	234	215	0 M : F 6	0	6
UTP14A	6.62109	1	0.0430167	0.0100778	0.156701	0	0.025	0	0.0303998	LUAD	239 M : F 277	239	277	0 M : F 6	0	6
PLXNB3	6.57255	1	0.0507356	0.0103564	0.156701	0.00529101	0.0375	0.00439083	0.0414298	LUAD	239 M : F 277	239	277	1 M : F 9	1	9
ATP7A	6.5699	1	0.0599689	0.0103718	0.145044	0.00282486	0.0307692	0.00223406	0.0326396	HNSC	371 M : F 138	371	138	1 M : F 4	1	4
TIMP1	6.56189	1	0.00928415	0.0104185	0.0176702	0.00102249	0.00525088	0.00104219	0.00525088	ALL	2957 M : F 1733	2957	1733	3 M : F 9	3	9
AMOT	6.54609	1	0.0100968	0.0105115	0.0177497	0.00136333	0.00583431	0.00134534	0.00583431	ALL	2957 M : F 1733	2957	1733	4 M : F 10	4	10
HUWE1	6.52574	1	0.061826	0.0106324	0.285265	0	0.0320513	0	0.0310205	SKCM	286 M : F 179	286	179	0 M : F 5	0	5
SLC6A14	6.49575	1	0.0100814	0.0108132	0.0181795	0.00136333	0.00583431	0.00135853	0.00583431	ALL	2957 M : F 1733	2957	1733	4 M : F 10	4	10
POLA1	6.49189	1	0.0529063	0.0108368	0.169054	0	0.028436	0	0.0291431	COAD	234 M : F 215	234	215	0 M : F 6	0	6
MAGEA3	6.48755	1	0.0625725	0.0108633	0.0752304	0.00293255	0.032	0.00200983	0.0329527	LUSC	362 M : F 129	362	129	1 M : F 5	1	5
SHROOM4	6.48717	1	0.0100788	0.0108656	0.018188	0.00136333	0.00583431	0.00136079	0.00583431	ALL	2957 M : F 1733	2957	1733	4 M : F 10	4	10
ZNF75D	6.47778	1	0.0100759	0.0109232	0.0182053	0.00136333	0.00583431	0.00136327	0.00583431	ALL	2957 M : F 1733	2957	1733	4 M : F 10	4	10
ATRX	6.4401	1	0.0583259	0.0111572	0.156701	0.010582	0.05	0.0117794	0.0561752	LUAD	239 M : F 277	239	277	2 M : F 15	2	15
RBMX	6.40483	1	0.0624743	0.011381	0.0752304	0.00293255	0.032	0.00214818	0.0329527	LUSC	362 M : F 129	362	129	1 M : F 5	1	5
GPRASP2	6.40309	1	0.0416212	0.0113922	0.156701	0	0.0333333	0	0.0294136	LUAD	239 M : F 277	239	277	0 M : F 8	0	8
STS	6.39992	1	0.0100518	0.0114126	0.018939	0.00136333	0.00583431	0.00138388	0.00583431	ALL	2957 M : F 1733	2957	1733	4 M : F 10	4	10
DKC1	6.39337	1	0.041559	0.0114547	0.156701	0	0.025	0	0.0293696	LUAD	239 M : F 277	239	277	0 M : F 6	0	6
PRDX4	6.36345	1	0.0100404	0.0116495	0.0192395	0.00136333	0.00583431	0.0013936	0.00583431	ALL	2957 M : F 1733	2957	1733	4 M : F 10	4	10
IL2RG	6.35674	1	0.013153	0.0116936	0.0192395	0.00272665	0.00816803	0.0027245	0.00816803	ALL	2957 M : F 1733	2957	1733	8 M : F 14	8	14
KRBOX4	6.30774	1	0.0410105	0.0120212	0.158125	0	0.025	0	0.028982	LUAD	239 M : F 277	239	277	0 M : F 6	0	6
OGT	6.2878	1	0.0623334	0.0121572	0.0752304	0.00293255	0.032	0.00234653	0.0329527	LUSC	362 M : F 129	362	129	1 M : F 4	1	4
ZMYM3	6.28682	1	0.059642	0.0121639	0.145044	0.00282486	0.0307692	0.00269941	0.0326396	HNSC	371 M : F 138	371	138	1 M : F 4	1	4
USP11	6.25928	1	0.0510374	0.0123544	0.182286	0	0.0331754	0	0.0281136	COAD	234 M : F 215	234	215	0 M : F 7	0	7
AMER1	6.2397	1	0.0115773	0.0124918	0.0204652	0.00204499	0.00700117	0.0020757	0.00700117	ALL	2957 M : F 1733	2957	1733	6 M : F 12	6	12
TCEAL6	6.23648	1	0.0622709	0.0125145	0.0752304	0.00293255	0.032	0.00243449	0.0329527	LUSC	362 M : F 129	362	129	1 M : F 4	1	4
STAG2	6.23359	1	0.0757046	0.012535	0.0752304	0.0058651	0.04	0.00604786	0.0411908	LUSC	362 M : F 129	362	129	2 M : F 6	2	6
MID2	6.22589	1	0.0107913	0.0125896	0.0205381	0.00170416	0.00641774	0.00174965	0.00641774	ALL	2957 M : F 1733	2957	1733	6 M : F 11	6	11
RLIM	6.21553	1	0.0622453	0.0126635	0.0752304	0.00293255	0.032	0.00247059	0.0329527	LUSC	362 M : F 129	362	129	1 M : F 4	1	4
TAB3	6.21364	1	0.0404074	0.0126769	0.15886	0	0.0208333	0	0.0285558	LUAD	239 M : F 277	239	277	0 M : F 5	0	5
REPS2	6.20653	1	0.0107847	0.012728	0.0206762	0.00170416	0.00641774	0.00175531	0.00641774	ALL	2957 M : F 1733	2957	1733	5 M : F 11	5	11
NKAP	6.16828	1	0.0401166	0.0130061	0.15886	0	0.025	0	0.0283502	LUAD	239 M : F 277	239	277	0 M : F 6	0	6
USP9X	6.16364	1	0.0784423	0.0130403	0.182286	0.0131579	0.056872	0.0118289	0.0541576	COAD	234 M : F 215	234	215	3 M : F 12	3	12
GJB1	6.13467	1	0.00662081	0.0132556	0.0214429	0.000340832	0.00350058	0.00032556	0.00350058	ALL	2957 M : F 1733	2957	1733	1 M : F 7	1	7
RGN	6.12494	1	0.00661873	0.0133288	0.0214711	0.000340832	0.00350058	0.000327343	0.00350058	ALL	2957 M : F 1733	2957	1733	1 M : F 6	1	6
PPP1R3F	6.11026	1	0.00661558	0.0134399	0.0215599	0.000340832	0.00350058	0.000330035	0.00350058	ALL	2957 M : F 1733	2957	1733	1 M : F 6	1	6
HDAC6	6.09469	1	0.0396447	0.0135589	0.159901	0	0.0291667	0	0.0280167	LUAD	239 M : F 277	239	277	0 M : F 9	0	9
SRPX2	6.07028	1	0.0583102	0.0137475	0.145044	0.00282486	0.0307692	0.00278589	0.0319654	HNSC	371 M : F 138	371	138	1 M : F 4	1	4
DIAPH2	6.04065	1	0.0461538	0.0139801	0.145044	0	0.0230769	0	0.0244797	HNSC	371 M : F 138	371	138	0 M : F 3	0	3
DKC1	6.04065	1	0.0461538	0.0139801	0.145044	0	0.0230769	0	0.0244797	HNSC	371 M : F 138	371	138	0 M : F 3	0	3
MID2	6.04065	1	0.0461538	0.0139801	0.145044	0	0.0230769	0	0.0244797	HNSC	371 M : F 138	371	138	0 M : F 3	0	3
POLA1	6.04065	1	0.0461538	0.0139801	0.145044	0	0.0230769	0	0.0244797	HNSC	371 M : F 138	371	138	0 M : F 3	0	3
SLC25A43	6.04065	1	0.0461538	0.0139801	0.145044	0	0.0230769	0	0.0244797	HNSC	371 M : F 138	371	138	1 M : F 3	1	3
TBL1X	6.04065	1	0.0461538	0.0139801	0.145044	0	0.0230769	0	0.0244797	HNSC	371 M : F 138	371	138	0 M : F 3	0	3
ZBTB33	6.04065	1	0.0461538	0.0139801	0.145044	0	0.0230769	0	0.0244797	HNSC	371 M : F 138	371	138	0 M : F 3	0	3
NDUFA1	6.04056	1	0.00660056	0.0139809	0.0223346	0.000340832	0.00350058	0.000342893	0.00350058	ALL	2957 M : F 1733	2957	1733	1 M : F 6	1	6
PDZD11	6.02536	1	0.00659727	0.0141017	0.0224067	0.000340832	0.00350058	0.000345713	0.00350058	ALL	2957 M : F 1733	2957	1733	1 M : F 6	1	6
SSR4	6.02028	1	0.00659616	0.0141424	0.0224067	0.000340832	0.00350058	0.000346658	0.00350058	ALL	2957 M : F 1733	2957	1733	1 M : F 6	1	6
UBE2A	5.97547	1	0.0487543	0.0145062	0.182286	0	0.028436	0	0.026856	COAD	234 M : F 215	234	215	0 M : F 6	0	6
RPL36A	5.95844	1	0.00658267	0.014647	0.0231111	0.000340832	0.00350058	0.000358204	0.00350058	ALL	2957 M : F 1733	2957	1733	1 M : F 6	1	6
CASK	5.9384	1	0.0618557	0.0148144	0.312711	0	0.0309278	0	0.0310133	BLCA	303 M : F 108	303	108	0 M : F 3	0	3
PGK1	5.9384	1	0.0618557	0.0148144	0.312711	0	0.0309278	0	0.0310133	BLCA	303 M : F 108	303	108	0 M : F 3	0	3
PHKA1	5.9384	1	0.0618557	0.0148144	0.312711	0	0.0309278	0	0.0310133	BLCA	303 M : F 108	303	108	0 M : F 3	0	3
TBC1D25	5.9384	1	0.0618557	0.0148144	0.312711	0	0.0309278	0	0.0310133	BLCA	303 M : F 108	303	108	0 M : F 3	0	3
THOC2	5.9384	1	0.0618557	0.0148144	0.312711	0	0.0309278	0	0.0310133	BLCA	303 M : F 108	303	108	0 M : F 4	0	4
WDR45	5.9183	1	0.048294	0.0149844	0.182286	0	0.028436	0	0.0266025	COAD	234 M : F 215	234	215	0 M : F 6	0	6
UTP14A	5.87933	1	0.0618237	0.0153197	0.0752304	0.0058651	0.032	0.00306415	0.0329527	LUSC	362 M : F 129	362	129	2 M : F 5	2	5
RLIM	5.8723	1	0.0448827	0.015381	0.153194	0	0.0230769	0	0.0238055	HNSC	371 M : F 138	371	138	0 M : F 3	0	3
ARMCX5	5.82363	1	0.048	0.0158122	0.0752304	0	0.024	0	0.0247145	LUSC	362 M : F 129	362	129	0 M : F 3	0	3
BCAP31	5.82363	1	0.048	0.0158122	0.0752304	0	0.024	0	0.0247145	LUSC	362 M : F 129	362	129	0 M : F 3	0	3
CXorf56	5.82363	1	0.048	0.0158122	0.0752304	0	0.024	0	0.0247145	LUSC	362 M : F 129	362	129	0 M : F 3	0	3
DDX26B	5.82363	1	0.048	0.0158122	0.0752304	0	0.024	0	0.0247145	LUSC	362 M : F 129	362	129	0 M : F 3	0	3
G6PD	5.82363	1	0.048	0.0158122	0.0752304	0	0.024	0	0.0247145	LUSC	362 M : F 129	362	129	0 M : F 3	0	3
GPKOW	5.82363	1	0.048	0.0158122	0.0752304	0	0.024	0	0.0247145	LUSC	362 M : F 129	362	129	0 M : F 3	0	3
IDH3G	5.82363	1	0.048	0.0158122	0.0752304	0	0.024	0	0.0247145	LUSC	362 M : F 129	362	129	0 M : F 3	0	3
LAS1L	5.82363	1	0.048	0.0158122	0.0752304	0	0.024	0	0.0247145	LUSC	362 M : F 129	362	129	0 M : F 3	0	3
MAGEH1	5.82363	1	0.048	0.0158122	0.0752304	0	0.024	0	0.0247145	LUSC	362 M : F 129	362	129	0 M : F 3	0	3
MECP2	5.82363	1	0.048	0.0158122	0.0752304	0	0.024	0	0.0247145	LUSC	362 M : F 129	362	129	1 M : F 3	1	3
PHKA1	5.82363	1	0.048	0.0158122	0.0752304	0	0.024	0	0.0247145	LUSC	362 M : F 129	362	129	0 M : F 3	0	3
PRICKLE3	5.82363	1	0.048	0.0158122	0.0752304	0	0.024	0	0.0247145	LUSC	362 M : F 129	362	129	0 M : F 3	0	3
RPGR	5.82363	1	0.048	0.0158122	0.0752304	0	0.024	0	0.0247145	LUSC	362 M : F 129	362	129	0 M : F 3	0	3
SLC35A2	5.82363	1	0.048	0.0158122	0.0752304	0	0.024	0	0.0247145	LUSC	362 M : F 129	362	129	0 M : F 3	0	3
TFE3	5.82363	1	0.048	0.0158122	0.0752304	0	0.024	0	0.0247145	LUSC	362 M : F 129	362	129	0 M : F 3	0	3
TSPAN6	5.82363	1	0.048	0.0158122	0.0752304	0	0.024	0	0.0247145	LUSC	362 M : F 129	362	129	0 M : F 3	0	3
ZDHHC9	5.82363	1	0.048	0.0158122	0.0752304	0	0.024	0	0.0247145	LUSC	362 M : F 129	362	129	0 M : F 3	0	3
ZNF185	5.82363	1	0.048	0.0158122	0.0752304	0	0.024	0	0.0247145	LUSC	362 M : F 129	362	129	0 M : F 3	0	3
TAF1	5.82325	1	0.0763282	0.0158157	0.27164	0.00380228	0.0410959	0.00533068	0.0413921	STAD	280 M : F 157	280	157	1 M : F 6	1	6
SMARCA1	5.8079	1	0.0449097	0.0159543	0.180101	0.00529101	0.0375	0.0038611	0.0366401	LUAD	239 M : F 277	239	277	1 M : F 9	1	9
RPS6KA3	5.80258	1	0.047362	0.0160027	0.182286	0	0.0236967	0	0.0260891	COAD	234 M : F 215	234	215	0 M : F 5	0	5
SMARCA1	5.7878	1	0.0477083	0.0161377	0.0752304	0	0.024	0	0.0245643	LUSC	362 M : F 129	362	129	0 M : F 3	0	3
XIAP	5.7878	1	0.0477083	0.0161377	0.0752304	0	0.024	0	0.0245643	LUSC	362 M : F 129	362	129	1 M : F 4	1	4
ELF4	5.77871	1	0.0471698	0.0162214	0.182286	0	0.028436	0	0.0259832	COAD	234 M : F 215	234	215	0 M : F 6	0	6
ATRX	5.77687	1	0.0601986	0.0162384	0.312711	0	0.0309278	0	0.0301825	BLCA	303 M : F 108	303	108	0 M : F 5	0	5
SLC25A43	5.76287	1	0.0470421	0.0163683	0.182286	0	0.0236967	0	0.0259129	COAD	234 M : F 215	234	215	0 M : F 5	0	5
GNL3L	5.73582	1	0.0468242	0.0166223	0.182286	0	0.0236967	0	0.0257928	COAD	234 M : F 215	234	215	0 M : F 5	0	5
FMR1	5.71603	1	0.0547945	0.0168107	0.27164	0	0.0273973	0	0.0275947	STAD	280 M : F 157	280	157	0 M : F 4	0	4
MAP7D3	5.71603	1	0.0547945	0.0168107	0.27164	0	0.0273973	0	0.0275947	STAD	280 M : F 157	280	157	0 M : F 4	0	4
MECP2	5.71603	1	0.0547945	0.0168107	0.27164	0	0.0273973	0	0.0275947	STAD	280 M : F 157	280	157	0 M : F 4	0	4
MTM1	5.71603	1	0.0547945	0.0168107	0.27164	0	0.0273973	0	0.0275947	STAD	280 M : F 157	280	157	0 M : F 4	0	4
MTMR1	5.71603	1	0.0547945	0.0168107	0.27164	0	0.0273973	0	0.0275947	STAD	280 M : F 157	280	157	0 M : F 5	0	5
PGRMC1	5.71603	1	0.0547945	0.0168107	0.27164	0	0.0273973	0	0.0275947	STAD	280 M : F 157	280	157	0 M : F 4	0	4
PJA1	5.71603	1	0.0547945	0.0168107	0.27164	0	0.0273973	0	0.0275947	STAD	280 M : F 157	280	157	0 M : F 4	0	4
THOC2	5.71603	1	0.0547945	0.0168107	0.27164	0	0.0273973	0	0.0275947	STAD	280 M : F 157	280	157	0 M : F 4	0	4
TSPYL2	5.71603	1	0.0547945	0.0168107	0.27164	0	0.0273973	0	0.0275947	STAD	280 M : F 157	280	157	0 M : F 5	0	5
ZMYM3	5.71603	1	0.0547945	0.0168107	0.27164	0	0.0273973	0	0.0275947	STAD	280 M : F 157	280	157	0 M : F 4	0	4
TMEM185A	5.70225	1	0.0465536	0.0169432	0.182286	0	0.028436	0	0.0256438	COAD	234 M : F 215	234	215	0 M : F 6	0	6
ZBTB33	5.67845	1	0.0369725	0.0171746	0.180101	0	0.0208333	0	0.0261283	LUAD	239 M : F 277	239	277	0 M : F 5	0	5
ACSL4	5.65095	1	0.0432102	0.017446	0.167079	0	0.0230769	0	0.0229184	HNSC	371 M : F 138	371	138	0 M : F 3	0	3
HDAC8	5.64402	1	0.00736789	0.017515	0.0275236	0.000681663	0.00408401	0.000684867	0.00408401	ALL	2957 M : F 1733	2957	1733	2 M : F 7	2	7
PBDC1	5.62697	1	0.0459468	0.0176862	0.183936	0	0.0236967	0	0.0253095	COAD	234 M : F 215	234	215	0 M : F 5	0	5
LAMP2	5.59901	1	0.00818641	0.0179706	0.0281248	0.00102249	0.00466744	0.000983025	0.00466744	ALL	2957 M : F 1733	2957	1733	3 M : F 9	3	9
FUNDC2	5.59357	1	0.036427	0.0180265	0.180101	0	0.025	0	0.0257428	LUAD	239 M : F 277	239	277	0 M : F 6	0	6
MXRA5	5.56505	1	0.0939465	0.0183225	0.184407	0.0263158	0.07109	0.0266167	0.0763849	COAD	234 M : F 215	234	215	7 M : F 16	7	16
SCML1	5.55878	1	0.00734563	0.0183882	0.0286618	0.000681663	0.00408401	0.000703917	0.00408401	ALL	2957 M : F 1733	2957	1733	2 M : F 7	2	7
PJA1	5.54452	1	0.0361116	0.0185386	0.180101	0	0.0208333	0	0.02552	LUAD	239 M : F 277	239	277	1 M : F 6	1	6
FMR1	5.53535	1	0.0360526	0.018636	0.180101	0	0.0291667	0	0.0254783	LUAD	239 M : F 277	239	277	0 M : F 9	0	9
NSDHL	5.52492	1	0.00733672	0.0187475	0.029104	0.000681663	0.00408401	0.000711551	0.00408401	ALL	2957 M : F 1733	2957	1733	2 M : F 7	2	7
COL4A5	5.50243	1	0.0420871	0.01899	0.17513	0	0.0230769	0	0.0223228	HNSC	371 M : F 138	371	138	0 M : F 3	0	3
WWC3	5.48772	1	0.0448238	0.0191506	0.186718	0	0.0236967	0	0.0246909	COAD	234 M : F 215	234	215	0 M : F 5	0	5
PRICKLE3	5.47901	1	0.00815131	0.0192461	0.029758	0.00102249	0.00466744	0.00101307	0.00466744	ALL	2957 M : F 1733	2957	1733	3 M : F 8	3	8
MID2	5.47222	1	0.171225	0.019321	0.300241	0.00740741	0.0869565	0.00787673	0.0869565	ESCA	158 M : F 27	158	27	1 M : F 2	1	2
ACE2	5.42977	1	0.00466744	0.0197963	0.0302444	0	0.00233372	0	0.00233372	ALL	2957 M : F 1733	2957	1733	0 M : F 4	0	4
COX7B	5.42977	1	0.00466744	0.0197963	0.0302444	0	0.00233372	0	0.00233372	ALL	2957 M : F 1733	2957	1733	0 M : F 4	0	4
PRKX	5.42977	1	0.00466744	0.0197963	0.0302444	0	0.00233372	0	0.00233372	ALL	2957 M : F 1733	2957	1733	0 M : F 5	0	5
MED12	5.39833	1	0.0512821	0.020156	0.285265	0	0.025641	0	0.0257302	SKCM	286 M : F 179	286	179	0 M : F 4	0	4
POLA1	5.39542	1	0.0351526	0.0201897	0.180101	0	0.0208333	0	0.0248422	LUAD	239 M : F 277	239	277	0 M : F 5	0	5
MORF4L2	5.39507	1	0.00893106	0.0201937	0.0307295	0.00136333	0.00525088	0.00134441	0.00525088	ALL	2957 M : F 1733	2957	1733	4 M : F 9	4	9
SLC35A2	5.3768	1	0.00812093	0.0204063	0.0309308	0.00102249	0.00466744	0.00103907	0.00466744	ALL	2957 M : F 1733	2957	1733	3 M : F 8	3	8
PDHA1	5.37536	1	0.0439172	0.0204231	0.190834	0	0.0236967	0	0.0241915	COAD	234 M : F 215	234	215	0 M : F 5	0	5
MED12	5.34023	1	0.17099	0.0208387	0.300241	0.00740741	0.0869565	0.0085665	0.0869565	ESCA	158 M : F 27	158	27	2 M : F 2	2	2
RBMX2	5.3309	1	0.00810715	0.0209506	0.0315262	0.00102249	0.00466744	0.00105087	0.00466744	ALL	2957 M : F 1733	2957	1733	3 M : F 8	3	8
CMC4	5.32876	1	0.00810651	0.0209763	0.0315262	0.00102249	0.00466744	0.00105142	0.00466744	ALL	2957 M : F 1733	2957	1733	3 M : F 8	3	8
CHM	5.32308	1	0.011225	0.0210448	0.0315262	0.00238582	0.00700117	0.00237725	0.00700117	ALL	2957 M : F 1733	2957	1733	7 M : F 12	7	12
ARHGEF6	5.3208	1	0.0502306	0.0210723	0.180101	0.010582	0.0416667	0.0117794	0.0504543	LUAD	239 M : F 277	239	277	3 M : F 12	3	12
STAG2	5.31835	1	0.0474559	0.021102	0.180101	0.010582	0.0416667	0.00874908	0.0446458	LUAD	239 M : F 277	239	277	2 M : F 10	2	10
POLA1	5.31757	1	0.0610723	0.0211114	0.0965947	0.0058651	0.032	0.0041221	0.0329527	LUSC	362 M : F 129	362	129	2 M : F 4	2	4
ARMCX5	5.31577	1	0.03464	0.0211333	0.180101	0	0.0208333	0	0.02448	LUAD	239 M : F 277	239	277	0 M : F 5	0	5
KIF4A	5.31351	1	0.0346254	0.0211607	0.180101	0	0.025	0	0.0244697	LUAD	239 M : F 277	239	277	0 M : F 7	0	7
TIMM17B	5.30909	1	0.0433822	0.0212144	0.190834	0	0.0236967	0	0.0238968	COAD	234 M : F 215	234	215	0 M : F 5	0	5
RPL10	5.29962	1	0.0742418	0.0213301	0.0965947	0.00293255	0.04	0.00810736	0.0411908	LUSC	362 M : F 129	362	129	1 M : F 5	1	5
MECP2	5.29361	1	0.0344973	0.0214038	0.180101	0	0.0208333	0	0.0243791	LUAD	239 M : F 277	239	277	1 M : F 5	1	5
GPC4	5.29329	1	0.0432546	0.0214077	0.190834	0	0.0236967	0	0.0238266	COAD	234 M : F 215	234	215	0 M : F 5	0	5
CENPI	5.28842	1	0.0104522	0.0214677	0.0320352	0.00204499	0.00641774	0.00203996	0.00641774	ALL	2957 M : F 1733	2957	1733	6 M : F 11	6	11
FLNA	5.2759	1	0.107357	0.0216226	0.429709	0	0.0666667	0	0.05939	PAAD	101 M : F 79	101	79	0 M : F 5	0	5
THOC2	5.27245	1	0.0470229	0.0216656	0.180101	0.010582	0.0375	0.00864105	0.0442026	LUAD	239 M : F 277	239	277	2 M : F 11	2	11
MAMLD1	5.23779	1	0.00887912	0.0221014	0.0328534	0.00136333	0.00525088	0.00138887	0.00525088	ALL	2957 M : F 1733	2957	1733	4 M : F 9	4	9
ELF4	5.2365	1	0.0341297	0.0221177	0.180101	0	0.0208333	0	0.0241193	LUAD	239 M : F 277	239	277	0 M : F 5	0	5
IQSEC2	5.21377	1	0.0430291	0.0224086	0.10005	0	0.024	0	0.0221551	LUSC	362 M : F 129	362	129	0 M : F 3	0	3
RENBP	5.17022	1	0.0104063	0.0229772	0.034024	0.00204499	0.00641774	0.00207918	0.00641774	ALL	2957 M : F 1733	2957	1733	6 M : F 11	6	11
TBC1D8B	5.14334	1	0.00962859	0.0233357	0.0344224	0.00170416	0.00583431	0.00174613	0.00583431	ALL	2957 M : F 1733	2957	1733	5 M : F 10	5	10
SMS	5.12112	1	0.00883983	0.0236364	0.0347328	0.00136333	0.00525088	0.0014225	0.00525088	ALL	2957 M : F 1733	2957	1733	4 M : F 9	4	9
ATP7A	5.10423	1	0.0332777	0.0238676	0.18741	0	0.0208333	0	0.0235172	LUAD	239 M : F 277	239	277	0 M : F 5	0	5
TBC1D25	5.08661	1	0.0331642	0.0241113	0.18741	0	0.025	0	0.023437	LUAD	239 M : F 277	239	277	0 M : F 6	0	6
DDX3X	5.07008	1	0.0558891	0.0243422	0.207604	0.00438596	0.0331754	0.00522066	0.0356181	COAD	234 M : F 215	234	215	2 M : F 7	2	7
SLC9A6	5.06424	1	0.0387697	0.0244244	0.190817	0	0.0230769	0	0.0205632	HNSC	371 M : F 138	371	138	0 M : F 3	0	3
IDH3G	5.05044	1	0.0412927	0.0246197	0.207604	0	0.0236967	0	0.0227458	COAD	234 M : F 215	234	215	0 M : F 5	0	5
MSN	5.05038	1	0.170455	0.0246205	0.300241	0.0148148	0.0869565	0.0101321	0.0869565	ESCA	158 M : F 27	158	27	3 M : F 2	3	2
USP9X	5.02054	1	0.0737655	0.0250484	0.110283	0.00879765	0.04	0.008778	0.0411908	LUSC	362 M : F 129	362	129	3 M : F 5	3	5
PGK1	4.99854	1	0.0325966	0.0253687	0.192802	0	0.0208333	0	0.0230359	LUAD	239 M : F 277	239	277	0 M : F 5	0	5
DIAPH2	4.94603	1	0.0475016	0.0261507	0.27164	0	0.0273973	0	0.023922	STAD	280 M : F 157	280	157	2 M : F 4	2	4
UTP14A	4.94603	1	0.0475016	0.0261507	0.27164	0	0.0273973	0	0.023922	STAD	280 M : F 157	280	157	0 M : F 4	0	4
SLC10A3	4.94381	1	0.0322437	0.0261842	0.194674	0	0.0208333	0	0.0227865	LUAD	239 M : F 277	239	277	0 M : F 5	0	5
MAGEA4	4.94096	1	0.0605313	0.0262275	0.110939	0.0058651	0.032	0.0048838	0.0329527	LUSC	362 M : F 129	362	129	2 M : F 4	2	4
PIM2	4.91512	1	0.060493	0.0266226	0.110939	0.0058651	0.032	0.00493775	0.0329527	LUSC	362 M : F 129	362	129	2 M : F 4	2	4
ARAF	4.91254	1	0.0695613	0.0266625	0.211453	0.0131579	0.0521327	0.0134824	0.050796	COAD	234 M : F 215	234	215	3 M : F 11	3	11
UBE2A	4.90233	1	0.0319763	0.0268205	0.195162	0	0.0208333	0	0.0225975	LUAD	239 M : F 277	239	277	0 M : F 6	0	6
OCRL	4.89137	1	0.105092	0.0269912	0.404489	0	0.0547945	0	0.0598696	READ	90 M : F 77	90	77	0 M : F 4	0	4
SH3KBP1	4.87321	1	0.249274	0.0272767	0.300241	0.0222222	0.130435	0.0339761	0.130435	ESCA	158 M : F 27	158	27	3 M : F 3	3	3
BRWD3	4.83988	1	0.0603805	0.0278089	0.110939	0.0058651	0.032	0.0050962	0.0329527	LUSC	362 M : F 129	362	129	3 M : F 4	3	4
ZXDB	4.83516	1	0.0654589	0.0278851	0.211453	0.0131579	0.0473934	0.0113767	0.0465873	COAD	234 M : F 215	234	215	3 M : F 11	3	11
ATP11C	4.82323	1	0.0603554	0.0280786	0.110939	0.0058651	0.032	0.00513151	0.0329527	LUSC	362 M : F 129	362	129	2 M : F 4	2	4
NKRF	4.80895	1	0.031374	0.0283122	0.195626	0	0.0208333	0	0.0221719	LUAD	239 M : F 277	239	277	0 M : F 5	0	5
ARMCX6	4.77451	1	0.00544342	0.0288841	0.0422828	0.000340832	0.00291715	0.000334571	0.00291715	ALL	2957 M : F 1733	2957	1733	1 M : F 5	1	5
KDM6A	4.77423	1	0.111509	0.0288887	0.312711	0.0212766	0.0618557	0.0179763	0.0620265	BLCA	303 M : F 108	303	108	6 M : F 6	6	6
UPF3B	4.77144	1	0.0311319	0.0289357	0.195626	0	0.0208333	0	0.0220008	LUAD	239 M : F 277	239	277	0 M : F 7	0	7
KLF8	4.75081	1	0.00543805	0.0292844	0.0427065	0.000340832	0.00291715	0.000339169	0.00291715	ALL	2957 M : F 1733	2957	1733	1 M : F 5	1	5
RNF113A	4.7344	1	0.0387363	0.0295652	0.211453	0	0.0236967	0	0.0213377	COAD	234 M : F 215	234	215	0 M : F 5	0	5
TIMM8A	4.7317	1	0.0054337	0.0296117	0.0430208	0.000340832	0.00291715	0.000342893	0.00291715	ALL	2957 M : F 1733	2957	1733	1 M : F 5	1	5
PDHA1	4.72712	1	0.0447703	0.0296906	0.190817	0.00282486	0.0230769	0.0019693	0.0244797	HNSC	371 M : F 138	371	138	1 M : F 3	1	3
PSMD10	4.72208	1	0.00543151	0.0297777	0.0430993	0.000340832	0.00291715	0.000344771	0.00291715	ALL	2957 M : F 1733	2957	1733	1 M : F 5	1	5
GNL3L	4.71749	1	0.0602505	0.0298573	0.312711	0.0035461	0.0309278	0.00236472	0.0310133	BLCA	303 M : F 108	303	108	1 M : F 3	1	3
CXorf40A	4.71611	1	0.0385883	0.0298813	0.211453	0	0.0236967	0	0.0212561	COAD	234 M : F 215	234	215	0 M : F 5	0	5
EMD	4.71112	1	0.0307426	0.029968	0.195626	0	0.0166667	0	0.0217257	LUAD	239 M : F 277	239	277	0 M : F 5	0	5
UTP14A	4.70813	1	0.0360694	0.0300202	0.190817	0	0.0230769	0	0.019131	HNSC	371 M : F 138	371	138	0 M : F 3	0	3
IDS	4.70432	1	0.050105	0.0300868	0.211453	0.00438596	0.0331754	0.00405021	0.0313487	COAD	234 M : F 215	234	215	1 M : F 7	1	7
MTM1	4.6903	1	0.0306082	0.0303333	0.195626	0	0.0166667	0	0.0216307	LUAD	239 M : F 277	239	277	0 M : F 4	0	4
HCFC1	4.68947	1	0.044726	0.030348	0.190817	0.00282486	0.0230769	0.0020324	0.0244797	HNSC	371 M : F 138	371	138	1 M : F 3	1	3
SRPX2	4.68381	1	0.0305663	0.0304482	0.195626	0	0.0208333	0	0.0216011	LUAD	239 M : F 277	239	277	1 M : F 5	1	5
NDUFB11	4.67837	1	0.00542149	0.0305448	0.044044	0.000340832	0.00291715	0.000353347	0.00291715	ALL	2957 M : F 1733	2957	1733	1 M : F 5	1	5
STAG2	4.64382	1	0.0631285	0.0311655	0.27164	0.00380228	0.0342466	0.0048771	0.0344934	STAD	280 M : F 157	280	157	1 M : F 5	1	5
PDZD11	4.63292	1	0.0379147	0.0313641	0.211453	0	0.0189573	0	0.0208851	COAD	234 M : F 215	234	215	0 M : F 4	0	4
KDM6A	4.62905	1	0.0378834	0.0314349	0.211453	0	0.0189573	0	0.0208678	COAD	234 M : F 215	234	215	0 M : F 4	0	4
MORC4	4.62905	1	0.0378834	0.0314349	0.211453	0	0.0189573	0	0.0208678	COAD	234 M : F 215	234	215	0 M : F 4	0	4
TIMP1	4.60845	1	0.0466442	0.0318147	0.110939	0.00293255	0.024	0.00190891	0.0247145	LUSC	362 M : F 129	362	129	1 M : F 3	1	3
ENOX2	4.59147	1	0.0299701	0.0321314	0.195626	0	0.0208333	0	0.0211798	LUAD	239 M : F 277	239	277	0 M : F 6	0	6
OGT	4.58435	1	0.039267	0.0322651	0.195626	0.00529101	0.0333333	0.00588969	0.0352281	LUAD	239 M : F 277	239	277	1 M : F 8	1	8
STAG2	4.57082	1	0.0445843	0.0325209	0.190817	0.00282486	0.0230769	0.00223406	0.0244797	HNSC	371 M : F 138	371	138	1 M : F 3	1	3
PRPS2	4.56923	1	0.0373988	0.0325513	0.211453	0	0.0189573	0	0.0206009	COAD	234 M : F 215	234	215	0 M : F 4	0	4
GLUD2	4.55668	1	0.0729267	0.0327906	0.110939	0.0146628	0.04	0.009959	0.0411908	LUSC	362 M : F 129	362	129	5 M : F 5	5	5
PHKA2	4.54985	1	0.0372418	0.0329216	0.211453	0	0.0189573	0	0.0205144	COAD	234 M : F 215	234	215	0 M : F 4	0	4
GPRASP1	4.54628	1	0.0361991	0.0329903	0.353653	0	0.0180995	0	0.0181346	LGG	281 M : F 226	281	226	0 M : F 4	0	4
MED12	4.54628	1	0.0361991	0.0329903	0.353653	0	0.0180995	0	0.0181346	LGG	281 M : F 226	281	226	0 M : F 4	0	4
PLXNB3	4.54628	1	0.0361991	0.0329903	0.353653	0	0.0180995	0	0.0181346	LGG	281 M : F 226	281	226	0 M : F 4	0	4
SYTL4	4.54628	1	0.0361991	0.0329903	0.353653	0	0.0180995	0	0.0181346	LGG	281 M : F 226	281	226	0 M : F 4	0	4
MORC4	4.53678	1	0.0599125	0.033174	0.110939	0.0058651	0.032	0.00575508	0.0329527	LUSC	362 M : F 129	362	129	3 M : F 4	3	4
TMEM185A	4.53505	1	0.0599098	0.0332076	0.110939	0.0058651	0.032	0.00575895	0.0329527	LUSC	362 M : F 129	362	129	2 M : F 4	2	4
REPS2	4.50447	1	0.0368741	0.0338064	0.211453	0	0.0189573	0	0.0203119	COAD	234 M : F 215	234	215	0 M : F 4	0	4
SLC9A6	4.50427	1	0.0294068	0.0338103	0.195626	0	0.0208333	0	0.0207817	LUAD	239 M : F 277	239	277	1 M : F 5	1	5
MAGED1	4.47843	1	0.0123053	0.0343252	0.0493104	0.00340832	0.00816803	0.00345011	0.00816803	ALL	2957 M : F 1733	2957	1733	10 M : F 14	10	14
TFE3	4.46681	1	0.036569	0.0345594	0.211453	0	0.0189573	0	0.0201438	COAD	234 M : F 215	234	215	0 M : F 4	0	4
ATP6AP2	4.46401	1	0.0492152	0.0346162	0.211453	0.00438596	0.028436	0.00455699	0.0313276	COAD	234 M : F 215	234	215	1 M : F 6	1	6
VAMP7	4.45803	1	-0.0134446	0.0347375	0.110939	0.0175953	0	0.0189296	0	LUSC	362 M : F 129	362	129	6 M : F 0	6	0
MAOA	4.45065	1	0.0290603	0.034888	0.195626	0	0.0166667	0	0.0205368	LUAD	239 M : F 277	239	277	0 M : F 4	0	4
TAF1	4.44654	1	0.0364047	0.0349721	0.211453	0	0.0189573	0	0.0200533	COAD	234 M : F 215	234	215	0 M : F 4	0	4
HAUS7	4.43758	1	0.0289759	0.035156	0.195626	0	0.0166667	0	0.0204772	LUAD	239 M : F 277	239	277	0 M : F 7	0	7
FOXO4	4.4334	1	0.0362982	0.0352421	0.211453	0	0.0189573	0	0.0199947	COAD	234 M : F 215	234	215	0 M : F 4	0	4
EIF2S3	4.43263	1	0.00620695	0.0352581	0.0504623	0.000681663	0.00350058	0.000679797	0.00350058	ALL	2957 M : F 1733	2957	1733	2 M : F 6	2	6
FLNA	4.42381	1	0.0598119	0.0354408	0.312711	0.0035461	0.0309278	0.00301078	0.0310133	BLCA	303 M : F 108	303	108	1 M : F 4	1	4
HUWE1	4.41202	1	0.0813857	0.0356865	0.190817	0.0141243	0.0538462	0.015278	0.0488594	HNSC	371 M : F 138	371	138	5 M : F 7	5	7
MAGEH1	4.4053	1	0.0287673	0.0358273	0.195626	0	0.0166667	0	0.0203297	LUAD	239 M : F 277	239	277	0 M : F 4	0	4
SEPT6	4.4045	1	0.0287621	0.0358443	0.195626	0	0.0208333	0	0.020326	LUAD	239 M : F 277	239	277	0 M : F 5	0	5
NAP1L2	4.40265	1	0.00619859	0.0358832	0.0511668	0.000681663	0.00350058	0.000686955	0.00350058	ALL	2957 M : F 1733	2957	1733	2 M : F 6	2	6
HUWE1	4.37635	1	0.0575811	0.0364409	0.27164	0.00380228	0.0342466	0.0039942	0.0312106	STAD	280 M : F 157	280	157	1 M : F 6	1	6
WAS	4.37134	1	0.0285477	0.0365482	0.195626	0	0.0208333	0	0.0201746	LUAD	239 M : F 277	239	277	0 M : F 5	0	5
BHLHB9	4.36798	1	0.00618887	0.0366204	0.0520254	0.000681663	0.00350058	0.000695277	0.00350058	ALL	2957 M : F 1733	2957	1733	2 M : F 6	2	6
ZRSR2	4.35159	1	0.00618425	0.0369745	0.0520612	0.000681663	0.00350058	0.00069923	0.00350058	ALL	2957 M : F 1733	2957	1733	2 M : F 6	2	6
BGN	4.35125	1	0.0284179	0.0369817	0.195626	0	0.0208333	0	0.0200828	LUAD	239 M : F 277	239	277	0 M : F 6	0	6
UBQLN2	4.3496	1	0.0351745	0.0370175	0.195626	0.00529101	0.0291667	0.00387528	0.0297782	LUAD	239 M : F 277	239	277	1 M : F 7	1	7
IL13RA1	4.3489	1	0.0085615	0.0370327	0.0520612	0.00170416	0.00525088	0.00166073	0.00525088	ALL	2957 M : F 1733	2957	1733	5 M : F 9	5	9
PIGA	4.34805	1	0.00618325	0.0370513	0.0520612	0.000681663	0.00350058	0.000700084	0.00350058	ALL	2957 M : F 1733	2957	1733	2 M : F 6	2	6
IQSEC2	4.34643	1	0.0283867	0.0370865	0.195626	0	0.0208333	0	0.0200608	LUAD	239 M : F 277	239	277	0 M : F 5	0	5
MAP7D3	4.34366	1	0.0463087	0.0371471	0.110939	0.00293255	0.024	0.00238132	0.0247145	LUSC	362 M : F 129	362	129	1 M : F 4	1	4
MCTS1	4.34366	1	0.0463087	0.0371471	0.110939	0.00293255	0.024	0.00238132	0.0247145	LUSC	362 M : F 129	362	129	1 M : F 3	1	3
NAA10	4.34366	1	0.0463087	0.0371471	0.110939	0.00293255	0.024	0.00238132	0.0247145	LUSC	362 M : F 129	362	129	1 M : F 3	1	3
NSDHL	4.33482	1	0.0283116	0.0373404	0.195626	0	0.0166667	0	0.0200077	LUAD	239 M : F 277	239	277	0 M : F 4	0	4
GNL3L	4.33303	1	0.0283	0.0373797	0.195626	0	0.0166667	0	0.0199995	LUAD	239 M : F 277	239	277	0 M : F 4	0	4
KIF4A	4.31853	1	0.0460294	0.0376994	0.110939	0.00293255	0.024	0.00236386	0.0245643	LUSC	362 M : F 129	362	129	1 M : F 3	1	3
MXRA5	4.31065	1	0.168969	0.0378745	0.300241	0.0148148	0.0869565	0.0144874	0.0869565	ESCA	158 M : F 27	158	27	2 M : F 3	2	3
BCORL1	4.3049	1	0.0462582	0.0380027	0.110939	0.00293255	0.024	0.00245247	0.0247145	LUSC	362 M : F 129	362	129	1 M : F 3	1	3
VSIG4	4.30473	1	0.0724436	0.0380065	0.110939	0.0058651	0.04	0.0106392	0.0411908	LUSC	362 M : F 129	362	129	2 M : F 5	2	5
SHROOM2	4.29768	1	0.0280715	0.0381643	0.195626	0	0.0166667	0	0.019838	LUAD	239 M : F 277	239	277	0 M : F 4	0	4
G6PD	4.28719	1	0.0280036	0.0384007	0.195626	0	0.0166667	0	0.01979	LUAD	239 M : F 277	239	277	0 M : F 4	0	4
DKC1	4.28532	1	0.0350975	0.0384428	0.226305	0	0.0189573	0	0.0193333	COAD	234 M : F 215	234	215	0 M : F 4	0	4
ARAF	4.27206	1	0.0410959	0.0387439	0.27164	0	0.0205479	0	0.0206961	STAD	280 M : F 157	280	157	0 M : F 4	0	4
ATP7A	4.27206	1	0.0410959	0.0387439	0.27164	0	0.0205479	0	0.0206961	STAD	280 M : F 157	280	157	0 M : F 3	0	3
BTK	4.27206	1	0.0410959	0.0387439	0.27164	0	0.0205479	0	0.0206961	STAD	280 M : F 157	280	157	0 M : F 3	0	3
CASK	4.27206	1	0.0410959	0.0387439	0.27164	0	0.0205479	0	0.0206961	STAD	280 M : F 157	280	157	0 M : F 3	0	3
CDK16	4.27206	1	0.0410959	0.0387439	0.27164	0	0.0205479	0	0.0206961	STAD	280 M : F 157	280	157	0 M : F 3	0	3
CLCN5	4.27206	1	0.0410959	0.0387439	0.27164	0	0.0205479	0	0.0206961	STAD	280 M : F 157	280	157	0 M : F 3	0	3
EFNB1	4.27206	1	0.0410959	0.0387439	0.27164	0	0.0205479	0	0.0206961	STAD	280 M : F 157	280	157	0 M : F 3	0	3
FAM127C	4.27206	1	0.0410959	0.0387439	0.27164	0	0.0205479	0	0.0206961	STAD	280 M : F 157	280	157	0 M : F 3	0	3
FAM58A	4.27206	1	0.0410959	0.0387439	0.27164	0	0.0205479	0	0.0206961	STAD	280 M : F 157	280	157	0 M : F 3	0	3
GLA	4.27206	1	0.0410959	0.0387439	0.27164	0	0.0205479	0	0.0206961	STAD	280 M : F 157	280	157	0 M : F 3	0	3
HCFC1	4.27206	1	0.0410959	0.0387439	0.27164	0	0.0205479	0	0.0206961	STAD	280 M : F 157	280	157	0 M : F 3	0	3
KIF4A	4.27206	1	0.0410959	0.0387439	0.27164	0	0.0205479	0	0.0206961	STAD	280 M : F 157	280	157	0 M : F 3	0	3
MED12	4.27206	1	0.0410959	0.0387439	0.27164	0	0.0205479	0	0.0206961	STAD	280 M : F 157	280	157	0 M : F 3	0	3
MORC4	4.27206	1	0.0410959	0.0387439	0.27164	0	0.0205479	0	0.0206961	STAD	280 M : F 157	280	157	0 M : F 3	0	3
NKRF	4.27206	1	0.0410959	0.0387439	0.27164	0	0.0205479	0	0.0206961	STAD	280 M : F 157	280	157	0 M : F 3	0	3
PHKA1	4.27206	1	0.0410959	0.0387439	0.27164	0	0.0205479	0	0.0206961	STAD	280 M : F 157	280	157	0 M : F 3	0	3
RBM41	4.27206	1	0.0410959	0.0387439	0.27164	0	0.0205479	0	0.0206961	STAD	280 M : F 157	280	157	0 M : F 3	0	3
STS	4.27206	1	0.0410959	0.0387439	0.27164	0	0.0205479	0	0.0206961	STAD	280 M : F 157	280	157	0 M : F 3	0	3
TBC1D25	4.27206	1	0.0410959	0.0387439	0.27164	0	0.0205479	0	0.0206961	STAD	280 M : F 157	280	157	0 M : F 3	0	3
TXLNG	4.27206	1	0.0410959	0.0387439	0.27164	0	0.0205479	0	0.0206961	STAD	280 M : F 157	280	157	0 M : F 3	0	3
UPF3B	4.27206	1	0.0410959	0.0387439	0.27164	0	0.0205479	0	0.0206961	STAD	280 M : F 157	280	157	0 M : F 3	0	3
BCORL1	4.2599	1	0.0998779	0.0390223	0.27164	0.0190114	0.0616438	0.0212823	0.0620882	STAD	280 M : F 157	280	157	5 M : F 9	5	9
TBC1D8B	4.24516	1	0.0461795	0.0393623	0.110939	0.00293255	0.024	0.00256319	0.0247145	LUSC	362 M : F 129	362	129	1 M : F 3	1	3
MAGED2	4.21953	1	0.0347568	0.0399613	0.195626	0.00529101	0.0291667	0.0042327	0.0299369	LUAD	239 M : F 277	239	277	1 M : F 7	1	7
EFNB1	4.21633	1	0.0345378	0.0400368	0.227259	0	0.0189573	0	0.0190249	COAD	234 M : F 215	234	215	0 M : F 4	0	4
XIAP	4.20625	1	0.02748	0.0402753	0.195626	0	0.0166667	0	0.0194201	LUAD	239 M : F 277	239	277	0 M : F 6	0	6
IDH3G	4.20625	1	0.02748	0.0402754	0.195626	0	0.0166667	0	0.01942	LUAD	239 M : F 277	239	277	0 M : F 5	0	5
UPRT	4.2058	1	0.00695053	0.040286	0.0564004	0.00102249	0.00408401	0.0010421	0.00408401	ALL	2957 M : F 1733	2957	1733	3 M : F 7	3	7
NGFRAP1	4.1806	1	0.00772801	0.0408892	0.0570375	0.00136333	0.00466744	0.00137539	0.00466744	ALL	2957 M : F 1733	2957	1733	4 M : F 8	4	8
DIAPH2	4.17962	1	0.0273077	0.0409129	0.195626	0	0.0166667	0	0.0192983	LUAD	239 M : F 277	239	277	0 M : F 4	0	4
FTSJ1	4.16941	1	0.0341571	0.0411602	0.227259	0	0.0189573	0	0.0188152	COAD	234 M : F 215	234	215	0 M : F 4	0	4
FOXO4	4.16841	1	0.0272352	0.0411844	0.195626	0	0.0166667	0	0.019247	LUAD	239 M : F 277	239	277	0 M : F 5	0	5
GSPT2	4.15914	1	0.00772023	0.0414104	0.0573646	0.00136333	0.00466744	0.00138204	0.00466744	ALL	2957 M : F 1733	2957	1733	4 M : F 8	4	8
AMMECR1	4.15868	1	0.0069351	0.0414217	0.0573646	0.00102249	0.00408401	0.00105531	0.00408401	ALL	2957 M : F 1733	2957	1733	3 M : F 7	3	7
SH3KBP1	4.13942	1	0.0583025	0.0418954	0.312711	0.0035461	0.0309278	0.00339603	0.0303876	BLCA	303 M : F 108	303	108	1 M : F 3	1	3
KAL1	4.12795	1	0.00847525	0.0421804	0.0579138	0.00170416	0.00525088	0.00173455	0.00525088	ALL	2957 M : F 1733	2957	1733	5 M : F 9	5	9
RBBP7	4.12448	1	0.00692382	0.0422669	0.0579138	0.00102249	0.00408401	0.00106496	0.00408401	ALL	2957 M : F 1733	2957	1733	3 M : F 7	3	7
PPP2R3B	4.12438	1	0.00847383	0.0422695	0.0579138	0.00170416	0.00525088	0.00173577	0.00525088	ALL	2957 M : F 1733	2957	1733	5 M : F 9	5	9
DOCK11	4.11496	1	0.0720655	0.0425056	0.110939	0.0058651	0.04	0.0111716	0.0411908	LUSC	362 M : F 129	362	129	2 M : F 6	2	6
PLP2	4.11135	1	0.0268659	0.0425964	0.199561	0	0.0166667	0	0.0189861	LUAD	239 M : F 277	239	277	0 M : F 4	0	4
GPRASP1	4.10618	1	0.00770091	0.0427268	0.0583327	0.00136333	0.00466744	0.00139858	0.00466744	ALL	2957 M : F 1733	2957	1733	4 M : F 8	4	8
TSR2	4.09726	1	0.0335715	0.0429529	0.227259	0	0.0236967	0	0.0184926	COAD	234 M : F 215	234	215	0 M : F 5	0	5
IQSEC2	4.09652	1	0.0335655	0.0429717	0.227259	0	0.0189573	0	0.0184893	COAD	234 M : F 215	234	215	0 M : F 4	0	4
MSN	4.08282	1	0.0522864	0.0433212	0.227259	0.00877193	0.0331754	0.00777959	0.036002	COAD	234 M : F 215	234	215	2 M : F 7	2	7
MAGEA11	4.07114	1	0.00350058	0.0436219	0.0591353	0	0.00175029	0	0.00175029	ALL	2957 M : F 1733	2957	1733	0 M : F 3	0	3
VGLL1	4.07114	1	0.00350058	0.0436219	0.0591353	0	0.00175029	0	0.00175029	ALL	2957 M : F 1733	2957	1733	0 M : F 3	0	3
RPL10	4.04061	1	0.026408	0.0444177	0.203957	0	0.0166667	0	0.0186625	LUAD	239 M : F 277	239	277	1 M : F 4	1	4
HTATSF1	4.0356	1	0.0384615	0.0445497	0.285265	0	0.0192308	0	0.0192976	SKCM	286 M : F 179	286	179	0 M : F 3	0	3
PLXNB3	4.0356	1	0.0384615	0.0445497	0.285265	0	0.0192308	0	0.0192976	SKCM	286 M : F 179	286	179	0 M : F 3	0	3
ZNF75D	4.02888	1	0.0263321	0.0447275	0.203957	0	0.0166667	0	0.0186088	LUAD	239 M : F 277	239	277	0 M : F 4	0	4
ALG13	4.01066	1	0.0307692	0.0452136	0.190817	0	0.0153846	0	0.0163198	HNSC	371 M : F 138	371	138	0 M : F 2	0	2
BCAP31	4.01066	1	0.0307692	0.0452136	0.190817	0	0.0153846	0	0.0163198	HNSC	371 M : F 138	371	138	0 M : F 2	0	2
CHM	4.01066	1	0.0307692	0.0452136	0.190817	0	0.0153846	0	0.0163198	HNSC	371 M : F 138	371	138	0 M : F 2	0	2
CMC4	4.01066	1	0.0307692	0.0452136	0.190817	0	0.0153846	0	0.0163198	HNSC	371 M : F 138	371	138	0 M : F 2	0	2
EFNB1	4.01066	1	0.0307692	0.0452136	0.190817	0	0.0153846	0	0.0163198	HNSC	371 M : F 138	371	138	0 M : F 2	0	2
ELF4	4.01066	1	0.0307692	0.0452136	0.190817	0	0.0153846	0	0.0163198	HNSC	371 M : F 138	371	138	0 M : F 2	0	2
FAM3A	4.01066	1	0.0307692	0.0452136	0.190817	0	0.0153846	0	0.0163198	HNSC	371 M : F 138	371	138	0 M : F 2	0	2
GPKOW	4.01066	1	0.0307692	0.0452136	0.190817	0	0.0153846	0	0.0163198	HNSC	371 M : F 138	371	138	0 M : F 2	0	2
MAGEE1	4.01066	1	0.0307692	0.0452136	0.190817	0	0.0153846	0	0.0163198	HNSC	371 M : F 138	371	138	0 M : F 2	0	2
MAGIX	4.01066	1	0.0307692	0.0452136	0.190817	0	0.0153846	0	0.0163198	HNSC	371 M : F 138	371	138	0 M : F 2	0	2
MMGT1	4.01066	1	0.0307692	0.0452136	0.190817	0	0.0153846	0	0.0163198	HNSC	371 M : F 138	371	138	0 M : F 2	0	2
MORC4	4.01066	1	0.0307692	0.0452136	0.190817	0	0.0153846	0	0.0163198	HNSC	371 M : F 138	371	138	0 M : F 2	0	2
OCRL	4.01066	1	0.0307692	0.0452136	0.190817	0	0.0153846	0	0.0163198	HNSC	371 M : F 138	371	138	0 M : F 2	0	2
PLS3	4.01066	1	0.0307692	0.0452136	0.190817	0	0.0153846	0	0.0163198	HNSC	371 M : F 138	371	138	0 M : F 2	0	2
PORCN	4.01066	1	0.0307692	0.0452136	0.190817	0	0.0153846	0	0.0163198	HNSC	371 M : F 138	371	138	0 M : F 2	0	2
PRPS1	4.01066	1	0.0307692	0.0452136	0.190817	0	0.0153846	0	0.0163198	HNSC	371 M : F 138	371	138	0 M : F 3	0	3
SCML1	4.01066	1	0.0307692	0.0452136	0.190817	0	0.0153846	0	0.0163198	HNSC	371 M : F 138	371	138	0 M : F 2	0	2
SH3BGRL	4.01066	1	0.0307692	0.0452136	0.190817	0	0.0153846	0	0.0163198	HNSC	371 M : F 138	371	138	0 M : F 2	0	2
SMS	4.01066	1	0.0307692	0.0452136	0.190817	0	0.0153846	0	0.0163198	HNSC	371 M : F 138	371	138	0 M : F 2	0	2
SNX12	4.01066	1	0.0307692	0.0452136	0.190817	0	0.0153846	0	0.0163198	HNSC	371 M : F 138	371	138	0 M : F 2	0	2
STK26	4.01066	1	0.0307692	0.0452136	0.190817	0	0.0153846	0	0.0163198	HNSC	371 M : F 138	371	138	0 M : F 2	0	2
SUV39H1	4.01066	1	0.0307692	0.0452136	0.190817	0	0.0153846	0	0.0163198	HNSC	371 M : F 138	371	138	0 M : F 2	0	2
UPF3B	4.01066	1	0.0307692	0.0452136	0.190817	0	0.0153846	0	0.0163198	HNSC	371 M : F 138	371	138	0 M : F 2	0	2
USP11	4.01066	1	0.0307692	0.0452136	0.190817	0	0.0153846	0	0.0163198	HNSC	371 M : F 138	371	138	0 M : F 2	0	2
WDR13	4.01066	1	0.0307692	0.0452136	0.190817	0	0.0153846	0	0.0163198	HNSC	371 M : F 138	371	138	0 M : F 2	0	2
WWC3	4.01066	1	0.0307692	0.0452136	0.190817	0	0.0153846	0	0.0163198	HNSC	371 M : F 138	371	138	0 M : F 2	0	2
ELF4	4.00503	1	0.0456094	0.0453648	0.110939	0.00293255	0.024	0.00295516	0.0245643	LUSC	362 M : F 129	362	129	1 M : F 3	1	3
SMC1A	3.9727	1	0.0590889	0.0462435	0.312711	0.0035461	0.0309278	0.00407594	0.0310133	BLCA	303 M : F 108	303	108	1 M : F 3	1	3
PLXNB3	3.97093	1	0.0458064	0.0462921	0.110939	0.00293255	0.024	0.00308858	0.0247145	LUSC	362 M : F 129	362	129	1 M : F 3	1	3
GLA	3.9574	1	0.0325052	0.0466658	0.209694	0.00529101	0.0291667	0.00387528	0.0278919	LUAD	239 M : F 277	239	277	1 M : F 8	1	8
ARSD	3.93815	1	0.0412371	0.0472027	0.312711	0	0.0206186	0	0.0206755	BLCA	303 M : F 108	303	108	0 M : F 2	0	2
CXorf38	3.93815	1	0.0412371	0.0472027	0.312711	0	0.0206186	0	0.0206755	BLCA	303 M : F 108	303	108	0 M : F 2	0	2
DIAPH2	3.93815	1	0.0412371	0.0472027	0.312711	0	0.0206186	0	0.0206755	BLCA	303 M : F 108	303	108	0 M : F 2	0	2
EGFL6	3.93815	1	0.0412371	0.0472027	0.312711	0	0.0206186	0	0.0206755	BLCA	303 M : F 108	303	108	0 M : F 2	0	2
ELF4	3.93815	1	0.0412371	0.0472027	0.312711	0	0.0206186	0	0.0206755	BLCA	303 M : F 108	303	108	0 M : F 2	0	2
FAM127B	3.93815	1	0.0412371	0.0472027	0.312711	0	0.0206186	0	0.0206755	BLCA	303 M : F 108	303	108	0 M : F 2	0	2
FAM58A	3.93815	1	0.0412371	0.0472027	0.312711	0	0.0206186	0	0.0206755	BLCA	303 M : F 108	303	108	0 M : F 2	0	2
FGD1	3.93815	1	0.0412371	0.0472027	0.312711	0	0.0206186	0	0.0206755	BLCA	303 M : F 108	303	108	0 M : F 2	0	2
IDS	3.93815	1	0.0412371	0.0472027	0.312711	0	0.0206186	0	0.0206755	BLCA	303 M : F 108	303	108	0 M : F 2	0	2
LAMP2	3.93815	1	0.0412371	0.0472027	0.312711	0	0.0206186	0	0.0206755	BLCA	303 M : F 108	303	108	0 M : F 2	0	2
MED12	3.93815	1	0.0412371	0.0472027	0.312711	0	0.0206186	0	0.0206755	BLCA	303 M : F 108	303	108	0 M : F 3	0	3
MORC4	3.93815	1	0.0412371	0.0472027	0.312711	0	0.0206186	0	0.0206755	BLCA	303 M : F 108	303	108	0 M : F 2	0	2
MSL3	3.93815	1	0.0412371	0.0472027	0.312711	0	0.0206186	0	0.0206755	BLCA	303 M : F 108	303	108	0 M : F 2	0	2
MTM1	3.93815	1	0.0412371	0.0472027	0.312711	0	0.0206186	0	0.0206755	BLCA	303 M : F 108	303	108	0 M : F 2	0	2
OGT	3.93815	1	0.0412371	0.0472027	0.312711	0	0.0206186	0	0.0206755	BLCA	303 M : F 108	303	108	0 M : F 2	0	2
PLXNA3	3.93815	1	0.0412371	0.0472027	0.312711	0	0.0206186	0	0.0206755	BLCA	303 M : F 108	303	108	0 M : F 2	0	2
RNF128	3.93815	1	0.0412371	0.0472027	0.312711	0	0.0206186	0	0.0206755	BLCA	303 M : F 108	303	108	0 M : F 2	0	2
SLC25A14	3.93815	1	0.0412371	0.0472027	0.312711	0	0.0206186	0	0.0206755	BLCA	303 M : F 108	303	108	0 M : F 2	0	2
ZRSR2	3.93815	1	0.0412371	0.0472027	0.312711	0	0.0206186	0	0.0206755	BLCA	303 M : F 108	303	108	0 M : F 3	0	3
TCEAL4	3.93782	1	0.0257423	0.0472119	0.209694	0	0.0166667	0	0.018192	LUAD	239 M : F 277	239	277	0 M : F 4	0	4
CHRDL1	3.9342	1	-0.011878	0.0473135	0.110939	0.00879765	0	0.016724	0	LUSC	362 M : F 129	362	129	3 M : F 0	3	0
MED12	3.92872	1	0.0459839	0.0474679	0.227259	0.00438596	0.0331754	0.00522066	0.0301619	COAD	234 M : F 215	234	215	1 M : F 8	1	8
IL2RG	3.91929	1	0.0459008	0.0477349	0.227259	0.00438596	0.028436	0.00522066	0.0301161	COAD	234 M : F 215	234	215	1 M : F 6	1	6
HTATSF1	3.91421	1	0.0444615	0.0478794	0.227259	0.00438596	0.0331754	0.00455699	0.0287091	COAD	234 M : F 215	234	215	1 M : F 7	1	7
IRAK1	3.89997	1	0.0408415	0.0482869	0.312711	0	0.0206186	0	0.0204771	BLCA	303 M : F 108	303	108	0 M : F 2	0	2
CYBB	3.87908	1	0.0180336	0.0488915	0.0660464	0.0074983	0.0134189	0.00753586	0.0134189	ALL	2957 M : F 1733	2957	1733	22 M : F 24	22	24
WDR44	3.86628	1	0.032	0.0492656	0.110939	0	0.024	0	0.0164763	LUSC	362 M : F 129	362	129	0 M : F 4	0	4
ACSL4	3.86628	1	0.032	0.0492656	0.110939	0	0.016	0	0.0164763	LUSC	362 M : F 129	362	129	0 M : F 2	0	2
AMOT	3.86628	1	0.032	0.0492656	0.110939	0	0.016	0	0.0164763	LUSC	362 M : F 129	362	129	0 M : F 2	0	2
ATG4A	3.86628	1	0.032	0.0492656	0.110939	0	0.016	0	0.0164763	LUSC	362 M : F 129	362	129	0 M : F 2	0	2
C1GALT1C1	3.86628	1	0.032	0.0492656	0.110939	0	0.016	0	0.0164763	LUSC	362 M : F 129	362	129	0 M : F 2	0	2
CCDC22	3.86628	1	0.032	0.0492656	0.110939	0	0.016	0	0.0164763	LUSC	362 M : F 129	362	129	0 M : F 2	0	2
CETN2	3.86628	1	0.032	0.0492656	0.110939	0	0.016	0	0.0164763	LUSC	362 M : F 129	362	129	0 M : F 2	0	2
CHM	3.86628	1	0.032	0.0492656	0.110939	0	0.016	0	0.0164763	LUSC	362 M : F 129	362	129	0 M : F 2	0	2
CLCN4	3.86628	1	0.032	0.0492656	0.110939	0	0.016	0	0.0164763	LUSC	362 M : F 129	362	129	0 M : F 2	0	2
CXorf40B	3.86628	1	0.032	0.0492656	0.110939	0	0.016	0	0.0164763	LUSC	362 M : F 129	362	129	0 M : F 2	0	2
DMD	3.86628	1	0.032	0.0492656	0.110939	0	0.016	0	0.0164763	LUSC	362 M : F 129	362	129	0 M : F 2	0	2
DNASE1L1	3.86628	1	0.032	0.0492656	0.110939	0	0.016	0	0.0164763	LUSC	362 M : F 129	362	129	0 M : F 2	0	2
EBP	3.86628	1	0.032	0.0492656	0.110939	0	0.016	0	0.0164763	LUSC	362 M : F 129	362	129	0 M : F 2	0	2
EFNB1	3.86628	1	0.032	0.0492656	0.110939	0	0.016	0	0.0164763	LUSC	362 M : F 129	362	129	0 M : F 2	0	2
ERCC6L	3.86628	1	0.032	0.0492656	0.110939	0	0.016	0	0.0164763	LUSC	362 M : F 129	362	129	0 M : F 2	0	2
FOXO4	3.86628	1	0.032	0.0492656	0.110939	0	0.016	0	0.0164763	LUSC	362 M : F 129	362	129	0 M : F 2	0	2
GK	3.86628	1	0.032	0.0492656	0.110939	0	0.016	0	0.0164763	LUSC	362 M : F 129	362	129	0 M : F 2	0	2
GNL3L	3.86628	1	0.032	0.0492656	0.110939	0	0.016	0	0.0164763	LUSC	362 M : F 129	362	129	0 M : F 2	0	2
GPRASP1	3.86628	1	0.032	0.0492656	0.110939	0	0.016	0	0.0164763	LUSC	362 M : F 129	362	129	0 M : F 2	0	2
HCFC1	3.86628	1	0.032	0.0492656	0.110939	0	0.016	0	0.0164763	LUSC	362 M : F 129	362	129	0 M : F 3	0	3
IGBP1	3.86628	1	0.032	0.0492656	0.110939	0	0.016	0	0.0164763	LUSC	362 M : F 129	362	129	0 M : F 2	0	2
IL13RA1	3.86628	1	0.032	0.0492656	0.110939	0	0.016	0	0.0164763	LUSC	362 M : F 129	362	129	0 M : F 2	0	2
MAGT1	3.86628	1	0.032	0.0492656	0.110939	0	0.016	0	0.0164763	LUSC	362 M : F 129	362	129	0 M : F 2	0	2
MOSPD2	3.86628	1	0.032	0.0492656	0.110939	0	0.016	0	0.0164763	LUSC	362 M : F 129	362	129	0 M : F 2	0	2
NONO	3.86628	1	0.032	0.0492656	0.110939	0	0.016	0	0.0164763	LUSC	362 M : F 129	362	129	0 M : F 2	0	2
PGK1	3.86628	1	0.032	0.0492656	0.110939	0	0.016	0	0.0164763	LUSC	362 M : F 129	362	129	0 M : F 2	0	2
PGRMC1	3.86628	1	0.032	0.0492656	0.110939	0	0.016	0	0.0164763	LUSC	362 M : F 129	362	129	0 M : F 2	0	2
PLP2	3.86628	1	0.032	0.0492656	0.110939	0	0.016	0	0.0164763	LUSC	362 M : F 129	362	129	0 M : F 2	0	2
PORCN	3.86628	1	0.032	0.0492656	0.110939	0	0.016	0	0.0164763	LUSC	362 M : F 129	362	129	0 M : F 2	0	2
RBM10	3.86628	1	0.032	0.0492656	0.110939	0	0.016	0	0.0164763	LUSC	362 M : F 129	362	129	0 M : F 2	0	2
RNF113A	3.86628	1	0.032	0.0492656	0.110939	0	0.016	0	0.0164763	LUSC	362 M : F 129	362	129	0 M : F 2	0	2
RPL36A	3.86628	1	0.032	0.0492656	0.110939	0	0.016	0	0.0164763	LUSC	362 M : F 129	362	129	0 M : F 2	0	2
SEPT6	3.86628	1	0.032	0.0492656	0.110939	0	0.016	0	0.0164763	LUSC	362 M : F 129	362	129	0 M : F 2	0	2
SHROOM4	3.86628	1	0.032	0.0492656	0.110939	0	0.016	0	0.0164763	LUSC	362 M : F 129	362	129	0 M : F 2	0	2
SLC25A14	3.86628	1	0.032	0.0492656	0.110939	0	0.016	0	0.0164763	LUSC	362 M : F 129	362	129	0 M : F 2	0	2
SLC6A14	3.86628	1	0.032	0.0492656	0.110939	0	0.016	0	0.0164763	LUSC	362 M : F 129	362	129	0 M : F 2	0	2
SLC6A8	3.86628	1	0.032	0.0492656	0.110939	0	0.016	0	0.0164763	LUSC	362 M : F 129	362	129	0 M : F 2	0	2
SLC9A6	3.86628	1	0.032	0.0492656	0.110939	0	0.016	0	0.0164763	LUSC	362 M : F 129	362	129	0 M : F 2	0	2
SPIN2B	3.86628	1	0.032	0.0492656	0.110939	0	0.016	0	0.0164763	LUSC	362 M : F 129	362	129	0 M : F 2	0	2
SYTL4	3.86628	1	0.032	0.0492656	0.110939	0	0.016	0	0.0164763	LUSC	362 M : F 129	362	129	0 M : F 3	0	3
TCEAL1	3.86628	1	0.032	0.0492656	0.110939	0	0.016	0	0.0164763	LUSC	362 M : F 129	362	129	0 M : F 2	0	2
TMEM164	3.86628	1	0.032	0.0492656	0.110939	0	0.016	0	0.0164763	LUSC	362 M : F 129	362	129	0 M : F 2	0	2
UBE2A	3.86628	1	0.032	0.0492656	0.110939	0	0.016	0	0.0164763	LUSC	362 M : F 129	362	129	0 M : F 2	0	2
UBQLN2	3.86628	1	0.032	0.0492656	0.110939	0	0.016	0	0.0164763	LUSC	362 M : F 129	362	129	0 M : F 2	0	2
VBP1	3.86628	1	0.032	0.0492656	0.110939	0	0.016	0	0.0164763	LUSC	362 M : F 129	362	129	0 M : F 2	0	2
WDR45	3.86628	1	0.032	0.0492656	0.110939	0	0.016	0	0.0164763	LUSC	362 M : F 129	362	129	0 M : F 2	0	2
ZNF182	3.86628	1	0.032	0.0492656	0.110939	0	0.016	0	0.0164763	LUSC	362 M : F 129	362	129	0 M : F 2	0	2
ZNF711	3.86628	1	0.032	0.0492656	0.110939	0	0.016	0	0.0164763	LUSC	362 M : F 129	362	129	0 M : F 2	0	2
DOCK11	3.86487	1	0.0381864	0.0493069	0.214062	0.010582	0.0333333	0.010356	0.0401354	LUAD	239 M : F 277	239	277	2 M : F 10	2	10
FLNA	3.86002	1	0.0683708	0.0494498	0.205217	0.0112994	0.0384615	0.0121734	0.0407995	HNSC	371 M : F 138	371	138	4 M : F 5	4	5
BCOR	3.82827	1	0.0456038	0.0503949	0.110939	0.00293255	0.032	0.00337376	0.0247145	LUSC	362 M : F 129	362	129	1 M : F 4	1	4
PHF8	3.82827	1	0.0456038	0.0503949	0.110939	0.00293255	0.024	0.00337376	0.0247145	LUSC	362 M : F 129	362	129	1 M : F 3	1	3
TMLHE	3.82827	1	0.0456038	0.0503949	0.110939	0.00293255	0.024	0.00337376	0.0247145	LUSC	362 M : F 129	362	129	1 M : F 3	1	3
TSPYL2	3.82827	1	0.0456038	0.0503949	0.110939	0.00293255	0.024	0.00337376	0.0247145	LUSC	362 M : F 129	362	129	1 M : F 3	1	3
TAZ	3.82405	1	0.0250051	0.0505221	0.214062	0	0.0166667	0	0.017671	LUAD	239 M : F 277	239	277	0 M : F 4	0	4
ZBED1	3.82352	1	0.031348	0.0505378	0.227259	0	0.0189573	0	0.0172678	COAD	234 M : F 215	234	215	0 M : F 4	0	4
MAGT1	3.81973	1	0.0249772	0.0506523	0.214062	0	0.0166667	0	0.0176513	LUAD	239 M : F 277	239	277	1 M : F 6	1	6
MORF4L2	3.81819	1	0.0249672	0.050699	0.214062	0	0.0166667	0	0.0176442	LUAD	239 M : F 277	239	277	0 M : F 5	0	5
TIMP1	3.80023	1	0.0821918	0.0512455	0.404489	0	0.0410959	0	0.0468238	READ	90 M : F 77	90	77	0 M : F 3	0	3
MID1IP1	3.78029	1	0.0533501	0.0518597	0.227259	0.00877193	0.0379147	0.0100861	0.0387228	COAD	234 M : F 215	234	215	2 M : F 8	2	8
PHF8	3.77679	1	0.0246988	0.0519682	0.216745	0	0.0166667	0	0.0174546	LUAD	239 M : F 277	239	277	0 M : F 6	0	6
WDR13	3.77114	1	0.0815771	0.052144	0.404489	0	0.0410959	0	0.0464736	READ	90 M : F 77	90	77	0 M : F 3	0	3
MOSPD2	3.75172	1	0.0245363	0.0527532	0.217369	0	0.0166667	0	0.0173397	LUAD	239 M : F 277	239	277	0 M : F 5	0	5
MID2	3.74701	1	0.0585661	0.052902	0.115655	0.0058651	0.032	0.00765086	0.0329527	LUSC	362 M : F 129	362	129	3 M : F 4	3	4
STARD8	3.74231	1	0.0119052	0.053051	0.0714147	0.00374915	0.00816803	0.00379253	0.00816803	ALL	2957 M : F 1733	2957	1733	11 M : F 14	11	14
FAM58A	3.70977	1	0.0304231	0.0540949	0.227259	0	0.0189573	0	0.0167584	COAD	234 M : F 215	234	215	0 M : F 4	0	4
TCEAL1	3.68797	1	0.0422348	0.0548062	0.227259	0.00438596	0.028436	0.00443916	0.0273734	COAD	234 M : F 215	234	215	1 M : F 6	1	6
POLA1	3.65899	1	0.0503964	0.0557673	0.27164	0.00380228	0.0273973	0.00399842	0.0275947	STAD	280 M : F 157	280	157	1 M : F 4	1	4
USP9X	3.65899	1	0.0503964	0.0557673	0.27164	0.00380228	0.0273973	0.00399842	0.0275947	STAD	280 M : F 157	280	157	1 M : F 4	1	4
MSL3	3.65891	1	0.0300095	0.0557701	0.227259	0	0.0189573	0	0.0165306	COAD	234 M : F 215	234	215	0 M : F 4	0	4
FLNA	3.65298	1	0.0790781	0.0559689	0.404489	0	0.0410959	0	0.0450499	READ	90 M : F 77	90	77	0 M : F 3	0	3
DOCK11	3.6472	1	-0.0154117	0.0561637	0.300241	0.0296296	0	0.0451592	0	ESCA	158 M : F 27	158	27	5 M : F 1	5	1
ARMCX2	3.64252	1	0.0674783	0.0563216	0.122287	0.00879765	0.04	0.0112134	0.0388443	LUSC	362 M : F 129	362	129	3 M : F 5	3	5
SEPT6	3.63579	1	0.042933	0.0565496	0.227259	0.00438596	0.028436	0.00499461	0.0282721	COAD	234 M : F 215	234	215	1 M : F 6	1	6
ARMCX1	3.61751	1	0.0452931	0.0571744	0.123294	0.0058651	0.024	0.00381124	0.0247145	LUSC	362 M : F 129	362	129	2 M : F 3	2	3
PHF8	3.61424	1	0.0502797	0.0572869	0.27164	0.00380228	0.0273973	0.00410453	0.0275947	STAD	280 M : F 157	280	157	1 M : F 4	1	4
TMEM187	3.58402	1	0.0234486	0.0583378	0.237518	0	0.0208333	0	0.0165711	LUAD	239 M : F 277	239	277	0 M : F 5	0	5
RBMX2	3.58178	1	0.029382	0.0584166	0.227259	0	0.0189573	0	0.0161849	COAD	234 M : F 215	234	215	0 M : F 4	0	4
RBBP7	3.57346	1	0.0274393	0.0587099	0.239652	0	0.0153846	0	0.0145537	HNSC	371 M : F 138	371	138	0 M : F 2	0	2
NKAP	3.56635	1	0.0413435	0.0589618	0.227259	0.00438596	0.028436	0.00452211	0.0269592	COAD	234 M : F 215	234	215	1 M : F 6	1	6
HDAC6	3.56269	1	0.0292266	0.0590921	0.227259	0	0.0189573	0	0.0160993	COAD	234 M : F 215	234	215	0 M : F 4	0	4
APEX2	3.55489	1	0.0232596	0.0593702	0.238878	0	0.0166667	0	0.0164375	LUAD	239 M : F 277	239	277	0 M : F 5	0	5
BCOR	3.55	1	0.0550273	0.0595454	0.227259	0.0131579	0.042654	0.0127266	0.0420906	COAD	234 M : F 215	234	215	3 M : F 9	3	9
ALG13	3.5138	1	0.0869565	0.0608597	0.300241	0	0.0434783	0	0.0434783	ESCA	158 M : F 27	158	27	0 M : F 1	0	1
BRWD3	3.5138	1	0.0869565	0.0608597	0.300241	0	0.0434783	0	0.0434783	ESCA	158 M : F 27	158	27	0 M : F 1	0	1
DDX26B	3.5138	1	0.0869565	0.0608597	0.300241	0	0.0434783	0	0.0434783	ESCA	158 M : F 27	158	27	0 M : F 1	0	1
FAM127B	3.5138	1	0.0869565	0.0608597	0.300241	0	0.0434783	0	0.0434783	ESCA	158 M : F 27	158	27	0 M : F 1	0	1
FGF13	3.5138	1	0.0869565	0.0608597	0.300241	0	0.0434783	0	0.0434783	ESCA	158 M : F 27	158	27	0 M : F 1	0	1
FOXO4	3.5138	1	0.0869565	0.0608597	0.300241	0	0.0434783	0	0.0434783	ESCA	158 M : F 27	158	27	0 M : F 1	0	1
GK	3.5138	1	0.0869565	0.0608597	0.300241	0	0.0434783	0	0.0434783	ESCA	158 M : F 27	158	27	0 M : F 1	0	1
IDH3G	3.5138	1	0.0869565	0.0608597	0.300241	0	0.0434783	0	0.0434783	ESCA	158 M : F 27	158	27	0 M : F 1	0	1
IDS	3.5138	1	0.0869565	0.0608597	0.300241	0	0.0434783	0	0.0434783	ESCA	158 M : F 27	158	27	0 M : F 1	0	1
IRAK1	3.5138	1	0.0869565	0.0608597	0.300241	0	0.0434783	0	0.0434783	ESCA	158 M : F 27	158	27	0 M : F 1	0	1
KLF8	3.5138	1	0.0869565	0.0608597	0.300241	0	0.0434783	0	0.0434783	ESCA	158 M : F 27	158	27	0 M : F 1	0	1
MMGT1	3.5138	1	0.0869565	0.0608597	0.300241	0	0.0434783	0	0.0434783	ESCA	158 M : F 27	158	27	0 M : F 1	0	1
MORC4	3.5138	1	0.0869565	0.0608597	0.300241	0	0.0434783	0	0.0434783	ESCA	158 M : F 27	158	27	0 M : F 1	0	1
NKAP	3.5138	1	0.0869565	0.0608597	0.300241	0	0.0434783	0	0.0434783	ESCA	158 M : F 27	158	27	0 M : F 1	0	1
NLGN4X	3.5138	1	0.0869565	0.0608597	0.300241	0	0.0434783	0	0.0434783	ESCA	158 M : F 27	158	27	0 M : F 1	0	1
OTUD5	3.5138	1	0.0869565	0.0608597	0.300241	0	0.0434783	0	0.0434783	ESCA	158 M : F 27	158	27	0 M : F 1	0	1
PGRMC1	3.5138	1	0.0869565	0.0608597	0.300241	0	0.0434783	0	0.0434783	ESCA	158 M : F 27	158	27	0 M : F 1	0	1
PJA1	3.5138	1	0.0869565	0.0608597	0.300241	0	0.0434783	0	0.0434783	ESCA	158 M : F 27	158	27	0 M : F 1	0	1
PLXNA3	3.5138	1	0.0869565	0.0608597	0.300241	0	0.0434783	0	0.0434783	ESCA	158 M : F 27	158	27	0 M : F 1	0	1
PRDX4	3.5138	1	0.0869565	0.0608597	0.300241	0	0.0434783	0	0.0434783	ESCA	158 M : F 27	158	27	0 M : F 1	0	1
PRPS2	3.5138	1	0.0869565	0.0608597	0.300241	0	0.0434783	0	0.0434783	ESCA	158 M : F 27	158	27	0 M : F 1	0	1
PSMD10	3.5138	1	0.0869565	0.0608597	0.300241	0	0.0434783	0	0.0434783	ESCA	158 M : F 27	158	27	0 M : F 1	0	1
RBM41	3.5138	1	0.0869565	0.0608597	0.300241	0	0.0434783	0	0.0434783	ESCA	158 M : F 27	158	27	0 M : F 1	0	1
RP2	3.5138	1	0.0869565	0.0608597	0.300241	0	0.0434783	0	0.0434783	ESCA	158 M : F 27	158	27	0 M : F 1	0	1
SEPT6	3.5138	1	0.0869565	0.0608597	0.300241	0	0.0434783	0	0.0434783	ESCA	158 M : F 27	158	27	0 M : F 1	0	1
SLC38A5	3.5138	1	0.0869565	0.0608597	0.300241	0	0.0434783	0	0.0434783	ESCA	158 M : F 27	158	27	0 M : F 1	0	1
SLC9A6	3.5138	1	0.0869565	0.0608597	0.300241	0	0.0434783	0	0.0434783	ESCA	158 M : F 27	158	27	1 M : F 1	1	1
SPIN2B	3.5138	1	0.0869565	0.0608597	0.300241	0	0.0434783	0	0.0434783	ESCA	158 M : F 27	158	27	0 M : F 1	0	1
TAB3	3.5138	1	0.0869565	0.0608597	0.300241	0	0.0434783	0	0.0434783	ESCA	158 M : F 27	158	27	0 M : F 1	0	1
TAF9B	3.5138	1	0.0869565	0.0608597	0.300241	0	0.0434783	0	0.0434783	ESCA	158 M : F 27	158	27	0 M : F 1	0	1
TMEM185A	3.5138	1	0.0869565	0.0608597	0.300241	0	0.0434783	0	0.0434783	ESCA	158 M : F 27	158	27	0 M : F 1	0	1
VAMP7	3.5138	1	0.0869565	0.0608597	0.300241	0	0.0434783	0	0.0434783	ESCA	158 M : F 27	158	27	0 M : F 1	0	1
ZDHHC9	3.5138	1	0.0869565	0.0608597	0.300241	0	0.0434783	0	0.0434783	ESCA	158 M : F 27	158	27	0 M : F 1	0	1
ZFX	3.5138	1	0.0869565	0.0608597	0.300241	0	0.0434783	0	0.0434783	ESCA	158 M : F 27	158	27	0 M : F 1	0	1
ZNF275	3.5138	1	0.0869565	0.0608597	0.300241	0	0.0434783	0	0.0434783	ESCA	158 M : F 27	158	27	0 M : F 1	0	1
CHM	3.5123	1	0.0229832	0.0609147	0.241122	0	0.0166667	0	0.0162422	LUAD	239 M : F 277	239	277	0 M : F 4	0	4
APOOL	3.4986	1	0.00427975	0.0614207	0.0823937	0.000340832	0.00233372	0.000331842	0.00233372	ALL	2957 M : F 1733	2957	1733	1 M : F 4	1	4
SLC38A5	3.47682	1	0.0267025	0.0622341	0.246642	0	0.0153846	0	0.0141629	HNSC	371 M : F 138	371	138	0 M : F 2	0	2
CCDC120	3.47375	1	0.022733	0.0623498	0.241122	0	0.0125	0	0.0160653	LUAD	239 M : F 277	239	277	0 M : F 4	0	4
ATP11C	3.46885	1	0.0430986	0.0625349	0.246642	0.00564972	0.0230769	0.00434881	0.0244797	HNSC	371 M : F 138	371	138	2 M : F 3	2	3
FGD1	3.46555	1	0.028436	0.0626597	0.227259	0	0.014218	0	0.0156638	COAD	234 M : F 215	234	215	0 M : F 3	0	3
HS6ST2	3.46555	1	0.028436	0.0626597	0.227259	0	0.014218	0	0.0156638	COAD	234 M : F 215	234	215	0 M : F 3	0	3
MAOA	3.46555	1	0.028436	0.0626597	0.227259	0	0.014218	0	0.0156638	COAD	234 M : F 215	234	215	0 M : F 3	0	3
MCTS1	3.46555	1	0.028436	0.0626597	0.227259	0	0.014218	0	0.0156638	COAD	234 M : F 215	234	215	0 M : F 3	0	3
MTMR1	3.46555	1	0.028436	0.0626597	0.227259	0	0.014218	0	0.0156638	COAD	234 M : F 215	234	215	0 M : F 3	0	3
STS	3.46555	1	0.028436	0.0626597	0.227259	0	0.014218	0	0.0156638	COAD	234 M : F 215	234	215	0 M : F 3	0	3
VSIG4	3.46555	1	0.028436	0.0626597	0.227259	0	0.014218	0	0.0156638	COAD	234 M : F 215	234	215	0 M : F 3	0	3
FAM127C	3.4613	1	0.0226521	0.0628211	0.241122	0	0.0125	0	0.0160082	LUAD	239 M : F 277	239	277	0 M : F 3	0	3
GEMIN8	3.45911	1	0.00427011	0.0629042	0.0840907	0.000340832	0.00233372	0.000340096	0.00233372	ALL	2957 M : F 1733	2957	1733	1 M : F 4	1	4
MOSPD2	3.44535	1	-0.014577	0.06343	0.306119	0.0222222	0	0.0427133	0	ESCA	158 M : F 27	158	27	3 M : F 1	3	1
GSPT2	3.43724	1	0.0282055	0.0637421	0.227259	0	0.014218	0	0.0155369	COAD	234 M : F 215	234	215	0 M : F 3	0	3
SH3KBP1	3.43533	1	0.0224835	0.063816	0.241122	0	0.0125	0	0.015889	LUAD	239 M : F 277	239	277	0 M : F 3	0	3
ELK1	3.43076	1	0.0263512	0.0639927	0.246642	0	0.0153846	0	0.0139765	HNSC	371 M : F 138	371	138	0 M : F 2	0	2
WBP5	3.42626	1	0.0281161	0.0641674	0.227259	0	0.014218	0	0.0154876	COAD	234 M : F 215	234	215	0 M : F 3	0	3
VSIG4	3.42621	1	0.0224243	0.0641693	0.241122	0	0.0166667	0	0.0158472	LUAD	239 M : F 277	239	277	0 M : F 4	0	4
ABCB7	3.42241	1	0.0280848	0.0643171	0.227259	0	0.014218	0	0.0154703	COAD	234 M : F 215	234	215	0 M : F 3	0	3
ARHGAP4	3.42068	1	0.0406106	0.0643846	0.246642	0.00282486	0.0230769	0.00370018	0.0229184	HNSC	371 M : F 138	371	138	2 M : F 3	2	3
ZNF41	3.41335	1	0.0223408	0.0646712	0.241122	0	0.0125	0	0.0157882	LUAD	239 M : F 277	239	277	0 M : F 3	0	3
TSPYL2	3.40845	1	0.0293366	0.0648633	0.241122	0.00529101	0.025	0.00439083	0.0263072	LUAD	239 M : F 277	239	277	1 M : F 7	1	7
APEX2	3.40193	1	0.0271493	0.0651203	0.353653	0	0.0135747	0	0.0136009	LGG	281 M : F 226	281	226	0 M : F 3	0	3
COL4A5	3.40193	1	0.0271493	0.0651203	0.353653	0	0.0135747	0	0.0136009	LGG	281 M : F 226	281	226	0 M : F 3	0	3
CUL4B	3.40193	1	0.0271493	0.0651203	0.353653	0	0.0135747	0	0.0136009	LGG	281 M : F 226	281	226	0 M : F 3	0	3
DDX26B	3.40193	1	0.0271493	0.0651203	0.353653	0	0.0135747	0	0.0136009	LGG	281 M : F 226	281	226	0 M : F 3	0	3
F8	3.40193	1	0.0271493	0.0651203	0.353653	0	0.0135747	0	0.0136009	LGG	281 M : F 226	281	226	0 M : F 3	0	3
HCFC1	3.40193	1	0.0271493	0.0651203	0.353653	0	0.0135747	0	0.0136009	LGG	281 M : F 226	281	226	0 M : F 3	0	3
L1CAM	3.40193	1	0.0271493	0.0651203	0.353653	0	0.0135747	0	0.0136009	LGG	281 M : F 226	281	226	0 M : F 3	0	3
OGT	3.40193	1	0.0271493	0.0651203	0.353653	0	0.0135747	0	0.0136009	LGG	281 M : F 226	281	226	0 M : F 3	0	3
RGAG4	3.40193	1	0.0271493	0.0651203	0.353653	0	0.0135747	0	0.0136009	LGG	281 M : F 226	281	226	0 M : F 4	0	4
WWC3	3.40193	1	0.0271493	0.0651203	0.353653	0	0.0135747	0	0.0136009	LGG	281 M : F 226	281	226	0 M : F 3	0	3
WBP5	3.39647	1	0.00425463	0.0653361	0.0869779	0.000340832	0.00233372	0.000353347	0.00233372	ALL	2957 M : F 1733	2957	1733	1 M : F 4	1	4
SRPX2	3.39284	1	0.0449455	0.0654803	0.140252	0.0058651	0.024	0.00430072	0.0247145	LUSC	362 M : F 129	362	129	2 M : F 3	2	3
LAGE3	3.39194	1	0.0042535	0.0655158	0.0869779	0.000340832	0.00233372	0.000354313	0.00233372	ALL	2957 M : F 1733	2957	1733	1 M : F 4	1	4
SUV39H1	3.38656	1	0.0277928	0.06573	0.227259	0	0.014218	0	0.0153095	COAD	234 M : F 215	234	215	0 M : F 3	0	3
SLC10A3	3.38291	1	0.0277632	0.0658755	0.227259	0	0.014218	0	0.0152932	COAD	234 M : F 215	234	215	0 M : F 3	0	3
WDR13	3.38291	1	0.0277632	0.0658755	0.227259	0	0.014218	0	0.0152932	COAD	234 M : F 215	234	215	0 M : F 3	0	3
CCDC120	3.37907	1	0.0277318	0.0660294	0.227259	0	0.014218	0	0.0152759	COAD	234 M : F 215	234	215	0 M : F 3	0	3
ATP6AP1	3.37884	1	0.0221167	0.0660384	0.242851	0	0.0166667	0	0.0156298	LUAD	239 M : F 277	239	277	0 M : F 4	0	4
APEX2	3.3756	1	0.0366972	0.0661686	0.435444	0	0.0183486	0	0.0196203	LIHC	252 M : F 121	252	121	0 M : F 2	0	2
FAM3A	3.3756	1	0.0366972	0.0661686	0.435444	0	0.0183486	0	0.0196203	LIHC	252 M : F 121	252	121	0 M : F 2	0	2
HMGN5	3.3756	1	0.0366972	0.0661686	0.435444	0	0.0183486	0	0.0196203	LIHC	252 M : F 121	252	121	0 M : F 2	0	2
IL2RG	3.3756	1	0.0366972	0.0661686	0.435444	0	0.0183486	0	0.0196203	LIHC	252 M : F 121	252	121	0 M : F 2	0	2
MAOB	3.3756	1	0.0366972	0.0661686	0.435444	0	0.0183486	0	0.0196203	LIHC	252 M : F 121	252	121	0 M : F 3	0	3
MXRA5	3.3756	1	0.0366972	0.0661686	0.435444	0	0.0183486	0	0.0196203	LIHC	252 M : F 121	252	121	0 M : F 2	0	2
NLGN4X	3.3756	1	0.0366972	0.0661686	0.435444	0	0.0183486	0	0.0196203	LIHC	252 M : F 121	252	121	0 M : F 2	0	2
RGN	3.3756	1	0.0366972	0.0661686	0.435444	0	0.0183486	0	0.0196203	LIHC	252 M : F 121	252	121	0 M : F 2	0	2
RNF113A	3.3756	1	0.0366972	0.0661686	0.435444	0	0.0183486	0	0.0196203	LIHC	252 M : F 121	252	121	0 M : F 2	0	2
DOCK11	3.37538	1	0.0277018	0.0661771	0.227259	0	0.0189573	0	0.0152594	COAD	234 M : F 215	234	215	0 M : F 4	0	4
VMA21	3.37374	1	0.00424895	0.0662431	0.0876412	0.000340832	0.00233372	0.000358204	0.00233372	ALL	2957 M : F 1733	2957	1733	1 M : F 4	1	4
ZBED1	3.37206	1	0.0449124	0.0663107	0.141077	0.0058651	0.024	0.00434726	0.0247145	LUSC	362 M : F 129	362	129	2 M : F 3	2	3
PIN4	3.3646	1	0.00424666	0.0666117	0.0878271	0.000340832	0.00233372	0.000360165	0.00233372	ALL	2957 M : F 1733	2957	1733	1 M : F 4	1	4
DMD	3.36055	1	-0.0097587	0.0667759	0.247154	0.0141243	0	0.0138906	0	HNSC	371 M : F 138	371	138	5 M : F 0	5	0
FLNA	3.35852	1	0.0268053	0.066858	0.353653	0	0.0135747	0	0.0134286	LGG	281 M : F 226	281	226	0 M : F 3	0	3
GEMIN8	3.34289	1	0.0256809	0.0674958	0.247154	0	0.0153846	0	0.013621	HNSC	371 M : F 138	371	138	0 M : F 2	0	2
IQSEC2	3.34289	1	0.0256809	0.0674958	0.247154	0	0.0153846	0	0.013621	HNSC	371 M : F 138	371	138	0 M : F 2	0	2
ZNF275	3.33492	1	0.0386571	0.0678239	0.227259	0.00438596	0.0236967	0.00421254	0.025193	COAD	234 M : F 215	234	215	1 M : F 5	1	5
NGFRAP1	3.32427	1	0.0272855	0.0682643	0.227259	0	0.014218	0	0.01503	COAD	234 M : F 215	234	215	0 M : F 3	0	3
EMD	3.30865	1	0.0271582	0.0689161	0.227259	0	0.014218	0	0.0149599	COAD	234 M : F 215	234	215	1 M : F 3	1	3
BRWD3	3.30211	1	0.0286076	0.069191	0.251738	0.00529101	0.0208333	0.00440696	0.0258125	LUAD	239 M : F 277	239	277	2 M : F 5	2	5
TSR2	3.30142	1	0.0494299	0.0692199	0.27164	0.00380228	0.0273973	0.0048771	0.0275947	STAD	280 M : F 157	280	157	1 M : F 4	1	4
WAS	3.3012	1	0.0270976	0.0692293	0.227259	0	0.014218	0	0.0149265	COAD	234 M : F 215	234	215	0 M : F 3	0	3
TBL1X	3.29152	1	0.0270187	0.0696384	0.227259	0	0.014218	0	0.0148831	COAD	234 M : F 215	234	215	0 M : F 3	0	3
LDOC1	3.28399	1	0.0269573	0.0699586	0.227259	0	0.014218	0	0.0148493	COAD	234 M : F 215	234	215	0 M : F 3	0	3
PGRMC1	3.28399	1	0.0269573	0.0699586	0.227259	0	0.014218	0	0.0148493	COAD	234 M : F 215	234	215	0 M : F 3	0	3
LONRF3	3.28309	1	0.00505329	0.0699968	0.0915014	0.000681663	0.00291715	0.000668503	0.00291715	ALL	2957 M : F 1733	2957	1733	2 M : F 5	2	5
ZBED1	3.28251	1	0.00883466	0.0700216	0.0915014	0.00238582	0.00583431	0.00242569	0.00583431	ALL	2957 M : F 1733	2957	1733	7 M : F 10	7	10
UXT	3.28041	1	0.00505247	0.0701114	0.0915014	0.000681663	0.00291715	0.000669204	0.00291715	ALL	2957 M : F 1733	2957	1733	2 M : F 5	2	5
NKRF	3.27853	1	0.0269129	0.0701916	0.227259	0	0.014218	0	0.0148248	COAD	234 M : F 215	234	215	0 M : F 3	0	3
APEX2	3.27457	1	0.0268805	0.0703615	0.227259	0	0.014218	0	0.014807	COAD	234 M : F 215	234	215	0 M : F 3	0	3
REPS2	3.27362	1	0.0214332	0.0704022	0.253448	0	0.0166667	0	0.0151468	LUAD	239 M : F 277	239	277	0 M : F 4	0	4
MMGT1	3.27144	1	0.0268551	0.0704957	0.227259	0	0.0189573	0	0.014793	COAD	234 M : F 215	234	215	0 M : F 4	0	4
CHRDL1	3.25681	1	0.00882169	0.0711273	0.0925135	0.00238582	0.00583431	0.00243679	0.00583431	ALL	2957 M : F 1733	2957	1733	7 M : F 10	7	10
DLG3	3.24831	1	0.035689	0.0714972	0.227259	0.00438596	0.0236967	0.00320015	0.022621	COAD	234 M : F 215	234	215	1 M : F 5	1	5
MAGEA3	3.2366	1	0.00881144	0.0720098	0.0929042	0.00238582	0.00583431	0.00244556	0.00583431	ALL	2957 M : F 1733	2957	1733	7 M : F 10	7	10
CCDC22	3.23528	1	0.00660264	0.0720679	0.0929042	0.00136333	0.00408401	0.00133987	0.00408401	ALL	2957 M : F 1733	2957	1733	4 M : F 7	4	7
TCEAL6	3.23338	1	0.00735278	0.0721515	0.0929042	0.00170416	0.00466744	0.00169656	0.00466744	ALL	2957 M : F 1733	2957	1733	5 M : F 8	5	8
PORCN	3.23266	1	0.021167	0.0721832	0.257153	0	0.0125	0	0.0149587	LUAD	239 M : F 277	239	277	0 M : F 3	0	3
SHROOM4	3.22569	1	0.0264823	0.0724912	0.227259	0	0.014218	0	0.0145876	COAD	234 M : F 215	234	215	0 M : F 3	0	3
COL4A6	3.22324	1	0.00503492	0.0725999	0.0931698	0.000681663	0.00291715	0.000684226	0.00291715	ALL	2957 M : F 1733	2957	1733	2 M : F 6	2	6
ZNF41	3.22112	1	0.0247515	0.072694	0.251543	0	0.0153846	0	0.013128	HNSC	371 M : F 138	371	138	0 M : F 2	0	2
ABCD1	3.21863	1	0.0264247	0.0728046	0.227259	0	0.014218	0	0.0145559	COAD	234 M : F 215	234	215	0 M : F 3	0	3
PQBP1	3.21487	1	0.00503233	0.072972	0.0933362	0.000681663	0.00291715	0.000686441	0.00291715	ALL	2957 M : F 1733	2957	1733	2 M : F 5	2	5
GPRASP2	3.20492	1	0.0444019	0.0734171	0.155155	0.0058651	0.024	0.0046554	0.0245643	LUSC	362 M : F 129	362	129	2 M : F 3	2	3
FMR1	3.20485	1	0.0263124	0.0734204	0.227259	0	0.014218	0	0.014494	COAD	234 M : F 215	234	215	0 M : F 3	0	3
PLP2	3.19696	1	0.0262481	0.0737753	0.227259	0	0.014218	0	0.0144586	COAD	234 M : F 215	234	215	0 M : F 3	0	3
TIMM17B	3.19091	1	0.0208956	0.074049	0.26108	0	0.0125	0	0.0147669	LUAD	239 M : F 277	239	277	0 M : F 4	0	4
DMD	3.18857	1	0.0122439	0.0741548	0.0945351	0.00443081	0.00875146	0.00450142	0.00875146	ALL	2957 M : F 1733	2957	1733	13 M : F 15	13	15
IRAK1	3.18546	1	0.0374904	0.0742963	0.227259	0.00438596	0.0236967	0.00428638	0.0246186	COAD	234 M : F 215	234	215	1 M : F 5	1	5
SLC25A5	3.17967	1	0.0312439	0.0745598	0.156387	0.00293255	0.016	0.00106456	0.0164763	LUSC	362 M : F 129	362	129	1 M : F 2	1	2
IL3RA	3.17888	1	-0.00824148	0.074596	0.251543	0.0169492	0.00769231	0.0231189	0.0042434	HNSC	371 M : F 138	371	138	6 M : F 1	6	1
CDKL5	3.17824	1	0.00502093	0.0746253	0.0945847	0.000681663	0.00291715	0.000696194	0.00291715	ALL	2957 M : F 1733	2957	1733	2 M : F 5	2	5
ZNF711	3.17693	1	0.00732805	0.0746851	0.0945847	0.00170416	0.00466744	0.00171773	0.00466744	ALL	2957 M : F 1733	2957	1733	5 M : F 8	5	8
NONO	3.17164	1	0.0864494	0.0749272	0.341272	0.00740741	0.0434783	0.001486	0.0434783	ESCA	158 M : F 27	158	27	1 M : F 1	1	1
PRPS1	3.17034	1	0.0312327	0.074987	0.156387	0.00293255	0.016	0.00108035	0.0164763	LUSC	362 M : F 129	362	129	1 M : F 2	1	2
ARSE	3.16625	1	0.00580797	0.075175	0.094822	0.00102249	0.00350058	0.0010213	0.00350058	ALL	2957 M : F 1733	2957	1733	3 M : F 6	3	6
PORCN	3.16611	1	0.0864408	0.0751815	0.341272	0.00740741	0.0434783	0.00151116	0.0434783	ESCA	158 M : F 27	158	27	1 M : F 1	1	1
NKAP	3.16532	1	0.0298795	0.0752178	0.251543	0.00282486	0.0153846	0.00126641	0.0163198	HNSC	371 M : F 138	371	138	1 M : F 2	1	2
APOO	3.16021	1	0.00501529	0.0754534	0.094822	0.000681663	0.00291715	0.000701024	0.00291715	ALL	2957 M : F 1733	2957	1733	2 M : F 5	2	5
PIR	3.1568	1	0.00501422	0.0756113	0.094822	0.000681663	0.00291715	0.00070194	0.00291715	ALL	2957 M : F 1733	2957	1733	2 M : F 5	2	5
RBM10	3.15534	1	0.0423714	0.0756788	0.229241	0.00877193	0.028436	0.00703946	0.0298554	COAD	234 M : F 215	234	215	2 M : F 6	2	6
TCEAL4	3.14767	1	0.00731511	0.0760355	0.0949535	0.00170416	0.00466744	0.00172881	0.00466744	ALL	2957 M : F 1733	2957	1733	5 M : F 8	5	8
SPIN4	3.14311	1	0.086405	0.0762482	0.341272	0.00740741	0.0434783	0.00161613	0.0434783	ESCA	158 M : F 27	158	27	1 M : F 1	1	1
SLC25A5	3.14014	1	0.00804339	0.0763874	0.0949535	0.00204499	0.00525088	0.0021042	0.00525088	ALL	2957 M : F 1733	2957	1733	6 M : F 9	6	9
TSPAN6	3.13867	1	0.00500852	0.0764561	0.0949535	0.000681663	0.00291715	0.000706823	0.00291715	ALL	2957 M : F 1733	2957	1733	2 M : F 5	2	5
MED14	3.13677	1	0.0311921	0.0765454	0.158594	0.00293255	0.016	0.00113746	0.0164763	LUSC	362 M : F 129	362	129	1 M : F 2	1	2
TAF9B	3.13398	1	0.0205255	0.0766764	0.263481	0	0.0125	0	0.0145053	LUAD	239 M : F 277	239	277	0 M : F 4	0	4
TAB3	3.13281	1	0.0257251	0.0767315	0.230195	0	0.014218	0	0.0141705	COAD	234 M : F 215	234	215	0 M : F 3	0	3
NKRF	3.13002	1	-0.0132688	0.076863	0.341272	0.0296296	0	0.0388801	0	ESCA	158 M : F 27	158	27	4 M : F 0	4	0
SLC38A5	3.12699	1	0.0204801	0.0770057	0.263481	0	0.0125	0	0.0144732	LUAD	239 M : F 277	239	277	0 M : F 3	0	3
TMLHE	3.12624	1	0.0204752	0.0770412	0.263481	0	0.0166667	0	0.0144698	LUAD	239 M : F 277	239	277	0 M : F 4	0	4
LDOC1	3.11434	1	0.00730026	0.0776059	0.0960716	0.00170416	0.00466744	0.00174151	0.00466744	ALL	2957 M : F 1733	2957	1733	5 M : F 8	5	8
SUV39H1	3.0889	1	0.0311336	0.0788282	0.162263	0.00293255	0.016	0.00121981	0.0164763	LUSC	362 M : F 129	362	129	1 M : F 2	1	2
TLR8	3.08824	1	0.00728856	0.0788599	0.097041	0.00170416	0.00466744	0.00175153	0.00466744	ALL	2957 M : F 1733	2957	1733	5 M : F 8	5	8
MAGEA4	3.08756	1	0.00577944	0.0788931	0.097041	0.00102249	0.00350058	0.00104572	0.00350058	ALL	2957 M : F 1733	2957	1733	3 M : F 6	3	6
GPKOW	3.0744	1	0.0252489	0.0795337	0.236329	0	0.014218	0	0.0139082	COAD	234 M : F 215	234	215	0 M : F 3	0	3
GK	3.07287	1	0.0201282	0.0796089	0.267094	0	0.0125	0	0.0142245	LUAD	239 M : F 277	239	277	0 M : F 3	0	3
DIAPH2	3.06519	1	0.0862819	0.0799857	0.348173	0.00740741	0.0434783	0.00197685	0.0434783	ESCA	158 M : F 27	158	27	1 M : F 1	1	1
HCCS	3.05961	1	0.0200419	0.0802611	0.267094	0	0.0125	0	0.0141636	LUAD	239 M : F 277	239	277	0 M : F 3	0	3
OTUD5	3.04912	1	0.0250427	0.0807807	0.23777	0	0.014218	0	0.0137946	COAD	234 M : F 215	234	215	0 M : F 3	0	3
ARMCX3	3.0302	1	0.0198506	0.0817279	0.267094	0	0.0125	0	0.0140284	LUAD	239 M : F 277	239	277	0 M : F 3	0	3
WDR13	3.03002	1	0.0198494	0.0817371	0.267094	0	0.0166667	0	0.0140275	LUAD	239 M : F 277	239	277	0 M : F 4	0	4
IRAK1	3.0162	1	0.0197596	0.0824364	0.267094	0	0.0125	0	0.013964	LUAD	239 M : F 277	239	277	0 M : F 3	0	3
KDM6A	3.01255	1	0.0141005	0.0826224	0.101304	0.00579414	0.0105018	0.00590851	0.0105018	ALL	2957 M : F 1733	2957	1733	17 M : F 19	17	19
NONO	3.00845	1	0.0197091	0.0828314	0.267094	0	0.0125	0	0.0139284	LUAD	239 M : F 277	239	277	1 M : F 3	1	3
SLC38A5	2.99158	1	0.0442766	0.0836984	0.171177	0.0058651	0.024	0.00524248	0.0247145	LUSC	362 M : F 129	362	129	2 M : F 3	2	3
MAGIX	2.97978	1	0.0195226	0.0843109	0.267094	0	0.0125	0	0.0137966	LUAD	239 M : F 277	239	277	0 M : F 3	0	3
ARHGAP4	2.97911	1	0.0308025	0.0843455	0.267094	0.010582	0.0333333	0.00968759	0.0340686	LUAD	239 M : F 277	239	277	2 M : F 8	2	8
CSTF2	2.97572	1	0.0323876	0.0845227	0.435444	0	0.0183486	0	0.0173161	LIHC	252 M : F 121	252	121	0 M : F 2	0	2
MID1	2.97023	1	0.0243991	0.0848098	0.245006	0	0.014218	0	0.0134401	COAD	234 M : F 215	234	215	0 M : F 4	0	4
ZNF711	2.97023	1	0.0243991	0.0848098	0.245006	0	0.014218	0	0.0134401	COAD	234 M : F 215	234	215	0 M : F 3	0	3
DOCK11	2.96327	1	0.0484365	0.0851754	0.27164	0.00380228	0.0273973	0.00578025	0.0275947	STAD	280 M : F 157	280	157	1 M : F 4	1	4
MED14	2.93864	1	0.060597	0.0864833	0.429709	0	0.04	0	0.0335224	PAAD	101 M : F 79	101	79	0 M : F 3	0	3
RPS6KA3	2.92994	1	0.0191983	0.0869509	0.271077	0	0.0125	0	0.0135674	LUAD	239 M : F 277	239	277	0 M : F 3	0	3
MSN	2.92553	1	0.0191696	0.0871884	0.271077	0	0.0166667	0	0.0135471	LUAD	239 M : F 277	239	277	1 M : F 4	1	4
TMEM185A	2.9031	1	0.063134	0.0884094	0.404489	0	0.0410959	0	0.0359668	READ	90 M : F 77	90	77	0 M : F 3	0	3
SLC6A8	2.89089	1	0.0189441	0.0890818	0.273667	0	0.0125	0	0.0133877	LUAD	239 M : F 277	239	277	0 M : F 3	0	3
CXorf56	2.88115	1	0.0188807	0.0896219	0.273667	0	0.0125	0	0.013343	LUAD	239 M : F 277	239	277	0 M : F 4	0	4
RNF128	2.84275	1	0.0186307	0.0917872	0.276689	0	0.0125	0	0.0131663	LUAD	239 M : F 277	239	277	0 M : F 3	0	3
ACSL4	2.83814	1	0.0273973	0.0920508	0.27164	0	0.0136986	0	0.0137974	STAD	280 M : F 157	280	157	0 M : F 2	0	2
AKAP17A	2.83814	1	0.0273973	0.0920508	0.27164	0	0.0136986	0	0.0137974	STAD	280 M : F 157	280	157	0 M : F 2	0	2
ALG13	2.83814	1	0.0273973	0.0920508	0.27164	0	0.0136986	0	0.0137974	STAD	280 M : F 157	280	157	0 M : F 2	0	2
ATP11C	2.83814	1	0.0273973	0.0920508	0.27164	0	0.0136986	0	0.0137974	STAD	280 M : F 157	280	157	0 M : F 3	0	3
ATP6AP2	2.83814	1	0.0273973	0.0920508	0.27164	0	0.0136986	0	0.0137974	STAD	280 M : F 157	280	157	0 M : F 2	0	2
CDKL5	2.83814	1	0.0273973	0.0920508	0.27164	0	0.0136986	0	0.0137974	STAD	280 M : F 157	280	157	0 M : F 2	0	2
CHRDL1	2.83814	1	0.0273973	0.0920508	0.27164	0	0.0136986	0	0.0137974	STAD	280 M : F 157	280	157	1 M : F 2	1	2
CXCR3	2.83814	1	0.0273973	0.0920508	0.27164	0	0.0136986	0	0.0137974	STAD	280 M : F 157	280	157	0 M : F 2	0	2
DKC1	2.83814	1	0.0273973	0.0920508	0.27164	0	0.0136986	0	0.0137974	STAD	280 M : F 157	280	157	0 M : F 2	0	2
ERCC6L	2.83814	1	0.0273973	0.0920508	0.27164	0	0.0136986	0	0.0137974	STAD	280 M : F 157	280	157	0 M : F 2	0	2
F8	2.83814	1	0.0273973	0.0920508	0.27164	0	0.0136986	0	0.0137974	STAD	280 M : F 157	280	157	0 M : F 3	0	3
FAM127B	2.83814	1	0.0273973	0.0920508	0.27164	0	0.0136986	0	0.0137974	STAD	280 M : F 157	280	157	0 M : F 3	0	3
FAM199X	2.83814	1	0.0273973	0.0920508	0.27164	0	0.0136986	0	0.0137974	STAD	280 M : F 157	280	157	0 M : F 3	0	3
FOXO4	2.83814	1	0.0273973	0.0920508	0.27164	0	0.0136986	0	0.0137974	STAD	280 M : F 157	280	157	0 M : F 2	0	2
FUNDC2	2.83814	1	0.0273973	0.0920508	0.27164	0	0.0136986	0	0.0137974	STAD	280 M : F 157	280	157	1 M : F 2	1	2
GK	2.83814	1	0.0273973	0.0920508	0.27164	0	0.0136986	0	0.0137974	STAD	280 M : F 157	280	157	0 M : F 2	0	2
GPKOW	2.83814	1	0.0273973	0.0920508	0.27164	0	0.0136986	0	0.0137974	STAD	280 M : F 157	280	157	0 M : F 2	0	2
GRIPAP1	2.83814	1	0.0273973	0.0920508	0.27164	0	0.0136986	0	0.0137974	STAD	280 M : F 157	280	157	0 M : F 2	0	2
HDAC6	2.83814	1	0.0273973	0.0920508	0.27164	0	0.0136986	0	0.0137974	STAD	280 M : F 157	280	157	0 M : F 2	0	2
HMGB3	2.83814	1	0.0273973	0.0920508	0.27164	0	0.0136986	0	0.0137974	STAD	280 M : F 157	280	157	0 M : F 2	0	2
HTATSF1	2.83814	1	0.0273973	0.0920508	0.27164	0	0.0136986	0	0.0137974	STAD	280 M : F 157	280	157	0 M : F 2	0	2
IDH3G	2.83814	1	0.0273973	0.0920508	0.27164	0	0.0136986	0	0.0137974	STAD	280 M : F 157	280	157	0 M : F 2	0	2
IL2RG	2.83814	1	0.0273973	0.0920508	0.27164	0	0.0136986	0	0.0137974	STAD	280 M : F 157	280	157	0 M : F 3	0	3
KDM5C	2.83814	1	0.0273973	0.0920508	0.27164	0	0.0136986	0	0.0137974	STAD	280 M : F 157	280	157	0 M : F 2	0	2
LAS1L	2.83814	1	0.0273973	0.0920508	0.27164	0	0.0136986	0	0.0137974	STAD	280 M : F 157	280	157	0 M : F 2	0	2
MAGT1	2.83814	1	0.0273973	0.0920508	0.27164	0	0.0136986	0	0.0137974	STAD	280 M : F 157	280	157	0 M : F 2	0	2
MED14	2.83814	1	0.0273973	0.0920508	0.27164	0	0.0136986	0	0.0137974	STAD	280 M : F 157	280	157	0 M : F 2	0	2
MOSPD2	2.83814	1	0.0273973	0.0920508	0.27164	0	0.0136986	0	0.0137974	STAD	280 M : F 157	280	157	0 M : F 2	0	2
OGT	2.83814	1	0.0273973	0.0920508	0.27164	0	0.0136986	0	0.0137974	STAD	280 M : F 157	280	157	0 M : F 2	0	2
RAP2C	2.83814	1	0.0273973	0.0920508	0.27164	0	0.0136986	0	0.0137974	STAD	280 M : F 157	280	157	0 M : F 2	0	2
RPL36A	2.83814	1	0.0273973	0.0920508	0.27164	0	0.0136986	0	0.0137974	STAD	280 M : F 157	280	157	0 M : F 2	0	2
RRAGB	2.83814	1	0.0273973	0.0920508	0.27164	0	0.0136986	0	0.0137974	STAD	280 M : F 157	280	157	0 M : F 2	0	2
SLC10A3	2.83814	1	0.0273973	0.0920508	0.27164	0	0.0136986	0	0.0137974	STAD	280 M : F 157	280	157	0 M : F 2	0	2
SLC16A2	2.83814	1	0.0273973	0.0920508	0.27164	0	0.0136986	0	0.0137974	STAD	280 M : F 157	280	157	0 M : F 2	0	2
SLC25A5	2.83814	1	0.0273973	0.0920508	0.27164	0	0.0136986	0	0.0137974	STAD	280 M : F 157	280	157	0 M : F 2	0	2
SLC25A6	2.83814	1	0.0273973	0.0920508	0.27164	0	0.0136986	0	0.0137974	STAD	280 M : F 157	280	157	0 M : F 2	0	2
SMC1A	2.83814	1	0.0273973	0.0920508	0.27164	0	0.0136986	0	0.0137974	STAD	280 M : F 157	280	157	0 M : F 2	0	2
SPIN4	2.83814	1	0.0273973	0.0920508	0.27164	0	0.0136986	0	0.0137974	STAD	280 M : F 157	280	157	0 M : F 3	0	3
SYTL4	2.83814	1	0.0273973	0.0920508	0.27164	0	0.0136986	0	0.0137974	STAD	280 M : F 157	280	157	0 M : F 2	0	2
TAB3	2.83814	1	0.0273973	0.0920508	0.27164	0	0.0136986	0	0.0137974	STAD	280 M : F 157	280	157	0 M : F 3	0	3
TAZ	2.83814	1	0.0273973	0.0920508	0.27164	0	0.0136986	0	0.0137974	STAD	280 M : F 157	280	157	0 M : F 2	0	2
TFE3	2.83814	1	0.0273973	0.0920508	0.27164	0	0.0136986	0	0.0137974	STAD	280 M : F 157	280	157	0 M : F 3	0	3
TIMM8A	2.83814	1	0.0273973	0.0920508	0.27164	0	0.0136986	0	0.0137974	STAD	280 M : F 157	280	157	0 M : F 2	0	2
TMEM185A	2.83814	1	0.0273973	0.0920508	0.27164	0	0.0136986	0	0.0137974	STAD	280 M : F 157	280	157	0 M : F 2	0	2
TMLHE	2.83814	1	0.0273973	0.0920508	0.27164	0	0.0136986	0	0.0137974	STAD	280 M : F 157	280	157	0 M : F 2	0	2
TRMT2B	2.83814	1	0.0273973	0.0920508	0.27164	0	0.0136986	0	0.0137974	STAD	280 M : F 157	280	157	0 M : F 2	0	2
UBA1	2.83814	1	0.0273973	0.0920508	0.27164	0	0.0136986	0	0.0137974	STAD	280 M : F 157	280	157	0 M : F 2	0	2
VBP1	2.83814	1	0.0273973	0.0920508	0.27164	0	0.0136986	0	0.0137974	STAD	280 M : F 157	280	157	0 M : F 2	0	2
VGLL1	2.83814	1	0.0273973	0.0920508	0.27164	0	0.0136986	0	0.0137974	STAD	280 M : F 157	280	157	0 M : F 2	0	2
WDR13	2.83814	1	0.0273973	0.0920508	0.27164	0	0.0136986	0	0.0137974	STAD	280 M : F 157	280	157	0 M : F 2	0	2
XK	2.83814	1	0.0273973	0.0920508	0.27164	0	0.0136986	0	0.0137974	STAD	280 M : F 157	280	157	0 M : F 3	0	3
ZNF182	2.83814	1	0.0273973	0.0920508	0.27164	0	0.0136986	0	0.0137974	STAD	280 M : F 157	280	157	0 M : F 2	0	2
ZNF185	2.83814	1	0.0273973	0.0920508	0.27164	0	0.0136986	0	0.0137974	STAD	280 M : F 157	280	157	0 M : F 2	0	2
ZNF75D	2.83814	1	0.0273973	0.0920508	0.27164	0	0.0136986	0	0.0137974	STAD	280 M : F 157	280	157	0 M : F 2	0	2
ZXDA	2.83814	1	0.0273973	0.0920508	0.27164	0	0.0136986	0	0.0137974	STAD	280 M : F 157	280	157	0 M : F 2	0	2
MCTS1	2.83502	1	0.0185804	0.0922296	0.276689	0	0.0125	0	0.0131307	LUAD	239 M : F 277	239	277	0 M : F 4	0	4
GK	2.82721	1	0.0232317	0.0926793	0.265284	0	0.014218	0	0.0127971	COAD	234 M : F 215	234	215	0 M : F 3	0	3
BCORL1	2.81875	1	0.0399907	0.0931688	0.251543	0.00564972	0.0230769	0.00515002	0.0231298	HNSC	371 M : F 138	371	138	3 M : F 3	3	3
RBM10	2.7926	1	0.0316913	0.0947008	0.277614	0.015873	0.0333333	0.0139133	0.0400622	LUAD	239 M : F 277	239	277	4 M : F 8	4	8
AMMECR1	2.78975	1	0.0182856	0.0948691	0.277614	0	0.0125	0	0.0129224	LUAD	239 M : F 277	239	277	1 M : F 3	1	3
DDX26B	2.78771	1	0.0182724	0.0949898	0.277614	0	0.0125	0	0.012913	LUAD	239 M : F 277	239	277	0 M : F 3	0	3
EGFL6	2.7793	1	0.0092614	0.0954901	0.11671	0.00306748	0.00641774	0.00305917	0.00641774	ALL	2957 M : F 1733	2957	1733	9 M : F 11	9	11
PPP2R3B	2.7764	1	0.0379089	0.0956628	0.277511	0.00380228	0.0205479	0.0028974	0.0206961	STAD	280 M : F 157	280	157	1 M : F 5	1	5
HNRNPH2	2.77436	1	0.0181854	0.095785	0.277614	0	0.0125	0	0.0128516	LUAD	239 M : F 277	239	277	0 M : F 3	0	3
ARHGEF9	2.7727	1	-0.0147977	0.0958841	0.277511	0.0114068	0	0.0134529	0	STAD	280 M : F 157	280	157	3 M : F 1	3	1
CENPI	2.76561	1	0.0293857	0.0963101	0.251543	0.00282486	0.0153846	0.0019693	0.0163198	HNSC	371 M : F 138	371	138	1 M : F 2	1	2
CD99L2	2.75554	1	0.0261436	0.0969184	0.278538	0.00529101	0.0208333	0.00588969	0.0259539	LUAD	239 M : F 277	239	277	1 M : F 6	1	6
P2RY10	2.73188	1	0.0293414	0.0983632	0.251543	0.00282486	0.0153846	0.0020324	0.0163198	HNSC	371 M : F 138	371	138	1 M : F 2	1	2
MAGEB2	2.7133	1	0.00233372	0.099515	0.120482	0	0.00116686	0	0.00116686	ALL	2957 M : F 1733	2957	1733	0 M : F 2	0	2
MOSPD1	2.7133	1	0.00233372	0.099515	0.120482	0	0.00116686	0	0.00116686	ALL	2957 M : F 1733	2957	1733	0 M : F 2	0	2
RPS4X	2.7133	1	0.00233372	0.099515	0.120482	0	0.00116686	0	0.00116686	ALL	2957 M : F 1733	2957	1733	0 M : F 2	0	2
FHL1	2.71178	1	0.0306442	0.0996098	0.202412	0.00293255	0.016	0.00190891	0.0164763	LUSC	362 M : F 129	362	129	1 M : F 2	1	2
FOXP3	2.70032	1	0.0177032	0.100328	0.283871	0	0.0125	0	0.0125108	LUAD	239 M : F 277	239	277	0 M : F 3	0	3
RLIM	2.69864	1	0.0242819	0.100434	0.283871	0.00529101	0.0208333	0.00438278	0.0227249	LUAD	239 M : F 277	239	277	1 M : F 7	1	7
CASK	2.6817	1	0.025641	0.101507	0.285265	0	0.0128205	0	0.0128651	SKCM	286 M : F 179	286	179	0 M : F 2	0	2
CETN2	2.6817	1	0.025641	0.101507	0.285265	0	0.0128205	0	0.0128651	SKCM	286 M : F 179	286	179	0 M : F 2	0	2
CLCN5	2.6817	1	0.025641	0.101507	0.285265	0	0.0128205	0	0.0128651	SKCM	286 M : F 179	286	179	0 M : F 2	0	2
KIF4A	2.6817	1	0.025641	0.101507	0.285265	0	0.0128205	0	0.0128651	SKCM	286 M : F 179	286	179	0 M : F 2	0	2
L1CAM	2.6817	1	0.025641	0.101507	0.285265	0	0.0128205	0	0.0128651	SKCM	286 M : F 179	286	179	0 M : F 2	0	2
MTM1	2.6817	1	0.025641	0.101507	0.285265	0	0.0128205	0	0.0128651	SKCM	286 M : F 179	286	179	0 M : F 2	0	2
PORCN	2.6817	1	0.025641	0.101507	0.285265	0	0.0128205	0	0.0128651	SKCM	286 M : F 179	286	179	0 M : F 2	0	2
SH3KBP1	2.6817	1	0.025641	0.101507	0.285265	0	0.0128205	0	0.0128651	SKCM	286 M : F 179	286	179	0 M : F 2	0	2
SMARCA1	2.6817	1	0.025641	0.101507	0.285265	0	0.0128205	0	0.0128651	SKCM	286 M : F 179	286	179	0 M : F 2	0	2
THOC2	2.6817	1	0.025641	0.101507	0.285265	0	0.0128205	0	0.0128651	SKCM	286 M : F 179	286	179	0 M : F 2	0	2
USP9X	2.6817	1	0.025641	0.101507	0.285265	0	0.0128205	0	0.0128651	SKCM	286 M : F 179	286	179	0 M : F 2	0	2
ZBED1	2.67062	1	0.0856141	0.102216	0.426996	0.00740741	0.0434783	0.00393357	0.0434783	ESCA	158 M : F 27	158	27	1 M : F 1	1	1
CXorf23	2.66117	1	-0.0142063	0.102825	0.294765	0.0114068	0	0.0129153	0	STAD	280 M : F 157	280	157	3 M : F 0	3	0
TAF9B	2.65657	1	0.021838	0.103123	0.292409	0	0.014218	0	0.0120293	COAD	234 M : F 215	234	215	0 M : F 4	0	4
ZMYM3	2.65012	1	0.164719	0.103542	0.426996	0.0148148	0.0869565	0.0269414	0.0869565	ESCA	158 M : F 27	158	27	2 M : F 2	2	2
AMOT	2.64519	1	0.0855683	0.103864	0.426996	0.00740741	0.0434783	0.00406789	0.0434783	ESCA	158 M : F 27	158	27	1 M : F 1	1	1
RBM10	2.64307	1	0.0203334	0.104003	0.251543	0	0.0153846	0	0.0107847	HNSC	371 M : F 138	371	138	0 M : F 2	0	2
LAS1L	2.64264	1	0.0343714	0.10403	0.292409	0.00438596	0.028436	0.00522066	0.0237652	COAD	234 M : F 215	234	215	1 M : F 6	1	6
P2RY10	2.6347	1	0.0422073	0.104552	0.296888	0.00380228	0.0273973	0.0048131	0.023922	STAD	280 M : F 157	280	157	1 M : F 4	1	4
MSN	2.59941	1	0.0283228	0.106903	0.435444	0	0.0183486	0	0.0151429	LIHC	252 M : F 121	252	121	0 M : F 2	0	2
ACSL4	2.5811	1	0.0533333	0.108147	0.429709	0	0.0266667	0	0.0295041	PAAD	101 M : F 79	101	79	0 M : F 2	0	2
MTM1	2.5811	1	0.0533333	0.108147	0.429709	0	0.0266667	0	0.0295041	PAAD	101 M : F 79	101	79	0 M : F 2	0	2
TFE3	2.5811	1	0.0533333	0.108147	0.429709	0	0.0266667	0	0.0295041	PAAD	101 M : F 79	101	79	0 M : F 2	0	2
CXorf40B	2.57492	1	0.0168859	0.10857	0.296232	0	0.0125	0	0.0119332	LUAD	239 M : F 277	239	277	0 M : F 3	0	3
FAM127A	2.56738	1	0.0168368	0.109088	0.296232	0	0.0125	0	0.0118985	LUAD	239 M : F 277	239	277	0 M : F 3	0	3
TMSB4X	2.56045	1	0.0210524	0.109567	0.294857	0	0.014218	0	0.0115966	COAD	234 M : F 215	234	215	0 M : F 3	0	3
CASK	2.55013	1	0.0209681	0.110285	0.294857	0	0.014218	0	0.0115501	COAD	234 M : F 215	234	215	0 M : F 3	0	3
MXRA5	2.54569	1	0.0683956	0.110596	0.285265	0.0155039	0.0448718	0.0176961	0.0450278	SKCM	286 M : F 179	286	179	5 M : F 7	5	7
AKAP17A	2.54177	1	-0.021164	0.110871	0.296232	0.010582	0	0.0117794	0	LUAD	239 M : F 277	239	277	2 M : F 0	2	0
ARMCX1	2.54177	1	-0.021164	0.110871	0.296232	0.010582	0	0.0117794	0	LUAD	239 M : F 277	239	277	2 M : F 1	2	1
ACSL4	2.54129	1	0.0166667	0.110904	0.296232	0	0.00833333	0	0.0117783	LUAD	239 M : F 277	239	277	0 M : F 3	0	3
FAM127B	2.54129	1	0.0166667	0.110904	0.296232	0	0.00833333	0	0.0117783	LUAD	239 M : F 277	239	277	0 M : F 2	0	2
TENM1	2.54129	1	0.0166667	0.110904	0.296232	0	0.00833333	0	0.0117783	LUAD	239 M : F 277	239	277	0 M : F 3	0	3
VSIG4	2.53617	1	0.0307823	0.111265	0.353653	0.00362319	0.0180995	0.0033911	0.0181346	LGG	281 M : F 226	281	226	1 M : F 4	1	4
SNX12	2.52949	1	0.0165897	0.111737	0.296232	0	0.0125	0	0.0117239	LUAD	239 M : F 277	239	277	0 M : F 3	0	3
GLUD2	2.52619	1	0.0548719	0.11197	0.312711	0.0106383	0.0309278	0.00784727	0.0301825	BLCA	303 M : F 108	303	108	3 M : F 4	3	4
SHROOM2	2.51909	1	0.0303721	0.112475	0.221087	0.00293255	0.016	0.00229211	0.0164763	LUSC	362 M : F 129	362	129	1 M : F 2	1	2
AIFM1	2.5136	1	0.0547945	0.112867	0.404489	0	0.0273973	0	0.0312158	READ	90 M : F 77	90	77	0 M : F 2	0	2
BCOR	2.5136	1	0.0547945	0.112867	0.404489	0	0.0273973	0	0.0312158	READ	90 M : F 77	90	77	0 M : F 2	0	2
EMD	2.5136	1	0.0547945	0.112867	0.404489	0	0.0273973	0	0.0312158	READ	90 M : F 77	90	77	0 M : F 2	0	2
IGBP1	2.5136	1	0.0547945	0.112867	0.404489	0	0.0273973	0	0.0312158	READ	90 M : F 77	90	77	0 M : F 2	0	2
PHKA2	2.5136	1	0.0547945	0.112867	0.404489	0	0.0273973	0	0.0312158	READ	90 M : F 77	90	77	0 M : F 2	0	2
PLS3	2.5136	1	0.0547945	0.112867	0.404489	0	0.0273973	0	0.0312158	READ	90 M : F 77	90	77	0 M : F 2	0	2
RAI2	2.5136	1	0.0547945	0.112867	0.404489	0	0.0273973	0	0.0312158	READ	90 M : F 77	90	77	0 M : F 2	0	2
MAGED1	2.51084	1	0.03036	0.113066	0.221087	0.00293255	0.016	0.00230904	0.0164763	LUSC	362 M : F 129	362	129	1 M : F 2	1	2
SHROOM2	2.48497	1	0.0541798	0.114939	0.404489	0	0.0273973	0	0.0308657	READ	90 M : F 77	90	77	0 M : F 2	0	2
USP9X	2.48497	1	0.0541798	0.114939	0.404489	0	0.0273973	0	0.0308657	READ	90 M : F 77	90	77	0 M : F 2	0	2
APOO	2.47587	1	0.0303087	0.115605	0.221087	0.00293255	0.016	0.00238132	0.0164763	LUSC	362 M : F 129	362	129	1 M : F 2	1	2
BTK	2.47152	1	0.0300604	0.115926	0.302026	0.021164	0.0375	0.0168478	0.0426356	LUAD	239 M : F 277	239	277	6 M : F 10	6	10
PHKA2	2.47011	1	0.0391118	0.11603	0.312711	0.0035461	0.0206186	0.00313089	0.0206755	BLCA	303 M : F 108	303	108	1 M : F 2	1	2
TLR8	2.46893	1	0.0239851	0.116117	0.302026	0.00529101	0.0208333	0.00588969	0.0244285	LUAD	239 M : F 277	239	277	3 M : F 5	3	5
JADE3	2.46792	1	-0.0105053	0.116191	0.449411	0.0222222	0	0.0307825	0	ESCA	158 M : F 27	158	27	3 M : F 0	3	0
RNF113A	2.46279	1	0.0161548	0.116571	0.302026	0	0.0125	0	0.0114165	LUAD	239 M : F 277	239	277	1 M : F 4	1	4
SRPX	2.46053	1	0.030286	0.116739	0.221087	0.00293255	0.016	0.00241329	0.0164763	LUSC	362 M : F 129	362	129	1 M : F 2	1	2
RPL10	2.45544	1	0.042203	0.117119	0.329464	0.00380228	0.0273973	0.00552106	0.0243119	STAD	280 M : F 157	280	157	1 M : F 4	1	4
ARHGAP4	2.4504	1	0.0302709	0.117495	0.221087	0.00293255	0.016	0.00243449	0.0164763	LUSC	362 M : F 129	362	129	1 M : F 2	1	2
PLXNA3	2.44495	1	0.0533203	0.117904	0.404489	0	0.0410959	0	0.030376	READ	90 M : F 77	90	77	0 M : F 3	0	3
TSC22D3	2.44345	1	0.0302606	0.118017	0.221087	0.00293255	0.016	0.00244907	0.0164763	LUSC	362 M : F 129	362	129	1 M : F 2	1	2
CXorf40A	2.4428	1	0.0851898	0.118066	0.449411	0.00740741	0.0434783	0.00517678	0.0434783	ESCA	158 M : F 27	158	27	1 M : F 1	1	1
MBTPS2	2.44183	1	0.0302582	0.118138	0.221087	0.00293255	0.016	0.00245247	0.0164763	LUSC	362 M : F 129	362	129	1 M : F 2	1	2
KDM5C	2.44	1	0.0255575	0.118276	0.251543	0.00282486	0.0153846	0.00162982	0.0141629	HNSC	371 M : F 138	371	138	1 M : F 2	1	2
VSIG4	2.43574	1	0.0289317	0.118598	0.251543	0.00282486	0.0153846	0.00261561	0.0163198	HNSC	371 M : F 138	371	138	1 M : F 2	1	2
DIAPH2	2.43323	1	0.0302453	0.118788	0.221087	0.00293255	0.016	0.00247059	0.0164763	LUSC	362 M : F 129	362	129	1 M : F 2	1	2
L1CAM	2.41174	1	0.0851295	0.120428	0.449411	0.00740741	0.0434783	0.00535356	0.0434783	ESCA	158 M : F 27	158	27	1 M : F 1	1	1
MID1	2.41174	1	0.0851295	0.120428	0.449411	0.00740741	0.0434783	0.00535356	0.0434783	ESCA	158 M : F 27	158	27	1 M : F 1	1	1
MSN	2.41065	1	0.0525835	0.120512	0.404489	0	0.0273973	0	0.0299563	READ	90 M : F 77	90	77	0 M : F 2	0	2
CAPN6	2.40974	1	-0.0102613	0.120583	0.449411	0.0148148	0	0.0300676	0	ESCA	158 M : F 27	158	27	2 M : F 0	2	0
HMGB3	2.40935	1	0.0525555	0.120612	0.404489	0	0.0273973	0	0.0299403	READ	90 M : F 77	90	77	0 M : F 2	0	2
NAA10	2.40705	1	0.0525061	0.12079	0.404489	0	0.0273973	0	0.0299122	READ	90 M : F 77	90	77	0 M : F 2	0	2
ZMYM3	2.40365	1	0.0497174	0.121052	0.429709	0	0.0266667	0	0.0275038	PAAD	101 M : F 79	101	79	0 M : F 2	0	2
MAMLD1	2.40006	1	0.0301954	0.12133	0.221087	0.00293255	0.016	0.00254088	0.0164763	LUSC	362 M : F 129	362	129	1 M : F 2	1	2
PLS3	2.38961	1	0.0301795	0.122144	0.221087	0.00293255	0.016	0.00256319	0.0164763	LUSC	362 M : F 129	362	129	1 M : F 2	1	2
PRPS1	2.38873	1	0.0156717	0.122213	0.31194	0	0.00833333	0	0.0110751	LUAD	239 M : F 277	239	277	0 M : F 2	0	2
TFE3	2.38256	1	0.0156314	0.122697	0.31194	0	0.00833333	0	0.0110467	LUAD	239 M : F 277	239	277	0 M : F 2	0	2
STAG2	2.36866	1	0.0516808	0.123794	0.404489	0	0.0273973	0	0.029442	READ	90 M : F 77	90	77	0 M : F 2	0	2
RPGR	2.36022	1	0.0154857	0.124465	0.31194	0	0.00833333	0	0.0109437	LUAD	239 M : F 277	239	277	0 M : F 4	0	4
IL2RG	2.34822	1	0.0154074	0.125426	0.31194	0	0.00833333	0	0.0108883	LUAD	239 M : F 277	239	277	0 M : F 2	0	2
MAGED1	2.34492	1	0.0250498	0.125692	0.31194	0.010582	0.025	0.00871761	0.0287715	LUAD	239 M : F 277	239	277	2 M : F 6	2	6
CYBB	2.34276	1	0.103228	0.125867	0.221087	0.0351906	0.064	0.034879	0.0659053	LUSC	362 M : F 129	362	129	13 M : F 8	13	8
EGFL6	2.33831	1	0.0430225	0.126227	0.221087	0.00879765	0.024	0.00700816	0.0247145	LUSC	362 M : F 129	362	129	3 M : F 3	3	3
DDX3X	2.33557	1	0.0557477	0.126448	0.312711	0.0106383	0.0309278	0.00899811	0.0310133	BLCA	303 M : F 108	303	108	3 M : F 3	3	3
ELK1	2.33466	1	0.0153189	0.126523	0.31194	0	0.0125	0	0.0108258	LUAD	239 M : F 277	239	277	0 M : F 3	0	3
TMEM47	2.33448	1	-0.00994554	0.126537	0.449411	0.0222222	0	0.0291423	0	ESCA	158 M : F 27	158	27	3 M : F 0	3	0
CLCN4	2.33354	1	0.0191966	0.126614	0.294857	0	0.014218	0	0.0105743	COAD	234 M : F 215	234	215	0 M : F 3	0	3
CASK	2.33095	1	0.0849695	0.126824	0.449411	0.00740741	0.0434783	0.00582237	0.0434783	ESCA	158 M : F 27	158	27	1 M : F 1	1	1
CSF2RA	2.32781	1	-0.0134972	0.127081	0.285265	0.00775194	0	0.0111883	0	SKCM	286 M : F 179	286	179	2 M : F 0	2	0
ARHGAP4	2.32749	1	0.0314115	0.127107	0.294857	0.00438596	0.0236967	0.00522066	0.0221348	COAD	234 M : F 215	234	215	1 M : F 5	1	5
SH3KBP1	2.3213	1	0.0429865	0.127613	0.221087	0.00879765	0.024	0.00705884	0.0247145	LUSC	362 M : F 129	362	129	3 M : F 3	3	3
PIM2	2.31425	1	0.0849359	0.128193	0.449411	0.00740741	0.0434783	0.00592095	0.0434783	ESCA	158 M : F 27	158	27	1 M : F 1	1	1
MECP2	2.31297	1	0.0294668	0.128298	0.294857	0.00438596	0.0189573	0.00421254	0.0201305	COAD	234 M : F 215	234	215	1 M : F 4	1	4
STAG2	2.3086	1	0.0299966	0.128659	0.294857	0.00438596	0.0189573	0.00452211	0.0207089	COAD	234 M : F 215	234	215	1 M : F 4	1	4
CLIC2	2.3043	1	0.0189573	0.129016	0.294857	0	0.00947867	0	0.0104425	COAD	234 M : F 215	234	215	0 M : F 2	0	2
DDX26B	2.3043	1	0.0189573	0.129016	0.294857	0	0.00947867	0	0.0104425	COAD	234 M : F 215	234	215	0 M : F 2	0	2
DIAPH2	2.3043	1	0.0189573	0.129016	0.294857	0	0.00947867	0	0.0104425	COAD	234 M : F 215	234	215	0 M : F 2	0	2
ERCC6L	2.3043	1	0.0189573	0.129016	0.294857	0	0.00947867	0	0.0104425	COAD	234 M : F 215	234	215	0 M : F 2	0	2
GRIPAP1	2.3043	1	0.0189573	0.129016	0.294857	0	0.00947867	0	0.0104425	COAD	234 M : F 215	234	215	0 M : F 3	0	3
HEPH	2.3043	1	0.0189573	0.129016	0.294857	0	0.00947867	0	0.0104425	COAD	234 M : F 215	234	215	0 M : F 2	0	2
IL13RA1	2.3043	1	0.0189573	0.129016	0.294857	0	0.00947867	0	0.0104425	COAD	234 M : F 215	234	215	0 M : F 3	0	3
PRPS1	2.3043	1	0.0189573	0.129016	0.294857	0	0.00947867	0	0.0104425	COAD	234 M : F 215	234	215	0 M : F 2	0	2
SH3BGRL	2.3043	1	0.0189573	0.129016	0.294857	0	0.00947867	0	0.0104425	COAD	234 M : F 215	234	215	0 M : F 2	0	2
SLC25A14	2.3043	1	0.0189573	0.129016	0.294857	0	0.00947867	0	0.0104425	COAD	234 M : F 215	234	215	0 M : F 2	0	2
SLC9A6	2.3043	1	0.0189573	0.129016	0.294857	0	0.00947867	0	0.0104425	COAD	234 M : F 215	234	215	0 M : F 2	0	2
SNX12	2.3043	1	0.0189573	0.129016	0.294857	0	0.00947867	0	0.0104425	COAD	234 M : F 215	234	215	0 M : F 2	0	2
STK26	2.3043	1	0.0189573	0.129016	0.294857	0	0.00947867	0	0.0104425	COAD	234 M : F 215	234	215	0 M : F 2	0	2
TAZ	2.3043	1	0.0189573	0.129016	0.294857	0	0.00947867	0	0.0104425	COAD	234 M : F 215	234	215	0 M : F 2	0	2
TCEAL6	2.3043	1	0.0189573	0.129016	0.294857	0	0.00947867	0	0.0104425	COAD	234 M : F 215	234	215	0 M : F 2	0	2
UPF3B	2.3043	1	0.0189573	0.129016	0.294857	0	0.00947867	0	0.0104425	COAD	234 M : F 215	234	215	0 M : F 2	0	2
ZDHHC9	2.3043	1	0.0189573	0.129016	0.294857	0	0.00947867	0	0.0104425	COAD	234 M : F 215	234	215	0 M : F 2	0	2
ZNF41	2.3043	1	0.0189573	0.129016	0.294857	0	0.00947867	0	0.0104425	COAD	234 M : F 215	234	215	0 M : F 2	0	2
RPGR	2.30047	1	0.018926	0.129334	0.294857	0	0.00947867	0	0.0104253	COAD	234 M : F 215	234	215	0 M : F 2	0	2
MAP7D3	2.29492	1	0.0188806	0.129798	0.294857	0	0.00947867	0	0.0104002	COAD	234 M : F 215	234	215	0 M : F 2	0	2
DOCK11	2.29447	1	0.0474888	0.129835	0.429709	0	0.0266667	0	0.0262709	PAAD	101 M : F 79	101	79	0 M : F 2	0	2
TBL1X	2.29132	1	0.015036	0.1301	0.31194	0	0.00833333	0	0.0106259	LUAD	239 M : F 277	239	277	0 M : F 2	0	2
HUWE1	2.28826	1	0.0499515	0.130356	0.404489	0	0.0273973	0	0.0284568	READ	90 M : F 77	90	77	0 M : F 2	0	2
NLGN4X	2.28244	1	0.0031223	0.130846	0.157917	0.000340832	0.00175029	0.000323787	0.00175029	ALL	2957 M : F 1733	2957	1733	1 M : F 3	1	3
ZNF75D	2.28029	1	0.0848668	0.131028	0.449411	0.00740741	0.0434783	0.00612314	0.0434783	ESCA	158 M : F 27	158	27	1 M : F 1	1	1
ZNF75D	2.27464	1	-0.00805711	0.131506	0.312711	0.0106383	0	0.0118695	0	BLCA	303 M : F 108	303	108	3 M : F 0	3	0
IL3RA	2.27255	1	-0.00804977	0.131683	0.312711	0.0141844	0	0.0118587	0	BLCA	303 M : F 108	303	108	5 M : F 0	5	0
MBTPS2	2.26915	1	0.00617124	0.131972	0.158307	0.00170416	0.00408401	0.00170913	0.00408401	ALL	2957 M : F 1733	2957	1733	5 M : F 7	5	7
TRO	2.26893	1	0.00617113	0.131991	0.158307	0.00170416	0.00408401	0.00170922	0.00408401	ALL	2957 M : F 1733	2957	1733	5 M : F 7	5	7
ACE2	2.26522	1	0.0186374	0.132308	0.294857	0	0.00947867	0	0.0102663	COAD	234 M : F 215	234	215	0 M : F 2	0	2
GPC3	2.26522	1	0.0186374	0.132308	0.294857	0	0.00947867	0	0.0102663	COAD	234 M : F 215	234	215	0 M : F 2	0	2
SPIN2B	2.26522	1	0.0186374	0.132308	0.294857	0	0.00947867	0	0.0102663	COAD	234 M : F 215	234	215	0 M : F 2	0	2
ABCB7	2.26278	1	0.0180995	0.132516	0.353653	0	0.00904977	0	0.00906728	LGG	281 M : F 226	281	226	0 M : F 2	0	2
ARHGEF9	2.26278	1	0.0180995	0.132516	0.353653	0	0.00904977	0	0.00906728	LGG	281 M : F 226	281	226	0 M : F 2	0	2
ARMCX2	2.26278	1	0.0180995	0.132516	0.353653	0	0.00904977	0	0.00906728	LGG	281 M : F 226	281	226	0 M : F 2	0	2
ARSD	2.26278	1	0.0180995	0.132516	0.353653	0	0.00904977	0	0.00906728	LGG	281 M : F 226	281	226	0 M : F 2	0	2
ATP7A	2.26278	1	0.0180995	0.132516	0.353653	0	0.00904977	0	0.00906728	LGG	281 M : F 226	281	226	0 M : F 2	0	2
CSTF2	2.26278	1	0.0180995	0.132516	0.353653	0	0.00904977	0	0.00906728	LGG	281 M : F 226	281	226	0 M : F 2	0	2
DMD	2.26278	1	0.0180995	0.132516	0.353653	0	0.00904977	0	0.00906728	LGG	281 M : F 226	281	226	0 M : F 2	0	2
FAM127C	2.26278	1	0.0180995	0.132516	0.353653	0	0.00904977	0	0.00906728	LGG	281 M : F 226	281	226	0 M : F 2	0	2
G6PD	2.26278	1	0.0180995	0.132516	0.353653	0	0.00904977	0	0.00906728	LGG	281 M : F 226	281	226	0 M : F 2	0	2
GABRA3	2.26278	1	0.0180995	0.132516	0.353653	0	0.00904977	0	0.00906728	LGG	281 M : F 226	281	226	0 M : F 2	0	2
GPRASP2	2.26278	1	0.0180995	0.132516	0.353653	0	0.00904977	0	0.00906728	LGG	281 M : F 226	281	226	0 M : F 2	0	2
GYG2	2.26278	1	0.0180995	0.132516	0.353653	0	0.00904977	0	0.00906728	LGG	281 M : F 226	281	226	0 M : F 2	0	2
HDAC6	2.26278	1	0.0180995	0.132516	0.353653	0	0.00904977	0	0.00906728	LGG	281 M : F 226	281	226	0 M : F 2	0	2
HUWE1	2.26278	1	0.0180995	0.132516	0.353653	0	0.00904977	0	0.00906728	LGG	281 M : F 226	281	226	0 M : F 2	0	2
IRAK1	2.26278	1	0.0180995	0.132516	0.353653	0	0.00904977	0	0.00906728	LGG	281 M : F 226	281	226	0 M : F 2	0	2
JADE3	2.26278	1	0.0180995	0.132516	0.353653	0	0.00904977	0	0.00906728	LGG	281 M : F 226	281	226	0 M : F 2	0	2
KLHL13	2.26278	1	0.0180995	0.132516	0.353653	0	0.00904977	0	0.00906728	LGG	281 M : F 226	281	226	0 M : F 2	0	2
LONRF3	2.26278	1	0.0180995	0.132516	0.353653	0	0.00904977	0	0.00906728	LGG	281 M : F 226	281	226	0 M : F 2	0	2
MAGEE1	2.26278	1	0.0180995	0.132516	0.353653	0	0.00904977	0	0.00906728	LGG	281 M : F 226	281	226	0 M : F 2	0	2
MAGIX	2.26278	1	0.0180995	0.132516	0.353653	0	0.00904977	0	0.00906728	LGG	281 M : F 226	281	226	0 M : F 2	0	2
MAMLD1	2.26278	1	0.0180995	0.132516	0.353653	0	0.00904977	0	0.00906728	LGG	281 M : F 226	281	226	0 M : F 2	0	2
MORC4	2.26278	1	0.0180995	0.132516	0.353653	0	0.00904977	0	0.00906728	LGG	281 M : F 226	281	226	0 M : F 2	0	2
MSN	2.26278	1	0.0180995	0.132516	0.353653	0	0.00904977	0	0.00906728	LGG	281 M : F 226	281	226	0 M : F 2	0	2
MTM1	2.26278	1	0.0180995	0.132516	0.353653	0	0.00904977	0	0.00906728	LGG	281 M : F 226	281	226	0 M : F 2	0	2
NAP1L2	2.26278	1	0.0180995	0.132516	0.353653	0	0.00904977	0	0.00906728	LGG	281 M : F 226	281	226	0 M : F 2	0	2
PBDC1	2.26278	1	0.0180995	0.132516	0.353653	0	0.00904977	0	0.00906728	LGG	281 M : F 226	281	226	0 M : F 2	0	2
PDHA1	2.26278	1	0.0180995	0.132516	0.353653	0	0.00904977	0	0.00906728	LGG	281 M : F 226	281	226	0 M : F 2	0	2
PGK1	2.26278	1	0.0180995	0.132516	0.353653	0	0.00904977	0	0.00906728	LGG	281 M : F 226	281	226	0 M : F 2	0	2
PHF6	2.26278	1	0.0180995	0.132516	0.353653	0	0.00904977	0	0.00906728	LGG	281 M : F 226	281	226	0 M : F 2	0	2
PHKA2	2.26278	1	0.0180995	0.132516	0.353653	0	0.00904977	0	0.00906728	LGG	281 M : F 226	281	226	0 M : F 2	0	2
RENBP	2.26278	1	0.0180995	0.132516	0.353653	0	0.00904977	0	0.00906728	LGG	281 M : F 226	281	226	0 M : F 3	0	3
SLC9A6	2.26278	1	0.0180995	0.132516	0.353653	0	0.00904977	0	0.00906728	LGG	281 M : F 226	281	226	0 M : F 2	0	2
SMARCA1	2.26278	1	0.0180995	0.132516	0.353653	0	0.00904977	0	0.00906728	LGG	281 M : F 226	281	226	0 M : F 2	0	2
STAG2	2.26278	1	0.0180995	0.132516	0.353653	0	0.00904977	0	0.00906728	LGG	281 M : F 226	281	226	0 M : F 2	0	2
TAZ	2.26278	1	0.0180995	0.132516	0.353653	0	0.00904977	0	0.00906728	LGG	281 M : F 226	281	226	0 M : F 2	0	2
TBC1D25	2.26278	1	0.0180995	0.132516	0.353653	0	0.00904977	0	0.00906728	LGG	281 M : F 226	281	226	0 M : F 2	0	2
TENM1	2.26278	1	0.0180995	0.132516	0.353653	0	0.00904977	0	0.00906728	LGG	281 M : F 226	281	226	0 M : F 2	0	2
TFE3	2.26278	1	0.0180995	0.132516	0.353653	0	0.00904977	0	0.00906728	LGG	281 M : F 226	281	226	0 M : F 2	0	2
USP11	2.26278	1	0.0180995	0.132516	0.353653	0	0.00904977	0	0.00906728	LGG	281 M : F 226	281	226	0 M : F 2	0	2
WAS	2.26278	1	0.0180995	0.132516	0.353653	0	0.00904977	0	0.00906728	LGG	281 M : F 226	281	226	0 M : F 2	0	2
WDR44	2.26278	1	0.0180995	0.132516	0.353653	0	0.00904977	0	0.00906728	LGG	281 M : F 226	281	226	0 M : F 2	0	2
XIAP	2.26278	1	0.0180995	0.132516	0.353653	0	0.00904977	0	0.00906728	LGG	281 M : F 226	281	226	0 M : F 2	0	2
ZMYM3	2.26278	1	0.0180995	0.132516	0.353653	0	0.00904977	0	0.00906728	LGG	281 M : F 226	281	226	0 M : F 2	0	2
ZNF41	2.26278	1	0.0180995	0.132516	0.353653	0	0.00904977	0	0.00906728	LGG	281 M : F 226	281	226	0 M : F 2	0	2
BCORL1	2.26117	1	-0.0446156	0.132654	0.404489	0.0238095	0	0.0286722	0	READ	90 M : F 77	90	77	2 M : F 0	2	0
HMGB3	2.25255	1	0.0147829	0.133394	0.31194	0	0.0125	0	0.010447	LUAD	239 M : F 277	239	277	0 M : F 4	0	4
NGFRAP1	2.24933	1	-0.0120198	0.133672	0.359924	0.0114068	0	0.0109274	0	STAD	280 M : F 157	280	157	3 M : F 0	3	0
PHF8	2.24676	1	-0.00957707	0.133894	0.449411	0.0148148	0	0.0280626	0	ESCA	158 M : F 27	158	27	2 M : F 1	2	1
AMOT	2.24001	1	0.0286316	0.13448	0.296831	0.00438596	0.0189573	0.00412589	0.0195902	COAD	234 M : F 215	234	215	1 M : F 4	1	4
WDR45	2.23616	1	0.0343717	0.134815	0.435444	0.004329	0.0183486	0.00262385	0.0196203	LIHC	252 M : F 121	252	121	1 M : F 2	1	2
BRCC3	2.23258	1	0.00310863	0.135128	0.161566	0.000340832	0.00175029	0.000335485	0.00175029	ALL	2957 M : F 1733	2957	1733	1 M : F 3	1	3
ZFX	2.23112	1	-0.00790385	0.135256	0.312711	0.0070922	0	0.0116438	0	BLCA	303 M : F 108	303	108	2 M : F 0	2	0
WDR44	2.22808	1	0.0146231	0.135522	0.31194	0	0.00833333	0	0.0103341	LUAD	239 M : F 277	239	277	0 M : F 5	0	5
C1GALT1C1	2.22223	1	0.014585	0.136036	0.31194	0	0.00833333	0	0.0103071	LUAD	239 M : F 277	239	277	0 M : F 2	0	2
CSTF2	2.2221	1	0.0182845	0.136048	0.296831	0	0.00947867	0	0.0100719	COAD	234 M : F 215	234	215	0 M : F 2	0	2
XIAP	2.2221	1	0.0182845	0.136048	0.296831	0	0.00947867	0	0.0100719	COAD	234 M : F 215	234	215	0 M : F 2	0	2
CHRDL1	2.21958	1	0.0177555	0.13627	0.353653	0	0.00904977	0	0.00889492	LGG	281 M : F 226	281	226	0 M : F 2	0	2
BRWD3	2.21572	1	0.0458852	0.136612	0.359924	0.00760456	0.0273973	0.00809966	0.0275947	STAD	280 M : F 157	280	157	2 M : F 4	2	4
FAM50A	2.20445	1	0.00467404	0.137613	0.164027	0.00102249	0.00291715	0.000993115	0.00291715	ALL	2957 M : F 1733	2957	1733	3 M : F 5	3	5
RBMX	2.19938	1	0.0247088	0.138066	0.31194	0.010582	0.0291667	0.0102507	0.0304772	LUAD	239 M : F 277	239	277	3 M : F 7	3	7
HCCS	2.19777	1	0.0480028	0.138211	0.404489	0	0.0273973	0	0.0273467	READ	90 M : F 77	90	77	0 M : F 2	0	2
LONRF3	2.19385	1	0.0143996	0.138563	0.31194	0	0.00833333	0	0.0101762	LUAD	239 M : F 277	239	277	0 M : F 2	0	2
SLC35A2	2.19385	1	0.0143996	0.138563	0.31194	0	0.00833333	0	0.0101762	LUAD	239 M : F 277	239	277	0 M : F 2	0	2
PGRMC1	2.19169	1	0.0143855	0.138757	0.31194	0	0.00833333	0	0.0101662	LUAD	239 M : F 277	239	277	0 M : F 2	0	2
PHKA1	2.18944	1	0.0846781	0.138959	0.449411	0.0148148	0.0434783	0.00667622	0.0434783	ESCA	158 M : F 27	158	27	3 M : F 1	3	1
PIR	2.18944	1	0.0143709	0.13896	0.31194	0	0.00833333	0	0.0101558	LUAD	239 M : F 277	239	277	0 M : F 2	0	2
ENOX2	2.18302	1	0.0298543	0.139541	0.221087	0.00293255	0.016	0.00302113	0.0164763	LUSC	362 M : F 129	362	129	1 M : F 2	1	2
AMER1	2.18294	1	0.0285489	0.139548	0.251543	0.00282486	0.0153846	0.00316043	0.0163198	HNSC	371 M : F 138	371	138	1 M : F 2	1	2
MAP7D3	2.18294	1	0.0285489	0.139548	0.251543	0.00282486	0.0153846	0.00316043	0.0163198	HNSC	371 M : F 138	371	138	1 M : F 2	1	2
TBC1D8B	2.17683	1	0.0179138	0.140103	0.297153	0	0.00947867	0	0.00986772	COAD	234 M : F 215	234	215	0 M : F 2	0	2
RP2	2.17509	1	0.0142771	0.140262	0.31194	0	0.00833333	0	0.0100896	LUAD	239 M : F 277	239	277	0 M : F 4	0	4
PRDX4	2.16716	1	0.0142253	0.140987	0.31194	0	0.0125	0	0.010053	LUAD	239 M : F 277	239	277	0 M : F 3	0	3
SH3BGRL	2.16648	1	0.00539834	0.141048	0.167604	0.00136333	0.00350058	0.00137191	0.00350058	ALL	2957 M : F 1733	2957	1733	4 M : F 6	4	6
KLF8	2.1655	1	0.0142145	0.141138	0.31194	0	0.00833333	0	0.0100454	LUAD	239 M : F 277	239	277	0 M : F 2	0	2
RGN	2.1655	1	0.0142145	0.141138	0.31194	0	0.00833333	0	0.0100454	LUAD	239 M : F 277	239	277	0 M : F 2	0	2
CD99L2	2.16359	1	0.0298225	0.141314	0.221087	0.00293255	0.016	0.00306593	0.0164763	LUSC	362 M : F 129	362	129	1 M : F 3	1	3
ZC4H2	2.16359	1	0.0298225	0.141314	0.221087	0.00293255	0.016	0.00306593	0.0164763	LUSC	362 M : F 129	362	129	1 M : F 2	1	2
MAGED2	2.1635	1	0.0472643	0.141322	0.404489	0	0.0273973	0	0.026926	READ	90 M : F 77	90	77	0 M : F 2	0	2
RNF113A	2.1635	1	0.0472643	0.141322	0.404489	0	0.0273973	0	0.026926	READ	90 M : F 77	90	77	0 M : F 2	0	2
STARD8	2.1625	1	0.0216299	0.141415	0.31194	0.00529101	0.0208333	0.00588969	0.022764	LUAD	239 M : F 277	239	277	1 M : F 5	1	5
ZFX	2.15497	1	0.00539291	0.142109	0.16784	0.00136333	0.00350058	0.00137657	0.00350058	ALL	2957 M : F 1733	2957	1733	4 M : F 6	4	6
KLHL15	2.15414	1	0.00308664	0.142186	0.16784	0.000340832	0.00175029	0.000354313	0.00175029	ALL	2957 M : F 1733	2957	1733	1 M : F 3	1	3
TREX2	2.15016	1	0.0030855	0.142555	0.16784	0.000340832	0.00175029	0.000355282	0.00175029	ALL	2957 M : F 1733	2957	1733	1 M : F 3	1	3
MAGED2	2.14358	1	0.0259988	0.143168	0.359924	0.00380228	0.0136986	0.00127139	0.0137974	STAD	280 M : F 157	280	157	1 M : F 3	1	3
ARMCX1	2.14177	1	0.00884583	0.143336	0.167883	0.00340832	0.00641774	0.00341488	0.00641774	ALL	2957 M : F 1733	2957	1733	10 M : F 11	10	11
AMER1	2.14082	1	0.0176189	0.143426	0.297153	0	0.00947867	0	0.00970525	COAD	234 M : F 215	234	215	0 M : F 2	0	2
ATP6AP1	2.14082	1	0.0176189	0.143426	0.297153	0	0.00947867	0	0.00970525	COAD	234 M : F 215	234	215	0 M : F 2	0	2
ATP7A	2.14082	1	0.0176189	0.143426	0.297153	0	0.00947867	0	0.00970525	COAD	234 M : F 215	234	215	0 M : F 2	0	2
FUNDC2	2.14082	1	0.0176189	0.143426	0.297153	0	0.00947867	0	0.00970525	COAD	234 M : F 215	234	215	0 M : F 2	0	2
PRRG1	2.14082	1	0.0176189	0.143426	0.297153	0	0.00947867	0	0.00970525	COAD	234 M : F 215	234	215	0 M : F 2	0	2
SLC6A8	2.14082	1	0.0176189	0.143426	0.297153	0	0.00947867	0	0.00970525	COAD	234 M : F 215	234	215	0 M : F 3	0	3
TXLNG	2.14041	1	0.00388312	0.143463	0.167883	0.000681663	0.00233372	0.000671331	0.00233372	ALL	2957 M : F 1733	2957	1733	2 M : F 4	2	4
MAP7D3	2.13947	1	0.0140445	0.143552	0.31194	0	0.00833333	0	0.00992517	LUAD	239 M : F 277	239	277	0 M : F 2	0	2
ZDHHC9	2.13947	1	0.0140445	0.143552	0.31194	0	0.00833333	0	0.00992517	LUAD	239 M : F 277	239	277	0 M : F 3	0	3
ZNF182	2.13947	1	0.0140445	0.143552	0.31194	0	0.00833333	0	0.00992517	LUAD	239 M : F 277	239	277	0 M : F 2	0	2
DNASE1L1	2.13787	1	0.014034	0.143702	0.31194	0	0.00833333	0	0.00991778	LUAD	239 M : F 277	239	277	0 M : F 2	0	2
AMER1	2.13786	1	0.014034	0.143702	0.31194	0	0.00833333	0	0.00991776	LUAD	239 M : F 277	239	277	0 M : F 2	0	2
ARAF	2.1371	1	0.0845665	0.143774	0.449411	0.00740741	0.0434783	0.00700335	0.0434783	ESCA	158 M : F 27	158	27	1 M : F 1	1	1
ATP11C	2.13349	1	0.0140054	0.144113	0.31194	0	0.0125	0	0.00989757	LUAD	239 M : F 277	239	277	0 M : F 3	0	3
UBA1	2.13286	1	0.00464439	0.144171	0.1682	0.00102249	0.00291715	0.0010185	0.00291715	ALL	2957 M : F 1733	2957	1733	3 M : F 5	3	5
BCOR	2.12851	1	0.0384703	0.144581	0.312711	0.0035461	0.0206186	0.00407594	0.0206755	BLCA	303 M : F 108	303	108	1 M : F 2	1	2
HAUS7	2.1237	1	0.0174787	0.145036	0.297153	0	0.00947867	0	0.00962802	COAD	234 M : F 215	234	215	0 M : F 2	0	2
MTM1	2.1237	1	0.0174787	0.145036	0.297153	0	0.00947867	0	0.00962802	COAD	234 M : F 215	234	215	0 M : F 2	0	2
CASK	2.1219	1	0.0295147	0.145206	0.221087	0.00293255	0.016	0.00308858	0.0163261	LUSC	362 M : F 129	362	129	1 M : F 2	1	2
SRPX2	2.1165	1	0.0174197	0.145719	0.297153	0	0.00947867	0	0.00959555	COAD	234 M : F 215	234	215	0 M : F 2	0	2
NDUFA1	2.11555	1	0.0138882	0.14581	0.313136	0	0.00833333	0	0.00981477	LUAD	239 M : F 277	239	277	0 M : F 2	0	2
GABRE	2.11414	1	0.00307518	0.145944	0.169543	0.000340832	0.00175029	0.00036412	0.00175029	ALL	2957 M : F 1733	2957	1733	1 M : F 3	1	3
GYG2	2.11143	1	0.00387276	0.146203	0.169543	0.000681663	0.00233372	0.000680195	0.00233372	ALL	2957 M : F 1733	2957	1733	2 M : F 4	2	4
TMEM164	2.10431	1	0.0138148	0.146885	0.313136	0	0.00833333	0	0.00976286	LUAD	239 M : F 277	239	277	0 M : F 2	0	2
TMSB4X	2.1022	1	0.00386945	0.147087	0.170056	0.000681663	0.00233372	0.000683036	0.00233372	ALL	2957 M : F 1733	2957	1733	2 M : F 4	2	4
OFD1	2.09946	1	0.0844848	0.147351	0.449411	0.00740741	0.0434783	0.0072425	0.0434783	ESCA	158 M : F 27	158	27	1 M : F 1	1	1
CLIC2	2.09883	1	-0.0174938	0.147412	0.313136	0.010582	0	0.00973666	0	LUAD	239 M : F 277	239	277	2 M : F 1	2	1
GABRA3	2.09329	1	0.00386623	0.147948	0.170538	0.000681663	0.00233372	0.000685789	0.00233372	ALL	2957 M : F 1733	2957	1733	2 M : F 4	2	4
PRDX4	2.09305	1	0.0284044	0.14797	0.251543	0.00282486	0.0153846	0.00336618	0.0163198	HNSC	371 M : F 138	371	138	1 M : F 2	1	2
AMER1	2.09233	1	0.0844692	0.14804	0.449411	0.0148148	0.0434783	0.0072882	0.0434783	ESCA	158 M : F 27	158	27	2 M : F 2	2	2
ATP6AP2	2.08528	1	0.0136905	0.148725	0.313975	0	0.00833333	0	0.009675	LUAD	239 M : F 277	239	277	0 M : F 2	0	2
TCEAL3	2.08442	1	0.0296904	0.148809	0.221087	0.00293255	0.024	0.00325187	0.0164763	LUSC	362 M : F 129	362	129	1 M : F 3	1	3
KLHL13	2.0788	1	0.0201043	0.149358	0.359924	0	0.0136986	0	0.0101246	STAD	280 M : F 157	280	157	0 M : F 2	0	2
ARSD	2.07801	1	0.00462118	0.149434	0.171738	0.00102249	0.00291715	0.00103835	0.00291715	ALL	2957 M : F 1733	2957	1733	3 M : F 5	3	5
ZNF449	2.07244	1	0.00385867	0.149981	0.171854	0.000681663	0.00233372	0.000692262	0.00233372	ALL	2957 M : F 1733	2957	1733	2 M : F 4	2	4
USP9X	2.0621	1	-0.00880008	0.151002	0.449411	0.0148148	0	0.0257859	0	ESCA	158 M : F 27	158	27	4 M : F 0	4	0
AKAP17A	2.05614	1	-0.015667	0.151593	0.305742	0.00877193	0	0.00932427	0	COAD	234 M : F 215	234	215	2 M : F 0	2	0
FOXP3	2.055	1	0.00534484	0.151707	0.172864	0.00136333	0.00350058	0.00141771	0.00350058	ALL	2957 M : F 1733	2957	1733	4 M : F 6	4	6
CLIC2	2.05446	1	0.00461109	0.151761	0.172864	0.00102249	0.00291715	0.001047	0.00291715	ALL	2957 M : F 1733	2957	1733	3 M : F 5	3	5
NHS	2.05093	1	0.035814	0.152113	0.359924	0.00380228	0.0205479	0.00480186	0.0206961	STAD	280 M : F 157	280	157	1 M : F 3	1	3
MMGT1	2.04714	1	0.0358017	0.152492	0.359924	0.00380228	0.0205479	0.0048131	0.0206961	STAD	280 M : F 157	280	157	1 M : F 3	1	3
KDM5C	2.04291	1	0.0265647	0.152917	0.305742	0.00438596	0.0236967	0.0039975	0.0183328	COAD	234 M : F 215	234	215	1 M : F 5	1	5
BHLHB9	2.04165	1	0.0843572	0.153044	0.449411	0.00740741	0.0434783	0.00761664	0.0434783	ESCA	158 M : F 27	158	27	1 M : F 1	1	1
ARMCX6	2.04156	1	0.0168058	0.153052	0.305742	0	0.00947867	0	0.00925738	COAD	234 M : F 215	234	215	0 M : F 2	0	2
CXorf40A	2.0405	1	0.0133979	0.153159	0.316188	0	0.0125	0	0.00946824	LUAD	239 M : F 277	239	277	1 M : F 4	1	4
ITM2A	2.03953	1	0.04236	0.153257	0.221087	0.00879765	0.024	0.00794104	0.0247145	LUSC	362 M : F 129	362	129	3 M : F 3	3	3
STS	2.0336	1	0.0133528	0.153856	0.316188	0	0.00833333	0	0.00943636	LUAD	239 M : F 277	239	277	0 M : F 2	0	2
SYAP1	2.03259	1	0.00384405	0.153958	0.17485	0.000681663	0.00233372	0.00070477	0.00233372	ALL	2957 M : F 1733	2957	1733	2 M : F 4	2	4
ATG4A	2.03045	1	0.0133322	0.154175	0.316188	0	0.00833333	0	0.00942183	LUAD	239 M : F 277	239	277	0 M : F 4	0	4
NONO	2.03023	1	0.0281841	0.154198	0.305742	0.00438596	0.0189573	0.00499461	0.0201478	COAD	234 M : F 215	234	215	1 M : F 5	1	5
RNF113A	2.02776	1	0.0357381	0.154448	0.359924	0.00380228	0.0205479	0.00487085	0.0206961	STAD	280 M : F 157	280	157	1 M : F 3	1	3
PQBP1	2.02659	1	0.013307	0.154567	0.316188	0	0.00833333	0	0.00940399	LUAD	239 M : F 277	239	277	0 M : F 2	0	2
EIF2S3	2.02202	1	0.0843131	0.155033	0.449411	0.00740741	0.0434783	0.00774559	0.0434783	ESCA	158 M : F 27	158	27	1 M : F 1	1	1
CDK16	2.02105	1	0.0284699	0.155131	0.305742	0.00438596	0.0189573	0.00522066	0.0205144	COAD	234 M : F 215	234	215	1 M : F 4	1	4
ZC4H2	2.01837	1	-0.0107916	0.155406	0.359924	0.00760456	0	0.00981089	0	STAD	280 M : F 157	280	157	2 M : F 0	2	0
ARHGEF6	2.01442	1	-0.0153505	0.155811	0.305742	0.00877193	0	0.00913593	0	COAD	234 M : F 215	234	215	2 M : F 0	2	0
SH3KBP1	2.01049	1	-0.00585473	0.156215	0.251543	0.00564972	0	0.00833367	0	HNSC	371 M : F 138	371	138	2 M : F 0	2	0
IL2RG	2.00813	1	-0.00857267	0.156458	0.449411	0.0148148	0	0.0251196	0	ESCA	158 M : F 27	158	27	3 M : F 0	3	0
GRIPAP1	2.00536	1	0.0131682	0.156744	0.316188	0	0.00833333	0	0.00930595	LUAD	239 M : F 277	239	277	0 M : F 2	0	2
PLXNB3	2.0022	1	0.0842684	0.157071	0.449411	0.00740741	0.0434783	0.00787673	0.0434783	ESCA	158 M : F 27	158	27	2 M : F 1	2	1
ARHGEF6	2.00081	1	-0.0070922	0.157215	0.312711	0.0035461	0	0.010448	0	BLCA	303 M : F 108	303	108	1 M : F 0	1	0
SMC1A	1.99937	1	0.0249406	0.157365	0.306862	0.00438596	0.0189573	0.00334584	0.0168351	COAD	234 M : F 215	234	215	1 M : F 4	1	4
MPP1	1.99729	1	0.0080777	0.157581	0.178437	0.00306748	0.00583431	0.00307359	0.00583431	ALL	2957 M : F 1733	2957	1733	9 M : F 10	9	10
ACE2	1.99717	1	0.0153846	0.157593	0.251543	0	0.00769231	0	0.0081599	HNSC	371 M : F 138	371	138	0 M : F 1	0	1
AMMECR1	1.99717	1	0.0153846	0.157593	0.251543	0	0.00769231	0	0.0081599	HNSC	371 M : F 138	371	138	0 M : F 1	0	1
APEX2	1.99717	1	0.0153846	0.157593	0.251543	0	0.00769231	0	0.0081599	HNSC	371 M : F 138	371	138	0 M : F 1	0	1
ARAF	1.99717	1	0.0153846	0.157593	0.251543	0	0.00769231	0	0.0081599	HNSC	371 M : F 138	371	138	0 M : F 1	0	1
ARMCX3	1.99717	1	0.0153846	0.157593	0.251543	0	0.00769231	0	0.0081599	HNSC	371 M : F 138	371	138	0 M : F 1	0	1
ARMCX5	1.99717	1	0.0153846	0.157593	0.251543	0	0.00769231	0	0.0081599	HNSC	371 M : F 138	371	138	0 M : F 1	0	1
ATG4A	1.99717	1	0.0153846	0.157593	0.251543	0	0.00769231	0	0.0081599	HNSC	371 M : F 138	371	138	0 M : F 1	0	1
BGN	1.99717	1	0.0153846	0.157593	0.251543	0	0.00769231	0	0.0081599	HNSC	371 M : F 138	371	138	0 M : F 1	0	1
C1GALT1C1	1.99717	1	0.0153846	0.157593	0.251543	0	0.00769231	0	0.0081599	HNSC	371 M : F 138	371	138	0 M : F 1	0	1
CASK	1.99717	1	0.0153846	0.157593	0.251543	0	0.00769231	0	0.0081599	HNSC	371 M : F 138	371	138	0 M : F 1	0	1
CCDC120	1.99717	1	0.0153846	0.157593	0.251543	0	0.00769231	0	0.0081599	HNSC	371 M : F 138	371	138	0 M : F 1	0	1
CD99L2	1.99717	1	0.0153846	0.157593	0.251543	0	0.00769231	0	0.0081599	HNSC	371 M : F 138	371	138	0 M : F 1	0	1
CETN2	1.99717	1	0.0153846	0.157593	0.251543	0	0.00769231	0	0.0081599	HNSC	371 M : F 138	371	138	0 M : F 1	0	1
CHRDL1	1.99717	1	0.0153846	0.157593	0.251543	0	0.00769231	0	0.0081599	HNSC	371 M : F 138	371	138	0 M : F 1	0	1
COL4A6	1.99717	1	0.0153846	0.157593	0.251543	0	0.00769231	0	0.0081599	HNSC	371 M : F 138	371	138	0 M : F 1	0	1
CSTF2	1.99717	1	0.0153846	0.157593	0.251543	0	0.00769231	0	0.0081599	HNSC	371 M : F 138	371	138	0 M : F 1	0	1
CXorf38	1.99717	1	0.0153846	0.157593	0.251543	0	0.00769231	0	0.0081599	HNSC	371 M : F 138	371	138	0 M : F 1	0	1
CXorf40A	1.99717	1	0.0153846	0.157593	0.251543	0	0.00769231	0	0.0081599	HNSC	371 M : F 138	371	138	0 M : F 1	0	1
FAM127B	1.99717	1	0.0153846	0.157593	0.251543	0	0.00769231	0	0.0081599	HNSC	371 M : F 138	371	138	0 M : F 1	0	1
FAM50A	1.99717	1	0.0153846	0.157593	0.251543	0	0.00769231	0	0.0081599	HNSC	371 M : F 138	371	138	0 M : F 1	0	1
FAM58A	1.99717	1	0.0153846	0.157593	0.251543	0	0.00769231	0	0.0081599	HNSC	371 M : F 138	371	138	0 M : F 1	0	1
FOXO4	1.99717	1	0.0153846	0.157593	0.251543	0	0.00769231	0	0.0081599	HNSC	371 M : F 138	371	138	0 M : F 1	0	1
FUNDC2	1.99717	1	0.0153846	0.157593	0.251543	0	0.00769231	0	0.0081599	HNSC	371 M : F 138	371	138	0 M : F 1	0	1
GABRA3	1.99717	1	0.0153846	0.157593	0.251543	0	0.00769231	0	0.0081599	HNSC	371 M : F 138	371	138	0 M : F 1	0	1
GABRE	1.99717	1	0.0153846	0.157593	0.251543	0	0.00769231	0	0.0081599	HNSC	371 M : F 138	371	138	0 M : F 1	0	1
GPRASP1	1.99717	1	0.0153846	0.157593	0.251543	0	0.00769231	0	0.0081599	HNSC	371 M : F 138	371	138	0 M : F 1	0	1
GRIPAP1	1.99717	1	0.0153846	0.157593	0.251543	0	0.00769231	0	0.0081599	HNSC	371 M : F 138	371	138	0 M : F 1	0	1
GSPT2	1.99717	1	0.0153846	0.157593	0.251543	0	0.00769231	0	0.0081599	HNSC	371 M : F 138	371	138	0 M : F 1	0	1
HCCS	1.99717	1	0.0153846	0.157593	0.251543	0	0.00769231	0	0.0081599	HNSC	371 M : F 138	371	138	0 M : F 1	0	1
HDAC8	1.99717	1	0.0153846	0.157593	0.251543	0	0.00769231	0	0.0081599	HNSC	371 M : F 138	371	138	0 M : F 1	0	1
HMGB3	1.99717	1	0.0153846	0.157593	0.251543	0	0.00769231	0	0.0081599	HNSC	371 M : F 138	371	138	1 M : F 1	1	1
HNRNPH2	1.99717	1	0.0153846	0.157593	0.251543	0	0.00769231	0	0.0081599	HNSC	371 M : F 138	371	138	0 M : F 1	0	1
HPRT1	1.99717	1	0.0153846	0.157593	0.251543	0	0.00769231	0	0.0081599	HNSC	371 M : F 138	371	138	0 M : F 1	0	1
KAL1	1.99717	1	0.0153846	0.157593	0.251543	0	0.00769231	0	0.0081599	HNSC	371 M : F 138	371	138	0 M : F 1	0	1
KLHL13	1.99717	1	0.0153846	0.157593	0.251543	0	0.00769231	0	0.0081599	HNSC	371 M : F 138	371	138	0 M : F 1	0	1
LAMP2	1.99717	1	0.0153846	0.157593	0.251543	0	0.00769231	0	0.0081599	HNSC	371 M : F 138	371	138	0 M : F 1	0	1
LAS1L	1.99717	1	0.0153846	0.157593	0.251543	0	0.00769231	0	0.0081599	HNSC	371 M : F 138	371	138	0 M : F 1	0	1
MAGEA11	1.99717	1	0.0153846	0.157593	0.251543	0	0.00769231	0	0.0081599	HNSC	371 M : F 138	371	138	0 M : F 1	0	1
MAGEA3	1.99717	1	0.0153846	0.157593	0.251543	0	0.00769231	0	0.0081599	HNSC	371 M : F 138	371	138	0 M : F 1	0	1
MAMLD1	1.99717	1	0.0153846	0.157593	0.251543	0	0.00769231	0	0.0081599	HNSC	371 M : F 138	371	138	0 M : F 1	0	1
MAOB	1.99717	1	0.0153846	0.157593	0.251543	0	0.00769231	0	0.0081599	HNSC	371 M : F 138	371	138	0 M : F 1	0	1
MOSPD1	1.99717	1	0.0153846	0.157593	0.251543	0	0.00769231	0	0.0081599	HNSC	371 M : F 138	371	138	0 M : F 1	0	1
MPP1	1.99717	1	0.0153846	0.157593	0.251543	0	0.00769231	0	0.0081599	HNSC	371 M : F 138	371	138	0 M : F 1	0	1
MSN	1.99717	1	0.0153846	0.157593	0.251543	0	0.00769231	0	0.0081599	HNSC	371 M : F 138	371	138	0 M : F 1	0	1
NAA10	1.99717	1	0.0153846	0.157593	0.251543	0	0.00769231	0	0.0081599	HNSC	371 M : F 138	371	138	0 M : F 1	0	1
NGFRAP1	1.99717	1	0.0153846	0.157593	0.251543	0	0.00769231	0	0.0081599	HNSC	371 M : F 138	371	138	0 M : F 1	0	1
NSDHL	1.99717	1	0.0153846	0.157593	0.251543	0	0.00769231	0	0.0081599	HNSC	371 M : F 138	371	138	0 M : F 1	0	1
PDK3	1.99717	1	0.0153846	0.157593	0.251543	0	0.00769231	0	0.0081599	HNSC	371 M : F 138	371	138	0 M : F 1	0	1
PGRMC1	1.99717	1	0.0153846	0.157593	0.251543	0	0.00769231	0	0.0081599	HNSC	371 M : F 138	371	138	0 M : F 1	0	1
PIGA	1.99717	1	0.0153846	0.157593	0.251543	0	0.00769231	0	0.0081599	HNSC	371 M : F 138	371	138	0 M : F 1	0	1
PIR	1.99717	1	0.0153846	0.157593	0.251543	0	0.00769231	0	0.0081599	HNSC	371 M : F 138	371	138	0 M : F 1	0	1
PRICKLE3	1.99717	1	0.0153846	0.157593	0.251543	0	0.00769231	0	0.0081599	HNSC	371 M : F 138	371	138	0 M : F 1	0	1
RAI2	1.99717	1	0.0153846	0.157593	0.251543	0	0.00769231	0	0.0081599	HNSC	371 M : F 138	371	138	0 M : F 1	0	1
RAP2C	1.99717	1	0.0153846	0.157593	0.251543	0	0.00769231	0	0.0081599	HNSC	371 M : F 138	371	138	0 M : F 1	0	1
RPGR	1.99717	1	0.0153846	0.157593	0.251543	0	0.00769231	0	0.0081599	HNSC	371 M : F 138	371	138	0 M : F 1	0	1
RRAGB	1.99717	1	0.0153846	0.157593	0.251543	0	0.00769231	0	0.0081599	HNSC	371 M : F 138	371	138	0 M : F 1	0	1
SEPT6	1.99717	1	0.0153846	0.157593	0.251543	0	0.00769231	0	0.0081599	HNSC	371 M : F 138	371	138	0 M : F 1	0	1
SHROOM2	1.99717	1	0.0153846	0.157593	0.251543	0	0.00769231	0	0.0081599	HNSC	371 M : F 138	371	138	0 M : F 1	0	1
SLC10A3	1.99717	1	0.0153846	0.157593	0.251543	0	0.00769231	0	0.0081599	HNSC	371 M : F 138	371	138	0 M : F 1	0	1
SLC16A2	1.99717	1	0.0153846	0.157593	0.251543	0	0.00769231	0	0.0081599	HNSC	371 M : F 138	371	138	0 M : F 1	0	1
SLC6A8	1.99717	1	0.0153846	0.157593	0.251543	0	0.00769231	0	0.0081599	HNSC	371 M : F 138	371	138	0 M : F 1	0	1
SSR4	1.99717	1	0.0153846	0.157593	0.251543	0	0.00769231	0	0.0081599	HNSC	371 M : F 138	371	138	0 M : F 1	0	1
SYTL4	1.99717	1	0.0153846	0.157593	0.251543	0	0.00769231	0	0.0081599	HNSC	371 M : F 138	371	138	0 M : F 1	0	1
TAB3	1.99717	1	0.0153846	0.157593	0.251543	0	0.00769231	0	0.0081599	HNSC	371 M : F 138	371	138	0 M : F 1	0	1
TAF1	1.99717	1	0.0153846	0.157593	0.251543	0	0.00769231	0	0.0081599	HNSC	371 M : F 138	371	138	0 M : F 1	0	1
TBC1D25	1.99717	1	0.0153846	0.157593	0.251543	0	0.00769231	0	0.0081599	HNSC	371 M : F 138	371	138	0 M : F 1	0	1
TMEM185A	1.99717	1	0.0153846	0.157593	0.251543	0	0.00769231	0	0.0081599	HNSC	371 M : F 138	371	138	0 M : F 1	0	1
TMLHE	1.99717	1	0.0153846	0.157593	0.251543	0	0.00769231	0	0.0081599	HNSC	371 M : F 138	371	138	0 M : F 1	0	1
VBP1	1.99717	1	0.0153846	0.157593	0.251543	0	0.00769231	0	0.0081599	HNSC	371 M : F 138	371	138	0 M : F 1	0	1
VMA21	1.99717	1	0.0153846	0.157593	0.251543	0	0.00769231	0	0.0081599	HNSC	371 M : F 138	371	138	0 M : F 1	0	1
WAS	1.99717	1	0.0153846	0.157593	0.251543	0	0.00769231	0	0.0081599	HNSC	371 M : F 138	371	138	0 M : F 1	0	1
XIAP	1.99717	1	0.0153846	0.157593	0.251543	0	0.00769231	0	0.0081599	HNSC	371 M : F 138	371	138	0 M : F 1	0	1
XK	1.99717	1	0.0153846	0.157593	0.251543	0	0.00769231	0	0.0081599	HNSC	371 M : F 138	371	138	0 M : F 1	0	1
ZFX	1.99717	1	0.0153846	0.157593	0.251543	0	0.00769231	0	0.0081599	HNSC	371 M : F 138	371	138	0 M : F 1	0	1
ZNF75D	1.99717	1	0.0153846	0.157593	0.251543	0	0.00769231	0	0.0081599	HNSC	371 M : F 138	371	138	0 M : F 1	0	1
MXRA5	1.99454	1	0.0635185	0.157867	0.404489	0.0119048	0.0410959	0.00768925	0.0430021	READ	90 M : F 77	90	77	1 M : F 3	1	3
MPP1	1.99342	1	-0.0106588	0.157984	0.359924	0.00760456	0	0.0096902	0	STAD	280 M : F 157	280	157	2 M : F 0	2	0
TSR2	1.99132	1	0.0130764	0.158203	0.316188	0	0.00833333	0	0.00924106	LUAD	239 M : F 277	239	277	0 M : F 2	0	2
RAP2C	1.99086	1	0.0130734	0.158251	0.316188	0	0.00833333	0	0.00923894	LUAD	239 M : F 277	239	277	0 M : F 3	0	3
MID2	1.98787	1	0.0130539	0.158564	0.316188	0	0.00833333	0	0.00922515	LUAD	239 M : F 277	239	277	0 M : F 2	0	2
KDM6A	1.98714	1	-0.00848417	0.15864	0.449411	0.0222222	0	0.0248602	0	ESCA	158 M : F 27	158	27	3 M : F 0	3	0
EMD	1.98221	1	0.0842229	0.159157	0.449411	0.00740741	0.0434783	0.00801009	0.0434783	ESCA	158 M : F 27	158	27	1 M : F 1	1	1
KIF4A	1.98221	1	0.0842229	0.159157	0.449411	0.00740741	0.0434783	0.00801009	0.0434783	ESCA	158 M : F 27	158	27	1 M : F 1	1	1
LAS1L	1.98107	1	0.0130094	0.159278	0.316188	0	0.0125	0	0.00919372	LUAD	239 M : F 277	239	277	0 M : F 3	0	3
CXorf23	1.97651	1	0.0129796	0.159759	0.316188	0	0.00833333	0	0.00917267	LUAD	239 M : F 277	239	277	0 M : F 2	0	2
PBDC1	1.97476	1	0.0129682	0.159943	0.316188	0	0.00833333	0	0.0091646	LUAD	239 M : F 277	239	277	0 M : F 2	0	2
RBMX2	1.97179	1	0.0294956	0.160258	0.221087	0.00293255	0.016	0.00352608	0.0164763	LUSC	362 M : F 129	362	129	1 M : F 2	1	2
HTATSF1	1.96767	1	-0.00697533	0.160696	0.312711	0.0070922	0	0.0102759	0	BLCA	303 M : F 108	303	108	2 M : F 0	2	0
APOO	1.95879	1	0.0206186	0.161643	0.312711	0	0.0103093	0	0.0103378	BLCA	303 M : F 108	303	108	0 M : F 1	0	1
ARAF	1.95879	1	0.0206186	0.161643	0.312711	0	0.0103093	0	0.0103378	BLCA	303 M : F 108	303	108	0 M : F 1	0	1
ARHGAP4	1.95879	1	0.0206186	0.161643	0.312711	0	0.0103093	0	0.0103378	BLCA	303 M : F 108	303	108	0 M : F 1	0	1
ARMCX6	1.95879	1	0.0206186	0.161643	0.312711	0	0.0103093	0	0.0103378	BLCA	303 M : F 108	303	108	0 M : F 1	0	1
ATP6AP2	1.95879	1	0.0206186	0.161643	0.312711	0	0.0103093	0	0.0103378	BLCA	303 M : F 108	303	108	0 M : F 1	0	1
ATP7A	1.95879	1	0.0206186	0.161643	0.312711	0	0.0103093	0	0.0103378	BLCA	303 M : F 108	303	108	0 M : F 1	0	1
CCDC120	1.95879	1	0.0206186	0.161643	0.312711	0	0.0103093	0	0.0103378	BLCA	303 M : F 108	303	108	0 M : F 1	0	1
CETN2	1.95879	1	0.0206186	0.161643	0.312711	0	0.0103093	0	0.0103378	BLCA	303 M : F 108	303	108	0 M : F 1	0	1
CMC4	1.95879	1	0.0206186	0.161643	0.312711	0	0.0103093	0	0.0103378	BLCA	303 M : F 108	303	108	0 M : F 1	0	1
COL4A6	1.95879	1	0.0206186	0.161643	0.312711	0	0.0103093	0	0.0103378	BLCA	303 M : F 108	303	108	0 M : F 1	0	1
CTPS2	1.95879	1	0.0206186	0.161643	0.312711	0	0.0103093	0	0.0103378	BLCA	303 M : F 108	303	108	0 M : F 3	0	3
CUL4B	1.95879	1	0.0206186	0.161643	0.312711	0	0.0103093	0	0.0103378	BLCA	303 M : F 108	303	108	0 M : F 3	0	3
CXorf40B	1.95879	1	0.0206186	0.161643	0.312711	0	0.0103093	0	0.0103378	BLCA	303 M : F 108	303	108	0 M : F 1	0	1
DKC1	1.95879	1	0.0206186	0.161643	0.312711	0	0.0103093	0	0.0103378	BLCA	303 M : F 108	303	108	0 M : F 1	0	1
DOCK11	1.95879	1	0.0206186	0.161643	0.312711	0	0.0103093	0	0.0103378	BLCA	303 M : F 108	303	108	0 M : F 1	0	1
EFNB1	1.95879	1	0.0206186	0.161643	0.312711	0	0.0103093	0	0.0103378	BLCA	303 M : F 108	303	108	0 M : F 1	0	1
FOXO4	1.95879	1	0.0206186	0.161643	0.312711	0	0.0103093	0	0.0103378	BLCA	303 M : F 108	303	108	0 M : F 1	0	1
FOXP3	1.95879	1	0.0206186	0.161643	0.312711	0	0.0103093	0	0.0103378	BLCA	303 M : F 108	303	108	0 M : F 1	0	1
GEMIN8	1.95879	1	0.0206186	0.161643	0.312711	0	0.0103093	0	0.0103378	BLCA	303 M : F 108	303	108	0 M : F 1	0	1
GLA	1.95879	1	0.0206186	0.161643	0.312711	0	0.0103093	0	0.0103378	BLCA	303 M : F 108	303	108	0 M : F 1	0	1
GPRASP2	1.95879	1	0.0206186	0.161643	0.312711	0	0.0103093	0	0.0103378	BLCA	303 M : F 108	303	108	0 M : F 1	0	1
GRIPAP1	1.95879	1	0.0206186	0.161643	0.312711	0	0.0103093	0	0.0103378	BLCA	303 M : F 108	303	108	0 M : F 2	0	2
HCFC1	1.95879	1	0.0206186	0.161643	0.312711	0	0.0103093	0	0.0103378	BLCA	303 M : F 108	303	108	0 M : F 2	0	2
HDAC6	1.95879	1	0.0206186	0.161643	0.312711	0	0.0103093	0	0.0103378	BLCA	303 M : F 108	303	108	0 M : F 1	0	1
HMGN5	1.95879	1	0.0206186	0.161643	0.312711	0	0.0103093	0	0.0103378	BLCA	303 M : F 108	303	108	0 M : F 1	0	1
HNRNPH2	1.95879	1	0.0206186	0.161643	0.312711	0	0.0103093	0	0.0103378	BLCA	303 M : F 108	303	108	0 M : F 1	0	1
IGBP1	1.95879	1	0.0206186	0.161643	0.312711	0	0.0103093	0	0.0103378	BLCA	303 M : F 108	303	108	0 M : F 1	0	1
JADE3	1.95879	1	0.0206186	0.161643	0.312711	0	0.0103093	0	0.0103378	BLCA	303 M : F 108	303	108	0 M : F 1	0	1
KDM5C	1.95879	1	0.0206186	0.161643	0.312711	0	0.0103093	0	0.0103378	BLCA	303 M : F 108	303	108	0 M : F 1	0	1
LAS1L	1.95879	1	0.0206186	0.161643	0.312711	0	0.0103093	0	0.0103378	BLCA	303 M : F 108	303	108	0 M : F 1	0	1
MAGT1	1.95879	1	0.0206186	0.161643	0.312711	0	0.0103093	0	0.0103378	BLCA	303 M : F 108	303	108	0 M : F 1	0	1
MOSPD1	1.95879	1	0.0206186	0.161643	0.312711	0	0.0103093	0	0.0103378	BLCA	303 M : F 108	303	108	0 M : F 1	0	1
MSN	1.95879	1	0.0206186	0.161643	0.312711	0	0.0103093	0	0.0103378	BLCA	303 M : F 108	303	108	0 M : F 1	0	1
MTMR1	1.95879	1	0.0206186	0.161643	0.312711	0	0.0103093	0	0.0103378	BLCA	303 M : F 108	303	108	0 M : F 1	0	1
NGFRAP1	1.95879	1	0.0206186	0.161643	0.312711	0	0.0103093	0	0.0103378	BLCA	303 M : F 108	303	108	0 M : F 1	0	1
NKRF	1.95879	1	0.0206186	0.161643	0.312711	0	0.0103093	0	0.0103378	BLCA	303 M : F 108	303	108	0 M : F 1	0	1
NONO	1.95879	1	0.0206186	0.161643	0.312711	0	0.0103093	0	0.0103378	BLCA	303 M : F 108	303	108	0 M : F 1	0	1
PIGA	1.95879	1	0.0206186	0.161643	0.312711	0	0.0103093	0	0.0103378	BLCA	303 M : F 108	303	108	1 M : F 1	1	1
PLS3	1.95879	1	0.0206186	0.161643	0.312711	0	0.0103093	0	0.0103378	BLCA	303 M : F 108	303	108	0 M : F 1	0	1
PRICKLE3	1.95879	1	0.0206186	0.161643	0.312711	0	0.0103093	0	0.0103378	BLCA	303 M : F 108	303	108	0 M : F 1	0	1
PRKX	1.95879	1	0.0206186	0.161643	0.312711	0	0.0103093	0	0.0103378	BLCA	303 M : F 108	303	108	0 M : F 1	0	1
RAP2C	1.95879	1	0.0206186	0.161643	0.312711	0	0.0103093	0	0.0103378	BLCA	303 M : F 108	303	108	0 M : F 1	0	1
RBM41	1.95879	1	0.0206186	0.161643	0.312711	0	0.0103093	0	0.0103378	BLCA	303 M : F 108	303	108	0 M : F 1	0	1
REPS2	1.95879	1	0.0206186	0.161643	0.312711	0	0.0103093	0	0.0103378	BLCA	303 M : F 108	303	108	0 M : F 1	0	1
RGAG4	1.95879	1	0.0206186	0.161643	0.312711	0	0.0103093	0	0.0103378	BLCA	303 M : F 108	303	108	0 M : F 1	0	1
RGN	1.95879	1	0.0206186	0.161643	0.312711	0	0.0103093	0	0.0103378	BLCA	303 M : F 108	303	108	0 M : F 1	0	1
RLIM	1.95879	1	0.0206186	0.161643	0.312711	0	0.0103093	0	0.0103378	BLCA	303 M : F 108	303	108	0 M : F 1	0	1
SASH3	1.95879	1	0.0206186	0.161643	0.312711	0	0.0103093	0	0.0103378	BLCA	303 M : F 108	303	108	0 M : F 1	0	1
SEPT6	1.95879	1	0.0206186	0.161643	0.312711	0	0.0103093	0	0.0103378	BLCA	303 M : F 108	303	108	0 M : F 1	0	1
SLC25A43	1.95879	1	0.0206186	0.161643	0.312711	0	0.0103093	0	0.0103378	BLCA	303 M : F 108	303	108	0 M : F 1	0	1
SLC25A6	1.95879	1	0.0206186	0.161643	0.312711	0	0.0103093	0	0.0103378	BLCA	303 M : F 108	303	108	0 M : F 1	0	1
SMS	1.95879	1	0.0206186	0.161643	0.312711	0	0.0103093	0	0.0103378	BLCA	303 M : F 108	303	108	0 M : F 1	0	1
SNX12	1.95879	1	0.0206186	0.161643	0.312711	0	0.0103093	0	0.0103378	BLCA	303 M : F 108	303	108	0 M : F 1	0	1
STK26	1.95879	1	0.0206186	0.161643	0.312711	0	0.0103093	0	0.0103378	BLCA	303 M : F 108	303	108	0 M : F 1	0	1
TAF1	1.95879	1	0.0206186	0.161643	0.312711	0	0.0103093	0	0.0103378	BLCA	303 M : F 108	303	108	0 M : F 2	0	2
TIMM17B	1.95879	1	0.0206186	0.161643	0.312711	0	0.0103093	0	0.0103378	BLCA	303 M : F 108	303	108	0 M : F 1	0	1
TMEM187	1.95879	1	0.0206186	0.161643	0.312711	0	0.0103093	0	0.0103378	BLCA	303 M : F 108	303	108	0 M : F 1	0	1
TMLHE	1.95879	1	0.0206186	0.161643	0.312711	0	0.0103093	0	0.0103378	BLCA	303 M : F 108	303	108	0 M : F 1	0	1
TREX2	1.95879	1	0.0206186	0.161643	0.312711	0	0.0103093	0	0.0103378	BLCA	303 M : F 108	303	108	0 M : F 1	0	1
TRMT2B	1.95879	1	0.0206186	0.161643	0.312711	0	0.0103093	0	0.0103378	BLCA	303 M : F 108	303	108	0 M : F 1	0	1
UBL4A	1.95879	1	0.0206186	0.161643	0.312711	0	0.0103093	0	0.0103378	BLCA	303 M : F 108	303	108	0 M : F 2	0	2
UPRT	1.95879	1	0.0206186	0.161643	0.312711	0	0.0103093	0	0.0103378	BLCA	303 M : F 108	303	108	0 M : F 1	0	1
USP11	1.95879	1	0.0206186	0.161643	0.312711	0	0.0103093	0	0.0103378	BLCA	303 M : F 108	303	108	0 M : F 1	0	1
VBP1	1.95879	1	0.0206186	0.161643	0.312711	0	0.0103093	0	0.0103378	BLCA	303 M : F 108	303	108	0 M : F 1	0	1
XIAP	1.95879	1	0.0206186	0.161643	0.312711	0	0.0103093	0	0.0103378	BLCA	303 M : F 108	303	108	0 M : F 1	0	1
ZBTB33	1.95879	1	0.0206186	0.161643	0.312711	0	0.0103093	0	0.0103378	BLCA	303 M : F 108	303	108	0 M : F 1	0	1
ZNF711	1.95879	1	0.0206186	0.161643	0.312711	0	0.0103093	0	0.0103378	BLCA	303 M : F 108	303	108	0 M : F 1	0	1
CUL4B	1.95473	1	0.0128373	0.162078	0.318567	0	0.00833333	0	0.00907205	LUAD	239 M : F 277	239	277	0 M : F 3	0	3
BCORL1	1.9417	1	0.0841295	0.163484	0.449411	0.00740741	0.0434783	0.00828363	0.0434783	ESCA	158 M : F 27	158	27	1 M : F 2	1	2
HDAC6	1.9417	1	0.0841295	0.163484	0.449411	0.00740741	0.0434783	0.00828363	0.0434783	ESCA	158 M : F 27	158	27	1 M : F 1	1	1
RNF128	1.9417	1	0.0841295	0.163484	0.449411	0.00740741	0.0434783	0.00828363	0.0434783	ESCA	158 M : F 27	158	27	1 M : F 1	1	1
ZXDB	1.9417	1	0.0841295	0.163484	0.449411	0.00740741	0.0434783	0.00828363	0.0434783	ESCA	158 M : F 27	158	27	1 M : F 1	1	1
ACOT9	1.93981	1	-0.00564972	0.163689	0.253159	0.00282486	0	0.00804186	0	HNSC	371 M : F 138	371	138	1 M : F 0	1	0
GTPBP6	1.93981	1	-0.00564972	0.163689	0.253159	0.00282486	0	0.00804186	0	HNSC	371 M : F 138	371	138	1 M : F 0	1	0
MAGEA12	1.93981	1	-0.00564972	0.163689	0.253159	0.00282486	0	0.00804186	0	HNSC	371 M : F 138	371	138	1 M : F 0	1	0
PPP2R3B	1.93981	1	-0.00564972	0.163689	0.253159	0.00282486	0	0.00804186	0	HNSC	371 M : F 138	371	138	1 M : F 0	1	0
TAZ	1.93981	1	-0.00564972	0.163689	0.253159	0.00282486	0	0.00804186	0	HNSC	371 M : F 138	371	138	1 M : F 0	1	0
HEPH	1.93921	1	0.0899165	0.163754	0.221087	0.0293255	0.056	0.031093	0.0576672	LUSC	362 M : F 129	362	129	10 M : F 7	10	7
THOC2	1.9369	1	-0.00827227	0.164005	0.449411	0.0296296	0	0.0242393	0	ESCA	158 M : F 27	158	27	4 M : F 0	4	0
WDR45	1.93665	1	0.0127191	0.164033	0.318802	0	0.00833333	0	0.00898852	LUAD	239 M : F 277	239	277	0 M : F 2	0	2
CSF2RA	1.93435	1	-0.014743	0.164284	0.318363	0.00877193	0	0.00877437	0	COAD	234 M : F 215	234	215	2 M : F 0	2	0
MTM1	1.92514	1	0.016	0.165292	0.221087	0	0.016	0	0.00823817	LUSC	362 M : F 129	362	129	0 M : F 2	0	2
ACE2	1.92513	1	0.016	0.165292	0.221087	0	0.008	0	0.00823817	LUSC	362 M : F 129	362	129	0 M : F 1	0	1
ACOT9	1.92513	1	0.016	0.165292	0.221087	0	0.008	0	0.00823817	LUSC	362 M : F 129	362	129	0 M : F 1	0	1
AIFM1	1.92513	1	0.016	0.165292	0.221087	0	0.008	0	0.00823817	LUSC	362 M : F 129	362	129	0 M : F 1	0	1
AKAP17A	1.92513	1	0.016	0.165292	0.221087	0	0.008	0	0.00823817	LUSC	362 M : F 129	362	129	0 M : F 1	0	1
AMMECR1	1.92513	1	0.016	0.165292	0.221087	0	0.008	0	0.00823817	LUSC	362 M : F 129	362	129	0 M : F 1	0	1
ARMCX3	1.92513	1	0.016	0.165292	0.221087	0	0.008	0	0.00823817	LUSC	362 M : F 129	362	129	0 M : F 1	0	1
ATP6AP2	1.92513	1	0.016	0.165292	0.221087	0	0.008	0	0.00823817	LUSC	362 M : F 129	362	129	0 M : F 1	0	1
BHLHB9	1.92513	1	0.016	0.165292	0.221087	0	0.008	0	0.00823817	LUSC	362 M : F 129	362	129	0 M : F 1	0	1
CLCN5	1.92513	1	0.016	0.165292	0.221087	0	0.008	0	0.00823817	LUSC	362 M : F 129	362	129	0 M : F 1	0	1
CXCR3	1.92513	1	0.016	0.165292	0.221087	0	0.008	0	0.00823817	LUSC	362 M : F 129	362	129	0 M : F 1	0	1
CXorf57	1.92513	1	0.016	0.165292	0.221087	0	0.008	0	0.00823817	LUSC	362 M : F 129	362	129	0 M : F 1	0	1
DLG3	1.92513	1	0.016	0.165292	0.221087	0	0.008	0	0.00823817	LUSC	362 M : F 129	362	129	0 M : F 1	0	1
ELK1	1.92513	1	0.016	0.165292	0.221087	0	0.008	0	0.00823817	LUSC	362 M : F 129	362	129	0 M : F 1	0	1
EMD	1.92513	1	0.016	0.165292	0.221087	0	0.008	0	0.00823817	LUSC	362 M : F 129	362	129	0 M : F 1	0	1
F8	1.92513	1	0.016	0.165292	0.221087	0	0.008	0	0.00823817	LUSC	362 M : F 129	362	129	0 M : F 1	0	1
FAM127A	1.92513	1	0.016	0.165292	0.221087	0	0.008	0	0.00823817	LUSC	362 M : F 129	362	129	0 M : F 1	0	1
FAM199X	1.92513	1	0.016	0.165292	0.221087	0	0.008	0	0.00823817	LUSC	362 M : F 129	362	129	0 M : F 1	0	1
FAM58A	1.92513	1	0.016	0.165292	0.221087	0	0.008	0	0.00823817	LUSC	362 M : F 129	362	129	0 M : F 1	0	1
FGF13	1.92513	1	0.016	0.165292	0.221087	0	0.008	0	0.00823817	LUSC	362 M : F 129	362	129	0 M : F 1	0	1
FTSJ1	1.92513	1	0.016	0.165292	0.221087	0	0.008	0	0.00823817	LUSC	362 M : F 129	362	129	0 M : F 1	0	1
GABRE	1.92513	1	0.016	0.165292	0.221087	0	0.008	0	0.00823817	LUSC	362 M : F 129	362	129	0 M : F 1	0	1
GJB1	1.92513	1	0.016	0.165292	0.221087	0	0.008	0	0.00823817	LUSC	362 M : F 129	362	129	0 M : F 1	0	1
HMGB3	1.92513	1	0.016	0.165292	0.221087	0	0.008	0	0.00823817	LUSC	362 M : F 129	362	129	0 M : F 1	0	1
HPRT1	1.92513	1	0.016	0.165292	0.221087	0	0.008	0	0.00823817	LUSC	362 M : F 129	362	129	0 M : F 1	0	1
HS6ST2	1.92513	1	0.016	0.165292	0.221087	0	0.008	0	0.00823817	LUSC	362 M : F 129	362	129	0 M : F 1	0	1
KAL1	1.92513	1	0.016	0.165292	0.221087	0	0.008	0	0.00823817	LUSC	362 M : F 129	362	129	0 M : F 1	0	1
KDM5C	1.92513	1	0.016	0.165292	0.221087	0	0.008	0	0.00823817	LUSC	362 M : F 129	362	129	0 M : F 1	0	1
KLHL13	1.92513	1	0.016	0.165292	0.221087	0	0.008	0	0.00823817	LUSC	362 M : F 129	362	129	0 M : F 1	0	1
KLHL15	1.92513	1	0.016	0.165292	0.221087	0	0.008	0	0.00823817	LUSC	362 M : F 129	362	129	0 M : F 1	0	1
L1CAM	1.92513	1	0.016	0.165292	0.221087	0	0.008	0	0.00823817	LUSC	362 M : F 129	362	129	0 M : F 1	0	1
MAGEA11	1.92513	1	0.016	0.165292	0.221087	0	0.008	0	0.00823817	LUSC	362 M : F 129	362	129	0 M : F 1	0	1
MAGEB2	1.92513	1	0.016	0.165292	0.221087	0	0.008	0	0.00823817	LUSC	362 M : F 129	362	129	0 M : F 1	0	1
MAOB	1.92513	1	0.016	0.165292	0.221087	0	0.008	0	0.00823817	LUSC	362 M : F 129	362	129	0 M : F 1	0	1
MID1IP1	1.92513	1	0.016	0.165292	0.221087	0	0.008	0	0.00823817	LUSC	362 M : F 129	362	129	0 M : F 1	0	1
NDUFA1	1.92513	1	0.016	0.165292	0.221087	0	0.008	0	0.00823817	LUSC	362 M : F 129	362	129	0 M : F 1	0	1
NGFRAP1	1.92513	1	0.016	0.165292	0.221087	0	0.008	0	0.00823817	LUSC	362 M : F 129	362	129	0 M : F 1	0	1
NKAP	1.92513	1	0.016	0.165292	0.221087	0	0.008	0	0.00823817	LUSC	362 M : F 129	362	129	0 M : F 1	0	1
PDK3	1.92513	1	0.016	0.165292	0.221087	0	0.008	0	0.00823817	LUSC	362 M : F 129	362	129	0 M : F 1	0	1
PIN4	1.92513	1	0.016	0.165292	0.221087	0	0.008	0	0.00823817	LUSC	362 M : F 129	362	129	0 M : F 1	0	1
PPP2R3B	1.92513	1	0.016	0.165292	0.221087	0	0.008	0	0.00823817	LUSC	362 M : F 129	362	129	0 M : F 1	0	1
PRPS2	1.92513	1	0.016	0.165292	0.221087	0	0.008	0	0.00823817	LUSC	362 M : F 129	362	129	0 M : F 1	0	1
RBM41	1.92513	1	0.016	0.165292	0.221087	0	0.008	0	0.00823817	LUSC	362 M : F 129	362	129	0 M : F 1	0	1
RGAG4	1.92513	1	0.016	0.165292	0.221087	0	0.008	0	0.00823817	LUSC	362 M : F 129	362	129	0 M : F 1	0	1
RGN	1.92513	1	0.016	0.165292	0.221087	0	0.008	0	0.00823817	LUSC	362 M : F 129	362	129	0 M : F 1	0	1
RRAGB	1.92513	1	0.016	0.165292	0.221087	0	0.008	0	0.00823817	LUSC	362 M : F 129	362	129	0 M : F 1	0	1
SASH3	1.92513	1	0.016	0.165292	0.221087	0	0.008	0	0.00823817	LUSC	362 M : F 129	362	129	0 M : F 1	0	1
SLC10A3	1.92513	1	0.016	0.165292	0.221087	0	0.008	0	0.00823817	LUSC	362 M : F 129	362	129	0 M : F 1	0	1
SMS	1.92513	1	0.016	0.165292	0.221087	0	0.008	0	0.00823817	LUSC	362 M : F 129	362	129	0 M : F 1	0	1
SNX12	1.92513	1	0.016	0.165292	0.221087	0	0.008	0	0.00823817	LUSC	362 M : F 129	362	129	0 M : F 1	0	1
SPIN4	1.92513	1	0.016	0.165292	0.221087	0	0.008	0	0.00823817	LUSC	362 M : F 129	362	129	0 M : F 1	0	1
STK26	1.92513	1	0.016	0.165292	0.221087	0	0.008	0	0.00823817	LUSC	362 M : F 129	362	129	0 M : F 1	0	1
TAF9B	1.92513	1	0.016	0.165292	0.221087	0	0.008	0	0.00823817	LUSC	362 M : F 129	362	129	0 M : F 1	0	1
TCEAL4	1.92513	1	0.016	0.165292	0.221087	0	0.008	0	0.00823817	LUSC	362 M : F 129	362	129	0 M : F 1	0	1
TIMM17B	1.92513	1	0.016	0.165292	0.221087	0	0.008	0	0.00823817	LUSC	362 M : F 129	362	129	0 M : F 1	0	1
TIMM8A	1.92513	1	0.016	0.165292	0.221087	0	0.008	0	0.00823817	LUSC	362 M : F 129	362	129	0 M : F 1	0	1
TSR2	1.92513	1	0.016	0.165292	0.221087	0	0.008	0	0.00823817	LUSC	362 M : F 129	362	129	0 M : F 1	0	1
ZNF275	1.92513	1	0.016	0.165292	0.221087	0	0.008	0	0.00823817	LUSC	362 M : F 129	362	129	0 M : F 1	0	1
ZNF41	1.92513	1	0.016	0.165292	0.221087	0	0.008	0	0.00823817	LUSC	362 M : F 129	362	129	0 M : F 1	0	1
ZRSR2	1.92513	1	0.016	0.165292	0.221087	0	0.008	0	0.00823817	LUSC	362 M : F 129	362	129	0 M : F 1	0	1
DLG3	1.92074	1	0.012615	0.165776	0.318802	0	0.00833333	0	0.00891499	LUAD	239 M : F 277	239	277	0 M : F 2	0	2
ARHGEF9	1.90508	1	-0.00813798	0.167511	0.449411	0.0222222	0	0.0238458	0	ESCA	158 M : F 27	158	27	3 M : F 0	3	0
CETN2	1.90481	1	0.0125109	0.167541	0.318802	0	0.00833333	0	0.00884138	LUAD	239 M : F 277	239	277	0 M : F 3	0	3
SYAP1	1.90415	1	0.0125066	0.167614	0.318802	0	0.00833333	0	0.00883834	LUAD	239 M : F 277	239	277	0 M : F 2	0	2
SLC10A3	1.90049	1	0.084033	0.168023	0.449411	0.00740741	0.0434783	0.0085665	0.0434783	ESCA	158 M : F 27	158	27	1 M : F 1	1	1
COL4A5	1.89994	1	0.0183052	0.168085	0.318802	0.00529101	0.0166667	0.00429526	0.01839	LUAD	239 M : F 277	239	277	1 M : F 5	1	5
LAMP2	1.88989	1	0.0157083	0.169214	0.224439	0	0.008	0	0.00808797	LUSC	362 M : F 129	362	129	0 M : F 1	0	1
MAGEE1	1.88989	1	0.0157083	0.169214	0.224439	0	0.008	0	0.00808797	LUSC	362 M : F 129	362	129	0 M : F 1	0	1
TMEM185A	1.88346	1	0.0123712	0.169942	0.318802	0	0.00833333	0	0.00874272	LUAD	239 M : F 277	239	277	0 M : F 3	0	3
CDK16	1.88271	1	0.0123663	0.170027	0.318802	0	0.00833333	0	0.00873926	LUAD	239 M : F 277	239	277	0 M : F 2	0	2
CENPI	1.88123	1	0.0123567	0.170195	0.318802	0	0.00833333	0	0.00873241	LUAD	239 M : F 277	239	277	0 M : F 3	0	3
BTK	1.87882	1	0.0662093	0.170469	0.225161	0.0146628	0.04	0.0194169	0.0411908	LUSC	362 M : F 129	362	129	5 M : F 5	5	5
APOOL	1.87777	1	0.0123341	0.170587	0.318802	0	0.00833333	0	0.00871645	LUAD	239 M : F 277	239	277	0 M : F 2	0	2
OCRL	1.87092	1	-0.00972149	0.171369	0.435444	0.00865801	0	0.0109683	0	LIHC	252 M : F 121	252	121	2 M : F 0	2	0
ZBTB33	1.86363	1	-0.0119311	0.172206	0.353653	0.00724638	0	0.00746923	0	LGG	281 M : F 226	281	226	2 M : F 0	2	0
ARHGEF9	1.85993	1	0.0407086	0.172632	0.404489	0	0.0273973	0	0.0231913	READ	90 M : F 77	90	77	0 M : F 2	0	2
HEPH	1.85816	1	0.0351617	0.172838	0.359924	0.00380228	0.0205479	0.00539493	0.0206961	STAD	280 M : F 157	280	157	2 M : F 3	2	3
BRWD3	1.85709	1	-0.0290709	0.172961	0.429709	0.0204082	0	0.0211664	0	PAAD	101 M : F 79	101	79	2 M : F 0	2	0
EGFL6	1.85607	1	-0.0141489	0.173079	0.333337	0.00877193	0	0.0084208	0	COAD	234 M : F 215	234	215	2 M : F 0	2	0
POF1B	1.84927	1	-0.00655763	0.173868	0.333248	0.0070922	0	0.00966053	0	BLCA	303 M : F 108	303	108	2 M : F 0	2	0
KDM6A	1.84165	1	-0.00536494	0.174757	0.268608	0.00847458	0	0.00763651	0	HNSC	371 M : F 138	371	138	3 M : F 1	3	1
MED14	1.83002	1	0.0329587	0.176126	0.335056	0.00877193	0.028436	0.00983774	0.0272604	COAD	234 M : F 215	234	215	2 M : F 6	2	6
CCDC22	1.82101	1	0.0149977	0.177193	0.335056	0	0.00947867	0	0.00826141	COAD	234 M : F 215	234	215	0 M : F 2	0	2
HCCS	1.82101	1	0.0149977	0.177193	0.335056	0	0.00947867	0	0.00826141	COAD	234 M : F 215	234	215	0 M : F 2	0	2
CSF2RA	1.81057	1	-0.00773884	0.17844	0.45533	0.00740741	0	0.0226763	0	ESCA	158 M : F 27	158	27	1 M : F 0	1	0
HCCS	1.81057	1	-0.00773884	0.17844	0.45533	0.00740741	0	0.0226763	0	ESCA	158 M : F 27	158	27	1 M : F 0	1	0
PIR	1.81057	1	-0.00773884	0.17844	0.45533	0.00740741	0	0.0226763	0	ESCA	158 M : F 27	158	27	1 M : F 0	1	0
RBMX2	1.81057	1	-0.00773884	0.17844	0.45533	0.00740741	0	0.0226763	0	ESCA	158 M : F 27	158	27	1 M : F 0	1	0
ARMCX2	1.79009	1	-0.013648	0.180915	0.340032	0.00877193	0	0.00812268	0	COAD	234 M : F 215	234	215	2 M : F 0	2	0
SPIN2B	1.77266	1	0.0116465	0.183053	0.34024	0	0.00833333	0	0.00823054	LUAD	239 M : F 277	239	277	0 M : F 2	0	2
STARD8	1.77017	1	0.0416994	0.183361	0.241184	0.00879765	0.024	0.00887106	0.0247145	LUSC	362 M : F 129	362	129	3 M : F 3	3	3
CHM	1.76655	1	-0.009182	0.183809	0.435444	0.00865801	0	0.0103596	0	LIHC	252 M : F 121	252	121	2 M : F 0	2	0
DKC1	1.75991	1	-0.0275648	0.184636	0.429709	0.0204082	0	0.0200698	0	PAAD	101 M : F 79	101	79	2 M : F 0	2	0
FGF13	1.75773	1	0.0115488	0.184907	0.340318	0	0.00833333	0	0.00816151	LUAD	239 M : F 277	239	277	0 M : F 2	0	2
CSTF2	1.75615	1	0.0115384	0.185106	0.340318	0	0.00833333	0	0.00815418	LUAD	239 M : F 277	239	277	0 M : F 2	0	2
P2RY8	1.75598	1	0.0439797	0.185127	0.359924	0.00760456	0.0273973	0.00983198	0.0275947	STAD	280 M : F 157	280	157	2 M : F 4	2	4
MAGED1	1.75202	1	0.0223862	0.185622	0.346792	0.00438596	0.014218	0.00320015	0.0152932	COAD	234 M : F 215	234	215	1 M : F 3	1	3
PDK3	1.74838	1	0.0114876	0.18608	0.340318	0	0.00833333	0	0.00811826	LUAD	239 M : F 277	239	277	0 M : F 3	0	3
RRAGB	1.74799	1	0.0184099	0.18613	0.350743	0	0.0103093	0	0.00923039	BLCA	303 M : F 108	303	108	0 M : F 1	0	1
MID1	1.74596	1	0.0376488	0.186385	0.350743	0.0070922	0.0206186	0.00528614	0.0206755	BLCA	303 M : F 108	303	108	2 M : F 2	2	2
ARMCX2	1.73206	1	0.0277704	0.188148	0.287417	0.00564972	0.0153846	0.00426859	0.0163198	HNSC	371 M : F 138	371	138	2 M : F 2	2	2
RPS6KA3	1.70856	1	0.0277257	0.191172	0.290255	0.00282486	0.0153846	0.00433212	0.0163198	HNSC	371 M : F 138	371	138	1 M : F 2	1	2
SLC25A6	1.70151	1	-0.0129752	0.192091	0.356192	0.00877193	0	0.00772226	0	COAD	234 M : F 215	234	215	3 M : F 0	3	0
SASH3	1.69505	1	0.0139643	0.192937	0.356192	0	0.00947867	0	0.00769215	COAD	234 M : F 215	234	215	0 M : F 2	0	2
HDAC6	1.69451	1	0.0289768	0.193008	0.252825	0.0058651	0.024	0.00425657	0.0164763	LUSC	362 M : F 129	362	129	2 M : F 3	2	3
PGK1	1.69423	1	-0.00724687	0.193044	0.486998	0.0148148	0	0.0212347	0	ESCA	158 M : F 27	158	27	2 M : F 1	2	1
CDK16	1.69264	1	-0.0108401	0.193254	0.353653	0.00724638	0	0.00678621	0	LGG	281 M : F 226	281	226	2 M : F 0	2	0
NONO	1.6909	1	0.0276919	0.193482	0.291982	0.00282486	0.0153846	0.00438033	0.0163198	HNSC	371 M : F 138	371	138	1 M : F 2	1	2
SSR4	1.68443	1	0.0110691	0.194336	0.350983	0	0.00833333	0	0.00782249	LUAD	239 M : F 277	239	277	1 M : F 2	1	2
ERCC6L	1.67998	1	0.0110399	0.194927	0.350983	0	0.00833333	0	0.00780188	LUAD	239 M : F 277	239	277	0 M : F 2	0	2
MAOB	1.6795	1	0.0110368	0.19499	0.350983	0	0.00833333	0	0.00779969	LUAD	239 M : F 277	239	277	0 M : F 2	0	2
IRAK1	1.6795	1	0.0183486	0.194991	0.435444	0	0.0183486	0	0.00981015	LIHC	252 M : F 121	252	121	0 M : F 2	0	2
AIFM1	1.6795	1	0.0183486	0.194991	0.435444	0	0.00917431	0	0.00981014	LIHC	252 M : F 121	252	121	0 M : F 1	0	1
APOOL	1.6795	1	0.0183486	0.194991	0.435444	0	0.00917431	0	0.00981014	LIHC	252 M : F 121	252	121	0 M : F 1	0	1
ARHGEF9	1.6795	1	0.0183486	0.194991	0.435444	0	0.00917431	0	0.00981014	LIHC	252 M : F 121	252	121	0 M : F 1	0	1
ATP6AP1	1.6795	1	0.0183486	0.194991	0.435444	0	0.00917431	0	0.00981014	LIHC	252 M : F 121	252	121	0 M : F 1	0	1
ATRX	1.6795	1	0.0183486	0.194991	0.435444	0	0.00917431	0	0.00981014	LIHC	252 M : F 121	252	121	0 M : F 1	0	1
BCAP31	1.6795	1	0.0183486	0.194991	0.435444	0	0.00917431	0	0.00981014	LIHC	252 M : F 121	252	121	0 M : F 1	0	1
CXorf56	1.6795	1	0.0183486	0.194991	0.435444	0	0.00917431	0	0.00981014	LIHC	252 M : F 121	252	121	0 M : F 1	0	1
DMD	1.6795	1	0.0183486	0.194991	0.435444	0	0.00917431	0	0.00981014	LIHC	252 M : F 121	252	121	0 M : F 2	0	2
EFNB1	1.6795	1	0.0183486	0.194991	0.435444	0	0.00917431	0	0.00981014	LIHC	252 M : F 121	252	121	0 M : F 1	0	1
GK	1.6795	1	0.0183486	0.194991	0.435444	0	0.00917431	0	0.00981014	LIHC	252 M : F 121	252	121	0 M : F 1	0	1
GPC3	1.6795	1	0.0183486	0.194991	0.435444	0	0.00917431	0	0.00981014	LIHC	252 M : F 121	252	121	0 M : F 1	0	1
GYG2	1.6795	1	0.0183486	0.194991	0.435444	0	0.00917431	0	0.00981014	LIHC	252 M : F 121	252	121	0 M : F 1	0	1
HCCS	1.6795	1	0.0183486	0.194991	0.435444	0	0.00917431	0	0.00981014	LIHC	252 M : F 121	252	121	0 M : F 1	0	1
IGBP1	1.6795	1	0.0183486	0.194991	0.435444	0	0.00917431	0	0.00981014	LIHC	252 M : F 121	252	121	0 M : F 1	0	1
LAMP2	1.6795	1	0.0183486	0.194991	0.435444	0	0.00917431	0	0.00981014	LIHC	252 M : F 121	252	121	0 M : F 1	0	1
PDZD11	1.6795	1	0.0183486	0.194991	0.435444	0	0.00917431	0	0.00981014	LIHC	252 M : F 121	252	121	0 M : F 1	0	1
PIN4	1.6795	1	0.0183486	0.194991	0.435444	0	0.00917431	0	0.00981014	LIHC	252 M : F 121	252	121	0 M : F 1	0	1
PIR	1.6795	1	0.0183486	0.194991	0.435444	0	0.00917431	0	0.00981014	LIHC	252 M : F 121	252	121	0 M : F 1	0	1
PPP1R3F	1.6795	1	0.0183486	0.194991	0.435444	0	0.00917431	0	0.00981014	LIHC	252 M : F 121	252	121	0 M : F 1	0	1
PRDX4	1.6795	1	0.0183486	0.194991	0.435444	0	0.00917431	0	0.00981014	LIHC	252 M : F 121	252	121	0 M : F 1	0	1
RLIM	1.6795	1	0.0183486	0.194991	0.435444	0	0.00917431	0	0.00981014	LIHC	252 M : F 121	252	121	0 M : F 1	0	1
RPGR	1.6795	1	0.0183486	0.194991	0.435444	0	0.00917431	0	0.00981014	LIHC	252 M : F 121	252	121	0 M : F 1	0	1
SH3KBP1	1.6795	1	0.0183486	0.194991	0.435444	0	0.00917431	0	0.00981014	LIHC	252 M : F 121	252	121	0 M : F 1	0	1
SLC10A3	1.6795	1	0.0183486	0.194991	0.435444	0	0.00917431	0	0.00981014	LIHC	252 M : F 121	252	121	0 M : F 1	0	1
SLC25A43	1.6795	1	0.0183486	0.194991	0.435444	0	0.00917431	0	0.00981014	LIHC	252 M : F 121	252	121	0 M : F 1	0	1
SPIN2B	1.6795	1	0.0183486	0.194991	0.435444	0	0.00917431	0	0.00981014	LIHC	252 M : F 121	252	121	0 M : F 1	0	1
TCEAL1	1.6795	1	0.0183486	0.194991	0.435444	0	0.00917431	0	0.00981014	LIHC	252 M : F 121	252	121	0 M : F 1	0	1
TFE3	1.6795	1	0.0183486	0.194991	0.435444	0	0.00917431	0	0.00981014	LIHC	252 M : F 121	252	121	0 M : F 1	0	1
TIMP1	1.6795	1	0.0183486	0.194991	0.435444	0	0.00917431	0	0.00981014	LIHC	252 M : F 121	252	121	0 M : F 2	0	2
TRO	1.6795	1	0.0183486	0.194991	0.435444	0	0.00917431	0	0.00981014	LIHC	252 M : F 121	252	121	0 M : F 1	0	1
TSPYL2	1.6795	1	0.0183486	0.194991	0.435444	0	0.00917431	0	0.00981014	LIHC	252 M : F 121	252	121	0 M : F 1	0	1
UBA1	1.6795	1	0.0183486	0.194991	0.435444	0	0.00917431	0	0.00981014	LIHC	252 M : F 121	252	121	0 M : F 1	0	1
UPF3B	1.6795	1	0.0183486	0.194991	0.435444	0	0.00917431	0	0.00981014	LIHC	252 M : F 121	252	121	0 M : F 1	0	1
WDR13	1.6795	1	0.0183486	0.194991	0.435444	0	0.00917431	0	0.00981014	LIHC	252 M : F 121	252	121	0 M : F 1	0	1
WDR44	1.6795	1	0.0183486	0.194991	0.435444	0	0.00917431	0	0.00981014	LIHC	252 M : F 121	252	121	0 M : F 1	0	1
ZDHHC9	1.6795	1	0.0183486	0.194991	0.435444	0	0.00917431	0	0.00981014	LIHC	252 M : F 121	252	121	1 M : F 1	1	1
OGT	1.67863	1	0.0319446	0.195107	0.358078	0.00877193	0.028436	0.0104413	0.0272604	COAD	234 M : F 215	234	215	2 M : F 6	2	6
UBQLN2	1.67393	1	0.0366796	0.195733	0.404489	0	0.0273973	0	0.020896	READ	90 M : F 77	90	77	0 M : F 2	0	2
KLF8	1.66566	1	0.0128395	0.196841	0.295262	0	0.00769231	0	0.00681	HNSC	371 M : F 138	371	138	0 M : F 1	0	1
ITM2A	1.66525	1	-0.00865801	0.196896	0.435444	0.004329	0	0.00976843	0	LIHC	252 M : F 121	252	121	2 M : F 0	2	0
DIAPH2	1.65713	1	-0.0106135	0.197991	0.353653	0.00724638	0	0.00664434	0	LGG	281 M : F 226	281	226	2 M : F 0	2	0
ITM2A	1.6409	1	-0.0210779	0.200203	0.365282	0.0175439	0.00473934	0.0177854	0.00485063	COAD	234 M : F 215	234	215	4 M : F 1	4	1
MAGEA12	1.63851	1	-0.000823391	0.200531	0.226406	0.000681663	0	0.00070477	0	ALL	2957 M : F 1733	2957	1733	2 M : F 0	2	0
LAS1L	1.63527	1	-0.00699725	0.200976	0.498392	0.00740741	0	0.0205033	0	ESCA	158 M : F 27	158	27	1 M : F 0	1	0
UBQLN2	1.6322	1	0.0353582	0.201399	0.365328	0.0131579	0.0379147	0.0141567	0.0325796	COAD	234 M : F 215	234	215	3 M : F 8	3	8
OCRL	1.6279	1	0.0246886	0.201993	0.359924	0.00380228	0.0136986	0.00246254	0.0137974	STAD	280 M : F 157	280	157	1 M : F 2	1	2
HEPH	1.62749	1	-0.00696431	0.202051	0.498392	0.0222222	0	0.0204067	0	ESCA	158 M : F 27	158	27	4 M : F 1	4	1
GSPT2	1.61397	1	-0.00489696	0.203935	0.266038	0.0058651	0	0.0068948	0	LUSC	362 M : F 129	362	129	2 M : F 0	2	0
EIF1AX	1.59679	1	-0.000802433	0.206359	0.232305	0.000681663	0	0.000686832	0	ALL	2957 M : F 1733	2957	1733	2 M : F 0	2	0
C1GALT1C1	1.59503	1	0.0245942	0.206609	0.359924	0.00380228	0.0136986	0.00254831	0.0137974	STAD	280 M : F 157	280	157	1 M : F 2	1	2
ZBTB33	1.59011	1	0.0337811	0.20731	0.373877	0.0131579	0.028436	0.0131216	0.0307528	COAD	234 M : F 215	234	215	3 M : F 6	3	6
FLNA	1.58137	1	0.0832248	0.208564	0.507315	0.0148148	0.0434783	0.0109347	0.0434783	ESCA	158 M : F 27	158	27	2 M : F 1	2	1
CSF2RA	1.57502	1	0.0518009	0.20948	0.359924	0.0152091	0.0342466	0.0151753	0.0344934	STAD	280 M : F 157	280	157	5 M : F 5	5	5
HUWE1	1.56386	1	0.037209	0.211101	0.390424	0.0035461	0.0206186	0.00593408	0.0206755	BLCA	303 M : F 108	303	108	1 M : F 3	1	3
GLA	1.56352	1	0.0120547	0.21115	0.314821	0	0.00769231	0	0.00639375	HNSC	371 M : F 138	371	138	0 M : F 1	0	1
MAGED2	1.56278	1	0.0218574	0.211259	0.378809	0.00438596	0.014218	0.00391527	0.0156638	COAD	234 M : F 215	234	215	1 M : F 3	1	3
CYBB	1.56072	1	-0.0066814	0.211559	0.507315	0.0148148	0	0.0195778	0	ESCA	158 M : F 27	158	27	2 M : F 0	2	0
FAM199X	1.55712	1	0.0157527	0.212087	0.379759	0.00529101	0.0166667	0.00440696	0.016728	LUAD	239 M : F 277	239	277	1 M : F 4	1	4
ARHGEF6	1.55493	1	0.02642	0.212409	0.314821	0.00564972	0.0153846	0.00438144	0.0156456	HNSC	371 M : F 138	371	138	2 M : F 2	2	2
MCTS1	1.55415	1	-0.00665354	0.212524	0.507315	0.00740741	0	0.0194961	0	ESCA	158 M : F 27	158	27	1 M : F 0	1	0
CTPS2	1.54659	1	0.0217783	0.21364	0.38089	0.00438596	0.014218	0.00396238	0.0156638	COAD	234 M : F 215	234	215	1 M : F 3	1	3
TRO	1.53725	1	0.0217325	0.215028	0.353653	0.00362319	0.0135747	0.0033911	0.0136009	LGG	281 M : F 226	281	226	1 M : F 3	1	3
RBM10	1.53389	1	0.0465154	0.215529	0.429709	0.0102041	0.0266667	0.0049641	0.0295041	PAAD	101 M : F 79	101	79	1 M : F 3	1	3
CSTF2	1.52475	1	-0.00541142	0.216902	0.390424	0.0035461	0	0.00797197	0	BLCA	303 M : F 108	303	108	1 M : F 0	1	0
CXorf57	1.52475	1	-0.00541142	0.216902	0.390424	0.0035461	0	0.00797197	0	BLCA	303 M : F 108	303	108	1 M : F 0	1	0
MED14	1.52475	1	-0.00541142	0.216902	0.390424	0.0035461	0	0.00797197	0	BLCA	303 M : F 108	303	108	1 M : F 0	1	0
NSDHL	1.52475	1	-0.00541142	0.216902	0.390424	0.0035461	0	0.00797197	0	BLCA	303 M : F 108	303	108	1 M : F 0	1	0
DDX3X	1.52085	1	-0.00443338	0.217491	0.320445	0.00847458	0	0.00631052	0	HNSC	371 M : F 138	371	138	3 M : F 0	3	0
OGT	1.51466	1	0.0830404	0.21843	0.515866	0.0148148	0.0434783	0.011475	0.0434783	ESCA	158 M : F 27	158	27	2 M : F 1	2	1
USP11	1.51427	1	0.0164237	0.218488	0.389182	0.00529101	0.0166667	0.00588969	0.0190848	LUAD	239 M : F 277	239	277	1 M : F 4	1	4
CXorf23	1.49997	1	0.00572537	0.220676	0.247698	0.00204499	0.00408401	0.00209076	0.00408401	ALL	2957 M : F 1733	2957	1733	6 M : F 7	6	7
MID1	1.49357	1	0.0409425	0.221663	0.28798	0.0058651	0.024	0.00993674	0.0247145	LUSC	362 M : F 129	362	129	2 M : F 3	2	3
PDHA1	1.48778	1	0.00978125	0.222562	0.394384	0	0.00833333	0	0.00691238	LUAD	239 M : F 277	239	277	0 M : F 3	0	3
SMARCA1	1.48147	1	0.0829464	0.223544	0.522187	0.0148148	0.0434783	0.0117504	0.0434783	ESCA	158 M : F 27	158	27	2 M : F 1	2	1
DDX3X	1.48127	1	-0.00449561	0.223576	0.28928	0.00879765	0	0.00632971	0	LUSC	362 M : F 129	362	129	3 M : F 0	3	0
TBC1D8B	1.47762	1	0.0324174	0.224147	0.404489	0	0.0273973	0	0.0184678	READ	90 M : F 77	90	77	0 M : F 3	0	3
HUWE1	1.47201	1	0.0160916	0.225028	0.488269	0	0.00917431	0	0.00860341	LIHC	252 M : F 121	252	121	0 M : F 1	0	1
EBP	1.46767	1	0.0113179	0.225713	0.330604	0	0.00769231	0	0.00600295	HNSC	371 M : F 138	371	138	0 M : F 1	0	1
SUV39H1	1.46657	1	0.0242102	0.225888	0.359924	0.00380228	0.0136986	0.0028974	0.0137974	STAD	280 M : F 157	280	157	1 M : F 2	1	2
SMS	1.45369	1	-0.0062274	0.227936	0.522187	0.0148148	0	0.0182475	0	ESCA	158 M : F 27	158	27	2 M : F 0	2	0
NDUFA1	1.45228	1	-0.00622139	0.228163	0.522187	0.00740741	0	0.0182298	0	ESCA	158 M : F 27	158	27	1 M : F 0	1	0
ATP11C	1.4317	1	-0.00613405	0.231486	0.524388	0.0148148	0	0.0179739	0	ESCA	158 M : F 27	158	27	2 M : F 0	2	0
ARHGEF9	1.41848	1	0.0156191	0.233654	0.402896	0.00529101	0.0208333	0.00588969	0.0185162	LUAD	239 M : F 277	239	277	1 M : F 5	1	5
ABCB7	1.41415	1	0.0136986	0.234368	0.359924	0	0.00684932	0	0.00689869	STAD	280 M : F 157	280	157	0 M : F 1	0	1
AIFM1	1.41415	1	0.0136986	0.234368	0.359924	0	0.00684932	0	0.00689869	STAD	280 M : F 157	280	157	0 M : F 1	0	1
AMMECR1	1.41415	1	0.0136986	0.234368	0.359924	0	0.00684932	0	0.00689869	STAD	280 M : F 157	280	157	0 M : F 1	0	1
APEX2	1.41415	1	0.0136986	0.234368	0.359924	0	0.00684932	0	0.00689869	STAD	280 M : F 157	280	157	0 M : F 1	0	1
ARHGEF6	1.41415	1	0.0136986	0.234368	0.359924	0	0.00684932	0	0.00689869	STAD	280 M : F 157	280	157	0 M : F 3	0	3
ARMCX3	1.41415	1	0.0136986	0.234368	0.359924	0	0.00684932	0	0.00689869	STAD	280 M : F 157	280	157	0 M : F 1	0	1
ATP6AP1	1.41415	1	0.0136986	0.234368	0.359924	0	0.00684932	0	0.00689869	STAD	280 M : F 157	280	157	0 M : F 1	0	1
BGN	1.41415	1	0.0136986	0.234368	0.359924	0	0.00684932	0	0.00689869	STAD	280 M : F 157	280	157	0 M : F 1	0	1
BHLHB9	1.41415	1	0.0136986	0.234368	0.359924	0	0.00684932	0	0.00689869	STAD	280 M : F 157	280	157	0 M : F 1	0	1
CCDC22	1.41415	1	0.0136986	0.234368	0.359924	0	0.00684932	0	0.00689869	STAD	280 M : F 157	280	157	0 M : F 1	0	1
CD99	1.41415	1	0.0136986	0.234368	0.359924	0	0.00684932	0	0.00689869	STAD	280 M : F 157	280	157	0 M : F 1	0	1
CENPI	1.41415	1	0.0136986	0.234368	0.359924	0	0.00684932	0	0.00689869	STAD	280 M : F 157	280	157	0 M : F 2	0	2
CETN2	1.41415	1	0.0136986	0.234368	0.359924	0	0.00684932	0	0.00689869	STAD	280 M : F 157	280	157	0 M : F 1	0	1
CHM	1.41415	1	0.0136986	0.234368	0.359924	0	0.00684932	0	0.00689869	STAD	280 M : F 157	280	157	0 M : F 1	0	1
COL4A6	1.41415	1	0.0136986	0.234368	0.359924	0	0.00684932	0	0.00689869	STAD	280 M : F 157	280	157	0 M : F 1	0	1
COX7B	1.41415	1	0.0136986	0.234368	0.359924	0	0.00684932	0	0.00689869	STAD	280 M : F 157	280	157	0 M : F 1	0	1
CXorf40A	1.41415	1	0.0136986	0.234368	0.359924	0	0.00684932	0	0.00689869	STAD	280 M : F 157	280	157	0 M : F 1	0	1
CXorf56	1.41415	1	0.0136986	0.234368	0.359924	0	0.00684932	0	0.00689869	STAD	280 M : F 157	280	157	0 M : F 2	0	2
EBP	1.41415	1	0.0136986	0.234368	0.359924	0	0.00684932	0	0.00689869	STAD	280 M : F 157	280	157	0 M : F 1	0	1
EGFL6	1.41415	1	0.0136986	0.234368	0.359924	0	0.00684932	0	0.00689869	STAD	280 M : F 157	280	157	0 M : F 1	0	1
EIF2S3	1.41415	1	0.0136986	0.234368	0.359924	0	0.00684932	0	0.00689869	STAD	280 M : F 157	280	157	0 M : F 1	0	1
FAM127A	1.41415	1	0.0136986	0.234368	0.359924	0	0.00684932	0	0.00689869	STAD	280 M : F 157	280	157	0 M : F 1	0	1
FAM3A	1.41415	1	0.0136986	0.234368	0.359924	0	0.00684932	0	0.00689869	STAD	280 M : F 157	280	157	0 M : F 1	0	1
FHL1	1.41415	1	0.0136986	0.234368	0.359924	0	0.00684932	0	0.00689869	STAD	280 M : F 157	280	157	0 M : F 3	0	3
GDI1	1.41415	1	0.0136986	0.234368	0.359924	0	0.00684932	0	0.00689869	STAD	280 M : F 157	280	157	0 M : F 1	0	1
GPC3	1.41415	1	0.0136986	0.234368	0.359924	0	0.00684932	0	0.00689869	STAD	280 M : F 157	280	157	0 M : F 1	0	1
HAUS7	1.41415	1	0.0136986	0.234368	0.359924	0	0.00684932	0	0.00689869	STAD	280 M : F 157	280	157	0 M : F 2	0	2
HDAC8	1.41415	1	0.0136986	0.234368	0.359924	0	0.00684932	0	0.00689869	STAD	280 M : F 157	280	157	0 M : F 2	0	2
IGBP1	1.41415	1	0.0136986	0.234368	0.359924	0	0.00684932	0	0.00689869	STAD	280 M : F 157	280	157	0 M : F 1	0	1
KRBOX4	1.41415	1	0.0136986	0.234368	0.359924	0	0.00684932	0	0.00689869	STAD	280 M : F 157	280	157	0 M : F 1	0	1
LONRF3	1.41415	1	0.0136986	0.234368	0.359924	0	0.00684932	0	0.00689869	STAD	280 M : F 157	280	157	0 M : F 1	0	1
MAOA	1.41415	1	0.0136986	0.234368	0.359924	0	0.00684932	0	0.00689869	STAD	280 M : F 157	280	157	1 M : F 1	1	1
MBTPS2	1.41415	1	0.0136986	0.234368	0.359924	0	0.00684932	0	0.00689869	STAD	280 M : F 157	280	157	0 M : F 2	0	2
MID1	1.41415	1	0.0136986	0.234368	0.359924	0	0.00684932	0	0.00689869	STAD	280 M : F 157	280	157	0 M : F 1	0	1
NDUFA1	1.41415	1	0.0136986	0.234368	0.359924	0	0.00684932	0	0.00689869	STAD	280 M : F 157	280	157	0 M : F 1	0	1
NDUFB11	1.41415	1	0.0136986	0.234368	0.359924	0	0.00684932	0	0.00689869	STAD	280 M : F 157	280	157	0 M : F 1	0	1
NONO	1.41415	1	0.0136986	0.234368	0.359924	0	0.00684932	0	0.00689869	STAD	280 M : F 157	280	157	0 M : F 1	0	1
NSDHL	1.41415	1	0.0136986	0.234368	0.359924	0	0.00684932	0	0.00689869	STAD	280 M : F 157	280	157	0 M : F 1	0	1
PDZD11	1.41415	1	0.0136986	0.234368	0.359924	0	0.00684932	0	0.00689869	STAD	280 M : F 157	280	157	0 M : F 1	0	1
PGK1	1.41415	1	0.0136986	0.234368	0.359924	0	0.00684932	0	0.00689869	STAD	280 M : F 157	280	157	0 M : F 1	0	1
PHF6	1.41415	1	0.0136986	0.234368	0.359924	0	0.00684932	0	0.00689869	STAD	280 M : F 157	280	157	0 M : F 1	0	1
PIM2	1.41415	1	0.0136986	0.234368	0.359924	0	0.00684932	0	0.00689869	STAD	280 M : F 157	280	157	0 M : F 1	0	1
PIN4	1.41415	1	0.0136986	0.234368	0.359924	0	0.00684932	0	0.00689869	STAD	280 M : F 157	280	157	0 M : F 1	0	1
PLS3	1.41415	1	0.0136986	0.234368	0.359924	0	0.00684932	0	0.00689869	STAD	280 M : F 157	280	157	0 M : F 1	0	1
PLXNB3	1.41415	1	0.0136986	0.234368	0.359924	0	0.00684932	0	0.00689869	STAD	280 M : F 157	280	157	0 M : F 1	0	1
POF1B	1.41415	1	0.0136986	0.234368	0.359924	0	0.00684932	0	0.00689869	STAD	280 M : F 157	280	157	0 M : F 1	0	1
PPP1R3F	1.41415	1	0.0136986	0.234368	0.359924	0	0.00684932	0	0.00689869	STAD	280 M : F 157	280	157	0 M : F 1	0	1
PRKX	1.41415	1	0.0136986	0.234368	0.359924	0	0.00684932	0	0.00689869	STAD	280 M : F 157	280	157	0 M : F 1	0	1
PRPS2	1.41415	1	0.0136986	0.234368	0.359924	0	0.00684932	0	0.00689869	STAD	280 M : F 157	280	157	0 M : F 1	0	1
PSMD10	1.41415	1	0.0136986	0.234368	0.359924	0	0.00684932	0	0.00689869	STAD	280 M : F 157	280	157	0 M : F 2	0	2
RBMX2	1.41415	1	0.0136986	0.234368	0.359924	0	0.00684932	0	0.00689869	STAD	280 M : F 157	280	157	0 M : F 1	0	1
RENBP	1.41415	1	0.0136986	0.234368	0.359924	0	0.00684932	0	0.00689869	STAD	280 M : F 157	280	157	0 M : F 1	0	1
RP2	1.41415	1	0.0136986	0.234368	0.359924	0	0.00684932	0	0.00689869	STAD	280 M : F 157	280	157	0 M : F 1	0	1
SASH3	1.41415	1	0.0136986	0.234368	0.359924	0	0.00684932	0	0.00689869	STAD	280 M : F 157	280	157	0 M : F 2	0	2
SCML1	1.41415	1	0.0136986	0.234368	0.359924	0	0.00684932	0	0.00689869	STAD	280 M : F 157	280	157	0 M : F 1	0	1
SHROOM2	1.41415	1	0.0136986	0.234368	0.359924	0	0.00684932	0	0.00689869	STAD	280 M : F 157	280	157	0 M : F 1	0	1
SLC25A43	1.41415	1	0.0136986	0.234368	0.359924	0	0.00684932	0	0.00689869	STAD	280 M : F 157	280	157	0 M : F 1	0	1
SLC38A5	1.41415	1	0.0136986	0.234368	0.359924	0	0.00684932	0	0.00689869	STAD	280 M : F 157	280	157	0 M : F 1	0	1
SLC9A6	1.41415	1	0.0136986	0.234368	0.359924	0	0.00684932	0	0.00689869	STAD	280 M : F 157	280	157	0 M : F 1	0	1
SLC9A7	1.41415	1	0.0136986	0.234368	0.359924	0	0.00684932	0	0.00689869	STAD	280 M : F 157	280	157	0 M : F 1	0	1
SRPX	1.41415	1	0.0136986	0.234368	0.359924	0	0.00684932	0	0.00689869	STAD	280 M : F 157	280	157	0 M : F 1	0	1
SSR4	1.41415	1	0.0136986	0.234368	0.359924	0	0.00684932	0	0.00689869	STAD	280 M : F 157	280	157	0 M : F 1	0	1
STK26	1.41415	1	0.0136986	0.234368	0.359924	0	0.00684932	0	0.00689869	STAD	280 M : F 157	280	157	0 M : F 1	0	1
TLR8	1.41415	1	0.0136986	0.234368	0.359924	0	0.00684932	0	0.00689869	STAD	280 M : F 157	280	157	1 M : F 3	1	3
TSC22D3	1.41415	1	0.0136986	0.234368	0.359924	0	0.00684932	0	0.00689869	STAD	280 M : F 157	280	157	0 M : F 1	0	1
TSPAN6	1.41415	1	0.0136986	0.234368	0.359924	0	0.00684932	0	0.00689869	STAD	280 M : F 157	280	157	0 M : F 1	0	1
UPRT	1.41415	1	0.0136986	0.234368	0.359924	0	0.00684932	0	0.00689869	STAD	280 M : F 157	280	157	0 M : F 1	0	1
USP11	1.41415	1	0.0136986	0.234368	0.359924	0	0.00684932	0	0.00689869	STAD	280 M : F 157	280	157	0 M : F 1	0	1
VMA21	1.41415	1	0.0136986	0.234368	0.359924	0	0.00684932	0	0.00689869	STAD	280 M : F 157	280	157	0 M : F 1	0	1
ZDHHC9	1.41415	1	0.0136986	0.234368	0.359924	0	0.00684932	0	0.00689869	STAD	280 M : F 157	280	157	0 M : F 3	0	3
ZMAT1	1.41415	1	0.0136986	0.234368	0.359924	0	0.00684932	0	0.00689869	STAD	280 M : F 157	280	157	0 M : F 1	0	1
ZNF275	1.41415	1	0.0136986	0.234368	0.359924	0	0.00684932	0	0.00689869	STAD	280 M : F 157	280	157	0 M : F 2	0	2
ZNF41	1.41415	1	0.0136986	0.234368	0.359924	0	0.00684932	0	0.00689869	STAD	280 M : F 157	280	157	0 M : F 1	0	1
DDX26B	1.41415	1	0.0136986	0.234369	0.359924	0.00380228	0.00684932	6.91349e-09	0.00689869	STAD	280 M : F 157	280	157	1 M : F 1	1	1
AMER1	1.40968	1	-0.00733475	0.23511	0.494688	0.004329	0	0.00827547	0	LIHC	252 M : F 121	252	121	1 M : F 0	1	0
HPRT1	1.40394	1	0.0115738	0.236064	0.401376	0	0.00947867	0	0.00637534	COAD	234 M : F 215	234	215	0 M : F 2	0	2
VSIG4	1.39789	1	0.0239941	0.237078	0.361742	0.00380228	0.0136986	0.00309389	0.0137974	STAD	280 M : F 157	280	157	1 M : F 2	1	2
NHS	1.39185	1	0.00497702	0.238093	0.26647	0.00170416	0.00350058	0.00173254	0.00350058	ALL	2957 M : F 1733	2957	1733	5 M : F 6	5	6
SMS	1.39182	1	0.0239746	0.238098	0.361742	0.00380228	0.0136986	0.00311161	0.0137974	STAD	280 M : F 157	280	157	1 M : F 2	1	2
SLC25A5	1.38574	1	-0.0072107	0.239126	0.494688	0.004329	0	0.0081355	0	LIHC	252 M : F 121	252	121	1 M : F 0	1	0
ARMCX1	1.38555	1	0.0239544	0.239158	0.361742	0.00380228	0.0136986	0.00312997	0.0137974	STAD	280 M : F 157	280	157	1 M : F 2	1	2
GSPT2	1.38032	1	-0.00591579	0.240047	0.538288	0.00740741	0	0.0173344	0	ESCA	158 M : F 27	158	27	1 M : F 0	1	0
IL3RA	1.34791	1	-0.0211613	0.245644	0.429709	0.0204082	0	0.0154075	0	PAAD	101 M : F 79	101	79	2 M : F 0	2	0
RPS6KA3	1.34783	1	0.0282297	0.245658	0.316559	0.00293255	0.016	0.00530846	0.0164763	LUSC	362 M : F 129	362	129	1 M : F 2	1	2
ALG13	1.33653	1	0.0128205	0.247648	0.285265	0	0.00641026	0	0.00643254	SKCM	286 M : F 179	286	179	0 M : F 1	0	1
APEX2	1.33653	1	0.0128205	0.247648	0.285265	0	0.00641026	0	0.00643254	SKCM	286 M : F 179	286	179	0 M : F 1	0	1
APOOL	1.33653	1	0.0128205	0.247648	0.285265	0	0.00641026	0	0.00643254	SKCM	286 M : F 179	286	179	0 M : F 1	0	1
ARHGAP4	1.33653	1	0.0128205	0.247648	0.285265	0	0.00641026	0	0.00643254	SKCM	286 M : F 179	286	179	0 M : F 1	0	1
ARHGEF6	1.33653	1	0.0128205	0.247648	0.285265	0	0.00641026	0	0.00643254	SKCM	286 M : F 179	286	179	0 M : F 1	0	1
BCOR	1.33653	1	0.0128205	0.247648	0.285265	0	0.00641026	0	0.00643254	SKCM	286 M : F 179	286	179	0 M : F 1	0	1
BCORL1	1.33653	1	0.0128205	0.247648	0.285265	0	0.00641026	0	0.00643254	SKCM	286 M : F 179	286	179	0 M : F 1	0	1
BRWD3	1.33653	1	0.0128205	0.247648	0.285265	0	0.00641026	0	0.00643254	SKCM	286 M : F 179	286	179	0 M : F 1	0	1
COL4A5	1.33653	1	0.0128205	0.247648	0.285265	0	0.00641026	0	0.00643254	SKCM	286 M : F 179	286	179	0 M : F 1	0	1
DKC1	1.33653	1	0.0128205	0.247648	0.285265	0	0.00641026	0	0.00643254	SKCM	286 M : F 179	286	179	0 M : F 1	0	1
DLG3	1.33653	1	0.0128205	0.247648	0.285265	0	0.00641026	0	0.00643254	SKCM	286 M : F 179	286	179	0 M : F 1	0	1
DOCK11	1.33653	1	0.0128205	0.247648	0.285265	0	0.00641026	0	0.00643254	SKCM	286 M : F 179	286	179	0 M : F 1	0	1
F8	1.33653	1	0.0128205	0.247648	0.285265	0	0.00641026	0	0.00643254	SKCM	286 M : F 179	286	179	0 M : F 1	0	1
FAM127B	1.33653	1	0.0128205	0.247648	0.285265	0	0.00641026	0	0.00643254	SKCM	286 M : F 179	286	179	0 M : F 1	0	1
FGD1	1.33653	1	0.0128205	0.247648	0.285265	0	0.00641026	0	0.00643254	SKCM	286 M : F 179	286	179	0 M : F 1	0	1
FLNA	1.33653	1	0.0128205	0.247648	0.285265	0	0.00641026	0	0.00643254	SKCM	286 M : F 179	286	179	0 M : F 1	0	1
G6PD	1.33653	1	0.0128205	0.247648	0.285265	0	0.00641026	0	0.00643254	SKCM	286 M : F 179	286	179	0 M : F 1	0	1
GLUD2	1.33653	1	0.0128205	0.247648	0.285265	0	0.00641026	0	0.00643254	SKCM	286 M : F 179	286	179	0 M : F 1	0	1
GPC4	1.33653	1	0.0128205	0.247648	0.285265	0	0.00641026	0	0.00643254	SKCM	286 M : F 179	286	179	0 M : F 1	0	1
GPRASP2	1.33653	1	0.0128205	0.247648	0.285265	0	0.00641026	0	0.00643254	SKCM	286 M : F 179	286	179	0 M : F 1	0	1
HCFC1	1.33653	1	0.0128205	0.247648	0.285265	0	0.00641026	0	0.00643254	SKCM	286 M : F 179	286	179	0 M : F 1	0	1
HEPH	1.33653	1	0.0128205	0.247648	0.285265	0	0.00641026	0	0.00643254	SKCM	286 M : F 179	286	179	0 M : F 1	0	1
HNRNPH2	1.33653	1	0.0128205	0.247648	0.285265	0	0.00641026	0	0.00643254	SKCM	286 M : F 179	286	179	0 M : F 1	0	1
ITM2A	1.33653	1	0.0128205	0.247648	0.285265	0	0.00641026	0	0.00643254	SKCM	286 M : F 179	286	179	0 M : F 1	0	1
KLHL15	1.33653	1	0.0128205	0.247648	0.285265	0	0.00641026	0	0.00643254	SKCM	286 M : F 179	286	179	0 M : F 1	0	1
LAS1L	1.33653	1	0.0128205	0.247648	0.285265	0	0.00641026	0	0.00643254	SKCM	286 M : F 179	286	179	0 M : F 1	0	1
MAGEA11	1.33653	1	0.0128205	0.247648	0.285265	0	0.00641026	0	0.00643254	SKCM	286 M : F 179	286	179	0 M : F 1	0	1
MAGEC2	1.33653	1	0.0128205	0.247648	0.285265	0	0.00641026	0	0.00643254	SKCM	286 M : F 179	286	179	0 M : F 1	0	1
MAGED2	1.33653	1	0.0128205	0.247648	0.285265	0	0.00641026	0	0.00643254	SKCM	286 M : F 179	286	179	0 M : F 1	0	1
MAOA	1.33653	1	0.0128205	0.247648	0.285265	0	0.00641026	0	0.00643254	SKCM	286 M : F 179	286	179	0 M : F 1	0	1
MORC4	1.33653	1	0.0128205	0.247648	0.285265	0	0.00641026	0	0.00643254	SKCM	286 M : F 179	286	179	0 M : F 1	0	1
MPP1	1.33653	1	0.0128205	0.247648	0.285265	0	0.00641026	0	0.00643254	SKCM	286 M : F 179	286	179	0 M : F 1	0	1
NGFRAP1	1.33653	1	0.0128205	0.247648	0.285265	0	0.00641026	0	0.00643254	SKCM	286 M : F 179	286	179	0 M : F 1	0	1
OTUD5	1.33653	1	0.0128205	0.247648	0.285265	0	0.00641026	0	0.00643254	SKCM	286 M : F 179	286	179	0 M : F 1	0	1
PGK1	1.33653	1	0.0128205	0.247648	0.285265	0	0.00641026	0	0.00643254	SKCM	286 M : F 179	286	179	0 M : F 1	0	1
PHKA1	1.33653	1	0.0128205	0.247648	0.285265	0	0.00641026	0	0.00643254	SKCM	286 M : F 179	286	179	0 M : F 1	0	1
PIM2	1.33653	1	0.0128205	0.247648	0.285265	0	0.00641026	0	0.00643254	SKCM	286 M : F 179	286	179	0 M : F 1	0	1
PIN4	1.33653	1	0.0128205	0.247648	0.285265	0	0.00641026	0	0.00643254	SKCM	286 M : F 179	286	179	0 M : F 1	0	1
PJA1	1.33653	1	0.0128205	0.247648	0.285265	0	0.00641026	0	0.00643254	SKCM	286 M : F 179	286	179	0 M : F 1	0	1
PLP2	1.33653	1	0.0128205	0.247648	0.285265	0	0.00641026	0	0.00643254	SKCM	286 M : F 179	286	179	0 M : F 1	0	1
PLS3	1.33653	1	0.0128205	0.247648	0.285265	0	0.00641026	0	0.00643254	SKCM	286 M : F 179	286	179	0 M : F 1	0	1
POF1B	1.33653	1	0.0128205	0.247648	0.285265	0	0.00641026	0	0.00643254	SKCM	286 M : F 179	286	179	1 M : F 1	1	1
PPP1R3F	1.33653	1	0.0128205	0.247648	0.285265	0	0.00641026	0	0.00643254	SKCM	286 M : F 179	286	179	0 M : F 1	0	1
PQBP1	1.33653	1	0.0128205	0.247648	0.285265	0	0.00641026	0	0.00643254	SKCM	286 M : F 179	286	179	0 M : F 1	0	1
PRKX	1.33653	1	0.0128205	0.247648	0.285265	0	0.00641026	0	0.00643254	SKCM	286 M : F 179	286	179	0 M : F 1	0	1
RBMX	1.33653	1	0.0128205	0.247648	0.285265	0	0.00641026	0	0.00643254	SKCM	286 M : F 179	286	179	0 M : F 1	0	1
RNF128	1.33653	1	0.0128205	0.247648	0.285265	0	0.00641026	0	0.00643254	SKCM	286 M : F 179	286	179	0 M : F 1	0	1
SAT1	1.33653	1	0.0128205	0.247648	0.285265	0	0.00641026	0	0.00643254	SKCM	286 M : F 179	286	179	0 M : F 1	0	1
SHROOM4	1.33653	1	0.0128205	0.247648	0.285265	0	0.00641026	0	0.00643254	SKCM	286 M : F 179	286	179	0 M : F 1	0	1
SLC6A14	1.33653	1	0.0128205	0.247648	0.285265	0	0.00641026	0	0.00643254	SKCM	286 M : F 179	286	179	0 M : F 1	0	1
SLC9A6	1.33653	1	0.0128205	0.247648	0.285265	0	0.00641026	0	0.00643254	SKCM	286 M : F 179	286	179	0 M : F 1	0	1
SPIN4	1.33653	1	0.0128205	0.247648	0.285265	0	0.00641026	0	0.00643254	SKCM	286 M : F 179	286	179	0 M : F 1	0	1
SSR4	1.33653	1	0.0128205	0.247648	0.285265	0	0.00641026	0	0.00643254	SKCM	286 M : F 179	286	179	0 M : F 1	0	1
SUV39H1	1.33653	1	0.0128205	0.247648	0.285265	0	0.00641026	0	0.00643254	SKCM	286 M : F 179	286	179	0 M : F 1	0	1
TMEM187	1.33653	1	0.0128205	0.247648	0.285265	0	0.00641026	0	0.00643254	SKCM	286 M : F 179	286	179	0 M : F 1	0	1
TMLHE	1.33653	1	0.0128205	0.247648	0.285265	0	0.00641026	0	0.00643254	SKCM	286 M : F 179	286	179	0 M : F 1	0	1
TMSB4X	1.33653	1	0.0128205	0.247648	0.285265	0	0.00641026	0	0.00643254	SKCM	286 M : F 179	286	179	0 M : F 1	0	1
TRO	1.33653	1	0.0128205	0.247648	0.285265	0	0.00641026	0	0.00643254	SKCM	286 M : F 179	286	179	0 M : F 1	0	1
VBP1	1.33653	1	0.0128205	0.247648	0.285265	0	0.00641026	0	0.00643254	SKCM	286 M : F 179	286	179	0 M : F 1	0	1
WDR44	1.33653	1	0.0128205	0.247648	0.285265	0	0.00641026	0	0.00643254	SKCM	286 M : F 179	286	179	0 M : F 1	0	1
ZFX	1.33653	1	0.0128205	0.247648	0.285265	0	0.00641026	0	0.00643254	SKCM	286 M : F 179	286	179	0 M : F 1	0	1
ZNF41	1.33653	1	0.0128205	0.247648	0.285265	0	0.00641026	0	0.00643254	SKCM	286 M : F 179	286	179	0 M : F 1	0	1
TRMT2B	1.33483	1	0.0102963	0.247948	0.360202	0	0.00769231	0	0.00546108	HNSC	371 M : F 138	371	138	0 M : F 1	0	1
ARHGEF6	1.33196	1	0.0208477	0.248456	0.353653	0.00362319	0.0135747	0.00394499	0.0136009	LGG	281 M : F 226	281	226	1 M : F 3	1	3
TCEAL3	1.32995	1	-0.00387843	0.248814	0.360202	0.00564972	0	0.0055206	0	HNSC	371 M : F 138	371	138	2 M : F 0	2	0
P2RY10	1.32982	1	0.0088047	0.248837	0.277688	0.00443081	0.00700117	0.00444884	0.00700117	ALL	2957 M : F 1733	2957	1733	13 M : F 12	13	12
NAP1L2	1.32417	1	0.0281738	0.249844	0.32065	0.00293255	0.016	0.00538718	0.0164763	LUSC	362 M : F 129	362	129	1 M : F 3	1	3
ARHGAP4	1.32399	1	0.0237523	0.249877	0.374194	0.00380228	0.0136986	0.00331376	0.0137974	STAD	280 M : F 157	280	157	1 M : F 3	1	3
MAOB	1.32399	1	0.0237523	0.249877	0.374194	0.00380228	0.0136986	0.00331376	0.0137974	STAD	280 M : F 157	280	157	1 M : F 2	1	2
CHRDL1	1.30825	1	0.0165307	0.252712	0.402896	0.010582	0.0208333	0.0101224	0.0245348	LUAD	239 M : F 277	239	277	3 M : F 5	3	5
AIFM1	1.30773	1	-0.00464383	0.252806	0.451128	0.0035461	0	0.00684118	0	BLCA	303 M : F 108	303	108	1 M : F 0	1	0
CXCR3	1.30206	1	0.00856398	0.253837	0.402896	0	0.00833333	0	0.00605213	LUAD	239 M : F 277	239	277	0 M : F 2	0	2
MECP2	1.30075	1	0.0595918	0.254076	0.429709	0.0102041	0.04	0.0148591	0.0442562	PAAD	101 M : F 79	101	79	1 M : F 3	1	3
REPS2	1.29958	1	-0.0204082	0.25429	0.429709	0.0102041	0	0.0148591	0	PAAD	101 M : F 79	101	79	1 M : F 0	1	0
SCML1	1.29958	1	-0.0204082	0.25429	0.429709	0.0102041	0	0.0148591	0	PAAD	101 M : F 79	101	79	1 M : F 0	1	0
SAT1	1.29677	1	-0.00556064	0.254804	0.546178	0.0148148	0	0.0162937	0	ESCA	158 M : F 27	158	27	2 M : F 0	2	0
DHRSX	1.29138	1	-0.00083353	0.255794	0.284627	0.00170416	0.000583431	0.00171221	0.000583431	ALL	2957 M : F 1733	2957	1733	5 M : F 1	5	1
UPRT	1.29122	1	0.0191779	0.255824	0.401376	0.00438596	0.014218	0.00391527	0.0141878	COAD	234 M : F 215	234	215	1 M : F 3	1	3
CYBB	1.2874	1	0.0201063	0.256527	0.401376	0.00438596	0.014218	0.00455699	0.0152932	COAD	234 M : F 215	234	215	1 M : F 3	1	3
MMGT1	1.28588	1	0.0152327	0.256808	0.328259	0.00293255	0.008	0.00108035	0.00823817	LUSC	362 M : F 129	362	129	1 M : F 1	1	1
PGK1	1.28523	1	-0.00374838	0.256928	0.369799	0.00564972	0	0.00533548	0	HNSC	371 M : F 138	371	138	2 M : F 0	2	0
DNASE1L1	1.28354	1	0.014039	0.257242	0.494688	0	0.00917431	0	0.00750596	LIHC	252 M : F 121	252	121	0 M : F 1	0	1
ARAF	1.28092	1	0.0266667	0.257727	0.429709	0	0.0133333	0	0.0147521	PAAD	101 M : F 79	101	79	0 M : F 1	0	1
ARMCX3	1.28092	1	0.0266667	0.257727	0.429709	0	0.0133333	0	0.0147521	PAAD	101 M : F 79	101	79	0 M : F 1	0	1
BCOR	1.28092	1	0.0266667	0.257727	0.429709	0	0.0133333	0	0.0147521	PAAD	101 M : F 79	101	79	0 M : F 1	0	1
BRCC3	1.28092	1	0.0266667	0.257727	0.429709	0	0.0133333	0	0.0147521	PAAD	101 M : F 79	101	79	0 M : F 1	0	1
CCDC120	1.28092	1	0.0266667	0.257727	0.429709	0	0.0133333	0	0.0147521	PAAD	101 M : F 79	101	79	0 M : F 1	0	1
CSF2RA	1.28092	1	0.0266667	0.257727	0.429709	0	0.0133333	0	0.0147521	PAAD	101 M : F 79	101	79	0 M : F 1	0	1
CXorf56	1.28092	1	0.0266667	0.257727	0.429709	0	0.0133333	0	0.0147521	PAAD	101 M : F 79	101	79	0 M : F 1	0	1
FAM127B	1.28092	1	0.0266667	0.257727	0.429709	0	0.0133333	0	0.0147521	PAAD	101 M : F 79	101	79	0 M : F 1	0	1
FAM3A	1.28092	1	0.0266667	0.257727	0.429709	0	0.0133333	0	0.0147521	PAAD	101 M : F 79	101	79	0 M : F 1	0	1
FOXP3	1.28092	1	0.0266667	0.257727	0.429709	0	0.0133333	0	0.0147521	PAAD	101 M : F 79	101	79	0 M : F 1	0	1
GJB1	1.28092	1	0.0266667	0.257727	0.429709	0	0.0133333	0	0.0147521	PAAD	101 M : F 79	101	79	0 M : F 1	0	1
GPC4	1.28092	1	0.0266667	0.257727	0.429709	0	0.0133333	0	0.0147521	PAAD	101 M : F 79	101	79	0 M : F 1	0	1
GPRASP2	1.28092	1	0.0266667	0.257727	0.429709	0	0.0133333	0	0.0147521	PAAD	101 M : F 79	101	79	0 M : F 1	0	1
KDM6A	1.28092	1	0.0266667	0.257727	0.429709	0	0.0133333	0	0.0147521	PAAD	101 M : F 79	101	79	0 M : F 1	0	1
LAGE3	1.28092	1	0.0266667	0.257727	0.429709	0	0.0133333	0	0.0147521	PAAD	101 M : F 79	101	79	0 M : F 1	0	1
MAP7D3	1.28092	1	0.0266667	0.257727	0.429709	0	0.0133333	0	0.0147521	PAAD	101 M : F 79	101	79	0 M : F 1	0	1
MMGT1	1.28092	1	0.0266667	0.257727	0.429709	0	0.0133333	0	0.0147521	PAAD	101 M : F 79	101	79	0 M : F 1	0	1
MXRA5	1.28092	1	0.0266667	0.257727	0.429709	0	0.0133333	0	0.0147521	PAAD	101 M : F 79	101	79	0 M : F 1	0	1
NDUFA1	1.28092	1	0.0266667	0.257727	0.429709	0	0.0133333	0	0.0147521	PAAD	101 M : F 79	101	79	0 M : F 1	0	1
NONO	1.28092	1	0.0266667	0.257727	0.429709	0	0.0133333	0	0.0147521	PAAD	101 M : F 79	101	79	0 M : F 1	0	1
PLXNB3	1.28092	1	0.0266667	0.257727	0.429709	0	0.0133333	0	0.0147521	PAAD	101 M : F 79	101	79	0 M : F 1	0	1
TBC1D25	1.28092	1	0.0266667	0.257727	0.429709	0	0.0133333	0	0.0147521	PAAD	101 M : F 79	101	79	0 M : F 1	0	1
TMLHE	1.28092	1	0.0266667	0.257727	0.429709	0	0.0133333	0	0.0147521	PAAD	101 M : F 79	101	79	0 M : F 1	0	1
USP9X	1.28092	1	0.0266667	0.257727	0.429709	0	0.0133333	0	0.0147521	PAAD	101 M : F 79	101	79	0 M : F 1	0	1
VBP1	1.28092	1	0.0266667	0.257727	0.429709	0	0.0133333	0	0.0147521	PAAD	101 M : F 79	101	79	0 M : F 1	0	1
ZXDB	1.28092	1	0.0266667	0.257727	0.429709	0	0.0133333	0	0.0147521	PAAD	101 M : F 79	101	79	0 M : F 1	0	1
THOC2	1.28025	1	0.0577676	0.257853	0.404489	0.0119048	0.0410959	0.0153012	0.0464736	READ	90 M : F 77	90	77	1 M : F 3	1	3
ITM2A	1.27776	1	-0.00684407	0.258317	0.383022	0.00380228	0	0.00622211	0	STAD	280 M : F 157	280	157	1 M : F 0	1	0
KLHL15	1.27776	1	-0.00684407	0.258317	0.383022	0.00380228	0	0.00622211	0	STAD	280 M : F 157	280	157	1 M : F 0	1	0
SYAP1	1.26944	1	-0.00385445	0.259872	0.330427	0.00293255	0	0.00542697	0	LUSC	362 M : F 129	362	129	1 M : F 0	1	0
VBP1	1.26828	1	-0.00543946	0.260089	0.546178	0.00740741	0	0.0159386	0	ESCA	158 M : F 27	158	27	1 M : F 0	1	0
CCDC22	1.26713	1	-0.010582	0.260306	0.402896	0.00529101	0	0.00588969	0	LUAD	239 M : F 277	239	277	1 M : F 0	1	0
CLCN4	1.26713	1	-0.010582	0.260306	0.402896	0.00529101	0	0.00588969	0	LUAD	239 M : F 277	239	277	1 M : F 0	1	0
GABRA3	1.26713	1	-0.010582	0.260306	0.402896	0.00529101	0	0.00588969	0	LUAD	239 M : F 277	239	277	1 M : F 0	1	0
GPRASP1	1.26713	1	-0.010582	0.260306	0.402896	0.00529101	0	0.00588969	0	LUAD	239 M : F 277	239	277	1 M : F 1	1	1
HDHD1	1.26713	1	-0.010582	0.260306	0.402896	0.00529101	0	0.00588969	0	LUAD	239 M : F 277	239	277	1 M : F 0	1	0
SLC25A6	1.26713	1	-0.010582	0.260306	0.402896	0.00529101	0	0.00588969	0	LUAD	239 M : F 277	239	277	1 M : F 0	1	0
UPRT	1.26713	1	-0.010582	0.260306	0.402896	0.00529101	0	0.00588969	0	LUAD	239 M : F 277	239	277	1 M : F 0	1	0
RRAGB	1.26689	1	0.00833334	0.26035	0.402896	0	0.00833333	0	0.00588914	LUAD	239 M : F 277	239	277	0 M : F 2	0	2
ARMCX6	1.26689	1	0.00833333	0.260351	0.402896	0	0.00416667	0	0.00588914	LUAD	239 M : F 277	239	277	0 M : F 1	0	1
COX7B	1.26689	1	0.00833333	0.260351	0.402896	0	0.00416667	0	0.00588914	LUAD	239 M : F 277	239	277	0 M : F 1	0	1
CTPS2	1.26689	1	0.00833333	0.260351	0.402896	0	0.00416667	0	0.00588914	LUAD	239 M : F 277	239	277	0 M : F 1	0	1
EFNB1	1.26689	1	0.00833333	0.260351	0.402896	0	0.00416667	0	0.00588914	LUAD	239 M : F 277	239	277	0 M : F 1	0	1
GTPBP6	1.26689	1	0.00833333	0.260351	0.402896	0	0.00416667	0	0.00588914	LUAD	239 M : F 277	239	277	0 M : F 1	0	1
LAMP2	1.26689	1	0.00833333	0.260351	0.402896	0	0.00416667	0	0.00588914	LUAD	239 M : F 277	239	277	0 M : F 2	0	2
MAGEA6	1.26689	1	0.00833333	0.260351	0.402896	0	0.00416667	0	0.00588914	LUAD	239 M : F 277	239	277	0 M : F 1	0	1
MID1	1.26689	1	0.00833333	0.260351	0.402896	0	0.00416667	0	0.00588914	LUAD	239 M : F 277	239	277	0 M : F 2	0	2
NGFRAP1	1.26689	1	0.00833333	0.260351	0.402896	0	0.00416667	0	0.00588914	LUAD	239 M : F 277	239	277	0 M : F 1	0	1
RPS4X	1.26689	1	0.00833333	0.260351	0.402896	0	0.00416667	0	0.00588914	LUAD	239 M : F 277	239	277	0 M : F 1	0	1
SMS	1.26689	1	0.00833333	0.260351	0.402896	0	0.00416667	0	0.00588914	LUAD	239 M : F 277	239	277	0 M : F 1	0	1
SPIN4	1.26689	1	0.00833333	0.260351	0.402896	0	0.00416667	0	0.00588914	LUAD	239 M : F 277	239	277	0 M : F 1	0	1
TCEAL3	1.26689	1	0.00833333	0.260351	0.402896	0	0.00416667	0	0.00588914	LUAD	239 M : F 277	239	277	1 M : F 1	1	1
TXLNG	1.26689	1	0.00833333	0.260351	0.402896	0	0.00416667	0	0.00588914	LUAD	239 M : F 277	239	277	0 M : F 1	0	1
VBP1	1.26689	1	0.00833333	0.260351	0.402896	0	0.00416667	0	0.00588914	LUAD	239 M : F 277	239	277	0 M : F 2	0	2
ZNF185	1.26689	1	0.00833333	0.260351	0.402896	0	0.00416667	0	0.00588914	LUAD	239 M : F 277	239	277	0 M : F 1	0	1
ZXDA	1.26689	1	0.00833333	0.260351	0.402896	0	0.00416667	0	0.00588914	LUAD	239 M : F 277	239	277	0 M : F 1	0	1
P2RY8	1.26413	1	-0.00542177	0.260872	0.546178	0.0148148	0	0.0158868	0	ESCA	158 M : F 27	158	27	2 M : F 0	2	0
ASMTL	1.26011	1	-0.00382619	0.261631	0.330427	0.00293255	0	0.00538718	0	LUSC	362 M : F 129	362	129	1 M : F 0	1	0
RNF128	1.26011	1	-0.00382619	0.261631	0.330427	0.00293255	0	0.00538718	0	LUSC	362 M : F 129	362	129	1 M : F 0	1	0
MAP7D3	1.25176	1	-0.00651612	0.263216	0.494688	0.004329	0	0.00735184	0	LIHC	252 M : F 121	252	121	1 M : F 0	1	0
ACOT9	1.24702	1	0.0273973	0.264123	0.404489	0	0.0136986	0	0.0156079	READ	90 M : F 77	90	77	0 M : F 1	0	1
ARMCX5	1.24702	1	0.0273973	0.264123	0.404489	0	0.0136986	0	0.0156079	READ	90 M : F 77	90	77	0 M : F 1	0	1
ATP11C	1.24702	1	0.0273973	0.264123	0.404489	0	0.0136986	0	0.0156079	READ	90 M : F 77	90	77	0 M : F 1	0	1
BHLHB9	1.24702	1	0.0273973	0.264123	0.404489	0	0.0136986	0	0.0156079	READ	90 M : F 77	90	77	0 M : F 1	0	1
BRCC3	1.24702	1	0.0273973	0.264123	0.404489	0	0.0136986	0	0.0156079	READ	90 M : F 77	90	77	0 M : F 1	0	1
CCDC22	1.24702	1	0.0273973	0.264123	0.404489	0	0.0136986	0	0.0156079	READ	90 M : F 77	90	77	0 M : F 1	0	1
CDK16	1.24702	1	0.0273973	0.264123	0.404489	0	0.0136986	0	0.0156079	READ	90 M : F 77	90	77	0 M : F 1	0	1
CLCN5	1.24702	1	0.0273973	0.264123	0.404489	0	0.0136986	0	0.0156079	READ	90 M : F 77	90	77	0 M : F 1	0	1
CSF2RA	1.24702	1	0.0273973	0.264123	0.404489	0	0.0136986	0	0.0156079	READ	90 M : F 77	90	77	0 M : F 1	0	1
CTPS2	1.24702	1	0.0273973	0.264123	0.404489	0	0.0136986	0	0.0156079	READ	90 M : F 77	90	77	0 M : F 1	0	1
CXorf40B	1.24702	1	0.0273973	0.264123	0.404489	0	0.0136986	0	0.0156079	READ	90 M : F 77	90	77	0 M : F 1	0	1
DIAPH2	1.24702	1	0.0273973	0.264123	0.404489	0	0.0136986	0	0.0156079	READ	90 M : F 77	90	77	0 M : F 1	0	1
DKC1	1.24702	1	0.0273973	0.264123	0.404489	0	0.0136986	0	0.0156079	READ	90 M : F 77	90	77	0 M : F 1	0	1
DLG3	1.24702	1	0.0273973	0.264123	0.404489	0	0.0136986	0	0.0156079	READ	90 M : F 77	90	77	0 M : F 1	0	1
EBP	1.24702	1	0.0273973	0.264123	0.404489	0	0.0136986	0	0.0156079	READ	90 M : F 77	90	77	0 M : F 1	0	1
FAM127A	1.24702	1	0.0273973	0.264123	0.404489	0	0.0136986	0	0.0156079	READ	90 M : F 77	90	77	0 M : F 1	0	1
FAM127C	1.24702	1	0.0273973	0.264123	0.404489	0	0.0136986	0	0.0156079	READ	90 M : F 77	90	77	0 M : F 1	0	1
FUNDC2	1.24702	1	0.0273973	0.264123	0.404489	0	0.0136986	0	0.0156079	READ	90 M : F 77	90	77	0 M : F 1	0	1
G6PD	1.24702	1	0.0273973	0.264123	0.404489	0	0.0136986	0	0.0156079	READ	90 M : F 77	90	77	0 M : F 1	0	1
GLUD2	1.24702	1	0.0273973	0.264123	0.404489	0	0.0136986	0	0.0156079	READ	90 M : F 77	90	77	0 M : F 1	0	1
GRIPAP1	1.24702	1	0.0273973	0.264123	0.404489	0	0.0136986	0	0.0156079	READ	90 M : F 77	90	77	0 M : F 1	0	1
HCFC1	1.24702	1	0.0273973	0.264123	0.404489	0	0.0136986	0	0.0156079	READ	90 M : F 77	90	77	0 M : F 1	0	1
HEPH	1.24702	1	0.0273973	0.264123	0.404489	0	0.0136986	0	0.0156079	READ	90 M : F 77	90	77	0 M : F 1	0	1
LAMP2	1.24702	1	0.0273973	0.264123	0.404489	0	0.0136986	0	0.0156079	READ	90 M : F 77	90	77	0 M : F 1	0	1
MAGEH1	1.24702	1	0.0273973	0.264123	0.404489	0	0.0136986	0	0.0156079	READ	90 M : F 77	90	77	0 M : F 1	0	1
MBTPS2	1.24702	1	0.0273973	0.264123	0.404489	0	0.0136986	0	0.0156079	READ	90 M : F 77	90	77	0 M : F 1	0	1
MED12	1.24702	1	0.0273973	0.264123	0.404489	0	0.0136986	0	0.0156079	READ	90 M : F 77	90	77	0 M : F 1	0	1
MID1	1.24702	1	0.0273973	0.264123	0.404489	0	0.0136986	0	0.0156079	READ	90 M : F 77	90	77	0 M : F 1	0	1
MID1IP1	1.24702	1	0.0273973	0.264123	0.404489	0	0.0136986	0	0.0156079	READ	90 M : F 77	90	77	0 M : F 1	0	1
OGT	1.24702	1	0.0273973	0.264123	0.404489	0	0.0136986	0	0.0156079	READ	90 M : F 77	90	77	0 M : F 1	0	1
PDK3	1.24702	1	0.0273973	0.264123	0.404489	0	0.0136986	0	0.0156079	READ	90 M : F 77	90	77	0 M : F 1	0	1
PRDX4	1.24702	1	0.0273973	0.264123	0.404489	0	0.0136986	0	0.0156079	READ	90 M : F 77	90	77	0 M : F 1	0	1
PRPS1	1.24702	1	0.0273973	0.264123	0.404489	0	0.0136986	0	0.0156079	READ	90 M : F 77	90	77	0 M : F 1	0	1
RLIM	1.24702	1	0.0273973	0.264123	0.404489	0	0.0136986	0	0.0156079	READ	90 M : F 77	90	77	0 M : F 1	0	1
RNF128	1.24702	1	0.0273973	0.264123	0.404489	0	0.0136986	0	0.0156079	READ	90 M : F 77	90	77	0 M : F 1	0	1
RPS6KA3	1.24702	1	0.0273973	0.264123	0.404489	0	0.0136986	0	0.0156079	READ	90 M : F 77	90	77	0 M : F 1	0	1
SLC35A2	1.24702	1	0.0273973	0.264123	0.404489	0	0.0136986	0	0.0156079	READ	90 M : F 77	90	77	0 M : F 1	0	1
SMS	1.24702	1	0.0273973	0.264123	0.404489	0	0.0136986	0	0.0156079	READ	90 M : F 77	90	77	0 M : F 1	0	1
SPIN4	1.24702	1	0.0273973	0.264123	0.404489	0	0.0136986	0	0.0156079	READ	90 M : F 77	90	77	0 M : F 1	0	1
TAB3	1.24702	1	0.0273973	0.264123	0.404489	0	0.0136986	0	0.0156079	READ	90 M : F 77	90	77	0 M : F 1	0	1
TAF1	1.24702	1	0.0273973	0.264123	0.404489	0	0.0136986	0	0.0156079	READ	90 M : F 77	90	77	0 M : F 1	0	1
TAF9B	1.24702	1	0.0273973	0.264123	0.404489	0	0.0136986	0	0.0156079	READ	90 M : F 77	90	77	0 M : F 1	0	1
TCEAL4	1.24702	1	0.0273973	0.264123	0.404489	0	0.0136986	0	0.0156079	READ	90 M : F 77	90	77	0 M : F 1	0	1
TMEM164	1.24702	1	0.0273973	0.264123	0.404489	0	0.0136986	0	0.0156079	READ	90 M : F 77	90	77	0 M : F 1	0	1
TMEM187	1.24702	1	0.0273973	0.264123	0.404489	0	0.0136986	0	0.0156079	READ	90 M : F 77	90	77	0 M : F 1	0	1
USP11	1.24702	1	0.0273973	0.264123	0.404489	0	0.0136986	0	0.0156079	READ	90 M : F 77	90	77	0 M : F 1	0	1
UXT	1.24702	1	0.0273973	0.264123	0.404489	0	0.0136986	0	0.0156079	READ	90 M : F 77	90	77	0 M : F 1	0	1
VBP1	1.24702	1	0.0273973	0.264123	0.404489	0	0.0136986	0	0.0156079	READ	90 M : F 77	90	77	0 M : F 1	0	1
HDAC8	1.24468	1	0.0201397	0.264571	0.401376	0.00438596	0.014218	0.00489187	0.0156215	COAD	234 M : F 215	234	215	1 M : F 3	1	3
COL4A5	1.23823	1	-0.00531158	0.265812	0.546178	0.0296296	0	0.0155639	0	ESCA	158 M : F 27	158	27	4 M : F 0	4	0
MSN	1.23372	1	0.0413267	0.266685	0.39349	0.0152091	0.0273973	0.0122439	0.0275947	STAD	280 M : F 157	280	157	4 M : F 4	4	4
SLC16A2	1.23257	1	-0.0052875	0.266907	0.546178	0.0148148	0	0.0154934	0	ESCA	158 M : F 27	158	27	2 M : F 0	2	0
STARD8	1.23257	1	-0.0052875	0.266907	0.546178	0.0148148	0	0.0154934	0	ESCA	158 M : F 27	158	27	3 M : F 1	3	1
RPL10	1.22929	1	-0.00358565	0.267545	0.378444	0.00564972	0	0.00510384	0	HNSC	371 M : F 138	371	138	2 M : F 0	2	0
MORC4	1.22801	1	0.0152195	0.267794	0.412548	0.010582	0.0166667	0.0086461	0.0217337	LUAD	239 M : F 277	239	277	2 M : F 4	2	4
CSTF2	1.22608	1	-0.00525984	0.268171	0.546178	0.00740741	0	0.0154123	0	ESCA	158 M : F 27	158	27	1 M : F 0	1	0
USP9X	1.22229	1	0.0362708	0.268911	0.475765	0.0070922	0.0206186	0.00731618	0.0206755	BLCA	303 M : F 108	303	108	2 M : F 2	2	2
ZNF75D	1.21883	1	0.0267826	0.269591	0.404489	0	0.0136986	0	0.0152577	READ	90 M : F 77	90	77	0 M : F 1	0	1
RENBP	1.21414	1	-0.00368699	0.270513	0.340048	0.0058651	0	0.00519119	0	LUSC	362 M : F 129	362	129	2 M : F 1	2	1
CXorf56	1.21404	1	0.00936685	0.270534	0.378444	0	0.00769231	0	0.00496812	HNSC	371 M : F 138	371	138	0 M : F 1	0	1
IGBP1	1.21404	1	0.00936685	0.270534	0.378444	0	0.00769231	0	0.00496812	HNSC	371 M : F 138	371	138	0 M : F 1	0	1
SMARCA1	1.21404	1	0.00936685	0.270534	0.378444	0	0.00769231	0	0.00496812	HNSC	371 M : F 138	371	138	0 M : F 1	0	1
TREX2	1.21404	1	0.00936685	0.270534	0.378444	0	0.00769231	0	0.00496812	HNSC	371 M : F 138	371	138	0 M : F 1	0	1
MAP7D3	1.21133	1	-0.00704248	0.27107	0.296179	0.00387597	0	0.00583776	0	SKCM	286 M : F 179	286	179	1 M : F 0	1	0
CXorf23	1.20968	1	0.0278926	0.271395	0.340048	0.0058651	0.016	0.00578311	0.0164763	LUSC	362 M : F 129	362	129	2 M : F 2	2	2
GPRASP1	1.2072	1	-0.00428796	0.271888	0.476955	0.0070922	0	0.00631691	0	BLCA	303 M : F 108	303	108	2 M : F 0	2	0
ELK1	1.20585	1	0.0264995	0.272156	0.404489	0	0.0136986	0	0.0150965	READ	90 M : F 77	90	77	0 M : F 1	0	1
P2RY10	1.20551	1	-0.00517227	0.272224	0.546178	0.00740741	0	0.0151557	0	ESCA	158 M : F 27	158	27	1 M : F 0	1	0
RBMX	1.20551	1	-0.00517227	0.272224	0.546178	0.00740741	0	0.0151557	0	ESCA	158 M : F 27	158	27	1 M : F 0	1	0
SLC25A5	1.20352	1	-0.0069972	0.27262	0.296179	0.00387597	0	0.00580023	0	SKCM	286 M : F 179	286	179	1 M : F 0	1	0
STARD8	1.20352	1	-0.0069972	0.27262	0.296179	0.00387597	0	0.00580023	0	SKCM	286 M : F 179	286	179	1 M : F 0	1	0
TCEAL6	1.20352	1	-0.0069972	0.27262	0.296179	0.00387597	0	0.00580023	0	SKCM	286 M : F 179	286	179	1 M : F 0	1	0
EGFL6	1.19963	1	-0.00697467	0.273396	0.296179	0.00387597	0	0.00578156	0	SKCM	286 M : F 179	286	179	1 M : F 0	1	0
ABCB7	1.19932	1	-0.00624409	0.273458	0.494688	0.004329	0	0.00704492	0	LIHC	252 M : F 121	252	121	1 M : F 0	1	0
SH3BGRL	1.19932	1	-0.00624409	0.273458	0.494688	0.004329	0	0.00704492	0	LIHC	252 M : F 121	252	121	1 M : F 0	1	0
APEX2	1.19848	1	-0.0238095	0.273625	0.404489	0.0119048	0	0.0153012	0	READ	90 M : F 77	90	77	1 M : F 0	1	0
ARSE	1.19848	1	-0.0238095	0.273625	0.404489	0.0119048	0	0.0153012	0	READ	90 M : F 77	90	77	1 M : F 0	1	0
FAAH2	1.19848	1	-0.0238095	0.273625	0.404489	0.0119048	0	0.0153012	0	READ	90 M : F 77	90	77	1 M : F 0	1	0
KDM5C	1.19848	1	-0.0238095	0.273625	0.404489	0.0119048	0	0.0153012	0	READ	90 M : F 77	90	77	1 M : F 0	1	0
LAS1L	1.19848	1	-0.0238095	0.273625	0.404489	0.0119048	0	0.0153012	0	READ	90 M : F 77	90	77	1 M : F 0	1	0
LDOC1	1.19848	1	-0.0238095	0.273625	0.404489	0.0119048	0	0.0153012	0	READ	90 M : F 77	90	77	1 M : F 0	1	0
MAP7D3	1.19848	1	-0.0238095	0.273625	0.404489	0.0119048	0	0.0153012	0	READ	90 M : F 77	90	77	1 M : F 0	1	0
PGK1	1.19848	1	-0.0238095	0.273625	0.404489	0.0119048	0	0.0153012	0	READ	90 M : F 77	90	77	1 M : F 0	1	0
POF1B	1.19848	1	-0.0238095	0.273625	0.404489	0.0119048	0	0.0153012	0	READ	90 M : F 77	90	77	1 M : F 0	1	0
RPL10	1.19848	1	-0.0238095	0.273625	0.404489	0.0119048	0	0.0153012	0	READ	90 M : F 77	90	77	1 M : F 0	1	0
SLC6A8	1.19848	1	-0.0238095	0.273625	0.404489	0.0119048	0	0.0153012	0	READ	90 M : F 77	90	77	1 M : F 0	1	0
TRMT2B	1.19848	1	-0.0238095	0.273625	0.404489	0.0119048	0	0.0153012	0	READ	90 M : F 77	90	77	1 M : F 0	1	0
TSC22D3	1.19848	1	-0.0238095	0.273625	0.404489	0.0119048	0	0.0153012	0	READ	90 M : F 77	90	77	1 M : F 0	1	0
HUWE1	1.1972	1	0.0336586	0.273882	0.401376	0.0175439	0.0331754	0.0190741	0.0361946	COAD	234 M : F 215	234	215	4 M : F 7	4	7
UBQLN2	1.19019	1	0.0820463	0.275292	0.546178	0.0148148	0.0434783	0.014388	0.0434783	ESCA	158 M : F 27	158	27	2 M : F 2	2	2
SLC35A2	1.1891	1	-0.00619106	0.275512	0.494688	0.004329	0	0.00698509	0	LIHC	252 M : F 121	252	121	1 M : F 0	1	0
CTPS2	1.18675	1	-0.00635804	0.275985	0.405227	0.00380228	0	0.00578025	0	STAD	280 M : F 157	280	157	1 M : F 2	1	2
MAGED2	1.18358	1	-0.00345266	0.276628	0.383116	0.00282486	0	0.00491454	0	HNSC	371 M : F 138	371	138	1 M : F 0	1	0
BCOR	1.18174	1	-0.00507105	0.277002	0.546178	0.0148148	0	0.0148591	0	ESCA	158 M : F 27	158	27	3 M : F 0	3	0
F8	1.17896	1	-0.00613848	0.277567	0.494688	0.004329	0	0.00692577	0	LIHC	252 M : F 121	252	121	1 M : F 0	1	0
SLC16A2	1.17896	1	-0.00613848	0.277567	0.494688	0.004329	0	0.00692577	0	LIHC	252 M : F 121	252	121	1 M : F 0	1	0
PDHA1	1.17728	1	-0.00612974	0.277911	0.494688	0.004329	0	0.0069159	0	LIHC	252 M : F 121	252	121	1 M : F 1	1	1
HTATSF1	1.17457	1	-0.00342642	0.278465	0.383116	0.00564972	0	0.0048772	0	HNSC	371 M : F 138	371	138	2 M : F 0	2	0
BTK	1.17445	1	0.0265612	0.27849	0.383116	0.00564972	0.0153846	0.00598972	0.0163198	HNSC	371 M : F 138	371	138	2 M : F 2	2	2
PDHA1	1.17046	1	0.0194522	0.279307	0.482714	0.0035461	0.0103093	0.00171821	0.0103378	BLCA	303 M : F 108	303	108	1 M : F 1	1	1
RBMX	1.1679	1	-0.00414878	0.279834	0.482714	0.0035461	0	0.00611188	0	BLCA	303 M : F 108	303	108	1 M : F 0	1	0
F8	1.16541	1	-0.00500148	0.280347	0.546178	0.00740741	0	0.0146553	0	ESCA	158 M : F 27	158	27	1 M : F 0	1	0
GDI1	1.16541	1	-0.00500148	0.280347	0.546178	0.00740741	0	0.0146553	0	ESCA	158 M : F 27	158	27	1 M : F 0	1	0
ZNF711	1.16541	1	-0.00500148	0.280347	0.546178	0.00740741	0	0.0146553	0	ESCA	158 M : F 27	158	27	1 M : F 0	1	0
TBL1X	1.16481	1	0.0819606	0.28047	0.546178	0.0148148	0.0434783	0.0146391	0.0434783	ESCA	158 M : F 27	158	27	2 M : F 1	2	1
ZMYM3	1.16333	1	-0.00676424	0.280775	0.300595	0.00387597	0	0.00560712	0	SKCM	286 M : F 179	286	179	1 M : F 0	1	0
UBL4A	1.16064	1	0.00345556	0.281333	0.312142	0.00102249	0.00233372	0.0010373	0.00233372	ALL	2957 M : F 1733	2957	1733	3 M : F 4	3	4
VSIG4	1.15896	1	-0.00603466	0.281682	0.494688	0.004329	0	0.00680863	0	LIHC	252 M : F 121	252	121	1 M : F 0	1	0
RLIM	1.15837	1	0.0196641	0.281805	0.401376	0.00438596	0.014218	0.00522066	0.0156638	COAD	234 M : F 215	234	215	1 M : F 3	1	3
HUWE1	1.15221	1	0.158685	0.283086	0.546479	0.0444444	0.0869565	0.0446201	0.0869565	ESCA	158 M : F 27	158	27	7 M : F 3	7	3
ARMCX5	1.14914	1	0.00947867	0.28373	0.401376	0	0.00473934	0	0.00522127	COAD	234 M : F 215	234	215	0 M : F 1	0	1
CHM	1.14914	1	0.00947867	0.28373	0.401376	0	0.00473934	0	0.00522127	COAD	234 M : F 215	234	215	0 M : F 1	0	1
COL4A5	1.14914	1	0.00947867	0.28373	0.401376	0	0.00473934	0	0.00522127	COAD	234 M : F 215	234	215	0 M : F 1	0	1
CXCR3	1.14914	1	0.00947867	0.28373	0.401376	0	0.00473934	0	0.00522127	COAD	234 M : F 215	234	215	0 M : F 1	0	1
CXorf23	1.14914	1	0.00947867	0.28373	0.401376	0	0.00473934	0	0.00522127	COAD	234 M : F 215	234	215	0 M : F 1	0	1
DMD	1.14914	1	0.00947867	0.28373	0.401376	0	0.00473934	0	0.00522127	COAD	234 M : F 215	234	215	0 M : F 1	0	1
FGF13	1.14914	1	0.00947867	0.28373	0.401376	0	0.00473934	0	0.00522127	COAD	234 M : F 215	234	215	0 M : F 1	0	1
GABRE	1.14914	1	0.00947867	0.28373	0.401376	0	0.00473934	0	0.00522127	COAD	234 M : F 215	234	215	0 M : F 1	0	1
GEMIN8	1.14914	1	0.00947867	0.28373	0.401376	0	0.00473934	0	0.00522127	COAD	234 M : F 215	234	215	0 M : F 1	0	1
GYG2	1.14914	1	0.00947867	0.28373	0.401376	0	0.00473934	0	0.00522127	COAD	234 M : F 215	234	215	0 M : F 1	0	1
NHS	1.14914	1	0.00947867	0.28373	0.401376	0	0.00473934	0	0.00522127	COAD	234 M : F 215	234	215	0 M : F 1	0	1
PIGA	1.14914	1	0.00947867	0.28373	0.401376	0	0.00473934	0	0.00522127	COAD	234 M : F 215	234	215	0 M : F 1	0	1
PIR	1.14914	1	0.00947867	0.28373	0.401376	0	0.00473934	0	0.00522127	COAD	234 M : F 215	234	215	0 M : F 1	0	1
PNPLA4	1.14914	1	0.00947867	0.28373	0.401376	0	0.00473934	0	0.00522127	COAD	234 M : F 215	234	215	0 M : F 1	0	1
PPP1R3F	1.14914	1	0.00947867	0.28373	0.401376	0	0.00473934	0	0.00522127	COAD	234 M : F 215	234	215	0 M : F 1	0	1
PQBP1	1.14914	1	0.00947867	0.28373	0.401376	0	0.00473934	0	0.00522127	COAD	234 M : F 215	234	215	0 M : F 1	0	1
PRDX4	1.14914	1	0.00947867	0.28373	0.401376	0	0.00473934	0	0.00522127	COAD	234 M : F 215	234	215	0 M : F 1	0	1
PSMD10	1.14914	1	0.00947867	0.28373	0.401376	0	0.00473934	0	0.00522127	COAD	234 M : F 215	234	215	0 M : F 1	0	1
RBM41	1.14914	1	0.00947867	0.28373	0.401376	0	0.00473934	0	0.00522127	COAD	234 M : F 215	234	215	0 M : F 1	0	1
RP2	1.14914	1	0.00947867	0.28373	0.401376	0	0.00473934	0	0.00522127	COAD	234 M : F 215	234	215	0 M : F 1	0	1
SHROOM2	1.14914	1	0.00947867	0.28373	0.401376	0	0.00473934	0	0.00522127	COAD	234 M : F 215	234	215	0 M : F 1	0	1
SSR4	1.14914	1	0.00947867	0.28373	0.401376	0	0.00473934	0	0.00522127	COAD	234 M : F 215	234	215	0 M : F 1	0	1
SYAP1	1.14914	1	0.00947867	0.28373	0.401376	0	0.00473934	0	0.00522127	COAD	234 M : F 215	234	215	0 M : F 1	0	1
TMEM47	1.14914	1	0.00947867	0.28373	0.401376	0	0.00473934	0	0.00522127	COAD	234 M : F 215	234	215	0 M : F 1	0	1
UBA1	1.14914	1	0.00947867	0.28373	0.401376	0	0.00473934	0	0.00522127	COAD	234 M : F 215	234	215	0 M : F 1	0	1
VBP1	1.14914	1	0.00947867	0.28373	0.401376	0	0.00473934	0	0.00522127	COAD	234 M : F 215	234	215	0 M : F 1	0	1
VMA21	1.14914	1	0.00947867	0.28373	0.401376	0	0.00473934	0	0.00522127	COAD	234 M : F 215	234	215	0 M : F 1	0	1
[truncated: 945 more rows]

## Sheet: 2. 268 NEM.pVal<0.05 ALL
268 Genes with Significant NEMs with adjusted pValue >0.05 - ALL 12 disparity cancers
feature	chisq	df	coef	pvalue	fdr	mean.0	mean.1	mean.0.w	mean.1.w	DATASET	total.samples	total.males	total.females	silent.mutations	silent.mutations.males	silent.mutations.females
FLNA	75.2175	1	0.0881084	4.21624e-18	1.62325e-15	0.0064758	0.0478413	0.00648301	0.0478413	ALL	2957 M : F 1733	2957	1733	19 M : F 83	19	83
MED12	69.1651	1	0.0675713	9.05558e-17	1.7432e-14	0.00204499	0.0350058	0.00208881	0.0350058	ALL	2957 M : F 1733	2957	1733	6 M : F 60	6	60
HUWE1	56.6809	1	0.077561	5.12585e-14	6.57818e-12	0.00852079	0.0437573	0.0085196	0.0437573	ALL	2957 M : F 1733	2957	1733	25 M : F 75	25	75
ATRX	49.1063	1	0.0809179	2.42464e-12	2.33371e-10	0.0132924	0.0478413	0.0126376	0.0478413	ALL	2957 M : F 1733	2957	1733	39 M : F 83	39	83
THOC2	45.5199	1	0.055467	1.51094e-11	1.16342e-09	0.00443081	0.0303384	0.00445923	0.0303384	ALL	2957 M : F 1733	2957	1733	13 M : F 52	13	52
PLXNA3	44.0999	1	0.0447072	3.12035e-11	2.00222e-09	0.00170416	0.0233372	0.00168388	0.0233372	ALL	2957 M : F 1733	2957	1733	5 M : F 40	5	40
HCFC1	40.5425	1	0.0404163	1.92381e-10	1.05809e-08	0.00136333	0.0210035	0.00136153	0.0210035	ALL	2957 M : F 1733	2957	1733	4 M : F 38	4	38
ZMYM3	37.9953	1	0.0434025	7.09166e-10	3.41286e-08	0.00272665	0.0233372	0.0028006	0.0233372	ALL	2957 M : F 1733	2957	1733	8 M : F 40	8	40
OCRL	37.0905	1	0.0361397	1.1277e-09	4.82406e-08	0.00102249	0.0186698	0.001027	0.0186698	ALL	2957 M : F 1733	2957	1733	3 M : F 32	3	32
BCORL1	36.6608	1	0.0514877	1.4058e-09	5.41233e-08	0.00579414	0.0291715	0.00586777	0.0291715	ALL	2957 M : F 1733	2957	1733	17 M : F 50	17	50
KIF4A	35.6185	1	0.034952	2.39996e-09	8.02792e-08	0.00102249	0.0180863	0.00104483	0.0180863	ALL	2957 M : F 1733	2957	1733	3 M : F 31	3	31
CUL4B	35.5372	1	0.0349362	2.50221e-09	8.02792e-08	0.00102249	0.0180863	0.00105833	0.0180863	ALL	2957 M : F 1733	2957	1733	3 M : F 31	3	31
PHKA2	35.1571	1	0.0384145	3.04155e-09	9.00768e-08	0.00204499	0.0204201	0.00207618	0.0204201	ALL	2957 M : F 1733	2957	1733	6 M : F 35	6	35
UPF3B	32.77	1	0.0280047	1.03732e-08	2.85263e-07	0	0.0140023	0	0.0140023	ALL	2957 M : F 1733	2957	1733	0 M : F 24	0	24
HDAC6	28.4013	1	0.029922	9.85995e-08	2.53072e-06	0.00136333	0.0157526	0.00135514	0.0157526	ALL	2957 M : F 1733	2957	1733	4 M : F 27	4	27
APEX2	27.6793	1	0.0252659	1.4319e-07	3.34123e-06	0.000340832	0.0128355	0.000346658	0.0128355	ALL	2957 M : F 1733	2957	1733	1 M : F 23	1	23
TBC1D25	27.6214	1	0.02798	1.47535e-07	3.34123e-06	0.00102249	0.0145858	0.00101985	0.0145858	ALL	2957 M : F 1733	2957	1733	3 M : F 25	3	25
NKAP	26.9977	1	0.0260546	2.03698e-07	4.06983e-06	0.000681663	0.0134189	0.000670386	0.0134189	ALL	2957 M : F 1733	2957	1733	2 M : F 23	2	23
TAB3	26.9431	1	0.0260442	2.09529e-07	4.06983e-06	0.000681663	0.0134189	0.000679281	0.0134189	ALL	2957 M : F 1733	2957	1733	2 M : F 23	2	23
USP11	26.9258	1	0.0260409	2.1142e-07	4.06983e-06	0.000681663	0.0134189	0.000682116	0.0134189	ALL	2957 M : F 1733	2957	1733	2 M : F 23	2	23
FGD1	26.3593	1	0.0241078	2.8345e-07	5.19658e-06	0.000340832	0.012252	0.000339169	0.012252	ALL	2957 M : F 1733	2957	1733	1 M : F 21	1	21
BRWD3	25.8043	1	0.0344616	3.77838e-07	6.61217e-06	0.00340832	0.0192532	0.00346214	0.0192532	ALL	2957 M : F 1733	2957	1733	10 M : F 33	10	33
POLA1	25.2344	1	0.0283587	5.07698e-07	8.49842e-06	0.00170416	0.0151692	0.00169448	0.0151692	ALL	2957 M : F 1733	2957	1733	5 M : F 26	5	26
TAF1	24.851	1	0.0291384	6.19362e-07	9.9356e-06	0.00204499	0.0157526	0.00202589	0.0157526	ALL	2957 M : F 1733	2957	1733	6 M : F 28	6	28
HTATSF1	24.5376	1	0.0290648	7.28745e-07	1.08096e-05	0.00204499	0.0157526	0.00208883	0.0157526	ALL	2957 M : F 1733	2957	1733	6 M : F 27	6	27
FOXO4	24.5343	1	0.0210035	7.29997e-07	1.08096e-05	0	0.0105018	0	0.0105018	ALL	2957 M : F 1733	2957	1733	0 M : F 18	0	18
OGT	24.405	1	0.0298896	7.80638e-07	1.11313e-05	0.00238582	0.0163361	0.00238167	0.0163361	ALL	2957 M : F 1733	2957	1733	7 M : F 28	7	28
MTM1	24.2144	1	0.0237083	8.61843e-07	1.18503e-05	0.000681663	0.012252	0.000681128	0.012252	ALL	2957 M : F 1733	2957	1733	2 M : F 21	2	21
PORCN	23.655	1	0.0217795	1.15249e-06	1.50091e-05	0.000340832	0.0110852	0.000334571	0.0110852	ALL	2957 M : F 1733	2957	1733	1 M : F 19	1	19
BCOR	23.6267	1	0.0386971	1.16954e-06	1.50091e-05	0.00579414	0.0227538	0.00582931	0.0227538	ALL	2957 M : F 1733	2957	1733	17 M : F 39	17	39
FAM127B	23.1645	1	0.0198366	1.4872e-06	1.84701e-05	0	0.00991832	0	0.00991832	ALL	2957 M : F 1733	2957	1733	0 M : F 17	0	17
ABCB7	23.0169	1	0.0252446	1.60583e-06	1.93201e-05	0.00136333	0.0134189	0.0013637	0.0134189	ALL	2957 M : F 1733	2957	1733	4 M : F 23	4	23
GNL3L	22.9074	1	0.0225509	1.69999e-06	1.98333e-05	0.000681663	0.0116686	0.000673056	0.0116686	ALL	2957 M : F 1733	2957	1733	2 M : F 20	2	20
UTP14A	22.8122	1	0.0251998	1.78631e-06	2.02274e-05	0.00136333	0.0134189	0.00140201	0.0134189	ALL	2957 M : F 1733	2957	1733	4 M : F 23	4	23
STAG2	22.512	1	0.0367494	2.08834e-06	2.29717e-05	0.00545331	0.0215869	0.00549891	0.0215869	ALL	2957 M : F 1733	2957	1733	16 M : F 37	16	37
MORC4	22.3826	1	0.0259739	2.23383e-06	2.38896e-05	0.00170416	0.0140023	0.00173822	0.0140023	ALL	2957 M : F 1733	2957	1733	5 M : F 24	5	24
PLS3	22.1631	1	0.0205896	2.50445e-06	2.60598e-05	0.000340832	0.0105018	0.000354313	0.0105018	ALL	2957 M : F 1733	2957	1733	1 M : F 18	1	18
TMEM185A	22.0781	1	0.0232791	2.61779e-06	2.65223e-05	0.00102249	0.012252	0.00104854	0.012252	ALL	2957 M : F 1733	2957	1733	3 M : F 21	3	21
WWC3	21.9756	1	0.0317515	2.76139e-06	2.72599e-05	0.00374915	0.0180863	0.00378428	0.0180863	ALL	2957 M : F 1733	2957	1733	11 M : F 31	11	31
DKC1	21.3935	1	0.0213525	3.74037e-06	3.60011e-05	0.000681663	0.0110852	0.000700027	0.0110852	ALL	2957 M : F 1733	2957	1733	2 M : F 19	2	19
WDR44	21.1904	1	0.0248331	4.15833e-06	3.8647e-05	0.00170416	0.0134189	0.00171594	0.0134189	ALL	2957 M : F 1733	2957	1733	5 M : F 24	5	24
RBM10	21.164	1	0.0282212	4.21604e-06	3.8647e-05	0.00272665	0.0157526	0.00281094	0.0157526	ALL	2957 M : F 1733	2957	1733	8 M : F 27	8	27
GRIPAP1	20.8846	1	0.0194382	4.87811e-06	4.29707e-05	0.000340832	0.00991832	0.000341026	0.00991832	ALL	2957 M : F 1733	2957	1733	1 M : F 17	1	17
PLXNB3	20.8287	1	0.0256045	5.02257e-06	4.29707e-05	0.00204499	0.0140023	0.00205436	0.0140023	ALL	2957 M : F 1733	2957	1733	6 M : F 24	6	24
DOCK11	20.7665	1	0.0305844	5.18839e-06	4.29707e-05	0.00374915	0.0175029	0.00378449	0.0175029	ALL	2957 M : F 1733	2957	1733	11 M : F 31	11	31
TFE3	20.7458	1	0.0221129	5.24465e-06	4.29707e-05	0.00102249	0.0116686	0.00104795	0.0116686	ALL	2957 M : F 1733	2957	1733	3 M : F 20	3	20
IDS	20.7255	1	0.0221086	5.30064e-06	4.29707e-05	0.00102249	0.0116686	0.00105163	0.0116686	ALL	2957 M : F 1733	2957	1733	3 M : F 20	3	20
AIFM1	20.7051	1	0.0221043	5.35739e-06	4.29707e-05	0.00102249	0.0116686	0.00105533	0.0116686	ALL	2957 M : F 1733	2957	1733	3 M : F 21	3	21
MSN	20.554	1	0.030522	5.79716e-06	4.55491e-05	0.00374915	0.0175029	0.00383791	0.0175029	ALL	2957 M : F 1733	2957	1733	11 M : F 30	11	30
FMR1	20.4496	1	0.0271963	6.12221e-06	4.67596e-05	0.00272665	0.0151692	0.00268947	0.0151692	ALL	2957 M : F 1733	2957	1733	8 M : F 27	8	27
EFNB1	20.4273	1	0.0175029	6.19413e-06	4.67596e-05	0	0.00875146	0	0.00875146	ALL	2957 M : F 1733	2957	1733	0 M : F 15	0	15
IRAK1	20.2619	1	0.0228857	6.75324e-06	5e-05	0.00136333	0.012252	0.00138519	0.012252	ALL	2957 M : F 1733	2957	1733	4 M : F 22	4	22
G6PD	19.952	1	0.0201673	7.941e-06	5.76846e-05	0.000681663	0.0105018	0.000715724	0.0105018	ALL	2957 M : F 1733	2957	1733	2 M : F 18	2	18
ELF4	19.8029	1	0.0236452	8.5852e-06	6.12093e-05	0.00170416	0.0128355	0.00173392	0.0128355	ALL	2957 M : F 1733	2957	1733	5 M : F 22	5	22
ARAF	19.6409	1	0.0244605	9.34482e-06	6.40871e-05	0.00204499	0.0134189	0.00203481	0.0134189	ALL	2957 M : F 1733	2957	1733	6 M : F 23	6	23
MAGED2	19.6324	1	0.0236045	9.38624e-06	6.40871e-05	0.00170416	0.0128355	0.00176872	0.0128355	ALL	2957 M : F 1733	2957	1733	5 M : F 22	5	22
PDHA1	19.6063	1	0.0209869	9.51533e-06	6.40871e-05	0.00102249	0.0110852	0.00101294	0.0110852	ALL	2957 M : F 1733	2957	1733	3 M : F 19	3	19
ZBTB33	19.5661	1	0.0244419	9.71775e-06	6.40871e-05	0.00204499	0.0134189	0.0020507	0.0134189	ALL	2957 M : F 1733	2957	1733	6 M : F 23	6	23
FUNDC2	19.5459	1	0.0182757	9.82114e-06	6.40871e-05	0.000340832	0.00933489	0.000337322	0.00933489	ALL	2957 M : F 1733	2957	1733	1 M : F 16	1	16
GLA	19.3901	1	0.0209408	1.06557e-05	6.83744e-05	0.00102249	0.0110852	0.00105241	0.0110852	ALL	2957 M : F 1733	2957	1733	3 M : F 19	3	19
USP9X	19.2584	1	0.0340854	1.14167e-05	7.20562e-05	0.00579414	0.0204201	0.00578159	0.0204201	ALL	2957 M : F 1733	2957	1733	17 M : F 35	17	35
PGRMC1	19.0599	1	0.0163361	1.26682e-05	7.86653e-05	0	0.00816803	0	0.00816803	ALL	2957 M : F 1733	2957	1733	0 M : F 14	0	14
IDH3G	18.7523	1	0.0190298	1.48842e-05	9.0959e-05	0.000681663	0.00991832	0.000690592	0.00991832	ALL	2957 M : F 1733	2957	1733	2 M : F 17	2	17
PHF8	18.6752	1	0.0225176	1.54987e-05	9.32345e-05	0.00170416	0.012252	0.00170034	0.012252	ALL	2957 M : F 1733	2957	1733	5 M : F 21	5	21
RLIM	18.5966	1	0.0224987	1.61507e-05	9.44654e-05	0.00170416	0.012252	0.0017165	0.012252	ALL	2957 M : F 1733	2957	1733	5 M : F 21	5	21
SEPT6	2006-09-01	1	0.0224974	1.61941e-05	9.44654e-05	0.00170416	0.012252	0.00171756	0.012252	ALL	2957 M : F 1733	2957	1733	5 M : F 21	5	21
TSPYL2	18.5499	1	0.0224874	1.65511e-05	9.51072e-05	0.00170416	0.012252	0.00172614	0.012252	ALL	2957 M : F 1733	2957	1733	5 M : F 21	5	21
CCDC120	18.3097	1	0.0171318	1.87748e-05	0.000106299	0.000340832	0.00875146	0.000317658	0.00875146	ALL	2957 M : F 1733	2957	1733	1 M : F 15	1	15
ATP7A	18.2218	1	0.0198082	1.96612e-05	0.000109704	0.00102249	0.0105018	0.00102312	0.0105018	ALL	2957 M : F 1733	2957	1733	3 M : F 18	3	18
CASK	18.1808	1	0.0197993	2.00895e-05	0.000110492	0.00102249	0.0105018	0.0010307	0.0105018	ALL	2957 M : F 1733	2957	1733	3 M : F 18	3	18
SLC10A3	18.0476	1	0.0170833	2.15451e-05	0.000116829	0.000340832	0.00875146	0.000359183	0.00875146	ALL	2957 M : F 1733	2957	1733	1 M : F 15	1	15
CXorf56	17.6933	1	0.0151692	2.59545e-05	0.000136883	0	0.0075846	0	0.0075846	ALL	2957 M : F 1733	2957	1733	0 M : F 13	0	13
GK	17.6933	1	0.0151692	2.59545e-05	0.000136883	0	0.0075846	0	0.0075846	ALL	2957 M : F 1733	2957	1733	0 M : F 13	0	13
ARHGAP4	17.65	1	0.0247742	2.65518e-05	0.000138141	0.00272665	0.0140023	0.00276503	0.0140023	ALL	2957 M : F 1733	2957	1733	8 M : F 24	8	24
MTMR1	17.6095	1	0.0205439	2.71227e-05	0.00013923	0.00136333	0.0110852	0.00139211	0.0110852	ALL	2957 M : F 1733	2957	1733	4 M : F 19	4	19
IQSEC2	17.4518	1	0.0178717	2.94687e-05	0.000148597	0.000681663	0.00933489	0.000683092	0.00933489	ALL	2957 M : F 1733	2957	1733	2 M : F 16	2	16
RNF113A	17.4357	1	0.021362	2.97195e-05	0.000148597	0.00170416	0.0116686	0.00169066	0.0116686	ALL	2957 M : F 1733	2957	1733	5 M : F 20	5	20
GPC4	17.3643	1	0.0213446	3.08575e-05	0.000152309	0.00170416	0.0116686	0.00170559	0.0116686	ALL	2957 M : F 1733	2957	1733	5 M : F 20	5	20
NKRF	17.1823	1	0.0212998	3.39593e-05	0.000165498	0.00170416	0.0116686	0.00174386	0.0116686	ALL	2957 M : F 1733	2957	1733	5 M : F 20	5	20
XIAP	16.9333	1	0.018649	3.87155e-05	0.000186318	0.00102249	0.00991832	0.00101658	0.00991832	ALL	2957 M : F 1733	2957	1733	3 M : F 17	3	17
SLC9A6	16.8682	1	0.0186347	4.00671e-05	0.000190442	0.00102249	0.00991832	0.00102879	0.00991832	ALL	2957 M : F 1733	2957	1733	3 M : F 17	3	17
UBE2A	16.8367	1	0.0186278	4.07385e-05	0.000191272	0.00102249	0.00991832	0.00103472	0.00991832	ALL	2957 M : F 1733	2957	1733	3 M : F 17	3	17
ACSL4	16.726	1	0.0159232	4.31842e-05	0.000200312	0.000340832	0.00816803	0.000353347	0.00816803	ALL	2957 M : F 1733	2957	1733	1 M : F 15	1	15
ARHGEF9	16.4777	1	0.0236205	4.92245e-05	0.000225612	0.00272665	0.0134189	0.00275384	0.0134189	ALL	2957 M : F 1733	2957	1733	8 M : F 23	8	23
CETN2	16.3275	1	0.0140023	5.32863e-05	0.000237379	0	0.00700117	0	0.00700117	ALL	2957 M : F 1733	2957	1733	0 M : F 12	0	12
ZNF41	16.3275	1	0.0140023	5.32863e-05	0.000237379	0	0.00700117	0	0.00700117	ALL	2957 M : F 1733	2957	1733	0 M : F 12	0	12
FAM127A	16.3149	1	0.0193778	5.36414e-05	0.000237379	0.00136333	0.0105018	0.00139146	0.0105018	ALL	2957 M : F 1733	2957	1733	4 M : F 18	4	18
LAS1L	16.2629	1	0.0193656	5.51325e-05	0.000241205	0.00136333	0.0105018	0.00140198	0.0105018	ALL	2957 M : F 1733	2957	1733	4 M : F 18	4	18
GPKOW	16.1432	1	0.0167114	5.87287e-05	0.000254051	0.000681663	0.00875146	0.000677489	0.00875146	ALL	2957 M : F 1733	2957	1733	2 M : F 15	2	15
MECP2	15.8069	1	0.0201072	7.01462e-05	0.00030007	0.00170416	0.0110852	0.00176595	0.0110852	ALL	2957 M : F 1733	2957	1733	5 M : F 19	5	19
WAS	15.5173	1	0.0174603	8.17541e-05	0.000342615	0.00102249	0.00933489	0.00103527	0.00933489	ALL	2957 M : F 1733	2957	1733	3 M : F 16	3	16
ZDHHC9	15.5146	1	0.0147836	8.18717e-05	0.000342615	0.000340832	0.0075846	0.000330035	0.0075846	ALL	2957 M : F 1733	2957	1733	1 M : F 13	1	13
PJA1	15.4465	1	0.0174444	8.48728e-05	0.000351355	0.00102249	0.00933489	0.00104883	0.00933489	ALL	2957 M : F 1733	2957	1733	4 M : F 16	4	16
FAM58A	15.4172	1	0.0147653	8.62017e-05	0.00035306	0.000340832	0.0075846	0.000345713	0.0075846	ALL	2957 M : F 1733	2957	1733	1 M : F 13	1	13
HAUS7	15.3818	1	0.0147586	8.7829e-05	0.000355939	0.000340832	0.0075846	0.000351423	0.0075846	ALL	2957 M : F 1733	2957	1733	1 M : F 13	1	13
UBQLN2	15.1462	1	0.0232286	9.94973e-05	0.000399025	0.00306748	0.0134189	0.00308923	0.0134189	ALL	2957 M : F 1733	2957	1733	9 M : F 23	9	23
PIM2	15.0615	1	0.0182198	0.000104063	0.000413035	0.00136333	0.00991832	0.00138393	0.00991832	ALL	2957 M : F 1733	2957	1733	4 M : F 17	4	17
TIMM17B	14.9625	1	0.0128355	0.000109672	0.000425567	0	0.00641774	0	0.00641774	ALL	2957 M : F 1733	2957	1733	0 M : F 11	0	11
SMARCA1	14.9594	1	0.0239744	0.000109847	0.000425567	0.00340832	0.0140023	0.00344966	0.0140023	ALL	2957 M : F 1733	2957	1733	10 M : F 24	10	24
MXRA5	14.9355	1	0.0635266	0.000111252	0.000425567	0.0252215	0.0466744	0.025526	0.0466744	ALL	2957 M : F 1733	2957	1733	74 M : F 81	74	81
PHKA1	14.9289	1	0.0190385	0.000111642	0.000425567	0.00170416	0.0105018	0.0016819	0.0105018	ALL	2957 M : F 1733	2957	1733	5 M : F 18	5	18
TMLHE	14.7275	1	0.0155281	0.000124221	0.000468873	0.000681663	0.00816803	0.000691592	0.00816803	ALL	2957 M : F 1733	2957	1733	2 M : F 14	2	14
DIAPH2	14.6168	1	0.0197964	0.000131734	0.000492404	0.00204499	0.0110852	0.00203196	0.0110852	ALL	2957 M : F 1733	2957	1733	6 M : F 19	6	19
FAM199X	14.1867	1	0.0162886	0.000165538	0.00061281	0.00102249	0.00875146	0.00103939	0.00875146	ALL	2957 M : F 1733	2957	1733	3 M : F 15	3	15
RBM41	14.1427	1	0.0136136	0.000169456	0.000619092	0.000340832	0.00700117	0.000332749	0.00700117	ALL	2957 M : F 1733	2957	1733	1 M : F 12	1	12
ARMCX5	14.1202	1	0.0136093	0.000171496	0.000619092	0.000340832	0.00700117	0.000336403	0.00700117	ALL	2957 M : F 1733	2957	1733	1 M : F 12	1	12
TSR2	14.114	1	0.016272	0.000172059	0.000619092	0.00102249	0.00875146	0.00105361	0.00875146	ALL	2957 M : F 1733	2957	1733	3 M : F 15	3	15
VSIG4	14.0448	1	0.021277	0.000178511	0.000636358	0.00272665	0.012252	0.00276222	0.012252	ALL	2957 M : F 1733	2957	1733	8 M : F 21	8	21
GPRASP2	13.7322	1	0.0178878	0.00021081	0.000744602	0.00170416	0.00991832	0.00166805	0.00991832	ALL	2957 M : F 1733	2957	1733	5 M : F 17	5	17
IGBP1	13.5982	1	0.0116686	0.000226396	0.000787552	0	0.00583431	0	0.00583431	ALL	2957 M : F 1733	2957	1733	0 M : F 10	0	10
NONO	13.5928	1	0.0178515	0.000227061	0.000787552	0.00170416	0.00991832	0.00169912	0.00991832	ALL	2957 M : F 1733	2957	1733	5 M : F 17	5	17
MAGT1	13.4813	1	0.014379	0.000240949	0.000828264	0.000681663	0.0075846	0.000676337	0.0075846	ALL	2957 M : F 1733	2957	1733	2 M : F 14	2	14
MMGT1	13.4495	1	0.0143723	0.000245066	0.00083496	0.000681663	0.0075846	0.000682093	0.0075846	ALL	2957 M : F 1733	2957	1733	2 M : F 14	2	14
CSTF2	13.4225	1	0.0143666	0.00024863	0.00083967	0.000681663	0.0075846	0.000687006	0.0075846	ALL	2957 M : F 1733	2957	1733	2 M : F 13	2	13
COL4A5	13.3652	1	0.018624	0.000256336	0.000858167	0.00204499	0.0105018	0.0020367	0.0105018	ALL	2957 M : F 1733	2957	1733	6 M : F 18	6	18
ENOX2	13.1151	1	0.0151749	0.000292931	0.000972229	0.00102249	0.00816803	0.000993916	0.00816803	ALL	2957 M : F 1733	2957	1733	3 M : F 14	3	14
EMD	12.8632	1	0.0151165	0.000335111	0.00110272	0.00102249	0.00816803	0.00104388	0.00816803	ALL	2957 M : F 1733	2957	1733	3 M : F 14	3	14
DDX26B	12.8033	1	0.0151025	0.000346001	0.00112789	0.00102249	0.00816803	0.00105587	0.00816803	ALL	2957 M : F 1733	2957	1733	3 M : F 14	3	14
PLP2	12.7792	1	0.0124446	0.000350504	0.00112789	0.000340832	0.00641774	0.000334571	0.00641774	ALL	2957 M : F 1733	2957	1733	1 M : F 11	1	11
VBP1	12.7736	1	0.0124435	0.000351549	0.00112789	0.000340832	0.00641774	0.000335485	0.00641774	ALL	2957 M : F 1733	2957	1733	1 M : F 12	1	12
HMGB3	12.7568	1	0.0124403	0.000354717	0.00112864	0.000340832	0.00641774	0.000338244	0.00641774	ALL	2957 M : F 1733	2957	1733	1 M : F 11	1	11
ARHGEF6	12.706	1	0.0224365	0.000364485	0.00115022	0.00374915	0.0134189	0.0037672	0.0134189	ALL	2957 M : F 1733	2957	1733	11 M : F 23	11	23
FAM127C	12.6653	1	0.0124227	0.000372507	0.00116598	0.000340832	0.00641774	0.000353347	0.00641774	ALL	2957 M : F 1733	2957	1733	1 M : F 11	1	11
WDR13	12.6332	1	0.0159172	0.000378956	0.0011766	0.00136333	0.00875146	0.00135727	0.00875146	ALL	2957 M : F 1733	2957	1733	4 M : F 15	4	15
ARMCX2	12.5708	1	0.0216056	0.000391831	0.00120684	0.00340832	0.0128355	0.00347965	0.0128355	ALL	2957 M : F 1733	2957	1733	10 M : F 22	10	22
RNF128	12.4131	1	0.0158616	0.000426325	0.00130266	0.00136333	0.00875146	0.00140482	0.00875146	ALL	2957 M : F 1733	2957	1733	4 M : F 15	4	15
PRPS2	12.2348	1	0.0105018	0.000469052	0.00140806	0	0.00525088	0	0.00525088	ALL	2957 M : F 1733	2957	1733	0 M : F 9	0	9
SNX12	12.2348	1	0.0105018	0.000469052	0.00140806	0	0.00525088	0	0.00525088	ALL	2957 M : F 1733	2957	1733	0 M : F 9	0	9
SHROOM2	12.224	1	0.0132269	0.000471792	0.00140806	0.000681663	0.00700117	0.000663745	0.00700117	ALL	2957 M : F 1733	2957	1733	2 M : F 12	2	12
SLC25A43	12.1816	1	0.0132178	0.000482626	0.00142932	0.000681663	0.00700117	0.000671534	0.00700117	ALL	2957 M : F 1733	2957	1733	2 M : F 12	2	12
CXorf40A	12.1487	1	0.0132107	0.00049121	0.00144363	0.000681663	0.00700117	0.000677595	0.00700117	ALL	2957 M : F 1733	2957	1733	2 M : F 12	2	12
PGK1	12.1136	1	0.0174472	0.000500551	0.00145994	0.00204499	0.00991832	0.00204517	0.00991832	ALL	2957 M : F 1733	2957	1733	6 M : F 17	6	17
SYTL4	12.0569	1	0.0131908	0.000516021	0.00148231	0.000681663	0.00700117	0.000694606	0.00700117	ALL	2957 M : F 1733	2957	1733	2 M : F 12	2	12
TAF9B	12.0536	1	0.0131901	0.000516925	0.00148231	0.000681663	0.00700117	0.000695212	0.00700117	ALL	2957 M : F 1733	2957	1733	2 M : F 12	2	12
ABCD1	12.0434	1	0.0131879	0.000519772	0.00148231	0.000681663	0.00700117	0.000697116	0.00700117	ALL	2957 M : F 1733	2957	1733	2 M : F 12	2	12
SRPX2	12.01	1	0.0174175	0.000529147	0.00149795	0.00204499	0.00991832	0.00207062	0.00991832	ALL	2957 M : F 1733	2957	1733	6 M : F 17	6	17
BGN	11.8431	1	0.0181823	0.000578741	0.00162639	0.00238582	0.0105018	0.00241479	0.0105018	ALL	2957 M : F 1733	2957	1733	7 M : F 18	7	18
TCEAL1	11.312	1	0.0112547	0.000770088	0.00214429	0.000340832	0.00583431	0.000354313	0.00583431	ALL	2957 M : F 1733	2957	1733	1 M : F 10	1	10
CLCN5	11.2946	1	0.0112513	0.000777308	0.00214429	0.000340832	0.00583431	0.000357227	0.00583431	ALL	2957 M : F 1733	2957	1733	1 M : F 10	1	10
ZNF275	11.2888	1	0.0112501	0.000779741	0.00214429	0.000340832	0.00583431	0.000358204	0.00583431	ALL	2957 M : F 1733	2957	1733	1 M : F 10	1	10
RRAGB	11.2714	1	0.0112467	0.000787121	0.00214923	0.000340832	0.00583431	0.000361149	0.00583431	ALL	2957 M : F 1733	2957	1733	1 M : F 10	1	10
MID1	11.1968	1	0.0155396	0.000819373	0.00222154	0.00170416	0.00875146	0.00168047	0.00875146	ALL	2957 M : F 1733	2957	1733	5 M : F 15	5	15
MAP7D3	11.0473	1	0.0154981	0.000888181	0.00239126	0.00170416	0.00875146	0.00171598	0.00875146	ALL	2957 M : F 1733	2957	1733	5 M : F 15	5	15
KRBOX4	10.8722	1	0.00933489	0.000976165	0.00252231	0	0.00466744	0	0.00466744	ALL	2957 M : F 1733	2957	1733	0 M : F 8	0	8
MAGIX	10.8722	1	0.00933489	0.000976165	0.00252231	0	0.00466744	0	0.00466744	ALL	2957 M : F 1733	2957	1733	0 M : F 8	0	8
RP2	10.8722	1	0.00933489	0.000976165	0.00252231	0	0.00466744	0	0.00466744	ALL	2957 M : F 1733	2957	1733	0 M : F 8	0	8
SPIN2B	10.8722	1	0.00933489	0.000976165	0.00252231	0	0.00466744	0	0.00466744	ALL	2957 M : F 1733	2957	1733	0 M : F 8	0	8
STK26	10.8722	1	0.00933489	0.000976165	0.00252231	0	0.00466744	0	0.00466744	ALL	2957 M : F 1733	2957	1733	0 M : F 8	0	8
ZNF182	10.8722	1	0.00933489	0.000976165	0.00252231	0	0.00466744	0	0.00466744	ALL	2957 M : F 1733	2957	1733	0 M : F 8	0	8
TMEM187	10.7866	1	0.0120342	0.00102239	0.00262412	0.000681663	0.00641774	0.000685879	0.00641774	ALL	2957 M : F 1733	2957	1733	2 M : F 11	2	11
C1GALT1C1	10.7363	1	0.012023	0.00105053	0.0026785	0.000681663	0.00641774	0.000695422	0.00641774	ALL	2957 M : F 1733	2957	1733	2 M : F 11	2	11
MAOA	10.6703	1	0.0120083	0.00108868	0.0027575	0.000681663	0.00641774	0.000708008	0.00641774	ALL	2957 M : F 1733	2957	1733	2 M : F 11	2	11
DLG3	10.6315	1	0.0119996	0.00111178	0.00278886	0.000681663	0.00641774	0.000715447	0.00641774	ALL	2957 M : F 1733	2957	1733	2 M : F 11	2	11
HEPH	10.6252	1	0.0318208	0.00111554	0.00278886	0.00954329	0.0215869	0.00971748	0.0215869	ALL	2957 M : F 1733	2957	1733	28 M : F 37	28	37
RPS6KA3	10.6118	1	0.0169954	0.00112369	0.0027911	0.00238582	0.00991832	0.00243193	0.00991832	ALL	2957 M : F 1733	2957	1733	7 M : F 17	7	17
ZXDB	10.5473	1	0.0169749	0.00116356	0.00287161	0.00238582	0.00991832	0.00244945	0.00991832	ALL	2957 M : F 1733	2957	1733	7 M : F 17	7	17
SLC38A5	10.4284	1	0.012816	0.00124092	0.00304301	0.00102249	0.00700117	0.00101543	0.00700117	ALL	2957 M : F 1733	2957	1733	3 M : F 12	3	12
SLC25A14	10.3998	1	0.012809	0.00126027	0.00307091	0.00102249	0.00700117	0.00102141	0.00700117	ALL	2957 M : F 1733	2957	1733	3 M : F 12	3	12
MID1IP1	10.3413	1	0.0127946	0.00130083	0.00314981	0.00102249	0.00700117	0.0010337	0.00700117	ALL	2957 M : F 1733	2957	1733	3 M : F 12	3	12
SASH3	10.2749	1	0.0127783	0.00134851	0.00324485	0.00102249	0.00700117	0.00104773	0.00700117	ALL	2957 M : F 1733	2957	1733	3 M : F 12	3	12
RPGR	10.203	1	0.0127604	0.00140209	0.00335281	0.00102249	0.00700117	0.00106299	0.00700117	ALL	2957 M : F 1733	2957	1733	3 M : F 12	3	12
WDR45	10.0803	1	0.0135718	0.00149862	0.00356154	0.00136333	0.0075846	0.00136725	0.0075846	ALL	2957 M : F 1733	2957	1733	4 M : F 13	4	13
ATP6AP2	10.0482	1	0.0135632	0.00152493	0.00358307	0.00136333	0.0075846	0.00137461	0.0075846	ALL	2957 M : F 1733	2957	1733	4 M : F 13	4	13
BCAP31	10.0466	1	0.0101033	0.00152629	0.00358307	0.000340832	0.00525088	0.000341026	0.00525088	ALL	2957 M : F 1733	2957	1733	1 M : F 9	1	9
JADE3	9.97763	1	0.0135442	0.00158454	0.00366936	0.00136333	0.0075846	0.00139088	0.0075846	ALL	2957 M : F 1733	2957	1733	4 M : F 13	4	13
GPC3	9.97433	1	0.0100889	0.00158738	0.00366936	0.000340832	0.00525088	0.000353347	0.00525088	ALL	2957 M : F 1733	2957	1733	1 M : F 9	1	9
ARMCX3	9.96939	1	0.0143695	0.00159164	0.00366936	0.00170416	0.00816803	0.00168326	0.00816803	ALL	2957 M : F 1733	2957	1733	5 M : F 14	5	14
KDM5C	9.74123	1	0.0143036	0.0018018	0.00412913	0.00170416	0.00816803	0.00173967	0.00816803	ALL	2957 M : F 1733	2957	1733	5 M : F 14	5	14
RAI2	9.62934	1	0.0150814	0.00191494	0.00436243	0.00204499	0.00875146	0.00207262	0.00875146	ALL	2957 M : F 1733	2957	1733	6 M : F 15	6	15
PBDC1	9.6069	1	0.0108964	0.00193847	0.00439007	0.000681663	0.00583431	0.000660972	0.00583431	ALL	2957 M : F 1733	2957	1733	2 M : F 10	2	10
MAOB	9.51703	1	0.0108761	0.00203574	0.00458338	0.000681663	0.00583431	0.000678361	0.00583431	ALL	2957 M : F 1733	2957	1733	2 M : F 10	2	10
ALG13	9.47854	1	0.0108673	0.00207889	0.00465334	0.000681663	0.00583431	0.000685851	0.00583431	ALL	2957 M : F 1733	2957	1733	2 M : F 10	2	10
ATP11C	9.3038	1	0.0173379	0.00228679	0.00508909	0.00306748	0.0105018	0.00313755	0.0105018	ALL	2957 M : F 1733	2957	1733	9 M : F 18	9	18
F8	9.15672	1	0.0116487	0.00247806	0.00548307	0.00102249	0.00641774	0.00101584	0.00641774	ALL	2957 M : F 1733	2957	1733	3 M : F 12	3	12
SUV39H1	9.09996	1	0.0116343	0.00255615	0.00562354	0.00102249	0.00641774	0.00102816	0.00641774	ALL	2957 M : F 1733	2957	1733	3 M : F 11	3	11
ATP6AP1	9.04464	1	0.0116202	0.00263466	0.00573312	0.00102249	0.00641774	0.00104023	0.00641774	ALL	2957 M : F 1733	2957	1733	3 M : F 11	3	11
MAGEH1	9.04389	1	0.01162	0.00263575	0.00573312	0.00102249	0.00641774	0.0010404	0.00641774	ALL	2957 M : F 1733	2957	1733	3 M : F 11	3	11
TAZ	9.01959	1	0.0116137	0.00267101	0.00577719	0.00102249	0.00641774	0.00104572	0.00641774	ALL	2957 M : F 1733	2957	1733	3 M : F 11	3	11
HCCS	8.98021	1	0.0116036	0.00272919	0.00587004	0.00102249	0.00641774	0.00105437	0.00641774	ALL	2957 M : F 1733	2957	1733	3 M : F 11	3	11
GDI1	8.87533	1	0.0124115	0.00289049	0.00618245	0.00136333	0.00700117	0.00136163	0.00700117	ALL	2957 M : F 1733	2957	1733	4 M : F 13	4	13
CTPS2	8.81486	1	0.0123947	0.00298787	0.00635542	0.00136333	0.00700117	0.00137605	0.00700117	ALL	2957 M : F 1733	2957	1733	4 M : F 12	4	12
KLHL13	8.79643	1	0.00895453	0.0030182	0.00638465	0.000340832	0.00466744	0.00032556	0.00466744	ALL	2957 M : F 1733	2957	1733	1 M : F 8	1	8
MCTS1	8.77724	1	0.0123842	0.00305012	0.00640577	0.00136333	0.00700117	0.00138506	0.00700117	ALL	2957 M : F 1733	2957	1733	4 M : F 12	4	12
RAP2C	8.77047	1	0.00894931	0.00306146	0.00640577	0.000340832	0.00466744	0.000330035	0.00466744	ALL	2957 M : F 1733	2957	1733	1 M : F 8	1	8
FTSJ1	8.73364	1	0.00894187	0.00312392	0.00650114	0.000340832	0.00466744	0.000336403	0.00466744	ALL	2957 M : F 1733	2957	1733	1 M : F 8	1	8
FAM3A	8.65824	1	0.00892655	0.00325586	0.00673928	0.000340832	0.00466744	0.000349509	0.00466744	ALL	2957 M : F 1733	2957	1733	1 M : F 8	1	8
TMEM164	8.63074	1	0.00892094	0.00330537	0.00680517	0.000340832	0.00466744	0.000354313	0.00466744	ALL	2957 M : F 1733	2957	1733	1 M : F 8	1	8
PRPS1	8.60916	1	0.0131533	0.00334477	0.00684965	0.00170416	0.0075846	0.00172551	0.0075846	ALL	2957 M : F 1733	2957	1733	5 M : F 13	5	13
MED14	8.57585	1	0.0139472	0.00340651	0.0069392	0.00204499	0.00816803	0.00204475	0.00816803	ALL	2957 M : F 1733	2957	1733	6 M : F 14	6	14
RBMX	8.4303	1	0.0170078	0.00369019	0.0074775	0.00340832	0.0105018	0.00342006	0.0105018	ALL	2957 M : F 1733	2957	1733	10 M : F 19	10	19
SH3KBP1	8.35909	1	0.0184836	0.00383763	0.00773553	0.00408998	0.0116686	0.00415439	0.0116686	ALL	2957 M : F 1733	2957	1733	12 M : F 20	12	20
OTUD5	8.25922	1	0.0097186	0.00405455	0.00808926	0.000681663	0.00525088	0.000670331	0.00525088	ALL	2957 M : F 1733	2957	1733	2 M : F 9	2	9
HNRNPH2	8.25896	1	0.0146316	0.00405513	0.00808926	0.00238582	0.00875146	0.00245766	0.00875146	ALL	2957 M : F 1733	2957	1733	7 M : F 15	7	15
CXorf40B	8.23307	1	0.00971247	0.00411339	0.00816317	0.000681663	0.00525088	0.000675572	0.00525088	ALL	2957 M : F 1733	2957	1733	2 M : F 9	2	9
ZNF185	8.17279	1	0.0096983	0.00425234	0.00821185	0.000681663	0.00525088	0.000687703	0.00525088	ALL	2957 M : F 1733	2957	1733	2 M : F 9	2	9
ATG4A	8.1581	1	0.00969483	0.00428692	0.00821185	0.000681663	0.00525088	0.000690669	0.00525088	ALL	2957 M : F 1733	2957	1733	2 M : F 9	2	9
HPRT1	8.14941	1	0.00700117	0.00430751	0.00821185	0	0.00350058	0	0.00350058	ALL	2957 M : F 1733	2957	1733	0 M : F 6	0	6
MAGEE1	8.14941	1	0.00700117	0.00430751	0.00821185	0	0.00350058	0	0.00350058	ALL	2957 M : F 1733	2957	1733	0 M : F 6	0	6
CXorf38	8.14941	1	0.00700117	0.00430751	0.00821185	0	0.00350058	0	0.00350058	ALL	2957 M : F 1733	2957	1733	0 M : F 6	0	6
TENM1	8.14941	1	0.00700117	0.00430751	0.00821185	0	0.00350058	0	0.00350058	ALL	2957 M : F 1733	2957	1733	0 M : F 6	0	6
XK	8.14941	1	0.00700117	0.00430751	0.00821185	0	0.00350058	0	0.00350058	ALL	2957 M : F 1733	2957	1733	0 M : F 6	0	6
ERCC6L	8.14897	1	0.00969268	0.00430856	0.00821185	0.000681663	0.00525088	0.000692516	0.00525088	ALL	2957 M : F 1733	2957	1733	2 M : F 9	2	9
TBL1X	8.12377	1	0.00968671	0.00436886	0.00828578	0.000681663	0.00525088	0.000697622	0.00525088	ALL	2957 M : F 1733	2957	1733	2 M : F 9	2	9
GLUD2	8.06579	1	0.0268863	0.00451088	0.00851319	0.00886162	0.0186698	0.0089473	0.0186698	ALL	2957 M : F 1733	2957	1733	26 M : F 32	26	32
DNASE1L1	7.92214	1	0.0104866	0.00488335	0.00917117	0.00102249	0.00583431	0.00101171	0.00583431	ALL	2957 M : F 1733	2957	1733	3 M : F 10	3	10
SLC6A8	7.82674	1	0.0104614	0.00514788	0.00962103	0.00102249	0.00583431	0.0010333	0.00583431	ALL	2957 M : F 1733	2957	1733	3 M : F 10	3	10
ELK1	7.80861	1	0.0104566	0.00519979	0.00967111	0.00102249	0.00583431	0.00103743	0.00583431	ALL	2957 M : F 1733	2957	1733	3 M : F 10	3	10
MOSPD2	7.57763	1	0.0120285	0.0059097	0.0109386	0.00170416	0.00700117	0.00168948	0.00700117	ALL	2957 M : F 1733	2957	1733	5 M : F 12	5	12
SMC1A	7.54595	1	0.0112093	0.00601451	0.0110794	0.00136333	0.00641774	0.0013919	0.00641774	ALL	2957 M : F 1733	2957	1733	4 M : F 11	4	11
FHL1	7.50109	1	0.0120044	0.00616616	0.0113046	0.00170416	0.00700117	0.00171013	0.00700117	ALL	2957 M : F 1733	2957	1733	5 M : F 12	5	12
MSL3	7.46359	1	0.0119925	0.00629595	0.0114822	0.00170416	0.00700117	0.0017203	0.00700117	ALL	2957 M : F 1733	2957	1733	5 M : F 12	5	12
CD99L2	7.45597	1	0.0111827	0.00632264	0.0114822	0.00136333	0.00641774	0.0014147	0.00641774	ALL	2957 M : F 1733	2957	1733	4 M : F 11	4	11
PDK3	7.35839	1	0.00776633	0.00667506	0.0120652	0.000340832	0.00408401	0.000343831	0.00408401	ALL	2957 M : F 1733	2957	1733	1 M : F 7	1	7
RGAG4	7.3373	1	0.00776192	0.00675383	0.0121506	0.000340832	0.00408401	0.000347606	0.00408401	ALL	2957 M : F 1733	2957	1733	1 M : F 7	1	7
RPL10	7.30362	1	0.0150452	0.00688159	0.0123229	0.00306748	0.00933489	0.00310239	0.00933489	ALL	2957 M : F 1733	2957	1733	10 M : F 16	10	16
L1CAM	6.95368	1	0.00854662	0.0083647	0.0149093	0.000681663	0.00466744	0.000674707	0.00466744	ALL	2957 M : F 1733	2957	1733	2 M : F 8	2	8
SPIN4	6.93189	1	0.00854129	0.00846722	0.0150225	0.000681663	0.00466744	0.000679271	0.00466744	ALL	2957 M : F 1733	2957	1733	2 M : F 8	2	8
BTK	6.89771	1	0.0192527	0.00863062	0.0152215	0.00545331	0.0128355	0.00549359	0.0128355	ALL	2957 M : F 1733	2957	1733	16 M : F 22	16	22
NAA10	6.89195	1	0.00853148	0.00865847	0.0152215	0.000681663	0.00466744	0.000687664	0.00466744	ALL	2957 M : F 1733	2957	1733	2 M : F 8	2	8
EBP	6.86368	1	0.00852451	0.00879652	0.0153939	0.000681663	0.00466744	0.00069363	0.00466744	ALL	2957 M : F 1733	2957	1733	3 M : F 8	3	8
TRMT2B	6.83113	1	0.00851646	0.00895824	0.015606	0.000681663	0.00466744	0.000700522	0.00466744	ALL	2957 M : F 1733	2957	1733	2 M : F 9	2	9
CXCR3	6.82019	1	0.00851375	0.00901331	0.0156312	0.000681663	0.00466744	0.000702846	0.00466744	ALL	2957 M : F 1733	2957	1733	2 M : F 8	2	8
FGF13	6.78919	1	0.00583431	0.00917113	0.0157629	0	0.00291715	0	0.00291715	ALL	2957 M : F 1733	2957	1733	0 M : F 5	0	5
HS6ST2	6.78919	1	0.00583431	0.00917113	0.0157629	0	0.00291715	0	0.00291715	ALL	2957 M : F 1733	2957	1733	0 M : F 5	0	5
CDK16	6.63801	1	0.0101248	0.00998252	0.0170812	0.00136333	0.00583431	0.00132143	0.00583431	ALL	2957 M : F 1733	2957	1733	4 M : F 10	4	10
CLCN4	6.62838	1	0.0101219	0.0100366	0.0170978	0.00136333	0.00583431	0.00132392	0.00583431	ALL	2957 M : F 1733	2957	1733	4 M : F 10	4	10
TIMP1	6.56189	1	0.00928415	0.0104185	0.0176702	0.00102249	0.00525088	0.00104219	0.00525088	ALL	2957 M : F 1733	2957	1733	3 M : F 9	3	9
AMOT	6.54609	1	0.0100968	0.0105115	0.0177497	0.00136333	0.00583431	0.00134534	0.00583431	ALL	2957 M : F 1733	2957	1733	4 M : F 10	4	10
SLC6A14	6.49575	1	0.0100814	0.0108132	0.0181795	0.00136333	0.00583431	0.00135853	0.00583431	ALL	2957 M : F 1733	2957	1733	4 M : F 10	4	10
SHROOM4	6.48717	1	0.0100788	0.0108656	0.018188	0.00136333	0.00583431	0.00136079	0.00583431	ALL	2957 M : F 1733	2957	1733	4 M : F 10	4	10
ZNF75D	6.47778	1	0.0100759	0.0109232	0.0182053	0.00136333	0.00583431	0.00136327	0.00583431	ALL	2957 M : F 1733	2957	1733	4 M : F 10	4	10
STS	6.39992	1	0.0100518	0.0114126	0.018939	0.00136333	0.00583431	0.00138388	0.00583431	ALL	2957 M : F 1733	2957	1733	4 M : F 10	4	10
PRDX4	6.36345	1	0.0100404	0.0116495	0.0192395	0.00136333	0.00583431	0.0013936	0.00583431	ALL	2957 M : F 1733	2957	1733	4 M : F 10	4	10
IL2RG	6.35674	1	0.013153	0.0116936	0.0192395	0.00272665	0.00816803	0.0027245	0.00816803	ALL	2957 M : F 1733	2957	1733	8 M : F 14	8	14
AMER1	6.2397	1	0.0115773	0.0124918	0.0204652	0.00204499	0.00700117	0.0020757	0.00700117	ALL	2957 M : F 1733	2957	1733	6 M : F 12	6	12
MID2	6.22589	1	0.0107913	0.0125896	0.0205381	0.00170416	0.00641774	0.00174965	0.00641774	ALL	2957 M : F 1733	2957	1733	6 M : F 11	6	11
REPS2	6.20653	1	0.0107847	0.012728	0.0206762	0.00170416	0.00641774	0.00175531	0.00641774	ALL	2957 M : F 1733	2957	1733	5 M : F 11	5	11
GJB1	6.13467	1	0.00662081	0.0132556	0.0214429	0.000340832	0.00350058	0.00032556	0.00350058	ALL	2957 M : F 1733	2957	1733	1 M : F 7	1	7
RGN	6.12494	1	0.00661873	0.0133288	0.0214711	0.000340832	0.00350058	0.000327343	0.00350058	ALL	2957 M : F 1733	2957	1733	1 M : F 6	1	6
PPP1R3F	6.11026	1	0.00661558	0.0134399	0.0215599	0.000340832	0.00350058	0.000330035	0.00350058	ALL	2957 M : F 1733	2957	1733	1 M : F 6	1	6
NDUFA1	6.04056	1	0.00660056	0.0139809	0.0223346	0.000340832	0.00350058	0.000342893	0.00350058	ALL	2957 M : F 1733	2957	1733	1 M : F 6	1	6
PDZD11	6.02536	1	0.00659727	0.0141017	0.0224067	0.000340832	0.00350058	0.000345713	0.00350058	ALL	2957 M : F 1733	2957	1733	1 M : F 6	1	6
SSR4	6.02028	1	0.00659616	0.0141424	0.0224067	0.000340832	0.00350058	0.000346658	0.00350058	ALL	2957 M : F 1733	2957	1733	1 M : F 6	1	6
RPL36A	5.95844	1	0.00658267	0.014647	0.0231111	0.000340832	0.00350058	0.000358204	0.00350058	ALL	2957 M : F 1733	2957	1733	1 M : F 6	1	6
HDAC8	5.64402	1	0.00736789	0.017515	0.0275236	0.000681663	0.00408401	0.000684867	0.00408401	ALL	2957 M : F 1733	2957	1733	2 M : F 7	2	7
LAMP2	5.59901	1	0.00818641	0.0179706	0.0281248	0.00102249	0.00466744	0.000983025	0.00466744	ALL	2957 M : F 1733	2957	1733	3 M : F 9	3	9
SCML1	5.55878	1	0.00734563	0.0183882	0.0286618	0.000681663	0.00408401	0.000703917	0.00408401	ALL	2957 M : F 1733	2957	1733	2 M : F 7	2	7
NSDHL	5.52492	1	0.00733672	0.0187475	0.029104	0.000681663	0.00408401	0.000711551	0.00408401	ALL	2957 M : F 1733	2957	1733	2 M : F 7	2	7
PRICKLE3	5.47901	1	0.00815131	0.0192461	0.029758	0.00102249	0.00466744	0.00101307	0.00466744	ALL	2957 M : F 1733	2957	1733	3 M : F 8	3	8
ACE2	5.42977	1	0.00466744	0.0197963	0.0302444	0	0.00233372	0	0.00233372	ALL	2957 M : F 1733	2957	1733	0 M : F 4	0	4
COX7B	5.42977	1	0.00466744	0.0197963	0.0302444	0	0.00233372	0	0.00233372	ALL	2957 M : F 1733	2957	1733	0 M : F 4	0	4
PRKX	5.42977	1	0.00466744	0.0197963	0.0302444	0	0.00233372	0	0.00233372	ALL	2957 M : F 1733	2957	1733	0 M : F 5	0	5
MORF4L2	5.39507	1	0.00893106	0.0201937	0.0307295	0.00136333	0.00525088	0.00134441	0.00525088	ALL	2957 M : F 1733	2957	1733	4 M : F 9	4	9
SLC35A2	5.3768	1	0.00812093	0.0204063	0.0309308	0.00102249	0.00466744	0.00103907	0.00466744	ALL	2957 M : F 1733	2957	1733	3 M : F 8	3	8
RBMX2	5.3309	1	0.00810715	0.0209506	0.0315262	0.00102249	0.00466744	0.00105087	0.00466744	ALL	2957 M : F 1733	2957	1733	3 M : F 8	3	8
CMC4	5.32876	1	0.00810651	0.0209763	0.0315262	0.00102249	0.00466744	0.00105142	0.00466744	ALL	2957 M : F 1733	2957	1733	3 M : F 8	3	8
CHM	5.32308	1	0.011225	0.0210448	0.0315262	0.00238582	0.00700117	0.00237725	0.00700117	ALL	2957 M : F 1733	2957	1733	7 M : F 12	7	12
CENPI	5.28842	1	0.0104522	0.0214677	0.0320352	0.00204499	0.00641774	0.00203996	0.00641774	ALL	2957 M : F 1733	2957	1733	6 M : F 11	6	11
MAMLD1	5.23779	1	0.00887912	0.0221014	0.0328534	0.00136333	0.00525088	0.00138887	0.00525088	ALL	2957 M : F 1733	2957	1733	4 M : F 9	4	9
RENBP	5.17022	1	0.0104063	0.0229772	0.034024	0.00204499	0.00641774	0.00207918	0.00641774	ALL	2957 M : F 1733	2957	1733	6 M : F 11	6	11
TBC1D8B	5.14334	1	0.00962859	0.0233357	0.0344224	0.00170416	0.00583431	0.00174613	0.00583431	ALL	2957 M : F 1733	2957	1733	5 M : F 10	5	10
SMS	5.12112	1	0.00883983	0.0236364	0.0347328	0.00136333	0.00525088	0.0014225	0.00525088	ALL	2957 M : F 1733	2957	1733	4 M : F 9	4	9
ARMCX6	4.77451	1	0.00544342	0.0288841	0.0422828	0.000340832	0.00291715	0.000334571	0.00291715	ALL	2957 M : F 1733	2957	1733	1 M : F 5	1	5
KLF8	4.75081	1	0.00543805	0.0292844	0.0427065	0.000340832	0.00291715	0.000339169	0.00291715	ALL	2957 M : F 1733	2957	1733	1 M : F 5	1	5
TIMM8A	4.7317	1	0.0054337	0.0296117	0.0430208	0.000340832	0.00291715	0.000342893	0.00291715	ALL	2957 M : F 1733	2957	1733	1 M : F 5	1	5
PSMD10	4.72208	1	0.00543151	0.0297777	0.0430993	0.000340832	0.00291715	0.000344771	0.00291715	ALL	2957 M : F 1733	2957	1733	1 M : F 5	1	5
NDUFB11	4.67837	1	0.00542149	0.0305448	0.044044	0.000340832	0.00291715	0.000353347	0.00291715	ALL	2957 M : F 1733	2957	1733	1 M : F 5	1	5
MAGED1	4.47843	1	0.0123053	0.0343252	0.0493104	0.00340832	0.00816803	0.00345011	0.00816803	ALL	2957 M : F 1733	2957	1733	10 M : F 14	10	14
KEY:
≥0.3 confidence level is the p53-STRING set; adj p-value <0.05

## Sheet: 3. 268 NEM.GO.ALL
									GO Pathways Enriched in the Genes with significant NEMs in Female cancerss - ALL 12 disparity cancers (TP53 not included)
GOID	GOTerm	Ontology Source	Term PValue	Term PValue Corrected with Bonferroni step down	Group PValue	Group PValue Corrected with Bonferroni step down	GOLevels	GOGroups	% Associated Genes	Nr. Genes	Associated Genes Found
GO:0016570	histone modification	GO_BiologicalProcess-EBI-QuickGO-GOA_20.11.2017_00h00	1.35089e-05	0.00191827	1.35089e-05	5.40356e-05	[5, 6, 7]	Group1	4.30108	20	[ATRX, BCOR, CUL4B, FMR1, HCFC1, HDAC6, HDAC8, HUWE1, JADE3, KDM5C, MECP2, MORF4L2, MSL3, OGT, PHF8, SUV39H1, TAF1, TAF9B, TBL1X, UBE2A]
GO:0010639	negative regulation of organelle organization	GO_BiologicalProcess-EBI-QuickGO-GOA_20.11.2017_00h00	0.00026135	0.0360663	0.00026135	0.000522701	[4, 5, 6]	Group0	4.12088	15	[ATRX, BCOR, FGF13, GNL3L, HDAC6, HDAC8, MECP2, MED12, MID1, MID1IP1, MTM1, NAA10, PHF8, PSMD10, WAS]
GO:0043543	protein acylation	GO_BiologicalProcess-EBI-QuickGO-GOA_20.11.2017_00h00	0.000117561	0.0165761	0.000117561	0.000352682	[6, 7]	Group3	5.26316	12	[HCFC1, HDAC8, JADE3, MECP2, MORF4L2, MSL3, NAA10, OGT, PORCN, TAF1, TAF9B, ZDHHC9]
GO:0006475	internal protein amino acid acetylation	GO_BiologicalProcess-EBI-QuickGO-GOA_20.11.2017_00h00	0.000125612	0.0175857	0.000117561	0.000352682	[8, 9]	Group3	6.13497	10	[HCFC1, HDAC8, JADE3, MECP2, MORF4L2, MSL3, NAA10, OGT, TAF1, TAF9B]
GO:0016573	histone acetylation	GO_BiologicalProcess-EBI-QuickGO-GOA_20.11.2017_00h00	0.000354877	0.0482633	0.000117561	0.000352682	[6, 7, 8, 10, 11]	Group3	5.92105	9	[HCFC1, HDAC8, JADE3, MECP2, MORF4L2, MSL3, OGT, TAF1, TAF9B]
GO:0007026	negative regulation of microtubule depolymerization	GO_BiologicalProcess-EBI-QuickGO-GOA_20.11.2017_00h00	0.000247791	0.034443	0.000296593	0.000296593	[5, 6, 7, 8, 9, 10]	Group2	18.1818	4	[FGF13, HDAC6, MID1, MID1IP1]
GO:0031114	regulation of microtubule depolymerization	GO_BiologicalProcess-EBI-QuickGO-GOA_20.11.2017_00h00	0.000296593	0.0406332	0.000296593	0.000296593	[5, 6, 7, 8, 9]	Group2	17.3913	4	[FGF13, HDAC6, MID1, MID1IP1]
ClueGO Pathways Enriched in the 268 Genes with Significant NEMs in females - ALL cancers (TP53 included)									GO Pathways Enriched in the Genes with NEMs in Male cancerss - ALL cancers (TP53 not included)
GOID	GOTerm	Ontology Source	Term PValue	Term PValue Corrected with Bonferroni step down	Group PValue	Group PValue Corrected with Bonferroni step down	GOLevels	GOGroups	% Associated Genes	Nr. Genes	Associated Genes Found
GO:0016569	covalent chromatin modification	GO_BiologicalProcess-EBI-QuickGO-GOA_20.11.2017_00h00	3.64691e-06	0.000539742	3.64691e-06	1.82345e-05	[4, 5, 6]	Group2	4.14508	24	[ATRX, BCOR, BCORL1, CUL4B, FMR1, HCFC1, HDAC6, HDAC8, HUWE1, JADE3, KDM5C, MECP2, MORF4L2, MSL3, OGT, PHF8, SMARCA1, SUV39H1, TAF1, TAF9B, TBL1X, TP53, TSPYL2, UBE2A]
GO:0016570	histone modification	GO_BiologicalProcess-EBI-QuickGO-GOA_20.11.2017_00h00	4.11255e-06	0.000604545	3.64691e-06	1.82345e-05	[5, 6, 7]	Group2	4.51613	21	[ATRX, BCOR, CUL4B, FMR1, HCFC1, HDAC6, HDAC8, HUWE1, JADE3, KDM5C, MECP2, MORF4L2, MSL3, OGT, PHF8, SUV39H1, TAF1, TAF9B, TBL1X, TP53, UBE2A]
GO:0010639	negative regulation of organelle organization	GO_BiologicalProcess-EBI-QuickGO-GOA_20.11.2017_00h00	0.000272886	0.0390228	0.000272886	0.000545773	[4, 5, 6]	Group0	4.12088	15	[ATRX, BCOR, FGF13, GNL3L, HDAC6, HDAC8, MECP2, MED12, MID1, MID1IP1, MTM1, NAA10, PHF8, PSMD10, WAS]
GO:0043543	protein acylation	GO_BiologicalProcess-EBI-QuickGO-GOA_20.11.2017_00h00	0.000122097	0.0178261	0.000122097	0.000488387	[6, 7]	Group4	5.26316	12	[HCFC1, HDAC8, JADE3, MECP2, MORF4L2, MSL3, NAA10, OGT, PORCN, TAF1, TAF9B, ZDHHC9]
GO:0006475	internal protein amino acid acetylation	GO_BiologicalProcess-EBI-QuickGO-GOA_20.11.2017_00h00	0.00012982	0.0188239	0.000122097	0.000488387	[8, 9]	Group4	6.13497	10	[HCFC1, HDAC8, JADE3, MECP2, MORF4L2, MSL3, NAA10, OGT, TAF1, TAF9B]
GO:0071236	cellular response to antibiotic	GO_BiologicalProcess-EBI-QuickGO-GOA_20.11.2017_00h00	0.000251626	0.0362341	0.000251626	0.000754878	[4]	Group1	18.1818	4	[ATP7A, CCNQ, HDAC8, TP53]
GO:0007026	negative regulation of microtubule depolymerization	GO_BiologicalProcess-EBI-QuickGO-GOA_20.11.2017_00h00	0.000251626	0.0362341	0.000301169	0.000301169	[5, 6, 7, 8, 9, 10]	Group3	18.1818	4	[FGF13, HDAC6, MID1, MID1IP1]
GO:0031114	regulation of microtubule depolymerization	GO_BiologicalProcess-EBI-QuickGO-GOA_20.11.2017_00h00	0.000301169	0.042766	0.000301169	0.000301169	[5, 6, 7, 8, 9]	Group3	17.3913	4	[FGF13, HDAC6, MID1, MID1IP1]

## Sheet: 4. p53.int.NEM.t.test
pValues of NEMs for each of the 12 disparity cancers individually and also together as 'ALL' cancers
DATASET	t-statistic	p-value	p53-STRING Interactors confidence (conf) levels
ALL	4407	0.00114838	≥0.3.conf
ESCA	177	0.767673	≥0.3.conf
HNSC	328	0.164141	≥0.3.conf
LUSC	1421	0.0178509	≥0.3.conf
BLCA	119	0.0796506	≥0.3.conf
LIHC	5	0.8	≥0.3.conf
STAD	1158	0.336258	≥0.3.conf
LGG	44.5	0.378673	≥0.3.conf
COAD	2342.5	0.148591	≥0.3.conf
PAAD	2	0.533333	≥0.3.conf
READ	18	0.808081	≥0.3.conf
SKCM	0	0.138641	≥0.3.conf
LUAD	1866	0.000148036	≥0.3.conf

## Sheet: 5.p53.STRING (50).pVal<0.05.ALL
Significance Determination for all p53-STRING set genes with NEMs - ALL cancers
NEM p53-STRING set (≥0.3 confidence level)
feature	chisq	df	coef	pvalue	fdr	mean.0	mean.1	mean.0.w	mean.1.w	DATASET	total.samples	total.males	total.females	silent.mutations	silent.mutations.males	silent.mutations.females
FLNA	75.2175	1	0.0881084	4.21624e-18	1.62325e-15	0.0064758	0.0478413	0.00648301	0.0478413	ALL	2957 M : F 1733	2957	1733	19 M : F 83	19	83
MED12	69.1651	1	0.0675713	9.05558e-17	1.7432e-14	0.00204499	0.0350058	0.00208881	0.0350058	ALL	2957 M : F 1733	2957	1733	6 M : F 60	6	60
HUWE1	56.6809	1	0.077561	5.12585e-14	6.57818e-12	0.00852079	0.0437573	0.0085196	0.0437573	ALL	2957 M : F 1733	2957	1733	25 M : F 75	25	75
ATRX	49.1063	1	0.0809179	2.42464e-12	2.33371e-10	0.0132924	0.0478413	0.0126376	0.0478413	ALL	2957 M : F 1733	2957	1733	39 M : F 83	39	83
CUL4B	35.5372	1	0.0349362	2.50221e-09	8.02792e-08	0.00102249	0.0180863	0.00105833	0.0180863	ALL	2957 M : F 1733	2957	1733	3 M : F 31	3	31
HDAC6	28.4013	1	0.029922	9.85995e-08	2.53072e-06	0.00136333	0.0157526	0.00135514	0.0157526	ALL	2957 M : F 1733	2957	1733	4 M : F 27	4	27
APEX2	27.6793	1	0.0252659	1.4319e-07	3.34123e-06	0.000340832	0.0128355	0.000346658	0.0128355	ALL	2957 M : F 1733	2957	1733	1 M : F 23	1	23
USP11	26.9258	1	0.0260409	2.1142e-07	4.06983e-06	0.000681663	0.0134189	0.000682116	0.0134189	ALL	2957 M : F 1733	2957	1733	2 M : F 23	2	23
POLA1	25.2344	1	0.0283587	5.07698e-07	8.49842e-06	0.00170416	0.0151692	0.00169448	0.0151692	ALL	2957 M : F 1733	2957	1733	5 M : F 26	5	26
TAF1	24.851	1	0.0291384	6.19362e-07	9.9356e-06	0.00204499	0.0157526	0.00202589	0.0157526	ALL	2957 M : F 1733	2957	1733	6 M : F 28	6	28
FOXO4	24.5343	1	0.0210035	7.29997e-07	1.08096e-05	0	0.0105018	0	0.0105018	ALL	2957 M : F 1733	2957	1733	0 M : F 18	0	18
GNL3L	22.9074	1	0.0225509	1.69999e-06	1.98333e-05	0.000681663	0.0116686	0.000673056	0.0116686	ALL	2957 M : F 1733	2957	1733	2 M : F 20	2	20
UTP14A	22.8122	1	0.0251998	1.78631e-06	2.02274e-05	0.00136333	0.0134189	0.00140201	0.0134189	ALL	2957 M : F 1733	2957	1733	4 M : F 23	4	23
STAG2	22.512	1	0.0367494	2.08834e-06	2.29717e-05	0.00545331	0.0215869	0.00549891	0.0215869	ALL	2957 M : F 1733	2957	1733	16 M : F 37	16	37
DKC1	21.3935	1	0.0213525	3.74037e-06	3.60011e-05	0.000681663	0.0110852	0.000700027	0.0110852	ALL	2957 M : F 1733	2957	1733	2 M : F 19	2	19
AIFM1	20.7051	1	0.0221043	5.35739e-06	4.29707e-05	0.00102249	0.0116686	0.00105533	0.0116686	ALL	2957 M : F 1733	2957	1733	3 M : F 21	3	21
MSN	20.554	1	0.030522	5.79716e-06	4.55491e-05	0.00374915	0.0175029	0.00383791	0.0175029	ALL	2957 M : F 1733	2957	1733	11 M : F 30	11	30
EFNB1	20.4273	1	0.0175029	6.19413e-06	4.67596e-05	0	0.00875146	0	0.00875146	ALL	2957 M : F 1733	2957	1733	0 M : F 15	0	15
IRAK1	20.2619	1	0.0228857	6.75324e-06	5e-05	0.00136333	0.012252	0.00138519	0.012252	ALL	2957 M : F 1733	2957	1733	4 M : F 22	4	22
ELF4	19.8029	1	0.0236452	8.5852e-06	6.12093e-05	0.00170416	0.0128355	0.00173392	0.0128355	ALL	2957 M : F 1733	2957	1733	5 M : F 22	5	22
ARAF	19.6409	1	0.0244605	9.34482e-06	6.40871e-05	0.00204499	0.0134189	0.00203481	0.0134189	ALL	2957 M : F 1733	2957	1733	6 M : F 23	6	23
MAGED2	19.6324	1	0.0236045	9.38624e-06	6.40871e-05	0.00170416	0.0128355	0.00176872	0.0128355	ALL	2957 M : F 1733	2957	1733	5 M : F 22	5	22
ZBTB33	19.5661	1	0.0244419	9.71775e-06	6.40871e-05	0.00204499	0.0134189	0.0020507	0.0134189	ALL	2957 M : F 1733	2957	1733	6 M : F 23	6	23
SEPT6	2006-09-01	1	0.0224974	1.61941e-05	9.44654e-05	0.00170416	0.012252	0.00171756	0.012252	ALL	2957 M : F 1733	2957	1733	5 M : F 21	5	21
ATP7A	18.2218	1	0.0198082	1.96612e-05	0.000109704	0.00102249	0.0105018	0.00102312	0.0105018	ALL	2957 M : F 1733	2957	1733	3 M : F 18	3	18
NKRF	17.1823	1	0.0212998	3.39593e-05	0.000165498	0.00170416	0.0116686	0.00174386	0.0116686	ALL	2957 M : F 1733	2957	1733	5 M : F 20	5	20
XIAP	16.9333	1	0.018649	3.87155e-05	0.000186318	0.00102249	0.00991832	0.00101658	0.00991832	ALL	2957 M : F 1733	2957	1733	3 M : F 17	3	17
UBE2A	16.8367	1	0.0186278	4.07385e-05	0.000191272	0.00102249	0.00991832	0.00103472	0.00991832	ALL	2957 M : F 1733	2957	1733	3 M : F 17	3	17
MECP2	15.8069	1	0.0201072	7.01462e-05	0.00030007	0.00170416	0.0110852	0.00176595	0.0110852	ALL	2957 M : F 1733	2957	1733	5 M : F 19	5	19
UBQLN2	15.1462	1	0.0232286	9.94973e-05	0.000399025	0.00306748	0.0134189	0.00308923	0.0134189	ALL	2957 M : F 1733	2957	1733	9 M : F 23	9	23
SMARCA1	14.9594	1	0.0239744	0.000109847	0.000425567	0.00340832	0.0140023	0.00344966	0.0140023	ALL	2957 M : F 1733	2957	1733	10 M : F 24	10	24
RNF128	12.4131	1	0.0158616	0.000426325	0.00130266	0.00136333	0.00875146	0.00140482	0.00875146	ALL	2957 M : F 1733	2957	1733	4 M : F 15	4	15
PGK1	12.1136	1	0.0174472	0.000500551	0.00145994	0.00204499	0.00991832	0.00204517	0.00991832	ALL	2957 M : F 1733	2957	1733	6 M : F 17	6	17
TAF9B	12.0536	1	0.0131901	0.000516925	0.00148231	0.000681663	0.00700117	0.000695212	0.00700117	ALL	2957 M : F 1733	2957	1733	2 M : F 12	2	12
RPS6KA3	10.6118	1	0.0169954	0.00112369	0.0027911	0.00238582	0.00991832	0.00243193	0.00991832	ALL	2957 M : F 1733	2957	1733	7 M : F 17	7	17
GPC3	9.97433	1	0.0100889	0.00158738	0.00366936	0.000340832	0.00525088	0.000353347	0.00525088	ALL	2957 M : F 1733	2957	1733	1 M : F 9	1	9
SUV39H1	9.09996	1	0.0116343	0.00255615	0.00562354	0.00102249	0.00641774	0.00102816	0.00641774	ALL	2957 M : F 1733	2957	1733	3 M : F 11	3	11
MAGEH1	9.04389	1	0.01162	0.00263575	0.00573312	0.00102249	0.00641774	0.0010404	0.00641774	ALL	2957 M : F 1733	2957	1733	3 M : F 11	3	11
HCCS	8.98021	1	0.0116036	0.00272919	0.00587004	0.00102249	0.00641774	0.00105437	0.00641774	ALL	2957 M : F 1733	2957	1733	3 M : F 11	3	11
OTUD5	8.25922	1	0.0097186	0.00405455	0.00808926	0.000681663	0.00525088	0.000670331	0.00525088	ALL	2957 M : F 1733	2957	1733	2 M : F 9	2	9
HPRT1	8.14941	1	0.00700117	0.00430751	0.00821185	0	0.00350058	0	0.00350058	ALL	2957 M : F 1733	2957	1733	0 M : F 6	0	6
MAGEE1	8.14941	1	0.00700117	0.00430751	0.00821185	0	0.00350058	0	0.00350058	ALL	2957 M : F 1733	2957	1733	0 M : F 6	0	6
BTK	6.89771	1	0.0192527	0.00863062	0.0152215	0.00545331	0.0128355	0.00549359	0.0128355	ALL	2957 M : F 1733	2957	1733	16 M : F 22	16	22
CXCR3	6.82019	1	0.00851375	0.00901331	0.0156312	0.000681663	0.00466744	0.000702846	0.00466744	ALL	2957 M : F 1733	2957	1733	2 M : F 8	2	8
FGF13	6.78919	1	0.00583431	0.00917113	0.0157629	0	0.00291715	0	0.00291715	ALL	2957 M : F 1733	2957	1733	0 M : F 5	0	5
CDK16	6.63801	1	0.0101248	0.00998252	0.0170812	0.00136333	0.00583431	0.00132143	0.00583431	ALL	2957 M : F 1733	2957	1733	4 M : F 10	4	10
TIMP1	6.56189	1	0.00928415	0.0104185	0.0176702	0.00102249	0.00525088	0.00104219	0.00525088	ALL	2957 M : F 1733	2957	1733	3 M : F 9	3	9
IL2RG	6.35674	1	0.013153	0.0116936	0.0192395	0.00272665	0.00816803	0.0027245	0.00816803	ALL	2957 M : F 1733	2957	1733	8 M : F 14	8	14
HDAC8	5.64402	1	0.00736789	0.017515	0.0275236	0.000681663	0.00408401	0.000684867	0.00408401	ALL	2957 M : F 1733	2957	1733	2 M : F 7	2	7
PSMD10	4.72208	1	0.00543151	0.0297777	0.0430993	0.000340832	0.00291715	0.000344771	0.00291715	ALL	2957 M : F 1733	2957	1733	1 M : F 5	1	5
KEY:
≥0.3 confidence level is the p53-STRING set; adj p-value <0.05

## Sheet: 6. NEMs STRING .GO.ALL (50)
GO Pathways Enriched in the 50 Genes with Significant NEMs in females - ALL cancers (TP53 not included)
GOID	GOTerm	Ontology Source	Term PValue	Term PValue Corrected with Bonferroni step down	Group PValue	Group PValue Corrected with Bonferroni step down	GOLevels	GOGroups	% Associated Genes	Nr. Genes	Associated Genes Found
GO:0061647	histone H3-K9 modification	GO_BiologicalProcess-EBI-QuickGO-GOA_20.11.2017_00h00	6.41868e-06	6.41868e-05	3.92709e-05	0.000235625	[6, 7, 8]	Group5	9.52381	4	[ATRX, HDAC8, MECP2, SUV39H1]
GO:0034502	protein localization to chromosome	GO_BiologicalProcess-EBI-QuickGO-GOA_20.11.2017_00h00	9.65723e-05	0.000772579	0.000713762	0.00285505	[6]	Group4	4.81928	4	[ATRX, DKC1, GNL3L, HDAC8]
GO:0032204	regulation of telomere maintenance	GO_BiologicalProcess-EBI-QuickGO-GOA_20.11.2017_00h00	0.000110889	0.000665336	0.000713762	0.00285505	[3, 4, 5, 6, 7, 8]	Group4	4.65116	4	[ATRX, DKC1, GNL3L, HDAC8]
GO:0036124	histone H3-K9 trimethylation	GO_BiologicalProcess-EBI-QuickGO-GOA_20.11.2017_00h00	8.13015e-06	7.31714e-05	3.92709e-05	0.000235625	[7, 8, 9, 10, 11, 12]	Group5	21.4286	3	[ATRX, MECP2, SUV39H1]
GO:0070198	protein localization to chromosome, telomeric region	GO_BiologicalProcess-EBI-QuickGO-GOA_20.11.2017_00h00	9.69759e-05	0.000678831	0.000713762	0.00285505	[7]	Group4	9.67742	3	[ATRX, DKC1, GNL3L]
GO:0051567	histone H3-K9 methylation	GO_BiologicalProcess-EBI-QuickGO-GOA_20.11.2017_00h00	9.69759e-05	0.000678831	3.92709e-05	0.000235625	[7, 8, 9, 10, 11]	Group5	9.67742	3	[ATRX, MECP2, SUV39H1]
GO:0018023	peptidyl-lysine trimethylation	GO_BiologicalProcess-EBI-QuickGO-GOA_20.11.2017_00h00	0.000193978	0.00096989	3.92709e-05	0.000235625	[6, 7, 8, 9, 10]	Group5	7.69231	3	[ATRX, MECP2, SUV39H1]
GO:0016574	histone ubiquitination	GO_BiologicalProcess-EBI-QuickGO-GOA_20.11.2017_00h00	0.000297529	0.00119012	0.000297529	0.00148765	[6, 7, 8, 9, 10]	Group0	6.66667	3	[CUL4B, HUWE1, UBE2A]
GO:0044786	cell cycle DNA replication	GO_BiologicalProcess-EBI-QuickGO-GOA_20.11.2017_00h00	0.000802704	0.00240811	0.000802704	0.00240811	[3, 4, 7, 8, 9]	Group3	4.7619	3	[ATRX, POLA1, STAG2]
GO:0031110	regulation of microtubule polymerization or depolymerization	GO_BiologicalProcess-EBI-QuickGO-GOA_20.11.2017_00h00	0.00109087	0.00218174	0.00109087	0.00218174	[5, 6, 7, 8]	Group2	4.28571	3	[FGF13, HDAC6, MECP2]
GO:0030521	androgen receptor signaling pathway	GO_BiologicalProcess-EBI-QuickGO-GOA_20.11.2017_00h00	0.00128137	0.00128137	0.00128137	0.00128137	[5, 6, 7, 8, 9]	Group1	4.05405	3	[HDAC6, MED12, TAF1]
ClueGO Pathways Enriched in the 50 Genes with Significant NEMs in females - ALL cancers (TP53 included)
GOID	GOTerm	Ontology Source	Term PValue	Term PValue Corrected with Bonferroni step down	Group PValue	Group PValue Corrected with Bonferroni step down	GOLevels	GOGroups	% Associated Genes	Nr. Genes	Associated Genes Found
GO:0036294	cellular response to decreased oxygen levels	GO_BiologicalProcess-EBI-QuickGO-GOA_20.11.2017_00h00	9.98695e-09	1.89752e-07	9.98695e-09	1.09856e-07	[5]	Group00	4.2654	9	[AIFM1, ATP7A, IRAK1, MED12,
GO:0061647	histone H3-K9 modification	GO_BiologicalProcess-EBI-QuickGO-GOA_20.11.2017_00h00	6.9527e-06	0.000118196	2.61347e-05	0.000261347	[6, 7, 8]	Group10	9.52381	4	[ATRX, HDAC8, MECP2, SUV39H1]
GO:0034502	protein localization to chromosome	GO_BiologicalProcess-EBI-QuickGO-GOA_20.11.2017_00h00	0.00010441	0.00135732	2.61347e-05	0.000261347	[6]	Group10	4.81928	4	[ATRX, DKC1, GNL3L, HDAC8]
GO:0032204	regulation of telomere maintenance	GO_BiologicalProcess-EBI-QuickGO-GOA_20.11.2017_00h00	0.000119872	0.00143846	2.61347e-05	0.000261347	[3, 4, 5, 6, 7, 8]	Group10	4.65116	4	[ATRX, DKC1, GNL3L, HDAC8]
GO:0032392	DNA geometric change	GO_BiologicalProcess-EBI-QuickGO-GOA_20.11.2017_00h00	0.000136931	0.00136931	0.000136931	0.00109545	[6]	Group09	4.49438	4	[ATRX, CUL4B, SMARCA1, TP53]
GO:0000733	DNA strand renaturation	GO_BiologicalProcess-EBI-QuickGO-GOA_20.11.2017_00h00	3.9384e-06	7.08912e-05	0.000136931	0.00109545	[5, 6, 7]	Group09	27.2727	3	[ATRX, SMARCA1, TP53]
GO:0036124	histone H3-K9 trimethylation	GO_BiologicalProcess-EBI-QuickGO-GOA_20.11.2017_00h00	8.63416e-06	0.000138147	2.61347e-05	0.000261347	[7, 8, 9, 10, 11, 12]	Group10	21.4286	3	[ATRX, MECP2, SUV39H1]
GO:0071236	cellular response to antibiotic	GO_BiologicalProcess-EBI-QuickGO-GOA_20.11.2017_00h00	3.5925e-05	0.000538875	0.000667874	0.00333937	[4]	Group07	13.6364	3	[ATP7A, HDAC8, TP53]
GO:0070198	protein localization to chromosome, telomeric region	GO_BiologicalProcess-EBI-QuickGO-GOA_20.11.2017_00h00	0.000102912	0.00144077	2.61347e-05	0.000261347	[7]	Group10	9.67742	3	[ATRX, DKC1, GNL3L]
GO:0051567	histone H3-K9 methylation	GO_BiologicalProcess-EBI-QuickGO-GOA_20.11.2017_00h00	0.000102912	0.00144077	2.61347e-05	0.000261347	[7, 8, 9, 10, 11]	Group10	9.67742	3	[ATRX, MECP2, SUV39H1]
GO:1900117	regulation of execution phase of apoptosis	GO_BiologicalProcess-EBI-QuickGO-GOA_20.11.2017_00h00	0.000124395	0.00136834	0.000124395	0.00111955	[3, 6, 7]	Group02	9.09091	3	[AIFM1, CXCR3, TP53]
GO:0018023	peptidyl-lysine trimethylation	GO_BiologicalProcess-EBI-QuickGO-GOA_20.11.2017_00h00	0.00020578	0.00185202	2.61347e-05	0.000261347	[6, 7, 8, 9, 10]	Group10	7.69231	3	[ATRX, MECP2, SUV39H1]
GO:0016574	histone ubiquitination	GO_BiologicalProcess-EBI-QuickGO-GOA_20.11.2017_00h00	0.00031555	0.0025244	0.00031555	0.00220885	[6, 7, 8, 9, 10]	Group04	6.66667	3	[CUL4B, HUWE1, UBE2A]
GO:0006284	base-excision repair	GO_BiologicalProcess-EBI-QuickGO-GOA_20.11.2017_00h00	0.000406311	0.00284418	0.000406311	0.00243787	[6, 7, 8]	Group03	6.12245	3	[APEX2, HUWE1, TP53]
GO:0090199	regulation of release of cytochrome c from mitochondria	GO_BiologicalProcess-EBI-QuickGO-GOA_20.11.2017_00h00	0.000457356	0.00274414	0.00093181	0.00279543	[5, 6, 7, 8]	Group08	5.88235	3	[MED12, PSMD10, TP53]
GO:0046677	response to antibiotic	GO_BiologicalProcess-EBI-QuickGO-GOA_20.11.2017_00h00	0.000667874	0.00333937	0.000667874	0.00333937	[3]	Group07	5.17241	3	[ATP7A, HDAC8, TP53]
GO:0044786	cell cycle DNA replication	GO_BiologicalProcess-EBI-QuickGO-GOA_20.11.2017_00h00	0.000850664	0.00340266	0.000850664	0.00340266	[3, 4, 7, 8, 9]	Group01	4.7619	3	[ATRX, POLA1, STAG2]
GO:0001836	release of cytochrome c from mitochondria	GO_BiologicalProcess-EBI-QuickGO-GOA_20.11.2017_00h00	0.00093181	0.00279543	0.00093181	0.00279543	[4, 5, 6]	Group08	4.61538	3	[MED12, PSMD10, TP53]
GO:0031110	regulation of microtubule polymerization or depolymerization	GO_BiologicalProcess-EBI-QuickGO-GOA_20.11.2017_00h00	0.0011557	0.0023114	0.0011557	0.0023114	[5, 6, 7, 8]	Group06	4.28571	3	[FGF13, HDAC6, MECP2]
GO:0030521	androgen receptor signaling pathway	GO_BiologicalProcess-EBI-QuickGO-GOA_20.11.2017_00h00	0.00135729	0.00135729	0.00135729	0.00135729	[5, 6, 7, 8, 9]	Group05	4.05405	3	[HDAC6, MED12, TAF1]
											PGK1, PSMD10, SUV39H1, TIMP1, TP53]

## Sheet: 7. 50 STRING NEM genes Literat.
The p53-STRING set of 50 genes with significant NEMs in female cancers: Evidence of Biological Link to p53
Sourced from <https://string-db.org>
Using the parameters of: >0.3 confidence, STRING Textmining; Experiments co-expression ; Genefusion Co-occurrence 1
	p53 interactors: HUGO symbol*	STRING confidence score	Function with respect to p53	Evidence of Escape from X inactivation (Xi)	X chromo-some location*
1	TAF1: TATA-Box Binding Protein Associated Factor 1	0.835	Negatively regulates p53 through phosphorylation of p53Thr55 during recovery form DNA damage3, mediating its degradation to allow Cell cycle G1 progression 2,3		Xq13.1
2	OTUD5: OUT Deubiquitinase 5	0.786	Activates p53 in response to stress through binding and deubiquitination 4		Xp11.23
3	POLA1: DNA polymerase a 1, catalytic subunit	0.724	Initiator of DNA replication that is inhibited by p53-DREAM complex 5		Xp22.11
4	XIAP: X-linked inhibitor of apoptosis	0.708	Negatively regulates p53 by stabilizing MDM2 6,7	Xi8	Xq25
5	PSMD10: Proteasome 26S Subunit, Non-ATPase 10 (Gankyrin)	0.705	Negatively regulates p53 by acting as a ubiquitin co-factor that facilitates MDM2 ubiquitination of p53 in the the 26S proteasome 9,10		Xq22.3
6	ZBTB33: Zinc Finger and BTB Domain Containing 33 (KAISO)	0.68	Activates p53 by promoting acetylation of p53 K320 & K382 in response to stress – through p53-p300 interaction 11		Xq24
7	ATRX: ATRX, Chromatin Remodeler	0.676	ATRX and p53 promote non-homologous end joining (NHEJ_ DNA repair; 12 reviewed in 13), while ATRX inhibits p53-mediated apoptosis (ie. ATRX-null mice are sensitized to DNA damage and p53-mediated apoptosis 14	Xi15	Xq21.1
8	RPS6KA3: Ribosomal Protein S6 Kinase A3	0.671	Activates p53 by phosphorylating p53 Ser15 16		Xp22.12
9	USP11: Ubiquitin Specific Peptidase 11	0.647	Activates p53 by catalyzing its Deubiquitination 17		Xp11.3
10	HUWE1:HECT, UBA and WWE Domain Containing 1, E3 Ubiquitin Proteins Ligase (Arf-BP1, MULE)	0.628	Regulates p53 by promoting its ubiquitination18,19 which predicts physiological role in maintaining normal p53 latency 20	Xi8	Xp11.22
11	ARAF: A-Raf Proto-Oncogene, Serine/Threonine Kinase	0.624	RAS signaling activates the MAPK cascade: RAF/MEK/ ERK which inhibits p53 and activates cell proliferation 21		Xp11.3
12	UTP14A: UTP14A, Small Subunit Processome Component	0.624	Negatively regulates p53 through physical interaction and destabilization; aberrant ribosome biogenesis in turn activates p53 22	Xi8	Xq26.1
13	BTK: Bruton Tyrosine Kinase	0.607	Activates p53 transcription by phosphorylating p53 Ser15 & also MDM2, which breaks the negative feed back loop 23	Xi8	Xq22.1
14	HPRT1: Hypoxanthine Phosphoribosyltransferase 1	0.587	P53 protects against HPRT1 mutation to maintain genomic integrity 24		Xq26.2
15	HDAC8: Histone Deacetylase 8	0.575	Activates the transcription of both wt and mutant TP53 transcription 25		Xq13.1
16	RNF128: Ring Finger Protein 128, E3 Ubiquitin Proteins Ligase	0.539	RNF128 (GRAIL) binds p53 and is described as a ‘rheostat’ regulator of p53 under stress: physically binding p53 and regulating its transcriptional activities in a feed-back loop. Deregulation promotes malignant transformation 26.		Xq22.3
17	UBE2A: Ubiquitin Conjugating Enzyme E2 A (RAD6)	0.537	UBE2A differentially regulates p53 levels dependent on stress levels through transcriptional and post-transcriptional means 27		Xq24
18	MAGED2: MAGE Family Member D2	0.533	MAGED2 physically interacts with p53 & modifies its activity, described as ‘a p53-dissociator’ 28	Xi8	Xp11.21
19	TAF9B: TATA-Box Binding Protein Associated Factor 9b (TAFII31)	0.525	Coactivator for p53/TP53-dependent transcriptional activation 29,30		Xq21.1
20	CDK16: Cyclin Dependent Kinase 16	0.512	p53 Ser315, which promotes its degradation31	Xi universal8	Xp11.3
21	TIMP1: TIMP Metallopeptidase Inhibitor 1	0.505	TIMP-1 suppression of miR-125a-5p prevents p53-mediated apoptosis (likely linked interference of AKT phosphorylation) 32	Xi33	Xp11.3
22	STAG2: Stromal Antigen 2	0.504	STAG2 (SA2) is a component of the cohesion complex that is evicted in response to stress from gene bodies, a process inherent in the spatial reorganization, involving disruption of chromatin loops to facilitate transcription 34		Xq25
23	EFNB1: Ephrin B1 (Ehprin receptor)	0.495	EfnB1 engagement of EphB1 up regulates p53 DNA binding and promotes the DDR 35		Xq13.2
24	FGF13: Fibroblast Growth Factor 13	0.491	FGF13 encoded miR-504 targets mRNA of TP53; and in a feed-back loop-control, p53 represses the expression of this miRNA (36 reviewed in 37).
25	HDAC6: Histone Deacetylase 6	0.477	Negative regulator of wt p53: HDAC6 deacetylates p53 at lysines 381/382: Stabilizes mutant p53 asHSP90 is stabilized by acetylation. HDAC6i promotes mutant p53/MDM4/MDM2 association & :p53ser15; p53 destabilization; in contrast to wt p53 stabilization 38		Xp11.23
26	ELF4: E74 Like ETS Transcription Factor 4	0.467	Dual nature of response dependent on cellular state:ELF negatively regulates p53 by activating MDM2, whichin turn negatively regulates ELF via inhibition of its activating TF E2F139Under IR stress: ELF is required for p53 response 40		Xq26.1
27	CUL4B: Cullin 4B	0.462	Mediates p53 polyubiquitination Conversely, p53 transcriptionally activates miR-194 which in turn targets CUL4B 42. CUL4B also targets HUWE1 for ubiquitination 43		Xq24
28	NKRF: NKRF Repressing Factor	0.45	Activates p53 through inhibition of NFKB/mot-2, which allows p53 nuclear translocation 44		Xq24
29	FOXO4: Forkhead Box O4	0.441	Activates p53 through its engagement & promotes senescence over apoptosis (with potential clinical translation through peptide therapy 45)		Xq13.1
30	APEX2: Apurinic/Apyrimidinic Endodeoxyribonuclease 2	0.436	Positive p53 regulation under APEX2 loss: APEX2 loss triggers DNA DS breaks and p53-dependent apoptotic response (in germinal center centroblasts 46)	Xi8	Xp11.21
31	SUV39H1: Suppressor of Variegation 3-9 Homolog 1	0.412	P53 indirectly downregulates SUV39H1 (promoting heterochromatin relaxation to accelerate DNA damage repair 47).	Xi8	Xp11.23
32	PGK1: Phosphoglycerate Kinase 1	0.385	PGK1.Beclin1.p53 axis in autophagy is implied as: PGK1 phosphorylates Beclin1 which is required to induce autophagy & tumorigenesis48; in turn Beclin1 controls p53 levels through USP10 and USP1349P53/Beclin regulates autophagy according to cellular conditions (reviewed in 50).	Xi8	Xq21.1
33	MECP2: Methyl-CpG Binding Protein 2	0.38	Loss of MECP2 induces p53 & Senescence 51		Xq28
34	GNL3L: G Protein Nuceolar 3 Like	0.374	Negatively regulates p53 through binding to and stabilizing MDM2, which in turn prevents MDM2 Ubiquitination; and inhibits p53-transcription 52		Xp11.22
35	AIFM1: Apoptosis Inducing Factor Mitochondria Associated 1	0.362	AIFM1 is a target of p53 transactivation, and AIFM1 in turn binds DNA and promotes its fragmentation 53	Xi universal8	Xq26.1
36	MED12: Mediator Comples Subunit 12	0.354	A Positive executer of p53 transcriptional activity whose recruitment to the p21 promoter is p53-dependent 54.	Xi8	Xq13.1
37	ATP7A: ATPase Copper Transporting Alpha	0.342	P53 transcriptionally activates ATP7A (with 2 REs identified and ChIP binding), Cu chelator D-penicillamine promotes p53 ubiquitination with consequent reduction in ATP7A levels 55	Xi8	Xq21.1
38	SEPT6: Septin 6	0.34	SEPT6 is a component of the septin-SOCS7-NCK axis involved in DDR and essential for p53 Ser15 phosphorylation 56	Xi8	Xq24
39	DKC1: Dyskerin Pseudouridine Synthase 1	0.338	Enhances p53 translation in response to stress by shifting the ribosomes to internal ribosome entry sites within the 5’ untranslated region 57,58	Xi8	Xq28
40	SMARCA1:SWI/SNF Related, Matrix Associated, Actin Dependent Regulator of Chromatin, Subfamily A, Member 1	0.334	p53 LOH event correlate with increased levels of chromatin remodeler SMARCA159		Xq26.1
41	CXCR3: C-X-X Motif Chemokine Receptor 3	0.323	CXCR3 and its ligand CXCL4 are induced by 5-FU to mediate p53-dependent apoptosis in intestinal epithelia 60		Xq13.1
42	MAGEH1: MAGE Family Member H1 (APR-1, Restin)	0.322	APR-1 initiation of apoptosis involves induction of AP-1, p53 and consequent BAX activation 61	Xi8	Xp21.1
43	IRAK1: Interleukin 1 Receptor Associated Kinase 1	0.319	P53 negatively regulates miR-14662, miR-146a which targets IRAK1 (ie. expect direct correlation between p53 and IRAK1 63)	Xi8	Xq28
44	FLNA: Filamin A	0.312	Levels positively regulated by p53 in megakaryocytes 64. Also FLNA levels are regulated through p53-lncRNA LED axis 65.	Xi8	Xq28
45	MAGEE1: MAGE Family Member E1	0.309	E1 ligase that regulates cell cycle progression in a p53-dependent manner 66		Xq13.3
46	UBQLN2: Ubiquilin 2	0.307	Ubqln2 increases p53 levels by interfering with ubiquitin-mediated degradation of p53 in a UBA domain-dependent manner 67	Xi8	Xp11.21
47	IL2RG: Interleukin 2 Receptor Subunit Gama	0.306	P53 is regulated by IL2 signaling through IL2R (of which IL2RG is a subunit), together with TCR stimulation to regulate CD4+ T cells 68		Xq13.1
48	HCCS: Holocytochrome C Synthase	0.305	HCCS regulates apoptosis through its control over Cyt C. Apocytochrome C is converted to cytochrome c by the addition of heme group, catalyzed by HCCs. This is vital to cell import (reviewed in 69). In turn, CytC release from the mitochondrial membrane mediates p53 activated apoptosis 70.		Xp22.2
49	MSN: Moesin	0.305	Mutation of p53 leading to loss of miR-200C upregulates MSN and promotes cancer71		Xq12
50	GPC3: Glypican 3	0.303	GPC3 is targeted by miRs in normal liver. GPC3 is elevated when miR-376b-3p is down-regulated in association with mutant p53 72		Xq26.2
URL www.genecards.org
SUPPLEMENTARY DATA 3. REFERENCES
1	Szklarczyk, D. et al. The STRING database in 2017: quality-controlled protein-protein association networks, made broadly accessible. Nucleic Acids Res 45, D362-D368, doi:10.1093/nar/gkw937 (2017).
2	Li, H. H., Li, A. G., Sheppard, H. M. & Liu, X. Phosphorylation on Thr-55 by TAF1 mediates degradation of p53: a role for TAF1 in cell G1 progression. Mol Cell 13, 867-878 (2004).
3	Wu, Y. et al. Phosphorylation of p53 by TAF1 inactivates p53-dependent transcription in the DNA damage response. Mol Cell 53, 63-74, doi:10.1016/j.molcel.2013.10.031 (2014).
4	Luo, J. et al. OTUD5 regulates p53 stability by deubiquitinating p53. PLoS One 8, e77682, doi:10.1371/journal.pone.0077682 (2013).
5	Engeland, K. Cell cycle arrest through indirect transcriptional repression by p53: I have a DREAM. Cell Death Differ 25, 114-132, doi:10.1038/cdd.2017.172 (2018).
6	Gu, L. et al. Regulation of XIAP translation and induction by MDM2 following irradiation. Cancer Cell 15, 363-375, doi:10.1016/j.ccr.2009.03.002 (2009).
7	Liu, T. et al. Inhibition of MDM2 homodimerization by XIAP IRES stabilizes MDM2, influencing cancer cell survival. Mol Cancer 14, 65, doi:10.1186/s12943-015-0334-0 (2015).
8	Zhang, Y. et al. Genes that escape X-inactivation in humans have high intraspecific variability in expression, are associated with mental impairment but are not slow evolving. Mol Biol Evol 30, 2588-2601, doi:10.1093/molbev/mst148 (2013).
9	Higashitsuji, H. et al. The oncoprotein gankyrin binds to MDM2/HDM2, enhancing ubiquitylation and degradation of p53. Cancer Cell 8, 75-87, doi:10.1016/j.ccr.2005.06.006 (2005).
10	Qiu, W. et al. Retinoblastoma protein modulates gankyrin-MDM2 in regulation of p53 stability and chemosensitivity in cancer cells. Oncogene 27, 4034-4043, doi:10.1038/onc.2008.43 (2008).
11	Koh, D. I. et al. KAISO, a critical regulator of p53-mediated transcription of CDKN1A and apoptotic genes. Proc Natl Acad Sci U S A 111, 15078-15083, doi:10.1073/pnas.1318780111 (2014).
12	Koschmann, C. et al. ATRX loss promotes tumor growth and impairs nonhomologous end joining DNA repair in glioma. Sci Transl Med 8, 328ra328, doi:10.1126/scitranslmed.aac8228 (2016).
13	Nandakumar, P., Mansouri, A. & Das, S. The Role of ATRX in Glioma Biology. Front Oncol 7, 236, doi:10.3389/fonc.2017.00236 (2017).
14	Conte, D. et al. Loss of Atrx sensitizes cells to DNA damaging agents through p53-mediated death pathways. PLoS One 7, e52167, doi:10.1371/journal.pone.0052167 (2012).
15	Dunford, A. et al. Tumor-suppressor genes that escape from X-inactivation contribute to cancer sex bias. Nat Genet 49, 10-16, doi:10.1038/ng.3726 (2017).
16	Cho, Y. Y. et al. The p53 protein is a novel substrate of ribosomal S6 kinase 2 and a critical intermediary for ribosomal S6 kinase 2 and histone H3 interaction. Cancer Res 65, 3596-3603, doi:10.1158/0008-5472.CAN-04-3935 (2005).
17	Ke, J. Y. et al. USP11 regulates p53 stability by deubiquitinating p53. J Zhejiang Univ Sci B 15, 1032-1038, doi:10.1631/jzus.B1400180 (2014).
18	Chen, D. et al. ARF-BP1/Mule is a critical mediator of the ARF tumor suppressor. Cell 121, 1071-1083, doi:10.1016/j.cell.2005.03.037 (2005).
19	Hao, Z. et al. The E3 ubiquitin ligase Mule acts through the ATM-p53 axis to maintain B lymphocyte homeostasis. J Exp Med 209, 173-186, doi:10.1084/jem.20111363 (2012).
20	Kon, N., Zhong, J., Qiang, L., Accili, D. & Gu, W. Inactivation of arf-bp1 induces p53 activation and diabetic phenotypes in mice. J Biol Chem 287, 5102-5111, doi:10.1074/jbc.M111.322867 (2012).
21	Drosten, M. et al. Loss of p53 induces cell proliferation via Ras-independent activation of the Raf/Mek/Erk signaling pathway. Proc Natl Acad Sci U S A 111, 15155-15160, doi:10.1073/pnas.1417549111 (2014).
22	Hu, L. et al. A small ribosomal subunit (SSU) processome component, the human U3 protein 14A (hUTP14A) binds p53 and promotes p53 degradation. J Biol Chem 286, 3119-3128, doi:10.1074/jbc.M110.157842 (2011).
23	Althubiti, M. et al. BTK Modulates p53 Activity to Enhance Apoptotic and Senescent Responses. Cancer Res 76, 5405-5414, doi:10.1158/0008-5472.CAN-16-0690 (2016).
24	Ballal, K., Zhang, W., Mukhopadyay, T. & Huang, P. Suppression of mismatched mutation by p53: a mechanism for guarding genomic integrity. J Mol Med (Berl) 80, 25-32, doi:10.1007/s00109-001-0290-6 (2002).
25	Yan, W. et al. Histone deacetylase inhibitors suppress mutant p53 transcription via histone deacetylase 8. Oncogene 32, 599-609, doi:10.1038/onc.2012.81 (2013).
26	Chen, Y. C. et al. Grail as a molecular determinant for the functions of the tumor suppressor p53 in tumorigenesis. Cell Death Differ 20, 732-743, doi:10.1038/cdd.2013.1 (2013).
27	Chen, S., Wang, D. L., Liu, Y., Zhao, L. & Sun, F. L. RAD6 regulates the dosage of p53 by a combination of transcriptional and posttranscriptional mechanisms. Mol Cell Biol 32, 576-587, doi:10.1128/MCB.05966-11 (2012).
28	Papageorgio, C. et al. MAGED2: a novel p53-dissociator. Int J Oncol 31, 1205-1211 (2007).
29	Lowe, J., Shatz, M., Resnick, M. A. & Menedez, D. Modulation of immune responses by the tumor suppresor p53. BioDiscovery 8, 1-12 (2013).
30	Frontini, M. et al. TAF9b (formerly TAF9L) is a bona fide TAF that has unique and overlapping roles with TAF9. Mol Cell Biol 25, 4638-4649, doi:10.1128/MCB.25.11.4638-4649.2005 (2005).
31	Xie, J. et al. CDK16 Phosphorylates and Degrades p53 to Promote Radioresistance and Predicts Prognosis in Lung Cancer. Theranostics 8, 650-662, doi:10.7150/thno.21963 (2018).
32	Ghoshal-Gupta, S. et al. TIMP-1 downregulation modulates miR-125a-5p expression and triggers the apoptotic pathway. Oncotarget 9, 8941-8956, doi:10.18632/oncotarget.23832 (2018).
33	Anderson, C. L. & Brown, C. J. Epigenetic predisposition to expression of TIMP1 from the human inactive X chromosome. BMC Genet 6, 48, doi:10.1186/1471-2156-6-48 (2005).
34	Millau, J. F., Wijchers, P. & Gaudreau, L. High-Resolution 4C Reveals Rapid p53-Dependent Chromatin Reorganization of the CDKN1A Locus in Response to Stress. PLoS One 11, e0163885, doi:10.1371/journal.pone.0163885 (2016).
35	Kampen, K. R. et al. EphB1 Suppression in Acute Myelogenous Leukemia: Regulating the DNA Damage Control System. Mol Cancer Res 13, 982-992, doi:10.1158/1541-7786.MCR-14-0660-T (2015).
36	Bublik, D. R. et al. Regulatory module involving FGF13, miR-504, and p53 regulates ribosomal biogenesis and supports cancer cell survival. Proc Natl Acad Sci U S A 114, E496-E505, doi:10.1073/pnas.1614876114 (2017).
37	Manfredi, J. J. Tumor suppression by p53 involves inhibiting an enabler, FGF13. Proc Natl Acad Sci U S A 114, 632-633, doi:10.1073/pnas.1619815114 (2017).
38	Ryu, H. W. et al. HDAC6 deacetylates p53 at lysines 381/382 and differentially coordinates p53-induced apoptosis. Cancer Lett 391, 162-171, doi:10.1016/j.canlet.2017.01.033 (2017).
39	Suico, M. A. et al. The transcription factor MEF/Elf4 is dually modulated by p53-MDM2 axis and MEF-MDM2 autoregulatory mechanism. J Biol Chem 289, 26143-26154, doi:10.1074/jbc.M114.580209 (2014).
40	Sashida, G. et al. The mef/elf4 transcription factor fine tunes the DNA damage response. Cancer Res 71, 4857-4865, doi:10.1158/0008-5472.CAN-11-0455 (2011).
41	Thirunavukarasou, A., Singh, P., Govindarajalu, G., Bandi, V. & Baluchamy, S. E3 ubiquitin ligase Cullin4B mediated polyubiquitination of p53 for its degradation. Mol Cell Biochem 390, 93-100, doi:10.1007/s11010-014-1960-3 (2014).
42	Mi, J. et al. Dysregulation of the miR-194-CUL4B negative feedback loop drives tumorigenesis in non-small-cell lung carcinoma. Mol Oncol 11, 305-319, doi:10.1002/1878-0261.12038 (2017).
43	Yi, J. et al. DNA damage-induced activation of CUL4B targets HUWE1 for proteasomal degradation. Nucleic Acids Res 43, 4579-4590, doi:10.1093/nar/gkv325 (2015).
44	Li, Y. et al. mot-2-Mediated cross talk between nuclear factor-B and p53 is involved in arsenite-induced tumorigenesis of human embryo lung fibroblast cells. Environ Health Perspect 118, 936-942, doi:10.1289/ehp.0901677 (2010).
45	Baar, M. P. et al. Targeted Apoptosis of Senescent Cells Restores Tissue Homeostasis in Response to Chemotoxicity and Aging. Cell 169, 132-147 e116, doi:10.1016/j.cell.2017.02.031 (2017).
46	Guikema, J. E. et al. Apurinic/apyrimidinic endonuclease 2 regulates the expansion of germinal centers by protecting against activation-induced cytidine deaminase-independent DNA damage in B cells. J Immunol 193, 931-939, doi:10.4049/jimmunol.1400002 (2014).
47	Zheng, H., Chen, L., Pledger, W. J., Fang, J. & Chen, J. p53 promotes repair of heterochromatin DNA by regulating JMJD2b and SUV39H1 expression. Oncogene 33, 734-744, doi:10.1038/onc.2013.6 (2014).
48	Qian, X. et al. Phosphoglycerate Kinase 1 Phosphorylates Beclin1 to Induce Autophagy. Mol Cell 65, 917-931 e916, doi:10.1016/j.molcel.2017.01.027 (2017).
49	Liu, J. et al. Beclin1 controls the levels of p53 by regulating the deubiquitination activity of USP10 and USP13. Cell 147, 223-234, doi:10.1016/j.cell.2011.08.037 (2011).
50	Mrakovcic, M. & Frohlich, L. F. p53-Mediated Molecular Control of Autophagy in Tumor Cells. Biomolecules 8, doi:10.3390/biom8020014 (2018).
51	Ohashi, M. et al. Loss of MECP2 Leads to Activation of P53 and Neuronal Senescence. Stem Cell Reports 10, 1453-1463, doi:10.1016/j.stemcr.2018.04.001 (2018).
52	Meng, L., Hsu, J. K. & Tsai, R. Y. GNL3L depletion destabilizes MDM2 and induces p53-dependent G2/M arrest. Oncogene 30, 1716-1726, doi:10.1038/onc.2010.550 (2011).
53	Stambolsky, P. et al. Regulation of AIF expression by p53. Cell Death Differ 13, 2140-2149, doi:10.1038/sj.cdd.4401965 (2006).
54	Donner, A. J., Szostek, S., Hoover, J. M. & Espinosa, J. M. CDK8 is a stimulus-specific positive coregulator of p53 target genes. Mol Cell 27, 121-133, doi:10.1016/j.molcel.2007.05.026 (2007).
55	Chen, S. J. et al. Mechanistic basis of a combination D-penicillamine and platinum drugs synergistically inhibits tumor growth in oxaliplatin-resistant human cervical cancer cells in vitro and in vivo. Biochem Pharmacol 95, 28-37, doi:10.1016/j.bcp.2015.03.006 (2015).
56	Kremer, B. E., Adang, L. A. & Macara, I. G. Septins regulate actin organization and cell-cycle arrest through nuclear accumulation of NCK mediated by SOCS7. Cell 130, 837-850, doi:10.1016/j.cell.2007.06.053 (2007).
57	Montanaro, L. et al. Novel dyskerin-mediated mechanism of p53 inactivation through defective mRNA translation. Cancer Res 70, 4767-4777, doi:10.1158/0008-5472.CAN-09-4024 (2010).
58	Bellodi, C., Kopmar, N. & Ruggero, D. Deregulation of oncogene-induced senescence and p53 translational control in X-linked dyskeratosis congenita. EMBO J 29, 1865-1876, doi:10.1038/emboj.2010.83 (2010).
59	Shetzer, Y. et al. The onset of p53 loss of heterozygosity is differentially induced in various stem cell types and may involve the loss of either allele. Cell Death Differ 21, 1419-1431, doi:10.1038/cdd.2014.57 (2014).
60	Gao, J. et al. Activation of p38-MAPK by CXCL4/CXCR3 axis contributes to p53-dependent intestinal apoptosis initiated by 5-fluorouracil. Cancer Biol Ther 15, 982-991, doi:10.4161/cbt.29114 (2014).
61	Selimovic, D., Sprenger, A., Hannig, M., Haikel, Y. & Hassan, M. Apoptosis related protein-1 triggers melanoma cell death via interaction with the juxtamembrane region of p75 neurotrophin receptor. J Cell Mol Med 16, 349-361, doi:10.1111/j.1582-4934.2011.01304.x (2012).
62	Ghose, J., Sinha, M., Das, E., Jana, N. R. & Bhattacharyya, N. P. Regulation of miR-146a by RelA/NFkB and p53 in STHdh(Q111)/Hdh(Q111) cells, a cell model of Huntington's disease. PLoS One 6, e23837, doi:10.1371/journal.pone.0023837 (2011).
63	Ho, B. C. et al. Inhibition of miR-146a prevents enterovirus-induced death by restoring the production of type I interferon. Nat Commun 5, 3344, doi:10.1038/ncomms4344 (2014).
64	Apostolidis, P. A., Lindsey, S., Miller, W. M. & Papoutsakis, E. T. Proposed megakaryocytic regulon of p53: the genes engaged to control cell cycle and apoptosis during megakaryocytic differentiation. Physiol Genomics 44, 638-650, doi:10.1152/physiolgenomics.00028.2012 (2012).
65	Leveille, N. et al. Genome-wide profiling of p53-regulated enhancer RNAs uncovers a subset of enhancers controlled by a lncRNA. Nat Commun 6, 6520, doi:10.1038/ncomms7520 (2015).
66	Kitagaki, J. et al. Nitric oxide prodrug JS-K inhibits ubiquitin E1 and kills tumor cells retaining wild-type p53. Oncogene 28, 619-624, doi:10.1038/onc.2008.401 (2009).
67	Kleijnen, M. F., Alarcon, R. M. & Howley, P. M. The ubiquitin-associated domain of hPLIC-2 interacts with the proteasome. Mol Biol Cell 14, 3868-3875, doi:10.1091/mbc.e02-11-0766 (2003).
68	Watanabe, M., Moon, K. D., Vacchio, M. S., Hathcock, K. S. & Hodes, R. J. Downmodulation of tumor suppressor p53 by T cell receptor signaling is critical for antigen-specific CD4(+) T cell responses. Immunity 40, 681-691, doi:10.1016/j.immuni.2014.04.006 (2014).
69	Babbitt, S. E., Sutherland, M. C., San Francisco, B., Mendez, D. L. & Kranz, R. G. Mitochondrial cytochrome c biogenesis: no longer an enigma. Trends Biochem Sci 40, 446-455, doi:10.1016/j.tibs.2015.05.006 (2015).
70	Endo, H., Kamada, H., Nito, C., Nishi, T. & Chan, P. H. Mitochondrial translocation of p53 mediates release of cytochrome c and hippocampal CA1 neuronal death after transient global cerebral ischemia in rats. J Neurosci 26, 7974-7983, doi:10.1523/JNEUROSCI.0897-06.2006 (2006).
71	Alam, F. et al. The role of p53-microRNA 200-Moesin axis in invasion and drug resistance of breast cancer cells. Tumour Biol 39, 1010428317714634, doi:10.1177/1010428317714634 (2017).
72	Cartier, F. et al. New tumor suppressor microRNAs target glypican-3 in human liver cancer. Oncotarget 8, 41211-41226, doi:10.18632/oncotarget.17162 (2017).

## Sheet: 8. NEMs KIRC
Significance Determination for all p53-STRING set genes with NEMs - KIRC
feature	chisq	df	coef	pvalue	fdr	mean.0	mean.1	mean.0.w	mean.1.w	DATASET	total.samples	total.males	total.females	silent.mutations	silent.mutations.males	silent.mutations.females
TBC1D8B	7.12517	1	0.0564972	0.00760092	0.514246	0	0.0282486	0	0.0288558	ALL	314 M : F 179	314	179	0 M : F 5	0	5
TENM1	5.36355	1	0.0426812	0.0205618	0.514246	0	0.0225989	0	0.0217994	ALL	314 M : F 179	314	179	0 M : F 4	0	4
TBL1X	5.26457	1	0.041902	0.0217638	0.514246	0	0.0225989	0	0.0214014	ALL	314 M : F 179	314	179	0 M : F 4	0	4
BRCC3	4.2502	1	0.0338983	0.0392457	0.514246	0	0.0169492	0	0.0173135	ALL	314 M : F 179	314	179	0 M : F 3	0	3
NKRF	4.0122	1	0.0320156	0.0451722	0.514246	0	0.0169492	0	0.0163519	ALL	314 M : F 179	314	179	0 M : F 3	0	3
BRWD3	3.64316	1	0.0290928	0.0562999	0.514246	0	0.0169492	0	0.0148591	ALL	314 M : F 179	314	179	0 M : F 3	0	3
PGK1	2.82524	1	0.0225989	0.0927931	0.514246	0	0.0112994	0	0.0115423	ALL	314 M : F 179	314	179	0 M : F 2	0	2
KIF4A	2.82524	1	0.0225989	0.0927931	0.514246	0	0.0112994	0	0.0115423	ALL	314 M : F 179	314	179	0 M : F 2	0	2
ZNF75D	2.82524	1	0.0225989	0.0927931	0.514246	0	0.0112994	0	0.0115423	ALL	314 M : F 179	314	179	0 M : F 2	0	2
G6PD	2.82524	1	0.0225989	0.0927931	0.514246	0	0.0112994	0	0.0115423	ALL	314 M : F 179	314	179	0 M : F 2	0	2
IRAK1	2.82524	1	0.0225989	0.0927931	0.514246	0	0.0112994	0	0.0115423	ALL	314 M : F 179	314	179	0 M : F 2	0	2
UBA1	2.82524	1	0.0225989	0.0927931	0.514246	0	0.0112994	0	0.0115423	ALL	314 M : F 179	314	179	0 M : F 2	0	2
JADE3	2.82524	1	0.0225989	0.0927931	0.514246	0	0.0112994	0	0.0115423	ALL	314 M : F 179	314	179	0 M : F 2	0	2
UPRT	2.82524	1	0.0225989	0.0927931	0.514246	0	0.0112994	0	0.0115423	ALL	314 M : F 179	314	179	0 M : F 2	0	2
CYSLTR1	2.82524	1	0.0225989	0.0927931	0.514246	0	0.0112994	0	0.0115423	ALL	314 M : F 179	314	179	0 M : F 2	0	2
SMC1A	2.82524	1	0.0225989	0.0927931	0.514246	0	0.0112994	0	0.0115423	ALL	314 M : F 179	314	179	0 M : F 2	0	2
AMOT	2.82524	1	0.0225989	0.0927931	0.514246	0	0.0112994	0	0.0115423	ALL	314 M : F 179	314	179	0 M : F 2	0	2
KLHL13	2.82524	1	0.0225989	0.0927931	0.514246	0	0.0112994	0	0.0115423	ALL	314 M : F 179	314	179	0 M : F 2	0	2
AMER1	2.82524	1	0.0225989	0.0927931	0.514246	0	0.0112994	0	0.0115423	ALL	314 M : F 179	314	179	0 M : F 2	0	2
SLC16A2	2.82524	1	0.0225989	0.0927931	0.514246	0	0.0112994	0	0.0115423	ALL	314 M : F 179	314	179	0 M : F 2	0	2
TEX11	2.82524	1	0.0225989	0.0927931	0.514246	0	0.0112994	0	0.0115423	ALL	314 M : F 179	314	179	0 M : F 2	0	2
MAGED2	2.82524	1	0.0225989	0.0927931	0.514246	0	0.0112994	0	0.0115423	ALL	314 M : F 179	314	179	0 M : F 2	0	2
ALG13	2.82524	1	0.0225989	0.0927931	0.514246	0	0.0112994	0	0.0115423	ALL	314 M : F 179	314	179	0 M : F 2	0	2
TMEM185A	2.82524	1	0.0225989	0.0927931	0.514246	0	0.0112994	0	0.0115423	ALL	314 M : F 179	314	179	0 M : F 2	0	2
CDKL5	2.82524	1	0.0225989	0.0927931	0.514246	0	0.0112994	0	0.0115423	ALL	314 M : F 179	314	179	0 M : F 2	0	2
ATRX	2.82206	1	0.0313241	0.0929771	0.514246	0.00322581	0.0169492	0.0023054	0.0173135	ALL	314 M : F 179	314	179	1 M : F 3	1	3
KDM5C	2.51798	1	-0.0142123	0.112555	0.514246	0.0193548	0.00564972	0.0228476	0.00577117	ALL	314 M : F 179	314	179	6 M : F 1	6	1
THOC2	2.50901	1	0.0200824	0.113197	0.514246	0	0.0112994	0	0.010257	ALL	314 M : F 179	314	179	0 M : F 2	0	2
WDR13	2.37436	1	-0.0108289	0.123342	0.514246	0.00645161	0	0.00969806	0	ALL	314 M : F 179	314	179	2 M : F 0	2	0
PLXNA3	2.25409	1	0.029988	0.133261	0.514246	0.00322581	0.0169492	0.003502	0.0173135	ALL	314 M : F 179	314	179	1 M : F 3	1	3
SLITRK4	2.12551	1	-0.00969887	0.144865	0.514246	0.00645161	0	0.00868605	0	ALL	314 M : F 179	314	179	2 M : F 0	2	0
USP11	2.04647	1	-0.0093397	0.15256	0.514246	0.00645161	0	0.00836438	0	ALL	314 M : F 179	314	179	2 M : F 0	2	0
AIFM1	1.99	1	0.0211247	0.15834	0.514246	0.00322581	0.0112994	0.00132023	0.0115423	ALL	314 M : F 179	314	179	1 M : F 2	1	2
USP9X	1.90376	1	-0.00869096	0.167658	0.514246	0.00645161	0	0.00778339	0	ALL	314 M : F 179	314	179	2 M : F 0	2	0
F8	1.79731	1	0.0274149	0.180038	0.514246	0.00322581	0.0169492	0.00412028	0.0163519	ALL	314 M : F 179	314	179	1 M : F 3	1	3
FAAH2	1.70898	1	0.0205103	0.191118	0.514246	0.00322581	0.0112994	0.00187051	0.0115423	ALL	314 M : F 179	314	179	1 M : F 2	1	2
HUWE1	1.60126	1	0.020253	0.205725	0.514246	0.00322581	0.0112994	0.00210086	0.0115423	ALL	314 M : F 179	314	179	1 M : F 2	1	2
HCFC1	1.52411	1	-0.0069632	0.216998	0.514246	0.00645161	0	0.00623605	0	ALL	314 M : F 179	314	179	2 M : F 0	2	0
MAP7D3	1.51472	1	-0.00692043	0.21842	0.514246	0.00645161	0	0.00619775	0	ALL	314 M : F 179	314	179	2 M : F 0	2	0
PHF6	1.46305	1	0.0199023	0.226445	0.514246	0.00322581	0.0112994	0.00241502	0.0115423	ALL	314 M : F 179	314	179	1 M : F 2	1	2
DKC1	1.41181	1	-0.00645161	0.234756	0.514246	0.00322581	0	0.00577789	0	ALL	314 M : F 179	314	179	1 M : F 0	1	0
SYTL4	1.40853	1	0.0112994	0.235301	0.514246	0	0.00564972	0	0.00577117	ALL	314 M : F 179	314	179	0 M : F 1	0	1
ZC4H2	1.40853	1	0.0112994	0.235301	0.514246	0	0.00564972	0	0.00577117	ALL	314 M : F 179	314	179	0 M : F 1	0	1
GPC3	1.40853	1	0.0112994	0.235301	0.514246	0	0.00564972	0	0.00577117	ALL	314 M : F 179	314	179	0 M : F 1	0	1
CHST7	1.40853	1	0.0112994	0.235301	0.514246	0	0.00564972	0	0.00577117	ALL	314 M : F 179	314	179	0 M : F 1	0	1
NHS	1.40853	1	0.0112994	0.235301	0.514246	0	0.00564972	0	0.00577117	ALL	314 M : F 179	314	179	0 M : F 1	0	1
VSIG4	1.40853	1	0.0112994	0.235301	0.514246	0	0.00564972	0	0.00577117	ALL	314 M : F 179	314	179	0 M : F 1	0	1
IDS	1.40853	1	0.0112994	0.235301	0.514246	0	0.00564972	0	0.00577117	ALL	314 M : F 179	314	179	0 M : F 1	0	1
ZMYM3	1.40853	1	0.0112994	0.235301	0.514246	0	0.00564972	0	0.00577117	ALL	314 M : F 179	314	179	0 M : F 1	0	1
MAP3K15	1.40853	1	0.0112994	0.235301	0.514246	0	0.00564972	0	0.00577117	ALL	314 M : F 179	314	179	0 M : F 1	0	1
KLHL15	1.40853	1	0.0112994	0.235301	0.514246	0	0.00564972	0	0.00577117	ALL	314 M : F 179	314	179	0 M : F 1	0	1
OCRL	1.40853	1	0.0112994	0.235301	0.514246	0	0.00564972	0	0.00577117	ALL	314 M : F 179	314	179	0 M : F 1	0	1
MAOB	1.40853	1	0.0112994	0.235301	0.514246	0	0.00564972	0	0.00577117	ALL	314 M : F 179	314	179	0 M : F 1	0	1
HPRT1	1.40853	1	0.0112994	0.235301	0.514246	0	0.00564972	0	0.00577117	ALL	314 M : F 179	314	179	0 M : F 1	0	1
TAF9B	1.40853	1	0.0112994	0.235301	0.514246	0	0.00564972	0	0.00577117	ALL	314 M : F 179	314	179	0 M : F 1	0	1
OGT	1.40853	1	0.0112994	0.235301	0.514246	0	0.00564972	0	0.00577117	ALL	314 M : F 179	314	179	0 M : F 1	0	1
TSPAN6	1.40853	1	0.0112994	0.235301	0.514246	0	0.00564972	0	0.00577117	ALL	314 M : F 179	314	179	0 M : F 1	0	1
PNPLA4	1.40853	1	0.0112994	0.235301	0.514246	0	0.00564972	0	0.00577117	ALL	314 M : F 179	314	179	0 M : F 1	0	1
MTMR1	1.40853	1	0.0112994	0.235301	0.514246	0	0.00564972	0	0.00577117	ALL	314 M : F 179	314	179	0 M : F 1	0	1
GK	1.40853	1	0.0112994	0.235301	0.514246	0	0.00564972	0	0.00577117	ALL	314 M : F 179	314	179	0 M : F 1	0	1
IDH3G	1.40853	1	0.0112994	0.235301	0.514246	0	0.00564972	0	0.00577117	ALL	314 M : F 179	314	179	0 M : F 1	0	1
RAB9A	1.40853	1	0.0112994	0.235301	0.514246	0	0.00564972	0	0.00577117	ALL	314 M : F 179	314	179	0 M : F 1	0	1
CLCN4	1.40853	1	0.0112994	0.235301	0.514246	0	0.00564972	0	0.00577117	ALL	314 M : F 179	314	179	0 M : F 1	0	1
CFP	1.40853	1	0.0112994	0.235301	0.514246	0	0.00564972	0	0.00577117	ALL	314 M : F 179	314	179	0 M : F 1	0	1
PHF8	1.40853	1	0.0112994	0.235301	0.514246	0	0.00564972	0	0.00577117	ALL	314 M : F 179	314	179	0 M : F 1	0	1
ARSF	1.40853	1	0.0112994	0.235301	0.514246	0	0.00564972	0	0.00577117	ALL	314 M : F 179	314	179	0 M : F 1	0	1
GPRASP2	1.40853	1	0.0112994	0.235301	0.514246	0	0.00564972	0	0.00577117	ALL	314 M : F 179	314	179	0 M : F 1	0	1
PRPS1	1.40853	1	0.0112994	0.235301	0.514246	0	0.00564972	0	0.00577117	ALL	314 M : F 179	314	179	0 M : F 1	0	1
ZBTB33	1.40853	1	0.0112994	0.235301	0.514246	0	0.00564972	0	0.00577117	ALL	314 M : F 179	314	179	0 M : F 1	0	1
CDR1	1.40853	1	0.0112994	0.235301	0.514246	0	0.00564972	0	0.00577117	ALL	314 M : F 179	314	179	0 M : F 1	0	1
PDZD4	1.40853	1	0.0112994	0.235301	0.514246	0	0.00564972	0	0.00577117	ALL	314 M : F 179	314	179	0 M : F 1	0	1
ZBED1	1.40853	1	0.0112994	0.235301	0.514246	0	0.00564972	0	0.00577117	ALL	314 M : F 179	314	179	0 M : F 1	0	1
NLGN4X	1.40853	1	0.0112994	0.235301	0.514246	0	0.00564972	0	0.00577117	ALL	314 M : F 179	314	179	0 M : F 1	0	1
CTPS2	1.40853	1	0.0112994	0.235301	0.514246	0	0.00564972	0	0.00577117	ALL	314 M : F 179	314	179	0 M : F 1	0	1
ACOT9	1.40853	1	0.0112994	0.235301	0.514246	0	0.00564972	0	0.00577117	ALL	314 M : F 179	314	179	0 M : F 1	0	1
KRBOX4	1.40853	1	0.0112994	0.235301	0.514246	0	0.00564972	0	0.00577117	ALL	314 M : F 179	314	179	0 M : F 1	0	1
TSPYL2	1.40853	1	0.0112994	0.235301	0.514246	0	0.00564972	0	0.00577117	ALL	314 M : F 179	314	179	0 M : F 1	0	1
SPIN2B	1.40853	1	0.0112994	0.235301	0.514246	0	0.00564972	0	0.00577117	ALL	314 M : F 179	314	179	0 M : F 1	0	1
SPIN4	1.40853	1	0.0112994	0.235301	0.514246	0	0.00564972	0	0.00577117	ALL	314 M : F 179	314	179	0 M : F 1	0	1
TCEAL4	1.40853	1	0.0112994	0.235301	0.514246	0	0.00564972	0	0.00577117	ALL	314 M : F 179	314	179	0 M : F 1	0	1
TCEAL3	1.40853	1	0.0112994	0.235301	0.514246	0	0.00564972	0	0.00577117	ALL	314 M : F 179	314	179	0 M : F 1	0	1
NXT2	1.40853	1	0.0112994	0.235301	0.514246	0	0.00564972	0	0.00577117	ALL	314 M : F 179	314	179	0 M : F 1	0	1
FAM127B	1.40853	1	0.0112994	0.235301	0.514246	0	0.00564972	0	0.00577117	ALL	314 M : F 179	314	179	0 M : F 1	0	1
HTATSF1	1.40853	1	0.0112994	0.235301	0.514246	0	0.00564972	0	0.00577117	ALL	314 M : F 179	314	179	0 M : F 1	0	1
DDX26B	1.40853	1	0.0112994	0.235301	0.514246	0	0.00564972	0	0.00577117	ALL	314 M : F 179	314	179	0 M : F 1	0	1
RAB39B	1.40853	1	0.0112994	0.235301	0.514246	0	0.00564972	0	0.00577117	ALL	314 M : F 179	314	179	0 M : F 1	0	1
SLC6A8	1.40853	1	0.0112994	0.235301	0.514246	0	0.00564972	0	0.00577117	ALL	314 M : F 179	314	179	0 M : F 1	0	1
AR	1.40853	1	0.0112994	0.235301	0.514246	0	0.00564972	0	0.00577117	ALL	314 M : F 179	314	179	0 M : F 1	0	1
XG	1.40853	1	0.0112994	0.235301	0.514246	0	0.00564972	0	0.00577117	ALL	314 M : F 179	314	179	0 M : F 1	0	1
PRRG1	1.40853	1	0.0112994	0.235301	0.514246	0	0.00564972	0	0.00577117	ALL	314 M : F 179	314	179	0 M : F 1	0	1
IL2RG	1.40853	1	0.0112994	0.235301	0.514246	0	0.00564972	0	0.00577117	ALL	314 M : F 179	314	179	0 M : F 1	0	1
CLDN2	1.40853	1	0.0112994	0.235301	0.514246	0	0.00564972	0	0.00577117	ALL	314 M : F 179	314	179	0 M : F 1	0	1
NKAP	1.40853	1	0.0112994	0.235301	0.514246	0	0.00564972	0	0.00577117	ALL	314 M : F 179	314	179	0 M : F 1	0	1
ZNF182	1.40853	1	0.0112994	0.235301	0.514246	0	0.00564972	0	0.00577117	ALL	314 M : F 179	314	179	0 M : F 1	0	1
ASMTL	1.40853	1	0.0112994	0.235301	0.514246	0	0.00564972	0	0.00577117	ALL	314 M : F 179	314	179	0 M : F 1	0	1
ARMCX3	1.40853	1	0.0112994	0.235301	0.514246	0	0.00564972	0	0.00577117	ALL	314 M : F 179	314	179	0 M : F 1	0	1
ARMCX5	1.40853	1	0.0112994	0.235301	0.514246	0	0.00564972	0	0.00577117	ALL	314 M : F 179	314	179	0 M : F 1	0	1
TFE3	1.40853	1	0.0112994	0.235301	0.514246	0	0.00564972	0	0.00577117	ALL	314 M : F 179	314	179	0 M : F 1	0	1
HNRNPH2	1.40853	1	0.0112994	0.235301	0.514246	0	0.00564972	0	0.00577117	ALL	314 M : F 179	314	179	0 M : F 1	0	1
C1GALT1C1	1.40853	1	0.0112994	0.235301	0.514246	0	0.00564972	0	0.00577117	ALL	314 M : F 179	314	179	0 M : F 1	0	1
FGD1	1.40853	1	0.0112994	0.235301	0.514246	0	0.00564972	0	0.00577117	ALL	314 M : F 179	314	179	0 M : F 1	0	1
GJB1	1.40853	1	0.0112994	0.235301	0.514246	0	0.00564972	0	0.00577117	ALL	314 M : F 179	314	179	0 M : F 1	0	1
ZDHHC9	1.40853	1	0.0112994	0.235301	0.514246	0	0.00564972	0	0.00577117	ALL	314 M : F 179	314	179	0 M : F 1	0	1
TMEM47	1.40853	1	0.0112994	0.235301	0.514246	0	0.00564972	0	0.00577117	ALL	314 M : F 179	314	179	0 M : F 1	0	1
RGAG4	1.40853	1	0.0112994	0.235301	0.514246	0	0.00564972	0	0.00577117	ALL	314 M : F 179	314	179	0 M : F 1	0	1
CUL4B	1.40853	1	0.0112994	0.235301	0.514246	0	0.00564972	0	0.00577117	ALL	314 M : F 179	314	179	0 M : F 1	0	1
HCCS	1.40853	1	0.0112994	0.235301	0.514246	0	0.00564972	0	0.00577117	ALL	314 M : F 179	314	179	0 M : F 1	0	1
SPIN3	1.40853	1	0.0112994	0.235301	0.514246	0	0.00564972	0	0.00577117	ALL	314 M : F 179	314	179	0 M : F 1	0	1
MMGT1	1.40853	1	0.0112994	0.235301	0.514246	0	0.00564972	0	0.00577117	ALL	314 M : F 179	314	179	0 M : F 1	0	1
ELK1	1.40853	1	0.0112994	0.235301	0.514246	0	0.00564972	0	0.00577117	ALL	314 M : F 179	314	179	0 M : F 1	0	1
STS	1.40853	1	0.0112994	0.235301	0.514246	0	0.00564972	0	0.00577117	ALL	314 M : F 179	314	179	0 M : F 1	0	1
XIAP	1.40853	1	0.0112994	0.235301	0.514246	0	0.00564972	0	0.00577117	ALL	314 M : F 179	314	179	0 M : F 1	0	1
SHROOM4	1.40853	1	0.0112994	0.235301	0.514246	0	0.00564972	0	0.00577117	ALL	314 M : F 179	314	179	0 M : F 1	0	1
VBP1	1.40853	1	0.0112994	0.235301	0.514246	0	0.00564972	0	0.00577117	ALL	314 M : F 179	314	179	0 M : F 1	0	1
IL3RA	1.40853	1	0.0112994	0.235301	0.514246	0	0.00564972	0	0.00577117	ALL	314 M : F 179	314	179	0 M : F 1	0	1
LRCH2	1.40853	1	0.0112994	0.235301	0.514246	0	0.00564972	0	0.00577117	ALL	314 M : F 179	314	179	0 M : F 1	0	1
PDHA1	1.40853	1	0.0112994	0.235301	0.514246	0	0.00564972	0	0.00577117	ALL	314 M : F 179	314	179	0 M : F 1	0	1
MUM1L1	1.40853	1	0.0112994	0.235301	0.514246	0	0.00564972	0	0.00577117	ALL	314 M : F 179	314	179	0 M : F 1	0	1
MOSPD2	1.40853	1	0.0112994	0.235301	0.514246	0	0.00564972	0	0.00577117	ALL	314 M : F 179	314	179	0 M : F 1	0	1
BEX2	1.40853	1	0.0112994	0.235301	0.514246	0	0.00564972	0	0.00577117	ALL	314 M : F 179	314	179	0 M : F 1	0	1
ARSE	1.40853	1	0.0112994	0.235301	0.514246	0	0.00564972	0	0.00577117	ALL	314 M : F 179	314	179	0 M : F 1	0	1
IL13RA1	1.40853	1	0.0112994	0.235301	0.514246	0	0.00564972	0	0.00577117	ALL	314 M : F 179	314	179	0 M : F 1	0	1
SLC10A3	1.40853	1	0.0112994	0.235301	0.514246	0	0.00564972	0	0.00577117	ALL	314 M : F 179	314	179	0 M : F 1	0	1
SPRY3	1.40853	1	0.0112994	0.235301	0.514246	0	0.00564972	0	0.00577117	ALL	314 M : F 179	314	179	0 M : F 1	0	1
HMGN5	1.31815	1	0.0105764	0.250924	0.539686	0	0.00564972	0	0.00540187	ALL	314 M : F 179	314	179	0 M : F 1	0	1
UBE2A	1.31815	1	0.0105764	0.250924	0.539686	0	0.00564972	0	0.00540187	ALL	314 M : F 179	314	179	0 M : F 1	0	1
COL4A5	1.29046	1	0.0194262	0.255964	0.54619	0.00322581	0.0112994	0.00284139	0.0115423	ALL	314 M : F 179	314	179	1 M : F 2	1	2
SLC25A5	1.27184	1	-0.00581366	0.259421	0.549243	0.00645161	0	0.00520655	0	ALL	314 M : F 179	314	179	2 M : F 0	2	0
HEPH	1.23915	1	0.0192753	0.265635	0.55804	0.00322581	0.0112994	0.0029765	0.0115423	ALL	314 M : F 179	314	179	1 M : F 2	1	2
RPL39	1.19518	1	-0.00546406	0.274288	0.571785	0.00322581	0	0.00489347	0	ALL	314 M : F 179	314	179	1 M : F 0	1	0
MECP2	1.17328	1	0.00941674	0.278729	0.576608	0	0.00564972	0	0.00480959	ALL	314 M : F 179	314	179	0 M : F 1	0	1
L1CAM	1.1199	1	0.0089893	0.289941	0.595257	0	0.00564972	0	0.00459127	ALL	314 M : F 179	314	179	0 M : F 1	0	1
ATP7A	1.0787	1	-0.00493273	0.298989	0.609218	0.00322581	0	0.00441762	0	ALL	314 M : F 179	314	179	1 M : F 0	1	0
PNMA3	1.05388	1	-0.00481948	0.304615	0.615698	0.00322581	0	0.0043162	0	ALL	314 M : F 179	314	179	1 M : F 0	1	0
DMD	1.02692	1	0.0185966	0.310884	0.615698	0.00322581	0.0112994	0.00358429	0.0115423	ALL	314 M : F 179	314	179	1 M : F 2	1	2
CSF2RA	1.00594	1	-0.00460072	0.315877	0.615698	0.00322581	0	0.00412028	0	ALL	314 M : F 179	314	179	1 M : F 1	1	1
ARHGAP6	1.00594	1	-0.00460072	0.315877	0.615698	0.00322581	0	0.00412028	0	ALL	314 M : F 179	314	179	1 M : F 0	1	0
GTPBP6	1.00594	1	-0.00460072	0.315877	0.615698	0.00322581	0	0.00412028	0	ALL	314 M : F 179	314	179	1 M : F 0	1	0
PRDX4	1.00594	1	-0.00460072	0.315877	0.615698	0.00322581	0	0.00412028	0	ALL	314 M : F 179	314	179	1 M : F 0	1	0
ZNF275	0.996855	1	0.00800368	0.318073	0.615698	0	0.00564972	0	0.00408787	ALL	314 M : F 179	314	179	0 M : F 1	0	1
CA5B	0.982801	1	-0.00449509	0.321508	0.617934	0.00322581	0	0.00402568	0	ALL	314 M : F 179	314	179	1 M : F 0	1	0
CXorf40B	0.938105	1	-0.00429105	0.332766	0.630705	0.00322581	0	0.00384295	0	ALL	314 M : F 179	314	179	1 M : F 0	1	0
MAGED1	0.937943	1	-0.00429032	0.332807	0.630705	0.00645161	0	0.00384229	0	ALL	314 M : F 179	314	179	2 M : F 0	2	0
BCOR	0.916527	1	-0.00419253	0.338389	0.632172	0.00322581	0	0.00375472	0	ALL	314 M : F 179	314	179	1 M : F 0	1	0
CASK	0.916527	1	-0.00419253	0.338389	0.632172	0.00322581	0	0.00375472	0	ALL	314 M : F 179	314	179	1 M : F 0	1	0
ZXDB	0.908248	1	0.00729358	0.34058	0.632172	0	0.00564972	0	0.00372519	ALL	314 M : F 179	314	179	0 M : F 1	0	1
SH3KBP1	0.877634	1	0.0175848	0.348851	0.640176	0.00322581	0.0112994	0.00384295	0.011173	ALL	314 M : F 179	314	179	1 M : F 2	1	2
USP51	0.87485	1	-0.00400223	0.349616	0.640176	0.00322581	0	0.00358429	0	ALL	314 M : F 179	314	179	1 M : F 0	1	0
CCDC120	0.854729	1	-0.00391034	0.355218	0.643287	0.00322581	0	0.003502	0	ALL	314 M : F 179	314	179	1 M : F 1	1	1
FHL1	0.835071	1	-0.00382057	0.36081	0.643287	0.00322581	0	0.0034216	0	ALL	314 M : F 179	314	179	1 M : F 0	1	0
MID1	0.835071	1	-0.00382057	0.36081	0.643287	0.00322581	0	0.0034216	0	ALL	314 M : F 179	314	179	1 M : F 0	1	0
CMC4	0.835071	1	-0.00382057	0.36081	0.643287	0.00322581	0	0.0034216	0	ALL	314 M : F 179	314	179	1 M : F 0	1	0
UXT	0.797105	1	-0.00364715	0.37196	0.658832	0.00322581	0	0.00326629	0	ALL	314 M : F 179	314	179	1 M : F 0	1	0
MBNL3	0.778775	1	-0.00356341	0.377516	0.660044	0.00322581	0	0.0031913	0	ALL	314 M : F 179	314	179	1 M : F 0	1	0
HDAC6	0.778775	1	-0.00356341	0.377516	0.660044	0.00322581	0	0.0031913	0	ALL	314 M : F 179	314	179	1 M : F 0	1	0
ZFX	0.760867	1	-0.0034816	0.383057	0.665439	0.00322581	0	0.00311803	0	ALL	314 M : F 179	314	179	1 M : F 0	1	0
REPS2	0.715331	1	0.0157913	0.39768	0.685361	0.00322581	0.0112994	0.00384295	0.010257	ALL	314 M : F 179	314	179	1 M : F 2	1	2
RAI2	0.70958	1	-0.00324726	0.399583	0.685361	0.00322581	0	0.00290816	0	ALL	314 M : F 179	314	179	1 M : F 0	1	0
SMS	0.677327	1	-0.00309986	0.410509	0.690981	0.00322581	0	0.00277615	0	ALL	314 M : F 179	314	179	1 M : F 0	1	0
MSL3	0.677327	1	-0.00309986	0.410509	0.690981	0.00322581	0	0.00277615	0	ALL	314 M : F 179	314	179	1 M : F 0	1	0
NONO	0.677327	1	-0.00309986	0.410509	0.690981	0.00322581	0	0.00277615	0	ALL	314 M : F 179	314	179	1 M : F 0	1	0
UBL4A	0.646541	1	-0.00295916	0.421352	0.696667	0.00322581	0	0.00265014	0	ALL	314 M : F 179	314	179	1 M : F 0	1	0
GLUD2	0.646541	1	-0.00295916	0.421352	0.696667	0.00322581	0	0.00265014	0	ALL	314 M : F 179	314	179	1 M : F 0	1	0
DIAPH2	0.631678	1	-0.00289122	0.426741	0.696667	0.00322581	0	0.0025893	0	ALL	314 M : F 179	314	179	1 M : F 0	1	0
OPHN1	0.631678	1	-0.00289122	0.426741	0.696667	0.00322581	0	0.0025893	0	ALL	314 M : F 179	314	179	1 M : F 1	1	1
MID1IP1	0.631678	1	-0.00289122	0.426741	0.696667	0.00322581	0	0.0025893	0	ALL	314 M : F 179	314	179	1 M : F 0	1	0
LAMP2	0.58911	1	-0.00269661	0.442764	0.71422	0.00322581	0	0.00241502	0	ALL	314 M : F 179	314	179	1 M : F 0	1	0
P2RY8	0.58911	1	-0.00269661	0.442764	0.71422	0.00322581	0	0.00241502	0	ALL	314 M : F 179	314	179	1 M : F 0	1	0
ZXDA	0.575568	1	-0.0026347	0.448055	0.718478	0.00322581	0	0.00235957	0	ALL	314 M : F 179	314	179	1 M : F 0	1	0
ARSD	0.512394	1	-0.00234582	0.474104	0.755414	0.00322581	0	0.00210086	0	ALL	314 M : F 179	314	179	1 M : F 0	1	0
MXRA5	0.500111	1	0.00925877	0.479451	0.755414	0.00322581	0.00564972	0.00182756	0.00577117	ALL	314 M : F 179	314	179	1 M : F 1	1	1
FOXO4	0.500111	1	0.00925877	0.479451	0.755414	0.00322581	0.00564972	0.00182756	0.00577117	ALL	314 M : F 179	314	179	1 M : F 1	1	1
CXorf23	0.46689	1	-0.0021377	0.494421	0.774498	0.00322581	0	0.00191446	0	ALL	314 M : F 179	314	179	1 M : F 0	1	0
NHSL2	0.456161	1	-0.00208862	0.499424	0.777838	0.00322581	0	0.00187051	0	ALL	314 M : F 179	314	179	1 M : F 0	1	0
PLP2	0.445678	1	-0.00204067	0.504394	0.781091	0.00322581	0	0.00182756	0	ALL	314 M : F 179	314	179	1 M : F 0	1	0
STAG2	0.425392	1	0.01587	0.514259	0.791841	0.00645161	0.0112994	0.00602618	0.0115423	ALL	314 M : F 179	314	179	4 M : F 2	4	2
GPRASP1	0.399133	1	0.0157021	0.527537	0.807698	0.00645161	0.0112994	0.00617655	0.0115423	ALL	314 M : F 179	314	179	2 M : F 2	2	2
RLIM	0.381903	1	-0.000822543	0.536587	0.816869	0.00645161	0.00564972	0.0108561	0.00577117	ALL	314 M : F 179	314	179	2 M : F 1	2	1
KLF8	0.376365	1	0.00847908	0.539555	0.816869	0.00322581	0.00564972	0.00210086	0.00552881	ALL	314 M : F 179	314	179	1 M : F 1	1	1
ARHGAP4	0.33634	1	0.00860282	0.561949	0.832176	0.00322581	0.00564972	0.00241502	0.00577117	ALL	314 M : F 179	314	179	1 M : F 1	1	1
ZNF185	0.33634	1	0.00860282	0.561949	0.832176	0.00322581	0.00564972	0.00241502	0.00577117	ALL	314 M : F 179	314	179	1 M : F 1	1	1
CHM	0.33634	1	0.00860282	0.561949	0.832176	0.00322581	0.00564972	0.00241502	0.00577117	ALL	314 M : F 179	314	179	1 M : F 1	1	1
UPF3B	0.33634	1	0.00860282	0.561949	0.832176	0.00322581	0.00564972	0.00241502	0.00577117	ALL	314 M : F 179	314	179	1 M : F 1	1	1
SCML1	0.322835	1	0.00853945	0.569909	0.834839	0.00322581	0.00564972	0.00247176	0.00577117	ALL	314 M : F 179	314	179	1 M : F 1	1	1
ZNF711	0.322835	1	0.00853945	0.569909	0.834839	0.00322581	0.00564972	0.00247176	0.00577117	ALL	314 M : F 179	314	179	1 M : F 1	1	1
BCORL1	0.311282	1	0.021272	0.576895	0.840529	0.0129032	0.0169492	0.0113077	0.0173135	ALL	314 M : F 179	314	179	4 M : F 3	4	3
MAOA	0.296045	1	0.00840822	0.586373	0.84525	0.00322581	0.00564972	0.0025893	0.00577117	ALL	314 M : F 179	314	179	1 M : F 1	1	1
ARHGEF9	0.296045	1	0.00840822	0.586373	0.84525	0.00322581	0.00564972	0.0025893	0.00577117	ALL	314 M : F 179	314	179	1 M : F 1	1	1
DDX3X	0.269627	1	0.00827074	0.603582	0.855568	0.00322581	0.00564972	0.00271242	0.00577117	ALL	314 M : F 179	314	179	1 M : F 1	1	1
TLR8	0.269627	1	0.00827074	0.603582	0.855568	0.00322581	0.00564972	0.00271242	0.00577117	ALL	314 M : F 179	314	179	1 M : F 1	1	1
TBC1D25	0.257479	1	0.000340367	0.611857	0.855568	0.00645161	0.00564972	0.00981465	0.00577117	ALL	314 M : F 179	314	179	2 M : F 1	2	1
POLA1	0.256589	1	0.00819957	0.612473	0.855568	0.00322581	0.00564972	0.00277615	0.00577117	ALL	314 M : F 179	314	179	1 M : F 1	1	1
GNL3L	0.256589	1	0.00819957	0.612473	0.855568	0.00322581	0.00564972	0.00277615	0.00577117	ALL	314 M : F 179	314	179	1 M : F 1	1	1
ARHGEF6	0.256589	1	0.00819957	0.612473	0.855568	0.00322581	0.00564972	0.00277615	0.00577117	ALL	314 M : F 179	314	179	1 M : F 1	1	1
MORC4	0.24084	1	0.00797942	0.6236	0.866644	0.00322581	0.00564972	0.00277615	0.00565872	ALL	314 M : F 179	314	179	1 M : F 1	1	1
FMR1	0.230922	1	0.00805218	0.630841	0.872235	0.00322581	0.00564972	0.00290816	0.00577117	ALL	314 M : F 179	314	179	1 M : F 1	1	1
MED12	0.19365	1	0.00781784	0.659896	0.907776	0.00322581	0.00564972	0.00311803	0.00577117	ALL	314 M : F 179	314	179	1 M : F 1	1	1
PHKA2	0.181613	1	0.00773602	0.669991	0.9124	0.00322581	0.00564972	0.0031913	0.00577117	ALL	314 M : F 179	314	179	1 M : F 1	1	1
SMARCA1	0.181613	1	0.00773602	0.669991	0.9124	0.00322581	0.00564972	0.0031913	0.00577117	ALL	314 M : F 179	314	179	1 M : F 1	1	1
RBMX	0.154004	1	0.00753448	0.694738	0.94137	0.00645161	0.00564972	0.00337179	0.00577117	ALL	314 M : F 179	314	179	2 M : F 1	2	1
PRPS2	0.125043	1	0.0072972	0.723628	0.970807	0.00322581	0.00564972	0.00358429	0.00577117	ALL	314 M : F 179	314	179	1 M : F 1	1	1
CXorf36	0.125043	1	0.0072972	0.723628	0.970807	0.00322581	0.00564972	0.00358429	0.00577117	ALL	314 M : F 179	314	179	1 M : F 1	1	1
FGF13	0.0725352	1	0.00676193	0.787681	1	0.00322581	0.00564972	0.00406367	0.00577117	ALL	314 M : F 179	314	179	1 M : F 1	1	1
UTP14A	0.0591676	1	0.00659061	0.807816	1	0.00322581	0.00564972	0.0042171	0.00577117	ALL	314 M : F 179	314	179	1 M : F 1	1	1
MAGEE1	0.0591676	1	0.00659061	0.807816	1	0.00322581	0.00564972	0.0042171	0.00577117	ALL	314 M : F 179	314	179	1 M : F 1	1	1
MED14	0.0440056	1	0.0063667	0.833843	1	0.00322581	0.00564972	0.00441762	0.00577117	ALL	314 M : F 179	314	179	1 M : F 1	1	1
OFD1	0.0149477	1	0.00575926	0.902693	1	0.00322581	0.00564972	0.00496163	0.00577117	ALL	314 M : F 179	314	179	1 M : F 1	1	1
TAF1	0.0108351	1	0.00562907	0.917096	1	0.00322581	0.00564972	0.00507823	0.00577117	ALL	314 M : F 179	314	179	1 M : F 2	1	2
SAT1	0.00622753	1	0.00438859	0.9371	1	0.00322581	0.00564972	0.00412028	0.00459127	ALL	314 M : F 179	314	179	1 M : F 2	1	2
MSN	0.000850844	1	0.005077	0.97673	1	0.00322581	0.00564972	0.00557264	0.00577117	ALL	314 M : F 179	314	179	1 M : F 1	1	1
WDR44	3.32e-30	0	0	1	1	0	0	0	0	ALL	314 M : F 179	314	179	0 M : F 0	0	0
MAP7D2	3.32e-30	0	0	1	1	0	0	0	0	ALL	314 M : F 179	314	179	0 M : F 0	0	0
MAGT1	3.32e-30	0	0	1	1	0	0	0	0	ALL	314 M : F 179	314	179	0 M : F 0	0	0
ATG4A	3.32e-30	0	0	1	1	0	0	0	0	ALL	314 M : F 179	314	179	0 M : F 0	0	0
ATP6AP1	3.32e-30	0	0	1	1	0	0	0	0	ALL	314 M : F 179	314	179	0 M : F 0	0	0
AKAP17A	3.32e-30	0	0	1	1	0	0	0	0	ALL	314 M : F 179	314	179	0 M : F 0	0	0
EFNB1	3.32e-30	0	0	1	1	0	0	0	0	ALL	314 M : F 179	314	179	0 M : F 0	0	0
KDM6A	3.32e-30	0	0	1	1	0	0	0	0	ALL	314 M : F 179	314	179	0 M : F 0	0	0
PHKA1	3.32e-30	0	0	1	1	0	0	0	0	ALL	314 M : F 179	314	179	0 M : F 0	0	0
USP27X	3.32e-30	0	0	1	1	0	0	0	0	ALL	314 M : F 179	314	179	0 M : F 0	0	0
TAZ	3.32e-30	0	0	1	1	0	0	0	0	ALL	314 M : F 179	314	179	0 M : F 0	0	0
FLNA	3.32e-30	0	0	1	1	0	0	0	0	ALL	314 M : F 179	314	179	0 M : F 0	0	0
ARMCX6	3.32e-30	0	0	1	1	0	0	0	0	ALL	314 M : F 179	314	179	0 M : F 0	0	0
GABRE	3.32e-30	0	0	1	1	0	0	0	0	ALL	314 M : F 179	314	179	0 M : F 0	0	0
DOCK11	3.32e-30	0	0	1	1	0	0	0	0	ALL	314 M : F 179	314	179	0 M : F 0	0	0
TIMM17B	3.32e-30	0	0	1	1	0	0	0	0	ALL	314 M : F 179	314	179	0 M : F 0	0	0
CXorf38	3.32e-30	0	0	1	1	0	0	0	0	ALL	314 M : F 179	314	179	0 M : F 0	0	0
ZNF449	3.32e-30	0	0	1	1	0	0	0	0	ALL	314 M : F 179	314	179	0 M : F 0	0	0
PORCN	3.32e-30	0	0	1	1	0	0	0	0	ALL	314 M : F 179	314	179	0 M : F 0	0	0
CLCN5	3.32e-30	0	0	1	1	0	0	0	0	ALL	314 M : F 179	314	179	0 M : F 0	0	0
EIF2S3	3.32e-30	0	0	1	1	0	0	0	0	ALL	314 M : F 179	314	179	0 M : F 0	0	0
PJA1	3.32e-30	0	0	1	1	0	0	0	0	ALL	314 M : F 179	314	179	0 M : F 0	0	0
DNASE1L1	3.32e-30	0	0	1	1	0	0	0	0	ALL	314 M : F 179	314	179	0 M : F 0	0	0
TLR7	3.32e-30	0	0	1	1	0	0	0	0	ALL	314 M : F 179	314	179	1 M : F 0	1	0
GAB3	3.32e-30	0	0	1	1	0	0	0	0	ALL	314 M : F 179	314	179	1 M : F 0	1	0
ARAF	3.32e-30	0	0	1	1	0	0	0	0	ALL	314 M : F 179	314	179	0 M : F 0	0	0
TMEM187	3.32e-30	0	0	1	1	0	0	0	0	ALL	314 M : F 179	314	179	0 M : F 0	0	0
EDA	3.32e-30	0	0	1	1	0	0	0	0	ALL	314 M : F 179	314	179	0 M : F 0	0	0
LAS1L	3.32e-30	0	0	1	1	0	0	0	0	ALL	314 M : F 179	314	179	0 M : F 0	0	0
PBDC1	3.32e-30	0	0	1	1	0	0	0	0	ALL	314 M : F 179	314	179	0 M : F 0	0	0
TRMT2B	3.32e-30	0	0	1	1	0	0	0	0	ALL	314 M : F 179	314	179	0 M : F 0	0	0
GEMIN8	3.32e-30	0	0	1	1	0	0	0	0	ALL	314 M : F 179	314	179	0 M : F 0	0	0
FAM50A	3.32e-30	0	0	1	1	0	0	0	0	ALL	314 M : F 179	314	179	0 M : F 0	0	0
SLC25A6	3.32e-30	0	0	1	1	0	0	0	0	ALL	314 M : F 179	314	179	0 M : F 0	0	0
VSIG1	3.32e-30	0	0	1	1	0	0	0	0	ALL	314 M : F 179	314	179	0 M : F 0	0	0
TRAPPC2	3.32e-30	0	0	1	1	0	0	0	0	ALL	314 M : F 179	314	179	0 M : F 0	0	0
BRS3	3.32e-30	0	0	1	1	0	0	0	0	ALL	314 M : F 179	314	179	0 M : F 0	0	0
NAA10	3.32e-30	0	0	1	1	0	0	0	0	ALL	314 M : F 179	314	179	0 M : F 0	0	0
HAUS7	3.32e-30	0	0	1	1	0	0	0	0	ALL	314 M : F 179	314	179	0 M : F 0	0	0
PNCK	3.32e-30	0	0	1	1	0	0	0	0	ALL	314 M : F 179	314	179	0 M : F 0	0	0
SLC9A6	3.32e-30	0	0	1	1	0	0	0	0	ALL	314 M : F 179	314	179	0 M : F 0	0	0
RNF128	3.32e-30	0	0	1	1	0	0	0	0	ALL	314 M : F 179	314	179	0 M : F 0	0	0
SLC25A14	3.32e-30	0	0	1	1	0	0	0	0	ALL	314 M : F 179	314	179	0 M : F 0	0	0
TCEAL8	3.32e-30	0	0	1	1	0	0	0	0	ALL	314 M : F 179	314	179	0 M : F 0	0	0
PDK3	3.32e-30	0	0	1	1	0	0	0	0	ALL	314 M : F 179	314	179	0 M : F 0	0	0
IQSEC2	3.32e-30	0	0	1	1	0	0	0	0	ALL	314 M : F 179	314	179	0 M : F 0	0	0
ZRSR2	3.32e-30	0	0	1	1	0	0	0	0	ALL	314 M : F 179	314	179	0 M : F 0	0	0
MCTS1	3.32e-30	0	0	1	1	0	0	0	0	ALL	314 M : F 179	314	179	0 M : F 0	0	0
LONRF3	3.32e-30	0	0	1	1	0	0	0	0	ALL	314 M : F 179	314	179	0 M : F 0	0	0
APOO	3.32e-30	0	0	1	1	0	0	0	0	ALL	314 M : F 179	314	179	0 M : F 0	0	0
XPNPEP2	3.32e-30	0	0	1	1	0	0	0	0	ALL	314 M : F 179	314	179	0 M : F 0	0	0
GPC4	3.32e-30	0	0	1	1	0	0	0	0	ALL	314 M : F 179	314	179	0 M : F 0	0	0
FAM3A	3.32e-30	0	0	1	1	0	0	0	0	ALL	314 M : F 179	314	179	0 M : F 0	0	0
RENBP	3.32e-30	0	0	1	1	0	0	0	0	ALL	314 M : F 179	314	179	0 M : F 0	0	0
ATP11C	3.32e-30	0	0	1	1	0	0	0	0	ALL	314 M : F 179	314	179	0 M : F 0	0	0
ACSL4	3.32e-30	0	0	1	1	0	0	0	0	ALL	314 M : F 179	314	179	0 M : F 0	0	0
PGRMC1	3.32e-30	0	0	1	1	0	0	0	0	ALL	314 M : F 179	314	179	0 M : F 0	0	0
LAGE3	3.32e-30	0	0	1	1	0	0	0	0	ALL	314 M : F 179	314	179	0 M : F 0	0	0
SLC35A2	3.32e-30	0	0	1	1	0	0	0	0	ALL	314 M : F 179	314	179	0 M : F 0	0	0
RPS6KA3	3.32e-30	0	0	1	1	0	0	0	0	ALL	314 M : F 179	314	179	0 M : F 0	0	0
EBP	3.32e-30	0	0	1	1	0	0	0	0	ALL	314 M : F 179	314	179	0 M : F 0	0	0
