# Supplementary material for: Identification of cancer sex-disparity in the functional integrity of p53 and its X chromosome network
Source: Nat Commun. 2019 Nov 26;10:5385. doi: 10.1038/s41467-019-13266-3 (PMC6879765; doi:10.1038/s41467-019-13266-3)
Supplement: Supplementary file 6 — Supplementary Data 4 [file 41467_2019_13266_MOESM6_ESM.csv]

## Sheet: 1. EM.Chi.Test.Propensity
Significance Determination for all EMs for the 12 disparity cancers, determined with Propensity
feature	chisq	df	coef	pvalue	fdr	mean.0	mean.1	mean.0.w	mean.1.w	DATASET	total.samples	total.females	total.males	expressed.mutations	expressed.mutations.females	expressed.mutations.males
ATRX	10.4078	1	0.0998934	0.00125484	0.26979	0.00438597	0.0616114	0.00522066	0.0598576	COAD	234 M : F 215	215	234	1 M : F 13	1	0
ATRX	9.28779	1	0.0377861	0.00230687	0.273748	0.0146558	0.0274212	0.0145991	0.0274212	ALL	2957 M : F 1733	1733	2957	44 M : F 47	47	44
KDM5C	9.41079	1	-0.00567471	0.00215712	0.273748	0.00681663	0.00116686	0.00685471	0.00116686	ALL	2957 M : F 1733	1733	2957	20 M : F 2	2	20
KDM6A	10.373	1	-0.00615727	0.0012787	0.273748	0.0180641	0.0075846	0.0182541	0.0075846	ALL	2957 M : F 1733	1733	2957	53 M : F 13	13	53
ACE2	1.28092	1	0.0266667	0.257727	0.328016	0	0.0133333	0	0.0147521	PAAD	101 M : F 79	79	101	0 M : F 1	1	0
ALG13	1.28092	1	0.0266667	0.257727	0.328016	0	0.0133333	0	0.0147521	PAAD	101 M : F 79	79	101	0 M : F 1	1	0
AMER1	1.59773	1	0.0332012	0.206225	0.328016	0	0.0266667	0	0.018367	PAAD	101 M : F 79	79	101	0 M : F 2	1	0
ATRX	1.29958	1	-0.0204082	0.25429	0.328016	0.0102041	0	0.0148591	0	PAAD	101 M : F 79	79	101	1 M : F 0	1	0
CSTF2	1.28092	1	0.0266667	0.257727	0.328016	0	0.0133333	0	0.0147521	PAAD	101 M : F 79	79	101	0 M : F 1	1	0
CXorf23	1.28092	1	0.0266667	0.257727	0.328016	0	0.0133333	0	0.0147521	PAAD	101 M : F 79	79	101	0 M : F 1	1	0
PGRMC1	1.28092	1	0.0266667	0.257727	0.328016	0	0.0133333	0	0.0147521	PAAD	101 M : F 79	79	101	0 M : F 1	1	0
PLXNB3	1.28092	1	0.0266667	0.257727	0.328016	0	0.0133333	0	0.0147521	PAAD	101 M : F 79	79	101	0 M : F 1	1	0
POLA1	1.86867	1	0.0657902	0.171627	0.328016	0.0102041	0.04	0.0103461	0.0442562	PAAD	101 M : F 79	79	101	1 M : F 3	1	0
STAG2	2.5811	1	0.0533333	0.108147	0.328016	0	0.0266667	0	0.0295041	PAAD	101 M : F 79	79	101	0 M : F 2	1	0
TAF1	1.28092	1	0.0266667	0.257727	0.328016	0	0.0133333	0	0.0147521	PAAD	101 M : F 79	79	101	0 M : F 1	1	0
AIFM1	0.92475	1	-0.0145531	0.336231	0.37209	0.0102041	0	0.010596	0	PAAD	101 M : F 79	79	101	1 M : F 0	1	0
GDI1	0.889873	1	0.0185676	0.345512	0.37209	0	0.0133333	0	0.0102716	PAAD	101 M : F 79	79	101	0 M : F 1	1	0
ARAF	1.33653	1	0.0128205	0.247648	0.408203	0	0.00641026	0	0.00643254	SKCM	286 M : F 179	179	286	0 M : F 1	1	0
ATP7A	1.18805	1	-0.00690752	0.275724	0.408203	0.00387597	0	0.00572589	0	SKCM	286 M : F 179	179	286	1 M : F 0	1	0
ATRX	1.18015	1	-0.00686176	0.277325	0.408203	0.00387597	0	0.00568796	0	SKCM	286 M : F 179	179	286	1 M : F 0	1	0
CCDC22	1.33653	1	0.0128205	0.247648	0.408203	0	0.00641026	0	0.00643254	SKCM	286 M : F 179	179	286	0 M : F 1	1	0
COL4A5	1.15583	1	-0.00672075	0.282331	0.408203	0.00387597	0	0.00557107	0	SKCM	286 M : F 179	179	286	1 M : F 0	1	0
DDX3X	2.3426	1	-0.0135825	0.125879	0.408203	0.00775194	0	0.011259	0	SKCM	286 M : F 179	179	286	2 M : F 0	1	0
DMD	1.25723	1	-0.00730856	0.262176	0.408203	0.00387597	0	0.00605832	0	SKCM	286 M : F 179	179	286	1 M : F 0	1	0
EIF2S3	1.20352	1	-0.0069972	0.27262	0.408203	0.00387597	0	0.00580023	0	SKCM	286 M : F 179	179	286	1 M : F 0	1	0
ELK1	1.33653	1	0.0128205	0.247648	0.408203	0	0.00641026	0	0.00643254	SKCM	286 M : F 179	179	286	0 M : F 1	1	0
F8	1.33653	1	0.0128205	0.247648	0.408203	0	0.00641026	0	0.00643254	SKCM	286 M : F 179	179	286	0 M : F 1	1	0
FOXO4	1.20352	1	-0.0069972	0.27262	0.408203	0.00387597	0	0.00580023	0	SKCM	286 M : F 179	179	286	1 M : F 0	1	0
G6PD	1.33653	1	0.0128205	0.247648	0.408203	0	0.00641026	0	0.00643254	SKCM	286 M : F 179	179	286	0 M : F 1	1	0
GABRA3	1.15583	1	-0.00672075	0.282331	0.408203	0.00387597	0	0.00557107	0	SKCM	286 M : F 179	179	286	1 M : F 0	1	0
GEMIN8	2.29928	1	-0.0133327	0.129434	0.408203	0.00775194	0	0.0110519	0	SKCM	286 M : F 179	179	286	2 M : F 0	1	0
GPRASP2	1.33653	1	0.0128205	0.247648	0.408203	0	0.00641026	0	0.00643254	SKCM	286 M : F 179	179	286	0 M : F 1	1	0
GRIPAP1	2.30293	1	-0.0133538	0.12913	0.408203	0.00775194	0	0.0110694	0	SKCM	286 M : F 179	179	286	2 M : F 0	1	0
GYG2	1.20741	1	-0.0070198	0.271845	0.408203	0.00387597	0	0.00581896	0	SKCM	286 M : F 179	179	286	1 M : F 0	1	0
HCFC1	1.88986	1	-0.0144382	0.169218	0.408203	0.0155039	0.00641026	0.0225957	0.00643254	SKCM	286 M : F 179	179	286	5 M : F 1	1	0
HMGB3	1.33653	1	0.0128205	0.247648	0.408203	0	0.00641026	0	0.00643254	SKCM	286 M : F 179	179	286	0 M : F 1	1	0
IDS	1.33653	1	0.0128205	0.247648	0.408203	0	0.00641026	0	0.00643254	SKCM	286 M : F 179	179	286	0 M : F 1	1	0
IL13RA1	1.16333	1	-0.00676424	0.280775	0.408203	0.00387597	0	0.00560712	0	SKCM	286 M : F 179	179	286	1 M : F 0	1	0
IQSEC2	3.02458	1	-0.0175079	0.0820116	0.408203	0.0116279	0	0.014513	0	SKCM	286 M : F 179	179	286	3 M : F 0	1	0
IRAK1	1.13707	1	-0.00661195	0.286272	0.408203	0.00387597	0	0.00548088	0	SKCM	286 M : F 179	179	286	1 M : F 0	1	0
KIF4A	1.25723	1	-0.00730856	0.262176	0.408203	0.00387597	0	0.00605832	0	SKCM	286 M : F 179	179	286	1 M : F 0	1	0
MAGEA10	2.6817	1	0.025641	0.101507	0.408203	0	0.0128205	0	0.0128651	SKCM	286 M : F 179	179	286	0 M : F 2	1	0
MAGEA12	1.14815	1	-0.00667622	0.283936	0.408203	0.00387597	0	0.00553416	0	SKCM	286 M : F 179	179	286	1 M : F 0	1	0
MAGEA3	2.46809	1	-0.0143058	0.116179	0.408203	0.00775194	0	0.0118586	0	SKCM	286 M : F 179	179	286	2 M : F 0	1	0
MAGEA6	1.33653	1	0.0128205	0.247648	0.408203	0	0.00641026	0	0.00643254	SKCM	286 M : F 179	179	286	0 M : F 1	1	0
MED14	1.19576	1	-0.00695222	0.274172	0.408203	0.00387597	0	0.00576294	0	SKCM	286 M : F 179	179	286	1 M : F 0	1	0
MORC4	1.16145	1	-0.00675334	0.281164	0.408203	0.00387597	0	0.00559808	0	SKCM	286 M : F 179	179	286	1 M : F 0	1	0
MOSPD1	1.33653	1	0.0128205	0.247648	0.408203	0	0.00641026	0	0.00643254	SKCM	286 M : F 179	179	286	0 M : F 1	1	0
NLGN4X	2.40431	1	-0.0139382	0.121002	0.408203	0.00775194	0	0.0115539	0	SKCM	286 M : F 179	179	286	2 M : F 0	1	0
OCRL	1.33653	1	0.0128205	0.247648	0.408203	0	0.00641026	0	0.00643254	SKCM	286 M : F 179	179	286	0 M : F 1	1	0
OFD1	1.20352	1	-0.0069972	0.27262	0.408203	0.00387597	0	0.00580023	0	SKCM	286 M : F 179	179	286	1 M : F 0	1	0
PHF8	1.33653	1	0.0128205	0.247648	0.408203	0	0.00641026	0	0.00643254	SKCM	286 M : F 179	179	286	0 M : F 1	1	0
POLA1	1.93658	1	-0.0112394	0.16404	0.408203	0.00775194	0	0.00931672	0	SKCM	286 M : F 179	179	286	2 M : F 0	1	0
RBMX	1.33653	1	0.0128205	0.247648	0.408203	0	0.00641026	0	0.00643254	SKCM	286 M : F 179	179	286	0 M : F 1	1	0
RBMX2	1.14838	1	-0.00667754	0.283888	0.408203	0.00387597	0	0.00553525	0	SKCM	286 M : F 179	179	286	1 M : F 0	1	0
REPS2	1.33653	1	0.0128205	0.247648	0.408203	0	0.00641026	0	0.00643254	SKCM	286 M : F 179	179	286	0 M : F 1	1	0
RPL10	1.17848	1	-0.00685206	0.277666	0.408203	0.00387597	0	0.00567991	0	SKCM	286 M : F 179	179	286	1 M : F 0	1	0
RPL36A	1.33653	1	0.0128205	0.247648	0.408203	0	0.00641026	0	0.00643254	SKCM	286 M : F 179	179	286	0 M : F 1	1	0
SLC16A2	1.1671	1	-0.00678609	0.279998	0.408203	0.00387597	0	0.00562523	0	SKCM	286 M : F 179	179	286	1 M : F 0	1	0
SMARCA1	1.20352	1	-0.0069972	0.27262	0.408203	0.00387597	0	0.00580023	0	SKCM	286 M : F 179	179	286	1 M : F 0	1	0
SRPX2	1.13707	1	-0.00661195	0.286272	0.408203	0.00387597	0	0.00548088	0	SKCM	286 M : F 179	179	286	1 M : F 0	1	0
TBC1D8B	1.33653	1	0.0128205	0.247648	0.408203	0	0.00641026	0	0.00643254	SKCM	286 M : F 179	179	286	0 M : F 1	1	0
TBL1X	1.13707	1	-0.00661195	0.286272	0.408203	0.00387597	0	0.00548088	0	SKCM	286 M : F 179	179	286	1 M : F 0	1	0
TCEAL4	1.33653	1	0.0128205	0.247648	0.408203	0	0.00641026	0	0.00643254	SKCM	286 M : F 179	179	286	0 M : F 1	1	0
TMEM185A	1.18805	1	-0.00690752	0.275724	0.408203	0.00387597	0	0.00572589	0	SKCM	286 M : F 179	179	286	1 M : F 0	1	0
USP11	1.13707	1	-0.00661195	0.286272	0.408203	0.00387597	0	0.00548088	0	SKCM	286 M : F 179	179	286	1 M : F 0	1	0
WDR44	1.8658	1	-0.0108304	0.171957	0.408203	0.00775194	0	0.0089777	0	SKCM	286 M : F 179	179	286	2 M : F 0	1	0
WWC3	1.33653	1	0.0128205	0.247648	0.408203	0	0.00641026	0	0.00643254	SKCM	286 M : F 179	179	286	0 M : F 1	1	0
ZBTB33	1.33653	1	0.0128205	0.247648	0.408203	0	0.00641026	0	0.00643254	SKCM	286 M : F 179	179	286	0 M : F 1	1	0
ZFX	2.39073	1	-0.01386	0.122057	0.408203	0.00775194	0	0.011489	0	SKCM	286 M : F 179	179	286	2 M : F 0	1	0
ZNF41	1.22909	1	-0.00714542	0.267585	0.408203	0.00387597	0	0.00592309	0	SKCM	286 M : F 179	179	286	1 M : F 0	1	0
APOO	1.12882	1	0.00904977	0.288027	0.409776	0	0.00452489	0	0.00453364	LGG	281 M : F 226	226	281	0 M : F 1	1	0
ATRX	2.1296	1	0.0633414	0.144479	0.409776	0.0289855	0.0542986	0.0283315	0.0544037	LGG	281 M : F 226	226	281	8 M : F 12	1	0
CUL4B	1.12882	1	0.00904977	0.288027	0.409776	0	0.00452489	0	0.00453364	LGG	281 M : F 226	226	281	0 M : F 1	1	0
CXorf23	1.12882	1	0.00904977	0.288027	0.409776	0	0.00452489	0	0.00453364	LGG	281 M : F 226	226	281	0 M : F 1	1	0
CXorf40A	0.82711	1	-0.00530623	0.36311	0.409776	0.00362319	0	0.00332186	0	LGG	281 M : F 226	226	281	1 M : F 0	1	0
DDX3X	1.05267	1	-0.00675022	0.304893	0.409776	0.00362319	0	0.00422583	0	LGG	281 M : F 226	226	281	1 M : F 0	1	0
EIF1AX	1.70351	1	-0.0109095	0.19183	0.409776	0.00724638	0	0.00682965	0	LGG	281 M : F 226	226	281	2 M : F 0	1	0
FHL1	0.923492	1	-0.00592341	0.33656	0.409776	0.00362319	0	0.00370823	0	LGG	281 M : F 226	226	281	1 M : F 0	1	0
GPC4	1.12882	1	0.00904977	0.288027	0.409776	0	0.00452489	0	0.00453364	LGG	281 M : F 226	226	281	0 M : F 1	1	0
HCFC1	1.12882	1	0.00904977	0.288027	0.409776	0	0.00452489	0	0.00453364	LGG	281 M : F 226	226	281	0 M : F 1	1	0
HUWE1	1.12882	1	0.00904977	0.288027	0.409776	0	0.00452489	0	0.00453364	LGG	281 M : F 226	226	281	0 M : F 1	1	0
MAP7D3	1.12882	1	0.00904977	0.288027	0.409776	0	0.00452489	0	0.00453364	LGG	281 M : F 226	226	281	0 M : F 1	1	0
MED12	2.26278	1	0.0180995	0.132516	0.409776	0	0.00904977	0	0.00906728	LGG	281 M : F 226	226	281	0 M : F 2	1	0
MXRA5	1.12882	1	0.00904977	0.288027	0.409776	0	0.00452489	0	0.00453364	LGG	281 M : F 226	226	281	0 M : F 1	1	0
OCRL	0.838584	1	-0.00537972	0.359802	0.409776	0.00362319	0	0.00336786	0	LGG	281 M : F 226	226	281	1 M : F 0	1	0
OGT	0.821432	1	-0.00526986	0.364762	0.409776	0.00362319	0	0.00329909	0	LGG	281 M : F 226	226	281	1 M : F 0	1	0
PDHA1	1.12882	1	0.00904977	0.288027	0.409776	0	0.00452489	0	0.00453364	LGG	281 M : F 226	226	281	0 M : F 1	1	0
RGN	1.09673	1	-0.00703215	0.294985	0.409776	0.00362319	0	0.00440233	0	LGG	281 M : F 226	226	281	1 M : F 0	1	0
SMARCA1	1.05267	1	-0.00675022	0.304893	0.409776	0.00362319	0	0.00422583	0	LGG	281 M : F 226	226	281	1 M : F 0	1	0
SMC1A	2.73787	1	-0.0174974	0.0979951	0.409776	0.0108696	0	0.0109539	0	LGG	281 M : F 226	226	281	3 M : F 0	1	0
TBC1D25	1.12882	1	0.00904977	0.288027	0.409776	0	0.00452489	0	0.00453364	LGG	281 M : F 226	226	281	0 M : F 1	1	0
TCEAL1	0.917151	1	-0.00588282	0.338224	0.409776	0.00362319	0	0.00368282	0	LGG	281 M : F 226	226	281	1 M : F 0	1	0
TENM1	1.12882	1	0.00904977	0.288027	0.409776	0	0.00452489	0	0.00453364	LGG	281 M : F 226	226	281	0 M : F 1	1	0
THOC2	0.788175	1	-0.00505685	0.374652	0.409776	0.00362319	0	0.00316573	0	LGG	281 M : F 226	226	281	1 M : F 0	1	0
TIMM8A	0.821432	1	-0.00526986	0.364762	0.409776	0.00362319	0	0.00329909	0	LGG	281 M : F 226	226	281	1 M : F 0	1	0
TMEM164	1.12882	1	0.00904977	0.288027	0.409776	0	0.00452489	0	0.00453364	LGG	281 M : F 226	226	281	0 M : F 1	1	0
TRMT2B	1.13022	1	-0.00724638	0.287729	0.409776	0.00362319	0	0.00453645	0	LGG	281 M : F 226	226	281	1 M : F 0	1	0
USP9X	0.975824	1	-0.00625842	0.323232	0.409776	0.00362319	0	0.00391796	0	LGG	281 M : F 226	226	281	1 M : F 0	1	0
XIAP	1.13022	1	-0.00724638	0.287729	0.409776	0.00362319	0	0.00453645	0	LGG	281 M : F 226	226	281	1 M : F 0	1	0
ZMYM3	1.12882	1	0.00904977	0.288027	0.409776	0	0.00452489	0	0.00453364	LGG	281 M : F 226	226	281	0 M : F 1	1	0
ZNF41	1.12882	1	0.00904977	0.288027	0.409776	0	0.00452489	0	0.00453364	LGG	281 M : F 226	226	281	0 M : F 1	1	0
ZNF711	1.12882	1	0.00904977	0.288027	0.409776	0	0.00452489	0	0.00453364	LGG	281 M : F 226	226	281	0 M : F 1	1	0
FLNA	1.09857	1	0.010544	0.294581	0.412413	0	0.00641026	0	0.00529031	SKCM	286 M : F 179	179	286	0 M : F 1	1	0
KDM6A	0.551581	1	0.0312728	0.457672	0.457672	0.0102041	0.0266667	0.0101653	0.0250237	PAAD	101 M : F 79	79	101	1 M : F 2	1	0
CLCN4	5.59283	1	-0.00280815	0.0180342	0.46359	0.00238582	0	0.0024036	0	ALL	2957 M : F 1733	1733	2957	7 M : F 0	0	7
COL4A6	7.21707	1	-0.00362242	0.00722135	0.46359	0.00306749	0	0.00310056	0	ALL	2957 M : F 1733	1733	2957	9 M : F 0	0	9
EIF1AX	6.26372	1	-0.00314455	0.0123235	0.46359	0.00272665	0	0.00269154	0	ALL	2957 M : F 1733	1733	2957	8 M : F 0	0	8
GNL3L	6.37778	1	0.0100449	0.0115558	0.46359	0.00136333	0.00583431	0.00138978	0.00583431	ALL	2957 M : F 1733	1733	2957	4 M : F 10	10	4
HNRNPH2	5.60013	1	-0.00281181	0.0179591	0.46359	0.00238582	0	0.00240673	0	ALL	2957 M : F 1733	1733	2957	7 M : F 0	0	7
IDH3G	6.06568	1	0.00660599	0.0137834	0.46359	0.000340832	0.00350058	0.000338244	0.00350058	ALL	2957 M : F 1733	1733	2957	1 M : F 6	6	1
L1CAM	6.21701	1	-0.00365851	0.0126529	0.46359	0.00408998	0.000583431	0.00413021	0.000583431	ALL	2957 M : F 1733	1733	2957	12 M : F 1	1	12
MTM1	5.57381	1	-0.00279861	0.0182311	0.46359	0.00238582	0	0.00239544	0	ALL	2957 M : F 1733	1733	2957	7 M : F 0	0	7
NLGN4X	5.59501	1	-0.00280924	0.0180118	0.46359	0.00238582	0	0.00240453	0	ALL	2957 M : F 1733	1733	2957	7 M : F 1	1	7
SMC1A	6.54028	1	-0.00420365	0.0105459	0.46359	0.00852079	0.00291715	0.00859185	0.00291715	ALL	2957 M : F 1733	1733	2957	25 M : F 5	5	25
TFE3	6.38776	1	0.010048	0.011491	0.46359	0.00136333	0.00583431	0.00138712	0.00583431	ALL	2957 M : F 1733	1733	2957	4 M : F 10	10	4
ALG13	1.02722	1	-0.0204298	0.310811	0.479994	0.0119048	0	0.0131292	0	READ	90 M : F 77	77	90	1 M : F 0	1	0
AMER1	1.9877	1	0.0434709	0.158581	0.479994	0	0.0273973	0	0.0247649	READ	90 M : F 77	77	90	0 M : F 2	1	0
APEX2	1.04627	1	-0.020806	0.306367	0.479994	0.0119048	0	0.013371	0	READ	90 M : F 77	77	90	1 M : F 0	1	0
ASMTL	1.19848	1	-0.0238095	0.273625	0.479994	0.0119048	0	0.0153012	0	READ	90 M : F 77	77	90	1 M : F 0	1	0
ATP7A	1.24702	1	0.0273973	0.264123	0.479994	0	0.0136986	0	0.0156079	READ	90 M : F 77	77	90	0 M : F 1	1	0
ATRX	1.02722	1	-0.0204298	0.310811	0.479994	0.0119048	0	0.0131292	0	READ	90 M : F 77	77	90	3 M : F 0	1	0
BRWD3	1.24702	1	0.0273973	0.264123	0.479994	0	0.0136986	0	0.0156079	READ	90 M : F 77	77	90	0 M : F 1	1	0
CLCN4	1.02722	1	-0.0204298	0.310811	0.479994	0.0119048	0	0.0131292	0	READ	90 M : F 77	77	90	1 M : F 0	1	0
DMD	1.24702	1	0.0273973	0.264123	0.479994	0	0.0136986	0	0.0156079	READ	90 M : F 77	77	90	0 M : F 1	1	0
ERCC6L	0.973241	1	-0.0193629	0.323873	0.479994	0.0119048	0	0.0124436	0	READ	90 M : F 77	77	90	1 M : F 0	1	0
FGF13	1.24702	1	0.0273973	0.264123	0.479994	0	0.0136986	0	0.0156079	READ	90 M : F 77	77	90	0 M : F 1	1	0
GNL3L	1.19848	1	-0.0238095	0.273625	0.479994	0.0119048	0	0.0153012	0	READ	90 M : F 77	77	90	1 M : F 0	1	0
GPKOW	1.24702	1	0.0273973	0.264123	0.479994	0	0.0136986	0	0.0156079	READ	90 M : F 77	77	90	0 M : F 1	1	0
GRIPAP1	1.02722	1	-0.0204298	0.310811	0.479994	0.0119048	0	0.0131292	0	READ	90 M : F 77	77	90	1 M : F 0	1	0
HCCS	1.09997	1	0.0241886	0.294273	0.479994	0	0.0136986	0	0.01378	READ	90 M : F 77	77	90	0 M : F 1	1	0
HCFC1	1.19848	1	-0.0238095	0.273625	0.479994	0.0119048	0	0.0153012	0	READ	90 M : F 77	77	90	1 M : F 0	1	0
HEPH	1.24702	1	0.0273973	0.264123	0.479994	0	0.0136986	0	0.0156079	READ	90 M : F 77	77	90	0 M : F 1	1	0
KIF4A	1.24702	1	0.0273973	0.264123	0.479994	0	0.0136986	0	0.0156079	READ	90 M : F 77	77	90	0 M : F 1	1	0
LAS1L	1.04627	1	-0.020806	0.306367	0.479994	0.0119048	0	0.013371	0	READ	90 M : F 77	77	90	1 M : F 0	1	0
MTM1	1.02722	1	-0.0204298	0.310811	0.479994	0.0119048	0	0.0131292	0	READ	90 M : F 77	77	90	1 M : F 0	1	0
PHKA2	1.04627	1	-0.020806	0.306367	0.479994	0.0119048	0	0.013371	0	READ	90 M : F 77	77	90	1 M : F 0	1	0
PLXNA3	1.02722	1	-0.0204298	0.310811	0.479994	0.0119048	0	0.0131292	0	READ	90 M : F 77	77	90	2 M : F 0	1	0
PSMD10	1.24702	1	0.0273973	0.264123	0.479994	0	0.0136986	0	0.0156079	READ	90 M : F 77	77	90	0 M : F 1	1	0
RBBP7	0.948913	1	-0.0188819	0.329996	0.479994	0.0119048	0	0.0121344	0	READ	90 M : F 77	77	90	1 M : F 0	1	0
RBMX	1.24702	1	0.0273973	0.264123	0.479994	0	0.0136986	0	0.0156079	READ	90 M : F 77	77	90	0 M : F 1	1	0
SMC1A	1.53418	1	0.0336464	0.215487	0.479994	0	0.0273973	0	0.019168	READ	90 M : F 77	77	90	0 M : F 2	1	0
TAZ	0.990173	1	-0.0196976	0.3197	0.479994	0.0119048	0	0.0126587	0	READ	90 M : F 77	77	90	1 M : F 0	1	0
UBE2A	1.19848	1	-0.0238095	0.273625	0.479994	0.0119048	0	0.0153012	0	READ	90 M : F 77	77	90	1 M : F 0	1	0
VAMP7	1.24702	1	0.0273973	0.264123	0.479994	0	0.0136986	0	0.0156079	READ	90 M : F 77	77	90	0 M : F 1	1	0
VBP1	1.24702	1	0.0273973	0.264123	0.479994	0	0.0136986	0	0.0156079	READ	90 M : F 77	77	90	0 M : F 1	1	0
ZFX	1.05947	1	-0.0210667	0.303336	0.479994	0.0119048	0	0.0135385	0	READ	90 M : F 77	77	90	1 M : F 0	1	0
ZNF41	1.18991	1	-0.0236405	0.275348	0.479994	0.0119048	0	0.0151926	0	READ	90 M : F 77	77	90	1 M : F 0	1	0
ZXDB	1.13054	1	-0.0224695	0.287661	0.479994	0.0119048	0	0.01444	0	READ	90 M : F 77	77	90	1 M : F 0	1	0
ARSE	0.684758	1	-0.00398615	0.407953	0.488502	0.00387597	0	0.00330426	0	SKCM	286 M : F 179	179	286	1 M : F 0	1	0
BTK	0.730758	1	-0.00425345	0.392638	0.488502	0.00387597	0	0.00352584	0	SKCM	286 M : F 179	179	286	1 M : F 0	1	0
CD99L2	0.671952	1	-0.00391172	0.412372	0.488502	0.00387597	0	0.00324257	0	SKCM	286 M : F 179	179	286	1 M : F 0	1	0
CETN2	0.684758	1	-0.00398615	0.407953	0.488502	0.00387597	0	0.00330426	0	SKCM	286 M : F 179	179	286	1 M : F 0	1	0
DLG3	0.710674	1	-0.00413675	0.39922	0.488502	0.00387597	0	0.0034291	0	SKCM	286 M : F 179	179	286	1 M : F 0	1	0
FAM127B	0.702684	1	-0.00409032	0.401883	0.488502	0.00387597	0	0.00339062	0	SKCM	286 M : F 179	179	286	1 M : F 0	1	0
GPC3	0.698159	1	-0.00406403	0.403403	0.488502	0.00387597	0	0.00336882	0	SKCM	286 M : F 179	179	286	1 M : F 0	1	0
RBM10	0.698159	1	-0.00406403	0.403403	0.488502	0.00387597	0	0.00336882	0	SKCM	286 M : F 179	179	286	1 M : F 0	1	0
THOC2	0.671952	1	-0.00391172	0.412372	0.488502	0.00387597	0	0.00324257	0	SKCM	286 M : F 179	179	286	1 M : F 0	1	0
TLR8	0.698159	1	-0.00406403	0.403403	0.488502	0.00387597	0	0.00336882	0	SKCM	286 M : F 179	179	286	1 M : F 0	1	0
SEPT6	0.881732	1	-0.0175527	0.347728	0.49091	0.0119048	0	0.0112802	0	READ	90 M : F 77	77	90	1 M : F 0	1	0
FLNA	0.798961	1	0.0176022	0.371404	0.506878	0	0.0136986	0	0.0100278	READ	90 M : F 77	77	90	0 M : F 1	1	0
TMEM185A	0.770189	1	0.0169714	0.380159	0.506878	0	0.0136986	0	0.00966841	READ	90 M : F 77	77	90	0 M : F 1	1	0
ACE2	1.26689	1	0.00833333	0.260351	0.508445	0	0.00416667	0	0.00588914	LUAD	239 M : F 277	277	239	0 M : F 1	1	0
ACOT9	1.26689	1	0.00833333	0.260351	0.508445	0	0.00416667	0	0.00588914	LUAD	239 M : F 277	277	239	0 M : F 1	1	0
AMOT	1.04273	1	0.00686245	0.307187	0.508445	0	0.00416667	0	0.00484967	LUAD	239 M : F 277	277	239	0 M : F 1	1	0
APEX2	1.26689	1	0.00833333	0.260351	0.508445	0	0.00416667	0	0.00588914	LUAD	239 M : F 277	277	239	0 M : F 1	1	0
APOO	1.26713	1	-0.010582	0.260306	0.508445	0.005291	0	0.0058897	0	LUAD	239 M : F 277	277	239	1 M : F 0	1	0
APOOL	1.03158	1	0.00678924	0.309787	0.508445	0	0.00416667	0	0.00479793	LUAD	239 M : F 277	277	239	0 M : F 1	1	0
ARAF	2.19596	1	-0.0182993	0.138373	0.508445	0.010582	0	0.010185	0	LUAD	239 M : F 277	277	239	2 M : F 0	1	0
ARHGAP4	1.26689	1	0.00833333	0.260351	0.508445	0	0.00416667	0	0.00588914	LUAD	239 M : F 277	277	239	0 M : F 1	1	0
ARHGEF9	0.890046	1	0.00585966	0.345465	0.508445	0	0.00416667	0	0.004141	LUAD	239 M : F 277	277	239	0 M : F 1	1	0
ARMCX2	1.26713	1	-0.010582	0.260306	0.508445	0.005291	0	0.0058897	0	LUAD	239 M : F 277	277	239	1 M : F 0	1	0
ARMCX3	1.10643	1	-0.00924339	0.29286	0.508445	0.005291	0	0.00514465	0	LUAD	239 M : F 277	277	239	1 M : F 0	1	0
ARMCX6	0.867439	1	0.00571113	0.351665	0.508445	0	0.00416667	0	0.00403604	LUAD	239 M : F 277	277	239	0 M : F 1	1	0
ARSD	1.13593	1	0.00747415	0.286515	0.508445	0	0.00416667	0	0.00528195	LUAD	239 M : F 277	277	239	0 M : F 1	1	0
ATG4A	1.26689	1	0.00833333	0.260351	0.508445	0	0.00416667	0	0.00588914	LUAD	239 M : F 277	277	239	0 M : F 1	1	0
ATP7A	2.1824	1	-0.0181869	0.139597	0.508445	0.010582	0	0.0101224	0	LUAD	239 M : F 277	277	239	2 M : F 0	1	0
ATRX	1.19609	1	0.0175659	0.274104	0.508445	0.021164	0.0416667	0.0219018	0.0402229	LUAD	239 M : F 277	277	239	5 M : F 11	1	0
BHLHB9	0.994346	1	0.00654474	0.318682	0.508445	0	0.00416667	0	0.00462514	LUAD	239 M : F 277	277	239	0 M : F 1	1	0
C1GALT1C1	2.54129	1	0.0166667	0.110904	0.508445	0	0.00833333	0	0.0117783	LUAD	239 M : F 277	277	239	0 M : F 2	1	0
CCDC22	1.26689	1	0.00833333	0.260351	0.508445	0	0.00416667	0	0.00588914	LUAD	239 M : F 277	277	239	0 M : F 1	1	0
CDK16	2.54177	1	-0.021164	0.110871	0.508445	0.010582	0	0.0117794	0	LUAD	239 M : F 277	277	239	2 M : F 0	1	0
CETN2	1.26713	1	-0.010582	0.260306	0.508445	0.005291	0	0.0058897	0	LUAD	239 M : F 277	277	239	1 M : F 0	1	0
CHRDL1	0.893323	1	0.00588119	0.344578	0.508445	0	0.00416667	0	0.00415622	LUAD	239 M : F 277	277	239	0 M : F 1	1	0
CLCN4	1.26713	1	-0.010582	0.260306	0.508445	0.005291	0	0.0058897	0	LUAD	239 M : F 277	277	239	1 M : F 0	1	0
CSTF2	2.54177	1	-0.021164	0.110871	0.508445	0.010582	0	0.0117794	0	LUAD	239 M : F 277	277	239	2 M : F 0	1	0
CUL4B	3.29445	1	0.0215685	0.0695144	0.508445	0	0.0166667	0	0.0152424	LUAD	239 M : F 277	277	239	0 M : F 5	1	0
CXorf40B	0.883527	1	0.00581683	0.347237	0.508445	0	0.00416667	0	0.00411074	LUAD	239 M : F 277	277	239	0 M : F 1	1	0
DHRSX	0.872235	1	0.00574264	0.350337	0.508445	0	0.00416667	0	0.0040583	LUAD	239 M : F 277	277	239	0 M : F 1	1	0
DIAPH2	1.07831	1	-0.00900909	0.299076	0.508445	0.005291	0	0.00501424	0	LUAD	239 M : F 277	277	239	1 M : F 0	1	0
DLG3	3.13063	1	0.0205038	0.0768342	0.508445	0	0.0125	0	0.0144899	LUAD	239 M : F 277	277	239	0 M : F 3	1	0
DMD	1.26689	1	0.00833333	0.260351	0.508445	0	0.00416667	0	0.00588914	LUAD	239 M : F 277	277	239	0 M : F 1	1	0
DOCK11	1.26713	1	-0.010582	0.260306	0.508445	0.005291	0	0.0058897	0	LUAD	239 M : F 277	277	239	1 M : F 0	1	0
EIF1AX	2.10036	1	-0.0175065	0.147265	0.508445	0.010582	0	0.00974372	0	LUAD	239 M : F 277	277	239	2 M : F 0	1	0
FAM127B	2.54177	1	-0.021164	0.110871	0.508445	0.010582	0	0.0117794	0	LUAD	239 M : F 277	277	239	2 M : F 0	1	0
FAM58A	0.872235	1	0.00574264	0.350337	0.508445	0	0.00416667	0	0.0040583	LUAD	239 M : F 277	277	239	0 M : F 1	1	0
FGD1	2.54177	1	-0.021164	0.110871	0.508445	0.010582	0	0.0117794	0	LUAD	239 M : F 277	277	239	2 M : F 0	1	0
FGF13	1.26713	1	-0.010582	0.260306	0.508445	0.005291	0	0.0058897	0	LUAD	239 M : F 277	277	239	1 M : F 0	1	0
FLNA	2.20151	1	0.0144497	0.137876	0.508445	0	0.0125	0	0.0102115	LUAD	239 M : F 277	277	239	0 M : F 3	1	0
FMR1	1.4195	1	0.00933382	0.233487	0.508445	0	0.00833333	0	0.00659618	LUAD	239 M : F 277	277	239	0 M : F 2	1	0
FOXO4	2.39079	1	0.0156851	0.122052	0.508445	0	0.00833333	0	0.0110846	LUAD	239 M : F 277	277	239	0 M : F 3	1	0
FTSJ1	3.67273	1	-0.030501	0.0553096	0.508445	0.021164	0	0.0169761	0	LUAD	239 M : F 277	277	239	4 M : F 0	1	0
G6PD	1.26713	1	-0.010582	0.260306	0.508445	0.005291	0	0.0058897	0	LUAD	239 M : F 277	277	239	1 M : F 0	1	0
GABRA3	2.19385	1	0.0143996	0.138563	0.508445	0	0.00833333	0	0.0101762	LUAD	239 M : F 277	277	239	0 M : F 2	1	0
GJB1	1.26713	1	-0.010582	0.260306	0.508445	0.005291	0	0.0058897	0	LUAD	239 M : F 277	277	239	1 M : F 0	1	0
GNL3L	3.06464	1	0.0200747	0.0800128	0.508445	0	0.0125	0	0.0141867	LUAD	239 M : F 277	277	239	0 M : F 3	1	0
GPC4	2.54177	1	-0.021164	0.110871	0.508445	0.010582	0	0.0117794	0	LUAD	239 M : F 277	277	239	2 M : F 0	1	0
GPKOW	1.26689	1	0.00833333	0.260351	0.508445	0	0.00416667	0	0.00588914	LUAD	239 M : F 277	277	239	0 M : F 1	1	0
GPRASP2	1.26713	1	-0.010582	0.260306	0.508445	0.005291	0	0.0058897	0	LUAD	239 M : F 277	277	239	1 M : F 0	1	0
GYG2	0.94395	1	-0.007889	0.331264	0.508445	0.005291	0	0.00439083	0	LUAD	239 M : F 277	277	239	1 M : F 0	1	0
HAUS7	1.26713	1	-0.010582	0.260306	0.508445	0.005291	0	0.0058897	0	LUAD	239 M : F 277	277	239	1 M : F 0	1	0
HCFC1	2.54177	1	-0.021164	0.110871	0.508445	0.010582	0	0.0117794	0	LUAD	239 M : F 277	277	239	2 M : F 1	1	0
HDAC6	1.81045	1	0.0118937	0.178454	0.508445	0	0.00833333	0	0.00840524	LUAD	239 M : F 277	277	239	1 M : F 2	1	0
HDAC8	0.954924	1	-0.00798052	0.328469	0.508445	0.005291	0	0.00444177	0	LUAD	239 M : F 277	277	239	2 M : F 0	1	0
HTATSF1	1.43635	1	0.0157701	0.23073	0.508445	0.005291	0.0166667	0.0058897	0.018623	LUAD	239 M : F 277	277	239	1 M : F 4	1	0
HUWE1	2.10855	1	-0.0551716	0.146478	0.508445	0.047619	0.0208333	0.0484206	0.0224911	LUAD	239 M : F 277	277	239	12 M : F 5	1	0
IDS	0.883527	1	0.00581683	0.347237	0.508445	0	0.00416667	0	0.00411074	LUAD	239 M : F 277	277	239	0 M : F 1	1	0
IQSEC2	1.09895	1	0.00723145	0.294497	0.508445	0	0.00416667	0	0.00511044	LUAD	239 M : F 277	277	239	0 M : F 1	1	0
JADE3	1.26713	1	-0.010582	0.260306	0.508445	0.005291	0	0.0058897	0	LUAD	239 M : F 277	277	239	1 M : F 0	1	0
KDM6A	3.19702	1	-0.0403367	0.0737725	0.508445	0.026455	0.00416667	0.0263203	0.0049137	LUAD	239 M : F 277	277	239	5 M : F 2	1	0
KIF4A	1.26713	1	-0.010582	0.260306	0.508445	0.005291	0	0.0058897	0	LUAD	239 M : F 277	277	239	1 M : F 0	1	0
KLF8	1.26689	1	0.00833333	0.260351	0.508445	0	0.00416667	0	0.00588914	LUAD	239 M : F 277	277	239	0 M : F 1	1	0
KLHL15	1.11114	1	0.00731146	0.291835	0.508445	0	0.00416667	0	0.00516699	LUAD	239 M : F 277	277	239	0 M : F 1	1	0
LAS1L	2.38256	1	0.0156314	0.122697	0.508445	0	0.00833333	0	0.0110467	LUAD	239 M : F 277	277	239	0 M : F 2	1	0
LONRF3	1.26713	1	-0.010582	0.260306	0.508445	0.005291	0	0.0058897	0	LUAD	239 M : F 277	277	239	1 M : F 0	1	0
MAGEA12	0.985273	1	0.00648516	0.3209	0.508445	0	0.00416667	0	0.00458304	LUAD	239 M : F 277	277	239	0 M : F 2	1	0
MAGEA4	1.26713	1	-0.010582	0.260306	0.508445	0.005291	0	0.0058897	0	LUAD	239 M : F 277	277	239	1 M : F 0	1	0
MAGEA6	1.26713	1	-0.010582	0.260306	0.508445	0.005291	0	0.0058897	0	LUAD	239 M : F 277	277	239	1 M : F 0	1	0
MAGED1	2.0882	1	-0.0174057	0.148441	0.508445	0.010582	0	0.00968759	0	LUAD	239 M : F 277	277	239	2 M : F 0	1	0
MAGED2	1.28681	1	0.00846398	0.256636	0.508445	0	0.00833333	0	0.00598147	LUAD	239 M : F 277	277	239	0 M : F 2	1	0
MAGEE1	0.937534	1	-0.00783549	0.332913	0.508445	0.005291	0	0.00436105	0	LUAD	239 M : F 277	277	239	1 M : F 0	1	0
MAGIX	1.10643	1	-0.00924339	0.29286	0.508445	0.005291	0	0.00514465	0	LUAD	239 M : F 277	277	239	1 M : F 0	1	0
MAP7D2	1.26689	1	0.00833334	0.26035	0.508445	0	0.00833333	0	0.00588914	LUAD	239 M : F 277	277	239	0 M : F 2	1	0
MAP7D3	1.26713	1	-0.010582	0.260306	0.508445	0.005291	0	0.0058897	0	LUAD	239 M : F 277	277	239	1 M : F 0	1	0
MECP2	1.12346	1	0.00739236	0.289174	0.508445	0	0.00416667	0	0.00522415	LUAD	239 M : F 277	277	239	0 M : F 1	1	0
MED12	1.68348	1	0.0197151	0.194463	0.508445	0.015873	0.025	0.00931263	0.0257571	LUAD	239 M : F 277	277	239	4 M : F 7	1	0
MID1IP1	3.49695	1	-0.029053	0.0614821	0.508445	0.015873	0	0.0161702	0	LUAD	239 M : F 277	277	239	3 M : F 0	1	0
MID2	1.11114	1	0.00731147	0.291835	0.508445	0	0.00833333	0	0.00516699	LUAD	239 M : F 277	277	239	0 M : F 2	1	0
MMGT1	2.54176	1	-0.021164	0.110871	0.508445	0.010582	0.00416667	0.0117794	5.89e-09	LUAD	239 M : F 277	277	239	2 M : F 1	1	0
MORC4	1.07497	1	0.00707405	0.299826	0.508445	0	0.00416667	0	0.00499921	LUAD	239 M : F 277	277	239	0 M : F 1	1	0
MORF4L2	1.09693	1	0.0072182	0.294941	0.508445	0	0.00416667	0	0.00510108	LUAD	239 M : F 277	277	239	0 M : F 1	1	0
MOSPD1	0.893323	1	0.00588119	0.344578	0.508445	0	0.00416667	0	0.00415622	LUAD	239 M : F 277	277	239	0 M : F 1	1	0
MSL3	1.26713	1	-0.010582	0.260306	0.508445	0.005291	0	0.0058897	0	LUAD	239 M : F 277	277	239	1 M : F 0	1	0
MTMR1	1.86164	1	-0.0155254	0.172436	0.508445	0.010582	0	0.00864105	0	LUAD	239 M : F 277	277	239	3 M : F 0	1	0
NHS	1.26713	1	-0.010582	0.260306	0.508445	0.005291	0	0.0058897	0	LUAD	239 M : F 277	277	239	1 M : F 0	1	0
NKAP	0.99252	1	0.00653275	0.319127	0.508445	0	0.00416667	0	0.00461667	LUAD	239 M : F 277	277	239	0 M : F 1	1	0
NKRF	1.26713	1	-0.010582	0.260306	0.508445	0.005291	0	0.0058897	0	LUAD	239 M : F 277	277	239	1 M : F 0	1	0
OGT	1.02591	1	0.00675199	0.311121	0.508445	0	0.00416667	0	0.00477161	LUAD	239 M : F 277	277	239	1 M : F 2	1	0
OTUD5	1.26713	1	-0.010582	0.260306	0.508445	0.005291	0	0.0058897	0	LUAD	239 M : F 277	277	239	1 M : F 0	1	0
P2RY10	1.26689	1	0.00833333	0.260351	0.508445	0	0.00416667	0	0.00588914	LUAD	239 M : F 277	277	239	0 M : F 1	1	0
PBDC1	2.54177	1	-0.021164	0.110871	0.508445	0.010582	0	0.0117794	0	LUAD	239 M : F 277	277	239	2 M : F 0	1	0
PHF6	0.881905	1	0.00580618	0.34768	0.508445	0	0.00416667	0	0.0041032	LUAD	239 M : F 277	277	239	0 M : F 1	1	0
PHKA1	0.915465	1	-0.0159475	0.338669	0.508445	0.010582	0.00416667	0.0117794	0.0036865	LUAD	239 M : F 277	277	239	2 M : F 1	1	0
PJA1	1.08089	1	0.0126776	0.298498	0.508445	0.005291	0.0166667	0.0058897	0.0164375	LUAD	239 M : F 277	277	239	1 M : F 4	1	0
PLS3	1.64981	1	0.0108424	0.198985	0.508445	0	0.00833333	0	0.0076623	LUAD	239 M : F 277	277	239	0 M : F 2	1	0
PLXNB3	2.29888	1	0.0150853	0.129468	0.508445	0	0.00833333	0	0.0106607	LUAD	239 M : F 277	277	239	0 M : F 3	1	0
POF1B	3.66136	1	-0.0304074	0.0556882	0.508445	0.015873	0	0.016924	0	LUAD	239 M : F 277	277	239	3 M : F 0	1	0
PORCN	1.26689	1	0.00833333	0.260351	0.508445	0	0.00416667	0	0.00588914	LUAD	239 M : F 277	277	239	0 M : F 1	1	0
PPP1R3F	1.09693	1	0.0072182	0.294941	0.508445	0	0.00416667	0	0.00510108	LUAD	239 M : F 277	277	239	0 M : F 1	1	0
PPP2R3B	1.07497	1	0.00707405	0.299826	0.508445	0	0.00416667	0	0.00499921	LUAD	239 M : F 277	277	239	0 M : F 1	1	0
PQBP1	1.26713	1	-0.010582	0.260306	0.508445	0.005291	0	0.0058897	0	LUAD	239 M : F 277	277	239	1 M : F 0	1	0
PRDX4	1.10097	1	0.00724473	0.294054	0.508445	0	0.00416667	0	0.00511982	LUAD	239 M : F 277	277	239	0 M : F 1	1	0
PRICKLE3	1.26713	1	-0.010582	0.260306	0.508445	0.005291	0	0.0058897	0	LUAD	239 M : F 277	277	239	1 M : F 0	1	0
PRKX	1.26713	1	-0.010582	0.260306	0.508445	0.005291	0	0.0058897	0	LUAD	239 M : F 277	277	239	1 M : F 0	1	0
PRPS1	2.02519	1	0.0132979	0.154709	0.508445	0	0.00833333	0	0.00939755	LUAD	239 M : F 277	277	239	0 M : F 2	1	0
PSMD10	1.11114	1	0.00731146	0.291835	0.508445	0	0.00416667	0	0.00516699	LUAD	239 M : F 277	277	239	0 M : F 1	1	0
RBM10	0.863026	1	-0.0289984	0.352893	0.508445	0.026455	0.0166667	0.0278698	0.0148939	LUAD	239 M : F 277	277	239	8 M : F 5	1	0
RBM41	1.26713	1	-0.010582	0.260306	0.508445	0.005291	0	0.0058897	0	LUAD	239 M : F 277	277	239	1 M : F 0	1	0
REPS2	0.894966	1	0.00589199	0.344135	0.508445	0	0.00416667	0	0.00416385	LUAD	239 M : F 277	277	239	0 M : F 1	1	0
RNF128	1.26713	1	-0.010582	0.260306	0.508445	0.005291	0	0.0058897	0	LUAD	239 M : F 277	277	239	1 M : F 0	1	0
RPL10	0.985273	1	0.00648516	0.3209	0.508445	0	0.00416667	0	0.00458304	LUAD	239 M : F 277	277	239	0 M : F 1	1	0
RPS4X	1.12346	1	0.00739236	0.289174	0.508445	0	0.00416667	0	0.00522415	LUAD	239 M : F 277	277	239	0 M : F 1	1	0
SCML1	0.952664	1	-0.00796167	0.329042	0.508445	0.005291	0	0.00443128	0	LUAD	239 M : F 277	277	239	1 M : F 0	1	0
SHROOM2	2.34822	1	0.0154074	0.125426	0.508445	0	0.00833333	0	0.0108883	LUAD	239 M : F 277	277	239	0 M : F 2	1	0
SLC25A14	1.07102	1	0.00704815	0.300715	0.508445	0	0.00416667	0	0.0049809	LUAD	239 M : F 277	277	239	0 M : F 1	1	0
SLC25A5	0.952664	1	-0.00796167	0.329042	0.508445	0.005291	0	0.00443128	0	LUAD	239 M : F 277	277	239	1 M : F 0	1	0
SLC6A14	0.952664	1	-0.00796167	0.329042	0.508445	0.005291	0	0.00443128	0	LUAD	239 M : F 277	277	239	1 M : F 0	1	0
SLC6A8	1.26689	1	0.00833333	0.260351	0.508445	0	0.00416667	0	0.00588914	LUAD	239 M : F 277	277	239	0 M : F 1	1	0
SLC9A7	1.10299	1	0.00725803	0.29361	0.508445	0	0.00416667	0	0.00512922	LUAD	239 M : F 277	277	239	0 M : F 1	1	0
SMARCA1	2.17741	1	0.0142923	0.14005	0.508445	0	0.00833333	0	0.0101003	LUAD	239 M : F 277	277	239	0 M : F 2	1	0
SMS	1.26713	1	-0.010582	0.260306	0.508445	0.005291	0	0.0058897	0	LUAD	239 M : F 277	277	239	1 M : F 0	1	0
SNX12	1.26713	1	-0.010582	0.260306	0.508445	0.005291	0	0.0058897	0	LUAD	239 M : F 277	277	239	1 M : F 0	1	0
SPIN2B	1.26713	1	-0.010582	0.260306	0.508445	0.005291	0	0.0058897	0	LUAD	239 M : F 277	277	239	1 M : F 0	1	0
SRPX2	0.898262	1	0.00591364	0.343248	0.508445	0	0.00416667	0	0.00417915	LUAD	239 M : F 277	277	239	0 M : F 1	1	0
STK26	1.26713	1	-0.010582	0.260306	0.508445	0.005291	0	0.0058897	0	LUAD	239 M : F 277	277	239	1 M : F 0	1	0
STS	1.26713	1	-0.010582	0.260306	0.508445	0.005291	0	0.0058897	0	LUAD	239 M : F 277	277	239	1 M : F 0	1	0
SYTL4	1.26689	1	0.00833333	0.260351	0.508445	0	0.00416667	0	0.00588914	LUAD	239 M : F 277	277	239	0 M : F 1	1	0
TAF1	2.49545	1	0.0280524	0.114176	0.508445	0.010582	0.0291667	0.0117794	0.0347811	LUAD	239 M : F 277	277	239	2 M : F 7	1	0
TBC1D8B	1.26713	1	-0.010582	0.260306	0.508445	0.005291	0	0.0058897	0	LUAD	239 M : F 277	277	239	1 M : F 0	1	0
TBL1X	2.11737	1	-0.0176476	0.145636	0.508445	0.010582	0	0.00982225	0	LUAD	239 M : F 277	277	239	2 M : F 0	1	0
TENM1	0.919971	1	-0.00768903	0.337483	0.508445	0.005291	0	0.00427953	0	LUAD	239 M : F 277	277	239	1 M : F 2	1	0
THOC2	1.38144	1	0.0177981	0.239856	0.508445	0.010582	0.025	0.0117794	0.0275344	LUAD	239 M : F 277	277	239	2 M : F 7	1	0
TMEM185A	1.10097	1	0.00724473	0.294054	0.508445	0	0.00416667	0	0.00511982	LUAD	239 M : F 277	277	239	1 M : F 2	1	0
TREX2	0.909882	1	-0.00760489	0.340146	0.508445	0.005291	0	0.0042327	0	LUAD	239 M : F 277	277	239	1 M : F 1	1	0
TRMT2B	2.34822	1	0.0154074	0.125426	0.508445	0	0.00833333	0	0.0108883	LUAD	239 M : F 277	277	239	0 M : F 2	1	0
TRO	1.11114	1	0.00731146	0.291835	0.508445	0	0.00416667	0	0.00516699	LUAD	239 M : F 277	277	239	0 M : F 1	1	0
TSPAN6	1.12346	1	0.00739236	0.289174	0.508445	0	0.00416667	0	0.00522415	LUAD	239 M : F 277	277	239	0 M : F 1	1	0
TXLNG	1.26713	1	-0.010582	0.260306	0.508445	0.005291	0	0.0058897	0	LUAD	239 M : F 277	277	239	1 M : F 0	1	0
UBA1	1.26713	1	-0.010582	0.260306	0.508445	0.005291	0	0.0058897	0	LUAD	239 M : F 277	277	239	2 M : F 0	1	0
USP11	1.11318	1	0.00732488	0.291391	0.508445	0	0.00416667	0	0.00517647	LUAD	239 M : F 277	277	239	0 M : F 1	1	0
UTP14A	1.7838	1	0.0117194	0.181683	0.508445	0	0.00833333	0	0.00828206	LUAD	239 M : F 277	277	239	0 M : F 2	1	0
VAMP7	0.883527	1	0.00581683	0.347237	0.508445	0	0.00416667	0	0.00411074	LUAD	239 M : F 277	277	239	0 M : F 1	1	0
VGLL1	1.26713	1	-0.010582	0.260306	0.508445	0.005291	0	0.0058897	0	LUAD	239 M : F 277	277	239	1 M : F 0	1	0
WBP5	1.11114	1	0.00731146	0.291835	0.508445	0	0.00416667	0	0.00516699	LUAD	239 M : F 277	277	239	0 M : F 1	1	0
XK	0.947426	1	-0.00791799	0.330375	0.508445	0.005291	0	0.00440696	0	LUAD	239 M : F 277	277	239	1 M : F 0	1	0
ZBED1	1.04273	1	0.00686245	0.307187	0.508445	0	0.00416667	0	0.00484967	LUAD	239 M : F 277	277	239	1 M : F 1	1	0
ZDHHC9	0.969108	1	0.006379	0.324903	0.508445	0	0.00416667	0	0.00450801	LUAD	239 M : F 277	277	239	0 M : F 1	1	0
ZMYM3	2.88263	1	0.0188904	0.0895395	0.508445	0	0.0125	0	0.0133498	LUAD	239 M : F 277	277	239	0 M : F 3	1	0
ZNF182	1.26713	1	-0.010582	0.260306	0.508445	0.005291	0	0.0058897	0	LUAD	239 M : F 277	277	239	1 M : F 0	1	0
ZNF275	1.26689	1	0.00833333	0.260351	0.508445	0	0.00416667	0	0.00588914	LUAD	239 M : F 277	277	239	0 M : F 1	1	0
ZNF711	1.26713	1	-0.010582	0.260306	0.508445	0.005291	0	0.0058897	0	LUAD	239 M : F 277	277	239	2 M : F 0	1	0
ZNF75D	0.881905	1	0.00580618	0.34768	0.508445	0	0.00416667	0	0.0041032	LUAD	239 M : F 277	277	239	1 M : F 1	1	0
ZRSR2	0.934094	1	-0.00780681	0.333801	0.508445	0.005291	0	0.00434508	0	LUAD	239 M : F 277	277	239	1 M : F 0	1	0
ZXDB	0.937534	1	-0.00783549	0.332913	0.508445	0.005291	0	0.00436105	0	LUAD	239 M : F 277	277	239	1 M : F 0	1	0
NAA10	0.594992	1	-0.00346435	0.440495	0.513911	0.00387597	0	0.00287172	0	SKCM	286 M : F 179	179	286	1 M : F 0	1	0
ACE2	1.92502	1	-0.0102949	0.165304	0.516814	0.00760456	0	0.00935929	0	STAD	280 M : F 157	157	280	2 M : F 1	1	0
ALG13	3.24814	1	-0.0173151	0.0715045	0.516814	0.0114068	0	0.0157416	0	STAD	280 M : F 157	157	280	3 M : F 0	1	0
AMER1	2.0872	1	-0.0111578	0.148538	0.516814	0.00760456	0	0.0101438	0	STAD	280 M : F 157	157	280	2 M : F 0	1	0
AMOT	1.41415	1	0.0136986	0.234368	0.516814	0	0.00684931	0	0.00689868	STAD	280 M : F 157	157	280	0 M : F 1	1	0
ARMCX5	1.41415	1	0.0136986	0.234368	0.516814	0	0.00684931	0	0.00689868	STAD	280 M : F 157	157	280	0 M : F 1	1	0
ARSE	2.18381	1	-0.0116715	0.139469	0.516814	0.0114068	0	0.0106108	0	STAD	280 M : F 157	157	280	3 M : F 0	1	0
ASMTL	3.88178	1	-0.0206612	0.0488127	0.516814	0.0152091	0	0.0187836	0	STAD	280 M : F 157	157	280	4 M : F 0	1	0
ATP7A	3.11248	1	-0.0165974	0.0776948	0.516814	0.0114068	0	0.0150891	0	STAD	280 M : F 157	157	280	3 M : F 0	1	0
ATRX	3.65899	1	0.0503964	0.0557673	0.516814	0.00380228	0.0273973	0.00399842	0.0275947	STAD	280 M : F 157	157	280	1 M : F 4	1	0
BCAP31	1.41415	1	0.0136986	0.234368	0.516814	0	0.00684931	0	0.00689868	STAD	280 M : F 157	157	280	0 M : F 1	1	0
BCOR	8.39626	1	-0.0442077	0.00375994	0.516814	0.0304183	0	0.0401903	0	STAD	280 M : F 157	157	280	8 M : F 0	1	0
BCORL1	3.74716	1	-0.0199512	0.0528972	0.516814	0.0152091	0	0.0181381	0	STAD	280 M : F 157	157	280	5 M : F 1	1	0
CD99L2	1.52812	1	-0.00818014	0.216395	0.516814	0.00760456	0	0.00743675	0	STAD	280 M : F 157	157	280	2 M : F 0	1	0
CHRDL1	1.41415	1	0.0136986	0.234369	0.516814	0.00380228	0.00684931	6.91e-09	0.00689868	STAD	280 M : F 157	157	280	1 M : F 1	1	0
CLCN4	2.01771	1	-0.0107881	0.155473	0.516814	0.00760456	0	0.00980771	0	STAD	280 M : F 157	157	280	2 M : F 0	1	0
COX7B	1.93742	1	-0.0103608	0.163949	0.516814	0.00760456	0	0.00941929	0	STAD	280 M : F 157	157	280	2 M : F 0	1	0
CSF2RA	1.41415	1	0.0136986	0.234368	0.516814	0	0.00684931	0	0.00689868	STAD	280 M : F 157	157	280	0 M : F 1	1	0
CSTF2	1.41415	1	0.0136986	0.234368	0.516814	0	0.00684931	0	0.00689868	STAD	280 M : F 157	157	280	0 M : F 1	1	0
DIAPH2	1.41415	1	0.0136986	0.234368	0.516814	0	0.00684931	0	0.00689868	STAD	280 M : F 157	157	280	0 M : F 1	1	0
EBP	1.41415	1	0.0136986	0.234368	0.516814	0	0.00684931	0	0.00689868	STAD	280 M : F 157	157	280	0 M : F 1	1	0
ELF4	2.72503	1	-0.014545	0.0987861	0.516814	0.0114068	0	0.0132232	0	STAD	280 M : F 157	157	280	3 M : F 0	1	0
ERCC6L	1.98246	1	-0.0106005	0.159131	0.516814	0.00760456	0	0.0096372	0	STAD	280 M : F 157	157	280	2 M : F 0	1	0
FAM199X	1.4893	1	-0.00797309	0.222325	0.516814	0.00760456	0	0.00724852	0	STAD	280 M : F 157	157	280	2 M : F 0	1	0
FAM58A	1.81411	1	-0.00970431	0.178016	0.516814	0.00760456	0	0.00882242	0	STAD	280 M : F 157	157	280	2 M : F 0	1	0
FGD1	1.41415	1	0.0136986	0.234368	0.516814	0	0.00684931	0	0.00689868	STAD	280 M : F 157	157	280	0 M : F 1	1	0
GABRA3	1.41415	1	0.0136986	0.234368	0.516814	0	0.00684931	0	0.00689868	STAD	280 M : F 157	157	280	0 M : F 1	1	0
GNL3L	2.0788	1	0.0201043	0.149358	0.516814	0	0.0136986	0	0.0101246	STAD	280 M : F 157	157	280	0 M : F 2	1	0
GPC4	1.41415	1	0.0136986	0.234368	0.516814	0	0.00684931	0	0.00689868	STAD	280 M : F 157	157	280	0 M : F 1	1	0
GYG2	1.41415	1	0.0136986	0.234368	0.516814	0	0.00684931	0	0.00689868	STAD	280 M : F 157	157	280	0 M : F 1	1	0
HTATSF1	1.76626	1	-0.00944942	0.183846	0.516814	0.00760456	0	0.00859069	0	STAD	280 M : F 157	157	280	2 M : F 1	1	0
HUWE1	1.72053	1	0.0611154	0.189625	0.516814	0.0152091	0.0410959	0.0191611	0.0413921	STAD	280 M : F 157	157	280	4 M : F 7	1	0
IDH3G	1.41415	1	0.0136986	0.234368	0.516814	0	0.00684931	0	0.00689868	STAD	280 M : F 157	157	280	0 M : F 1	1	0
IRAK1	1.41415	1	0.0136986	0.234368	0.516814	0	0.00684931	0	0.00689868	STAD	280 M : F 157	157	280	0 M : F 1	1	0
JADE3	1.41415	1	0.0136986	0.234369	0.516814	0.00380228	0.00684931	6.91e-09	0.00689868	STAD	280 M : F 157	157	280	1 M : F 1	1	0
KDM5C	1.80347	1	-0.00964763	0.179294	0.516814	0.0114068	0	0.00877089	0	STAD	280 M : F 157	157	280	3 M : F 0	1	0
MAGEA6	1.41415	1	0.0136986	0.234368	0.516814	0	0.00684931	0	0.00689868	STAD	280 M : F 157	157	280	0 M : F 1	1	0
MAGIX	1.41415	1	0.0136986	0.234368	0.516814	0	0.00684931	0	0.00689868	STAD	280 M : F 157	157	280	0 M : F 1	1	0
MAGT1	2.83814	1	0.0273973	0.0920508	0.516814	0	0.0136986	0	0.0137974	STAD	280 M : F 157	157	280	0 M : F 2	1	0
MID1IP1	1.41415	1	0.0136986	0.234368	0.516814	0	0.00684931	0	0.00689868	STAD	280 M : F 157	157	280	0 M : F 1	1	0
MORC4	1.41415	1	0.0136986	0.234368	0.516814	0	0.00684931	0	0.00689868	STAD	280 M : F 157	157	280	0 M : F 2	1	0
MOSPD2	1.41415	1	0.0136986	0.234368	0.516814	0	0.00684931	0	0.00689868	STAD	280 M : F 157	157	280	0 M : F 1	1	0
NAA10	1.41415	1	0.0136986	0.234368	0.516814	0	0.00684931	0	0.00689868	STAD	280 M : F 157	157	280	0 M : F 1	1	0
NAP1L2	1.41415	1	0.0136986	0.234368	0.516814	0	0.00684931	0	0.00689868	STAD	280 M : F 157	157	280	0 M : F 1	1	0
NONO	1.41415	1	0.0136986	0.234368	0.516814	0	0.00684931	0	0.00689868	STAD	280 M : F 157	157	280	0 M : F 1	1	0
OCRL	2.83814	1	0.0273973	0.0920508	0.516814	0	0.0136986	0	0.0137974	STAD	280 M : F 157	157	280	0 M : F 2	1	0
PLXNA3	2.49045	1	-0.0133004	0.114539	0.516814	0.0152091	0	0.0120917	0	STAD	280 M : F 157	157	280	4 M : F 0	1	0
PLXNB3	1.41415	1	0.0136986	0.234368	0.516814	0	0.00684931	0	0.00689868	STAD	280 M : F 157	157	280	0 M : F 1	1	0
POLA1	2.0788	1	0.0201043	0.149358	0.516814	0	0.0136986	0	0.0101246	STAD	280 M : F 157	157	280	0 M : F 2	1	0
PORCN	2.0872	1	-0.0111578	0.148538	0.516814	0.00760456	0	0.0101438	0	STAD	280 M : F 157	157	280	2 M : F 0	1	0
PRRG1	2.83814	1	0.0273973	0.0920508	0.516814	0	0.0136986	0	0.0137974	STAD	280 M : F 157	157	280	0 M : F 2	1	0
PSMD10	1.41415	1	0.0136986	0.234368	0.516814	0	0.00684931	0	0.00689868	STAD	280 M : F 157	157	280	0 M : F 1	1	0
RAP2C	1.41415	1	0.0136986	0.234368	0.516814	0	0.00684931	0	0.00689868	STAD	280 M : F 157	157	280	0 M : F 1	1	0
RBMX2	2.0872	1	-0.0111578	0.148538	0.516814	0.00760456	0	0.0101438	0	STAD	280 M : F 157	157	280	2 M : F 0	1	0
REPS2	1.42232	1	-0.00761572	0.233022	0.516814	0.00760456	0	0.00692363	0	STAD	280 M : F 157	157	280	2 M : F 0	1	0
RLIM	1.81413	1	-0.00970442	0.178013	0.516814	0.00760456	0	0.00882252	0	STAD	280 M : F 157	157	280	2 M : F 0	1	0
RNF128	1.41415	1	0.0136986	0.234368	0.516814	0	0.00684931	0	0.00689868	STAD	280 M : F 157	157	280	0 M : F 1	1	0
RPGR	1.41415	1	0.0136986	0.234368	0.516814	0	0.00684931	0	0.00689868	STAD	280 M : F 157	157	280	0 M : F 1	1	0
RPL10	1.41415	1	0.0136986	0.234368	0.516814	0	0.00684931	0	0.00689868	STAD	280 M : F 157	157	280	1 M : F 1	1	0
RPS6KA3	1.81186	1	-0.00969233	0.178285	0.516814	0.00760456	0	0.00881152	0	STAD	280 M : F 157	157	280	2 M : F 0	1	0
SLC9A6	1.41415	1	0.0136986	0.234368	0.516814	0	0.00684931	0	0.00689868	STAD	280 M : F 157	157	280	0 M : F 1	1	0
STS	1.6914	1	-0.00905056	0.193417	0.516814	0.00760456	0	0.00822808	0	STAD	280 M : F 157	157	280	2 M : F 0	1	0
SUV39H1	1.79716	1	-0.00961402	0.180056	0.516814	0.00760456	0	0.00874034	0	STAD	280 M : F 157	157	280	2 M : F 0	1	0
TAB3	1.41415	1	0.0136986	0.234368	0.516814	0	0.00684931	0	0.00689868	STAD	280 M : F 157	157	280	0 M : F 1	1	0
TAF1	1.98714	1	-0.0106254	0.158641	0.516814	0.0114068	0	0.00965982	0	STAD	280 M : F 157	157	280	3 M : F 0	1	0
TFE3	4.27206	1	0.0410959	0.0387439	0.516814	0	0.0205479	0	0.0206961	STAD	280 M : F 157	157	280	0 M : F 3	1	0
THOC2	1.41415	1	0.0136986	0.234368	0.516814	0	0.00684931	0	0.00689868	STAD	280 M : F 157	157	280	0 M : F 1	1	0
TMEM185A	1.41415	1	0.0136986	0.234368	0.516814	0	0.00684931	0	0.00689868	STAD	280 M : F 157	157	280	0 M : F 1	1	0
TXLNG	1.41415	1	0.0136986	0.234368	0.516814	0	0.00684931	0	0.00689868	STAD	280 M : F 157	157	280	0 M : F 1	1	0
UBA1	2.02273	1	-0.0108148	0.154961	0.516814	0.00760456	0	0.00983198	0	STAD	280 M : F 157	157	280	2 M : F 0	1	0
UBE2A	1.41415	1	0.0136986	0.234368	0.516814	0	0.00684931	0	0.00689868	STAD	280 M : F 157	157	280	0 M : F 1	1	0
UPRT	1.41415	1	0.0136986	0.234368	0.516814	0	0.00684931	0	0.00689868	STAD	280 M : F 157	157	280	0 M : F 1	1	0
USP11	1.45265	1	-0.00777757	0.228103	0.516814	0.00760456	0	0.00707077	0	STAD	280 M : F 157	157	280	2 M : F 0	1	0
UTP14A	1.7307	1	-0.00925997	0.188322	0.516814	0.00760456	0	0.00841846	0	STAD	280 M : F 157	157	280	2 M : F 0	1	0
VBP1	1.41415	1	0.0136986	0.234368	0.516814	0	0.00684931	0	0.00689868	STAD	280 M : F 157	157	280	0 M : F 1	1	0
WBP5	1.41415	1	0.0136986	0.234368	0.516814	0	0.00684931	0	0.00689868	STAD	280 M : F 157	157	280	0 M : F 1	1	0
ZC4H2	1.41415	1	0.0136986	0.234368	0.516814	0	0.00684931	0	0.00689868	STAD	280 M : F 157	157	280	0 M : F 1	1	0
ZDHHC9	1.41415	1	0.0136986	0.234368	0.516814	0	0.00684931	0	0.00689868	STAD	280 M : F 157	157	280	0 M : F 1	1	0
ZFX	1.41415	1	0.0136986	0.234368	0.516814	0	0.00684931	0	0.00689868	STAD	280 M : F 157	157	280	0 M : F 1	1	0
AMMECR1	1.27776	1	-0.00684407	0.258317	0.523708	0.00380228	0	0.00622211	0	STAD	280 M : F 157	157	280	1 M : F 0	1	0
ATP6AP1	0.91859	1	-0.00492457	0.337846	0.523708	0.00380228	0	0.00447704	0	STAD	280 M : F 157	157	280	1 M : F 1	1	0
CDK16	0.987709	1	-0.00529422	0.320303	0.523708	0.00380228	0	0.0048131	0	STAD	280 M : F 157	157	280	1 M : F 0	1	0
CHM	0.987709	1	-0.00529422	0.320303	0.523708	0.00380228	0	0.0048131	0	STAD	280 M : F 157	157	280	1 M : F 0	1	0
DDX3X	0.878896	1	-0.00471222	0.348504	0.523708	0.00380228	0	0.00428399	0	STAD	280 M : F 157	157	280	1 M : F 0	1	0
DKC1	0.820191	1	-0.0043981	0.365124	0.523708	0.00380228	0	0.00399842	0	STAD	280 M : F 157	157	280	1 M : F 0	1	0
DOCK11	0.820191	1	-0.0043981	0.365124	0.523708	0.00380228	0	0.00399842	0	STAD	280 M : F 157	157	280	1 M : F 0	1	0
EFNB1	0.91741	1	-0.00491825	0.338156	0.523708	0.00380228	0	0.0044713	0	STAD	280 M : F 157	157	280	1 M : F 0	1	0
ELK1	0.91741	1	-0.00491825	0.338156	0.523708	0.00380228	0	0.0044713	0	STAD	280 M : F 157	157	280	1 M : F 0	1	0
FUNDC2	0.819324	1	-0.00439346	0.365378	0.523708	0.00380228	0	0.0039942	0	STAD	280 M : F 157	157	280	1 M : F 0	1	0
GJB1	1.23899	1	-0.00663705	0.265666	0.523708	0.00760456	0	0.0060339	0	STAD	280 M : F 157	157	280	2 M : F 0	1	0
GRIPAP1	0.958274	1	-0.00513682	0.327622	0.523708	0.00760456	0	0.00467	0	STAD	280 M : F 157	157	280	2 M : F 0	1	0
HDAC6	1.1154	1	0.0230096	0.290911	0.523708	0.00380228	0.0136986	0.00398894	0.0137974	STAD	280 M : F 157	157	280	1 M : F 2	1	0
HNRNPH2	0.91741	1	-0.00491825	0.338156	0.523708	0.00380228	0	0.0044713	0	STAD	280 M : F 157	157	280	1 M : F 0	1	0
IL2RG	0.820191	1	-0.0043981	0.365124	0.523708	0.00380228	0	0.00399842	0	STAD	280 M : F 157	157	280	1 M : F 0	1	0
KIF4A	0.894826	1	0.022103	0.344173	0.523708	0.00380228	0.0136986	0.0048131	0.0137974	STAD	280 M : F 157	157	280	1 M : F 2	1	0
L1CAM	0.820191	1	-0.0043981	0.365124	0.523708	0.00380228	0	0.00399842	0	STAD	280 M : F 157	157	280	1 M : F 0	1	0
MAGED1	0.820191	1	-0.0043981	0.365124	0.523708	0.00380228	0	0.00399842	0	STAD	280 M : F 157	157	280	1 M : F 0	1	0
MAGED2	0.842001	1	-0.00451482	0.358825	0.523708	0.00380228	0	0.00410453	0	STAD	280 M : F 157	157	280	1 M : F 0	1	0
MAP7D3	0.820191	1	-0.0043981	0.365124	0.523708	0.00380228	0	0.00399842	0	STAD	280 M : F 157	157	280	1 M : F 0	1	0
MED14	0.989971	1	-0.00530632	0.319749	0.523708	0.00380228	0	0.0048241	0	STAD	280 M : F 157	157	280	1 M : F 0	1	0
MID1	1.13339	1	-0.00607294	0.287053	0.523708	0.00380228	0	0.00552106	0	STAD	280 M : F 157	157	280	1 M : F 0	1	0
MSN	0.820191	1	-0.0043981	0.365124	0.523708	0.00380228	0	0.00399842	0	STAD	280 M : F 157	157	280	1 M : F 0	1	0
NHS	0.820191	1	-0.0043981	0.365124	0.523708	0.00380228	0	0.00399842	0	STAD	280 M : F 157	157	280	1 M : F 0	1	0
PGRMC1	0.987709	1	-0.00529422	0.320303	0.523708	0.00380228	0	0.0048131	0	STAD	280 M : F 157	157	280	1 M : F 0	1	0
PIGA	0.819324	1	-0.00439346	0.365378	0.523708	0.00380228	0	0.0039942	0	STAD	280 M : F 157	157	280	1 M : F 0	1	0
PIM2	0.820191	1	-0.0043981	0.365124	0.523708	0.00380228	0	0.00399842	0	STAD	280 M : F 157	157	280	1 M : F 1	1	0
PJA1	1.0942	1	-0.00586353	0.295541	0.523708	0.00380228	0	0.00533068	0	STAD	280 M : F 157	157	280	1 M : F 0	1	0
PPP2R3B	1.18675	1	-0.00635804	0.275985	0.523708	0.00380228	0	0.00578025	0	STAD	280 M : F 157	157	280	1 M : F 0	1	0
RBBP7	0.819324	1	-0.00439346	0.365378	0.523708	0.00380228	0	0.0039942	0	STAD	280 M : F 157	157	280	1 M : F 0	1	0
SH3KBP1	0.820191	1	-0.0043981	0.365124	0.523708	0.00380228	0	0.00399842	0	STAD	280 M : F 157	157	280	1 M : F 0	1	0
SHROOM4	0.820191	1	-0.0043981	0.365124	0.523708	0.00380228	0	0.00399842	0	STAD	280 M : F 157	157	280	1 M : F 0	1	0
SMC1A	0.842001	1	-0.00451482	0.358825	0.523708	0.00380228	0	0.00410453	0	STAD	280 M : F 157	157	280	1 M : F 0	1	0
SRPX2	0.820191	1	-0.0043981	0.365124	0.523708	0.00380228	0	0.00399842	0	STAD	280 M : F 157	157	280	1 M : F 0	1	0
SSR4	1.27776	1	-0.00684407	0.258317	0.523708	0.00380228	0	0.00622211	0	STAD	280 M : F 157	157	280	1 M : F 0	1	0
TBC1D25	0.982356	1	-0.0052656	0.321618	0.523708	0.00380228	0	0.00478708	0	STAD	280 M : F 157	157	280	1 M : F 1	1	0
TCEAL1	0.820191	1	-0.0043981	0.365124	0.523708	0.00380228	0	0.00399842	0	STAD	280 M : F 157	157	280	1 M : F 0	1	0
WDR45	1.27776	1	-0.00684407	0.258317	0.523708	0.00380228	0	0.00622211	0	STAD	280 M : F 157	157	280	1 M : F 0	1	0
XIAP	0.820191	1	-0.0043981	0.365124	0.523708	0.00380228	0	0.00399842	0	STAD	280 M : F 157	157	280	1 M : F 0	1	0
ZNF275	0.987709	1	-0.00529422	0.320303	0.523708	0.00380228	0	0.0048131	0	STAD	280 M : F 157	157	280	1 M : F 0	1	0
ZNF449	0.989971	1	-0.00530632	0.319749	0.523708	0.00380228	0	0.0048241	0	STAD	280 M : F 157	157	280	1 M : F 0	1	0
ZNF75D	0.987709	1	-0.00529422	0.320303	0.523708	0.00380228	0	0.0048131	0	STAD	280 M : F 157	157	280	1 M : F 0	1	0
ELF4	0.755228	1	0.00497364	0.384826	0.524053	0	0.00833333	0	0.00351485	LUAD	239 M : F 277	277	239	0 M : F 2	1	0
IRAK1	0.816236	1	-0.00682367	0.366283	0.524053	0.005291	0	0.00379789	0	LUAD	239 M : F 277	277	239	1 M : F 1	1	0
KLHL13	0.755227	1	0.00497363	0.384826	0.524053	0	0.00416667	0	0.00351485	LUAD	239 M : F 277	277	239	0 M : F 1	1	0
MAGT1	0.753841	1	0.00496452	0.385263	0.524053	0	0.00416667	0	0.00350841	LUAD	239 M : F 277	277	239	0 M : F 1	1	0
MAMLD1	0.753841	1	0.00496452	0.385263	0.524053	0	0.00416667	0	0.00350841	LUAD	239 M : F 277	277	239	0 M : F 1	1	0
MBTPS2	0.753841	1	0.00496452	0.385263	0.524053	0	0.00416667	0	0.00350841	LUAD	239 M : F 277	277	239	0 M : F 2	1	0
SH3KBP1	0.755227	1	0.00497363	0.384826	0.524053	0	0.00416667	0	0.00351485	LUAD	239 M : F 277	277	239	0 M : F 1	1	0
STAG2	0.772612	1	0.00825534	0.37941	0.524053	0.005291	0.00833333	0.00275136	0.00932748	LUAD	239 M : F 277	277	239	2 M : F 2	1	0
UPRT	0.784545	1	0.00835711	0.375755	0.524053	0.005291	0.00833333	0.00275641	0.00940581	LUAD	239 M : F 277	277	239	1 M : F 2	1	0
USP9X	0.718624	1	0.00999091	0.396596	0.536138	0.010582	0.0208333	0.00865116	0.0180451	LUAD	239 M : F 277	277	239	4 M : F 6	1	0
ACSL4	0.594014	1	-0.00318703	0.440871	0.5378	0.00380228	0	0.0028974	0	STAD	280 M : F 157	157	280	1 M : F 0	1	0
CMC4	0.594014	1	-0.00318703	0.440871	0.5378	0.00380228	0	0.0028974	0	STAD	280 M : F 157	157	280	1 M : F 0	1	0
CXorf40B	0.652746	1	-0.00350164	0.419132	0.5378	0.00380228	0	0.00318343	0	STAD	280 M : F 157	157	280	1 M : F 0	1	0
DDX26B	0.599124	1	-0.00321441	0.438912	0.5378	0.00380228	0	0.0029223	0	STAD	280 M : F 157	157	280	1 M : F 0	1	0
HAUS7	0.632664	1	-0.00339408	0.42638	0.5378	0.00380228	0	0.00308564	0	STAD	280 M : F 157	157	280	1 M : F 0	1	0
HCFC1	0.632275	1	0.0117846	0.426522	0.5378	0.00380228	0.00684931	0.00174009	0.00689868	STAD	280 M : F 157	157	280	1 M : F 1	1	0
KDM6A	0.637997	1	-0.00342264	0.424437	0.5378	0.00380228	0	0.00311161	0	STAD	280 M : F 157	157	280	1 M : F 0	1	0
KLHL13	0.679514	1	-0.003645	0.409754	0.5378	0.00380228	0	0.00331376	0	STAD	280 M : F 157	157	280	1 M : F 0	1	0
MTMR1	0.72984	1	-0.00391447	0.392935	0.5378	0.00380228	0	0.00355874	0	STAD	280 M : F 157	157	280	1 M : F 0	1	0
NKRF	0.740344	1	-0.00397071	0.389551	0.5378	0.00380228	0	0.00360987	0	STAD	280 M : F 157	157	280	1 M : F 0	1	0
NLGN4X	0.679514	1	-0.003645	0.409754	0.5378	0.00380228	0	0.00331376	0	STAD	280 M : F 157	157	280	1 M : F 0	1	0
PDHA1	0.594014	1	-0.00318703	0.440871	0.5378	0.00380228	0	0.0028974	0	STAD	280 M : F 157	157	280	1 M : F 0	1	0
PRICKLE3	0.772776	1	-0.00414433	0.37936	0.5378	0.00380228	0	0.00376771	0	STAD	280 M : F 157	157	280	1 M : F 0	1	0
RBM10	0.731835	1	0.0213243	0.392289	0.5378	0.00380228	0.0136986	0.00552106	0.0137974	STAD	280 M : F 157	157	280	1 M : F 2	1	0
SLC6A14	0.594014	1	-0.00318703	0.440871	0.5378	0.00380228	0	0.0028974	0	STAD	280 M : F 157	157	280	1 M : F 0	1	0
SLC9A7	0.66006	1	0.00640568	0.416539	0.5378	0	0.00684931	0	0.00322592	STAD	280 M : F 157	157	280	0 M : F 1	1	0
TMLHE	0.709276	1	-0.00380437	0.399684	0.5378	0.00380228	0	0.00345865	0	STAD	280 M : F 157	157	280	1 M : F 0	1	0
TRMT2B	0.699213	1	-0.00375049	0.403048	0.5378	0.00380228	0	0.00340966	0	STAD	280 M : F 157	157	280	1 M : F 0	1	0
UBQLN2	0.699213	1	-0.00375049	0.403048	0.5378	0.00380228	0	0.00340966	0	STAD	280 M : F 157	157	280	1 M : F 0	1	0
VGLL1	0.594014	1	-0.00318703	0.440871	0.5378	0.00380228	0	0.0028974	0	STAD	280 M : F 157	157	280	1 M : F 0	1	0
XK	0.66006	1	0.00640568	0.416539	0.5378	0	0.00684931	0	0.00322592	STAD	280 M : F 157	157	280	0 M : F 1	1	0
MAGEA11	0.674997	1	-0.0132835	0.411315	0.552625	0.010582	0.00416667	0.0102967	0.0036865	LUAD	239 M : F 277	277	239	2 M : F 1	1	0
MAGEA10	0.667021	1	-0.0145711	0.414092	0.552965	0.010582	0.00416667	0.0117794	0.0046592	LUAD	239 M : F 277	277	239	2 M : F 1	1	0
DDX3X	5.14042	1	-0.00332219	0.023375	0.554768	0.00579414	0.00175029	0.00583986	0.00175029	ALL	2957 M : F 1733	1733	2957	17 M : F 3	3	17
XIAP	0.643278	1	0.00423749	0.422526	0.560808	0	0.00416667	0	0.00299462	LUAD	239 M : F 277	277	239	0 M : F 1	1	0
ACOT9	1.14914	1	0.00947867	0.28373	0.568496	0	0.00473934	0	0.00522127	COAD	234 M : F 215	215	234	0 M : F 1	1	0
AKAP17A	1.07562	1	0.00887375	0.29968	0.568496	0	0.00473934	0	0.00488805	COAD	234 M : F 215	215	234	0 M : F 1	1	0
AMER1	1.60107	1	-0.0122121	0.205751	0.568496	0.00877193	0	0.0072681	0	COAD	234 M : F 215	215	234	2 M : F 0	1	0
AMMECR1	4.54985	1	0.0372418	0.0329216	0.568496	0	0.0189573	0	0.0205144	COAD	234 M : F 215	215	234	0 M : F 4	1	0
AMOT	2.30376	1	-0.0175439	0.129061	0.568496	0.00877193	0	0.0104413	0	COAD	234 M : F 215	215	234	2 M : F 0	1	0
ARAF	1.5556	1	-0.0118665	0.212311	0.568496	0.00877193	0	0.00706239	0	COAD	234 M : F 215	215	234	2 M : F 0	1	0
ARHGAP4	1.14887	1	-0.00877193	0.283787	0.568496	0.00438597	0	0.00522066	0	COAD	234 M : F 215	215	234	1 M : F 0	1	0
ARMCX3	1.14887	1	-0.00877193	0.283787	0.568496	0.00438597	0	0.00522066	0	COAD	234 M : F 215	215	234	1 M : F 0	1	0
ARMCX6	1.14533	1	0.00944735	0.284529	0.568496	0	0.00473934	0	0.00520401	COAD	234 M : F 215	215	234	0 M : F 1	1	0
ARSD	1.85052	1	-0.0141067	0.173723	0.568496	0.00877193	0	0.00839569	0	COAD	234 M : F 215	215	234	2 M : F 0	1	0
ARSE	1.07562	1	0.00887375	0.29968	0.568496	0	0.00473934	0	0.00488805	COAD	234 M : F 215	215	234	0 M : F 1	1	0
ASMTL	1.14914	1	0.00947867	0.28373	0.568496	0	0.00473934	0	0.00522127	COAD	234 M : F 215	215	234	0 M : F 1	1	0
ATG4A	1.14914	1	0.00947867	0.28373	0.568496	0	0.00473934	0	0.00522127	COAD	234 M : F 215	215	234	0 M : F 1	1	0
ATP11C	3.37349	1	0.0276864	0.0662535	0.568496	0	0.014218	0	0.0152509	COAD	234 M : F 215	215	234	0 M : F 3	1	0
ATP6AP2	1.14887	1	-0.00877193	0.283787	0.568496	0.00438597	0	0.00522066	0	COAD	234 M : F 215	215	234	1 M : F 0	1	0
BCOR	1.94055	1	0.0318273	0.163609	0.568496	0.00877193	0.0236967	0.00802415	0.0249586	COAD	234 M : F 215	215	234	2 M : F 5	1	0
C1GALT1C1	1.14887	1	-0.00877193	0.283787	0.568496	0.00438597	0	0.00522066	0	COAD	234 M : F 215	215	234	1 M : F 0	1	0
CAPN6	1.14887	1	-0.00877193	0.283787	0.568496	0.00438597	0	0.00522066	0	COAD	234 M : F 215	215	234	1 M : F 0	1	0
CASK	3.38291	1	0.0277632	0.0658755	0.568496	0	0.014218	0	0.0152932	COAD	234 M : F 215	215	234	0 M : F 3	1	0
CCDC120	2.25177	1	0.0286987	0.133461	0.568496	0.00438597	0.0189573	0.00410361	0.0196066	COAD	234 M : F 215	215	234	1 M : F 4	1	0
CD99L2	1.14914	1	0.00947867	0.28373	0.568496	0	0.00473934	0	0.00522127	COAD	234 M : F 215	215	234	0 M : F 1	1	0
CDK16	2.13049	1	-0.0162308	0.144394	0.568496	0.00877193	0	0.00965981	0	COAD	234 M : F 215	215	234	2 M : F 0	1	0
CENPI	1.14914	1	0.00947867	0.28373	0.568496	0	0.00473934	0	0.00522127	COAD	234 M : F 215	215	234	0 M : F 1	1	0
CSTF2	1.14914	1	0.00947867	0.28373	0.568496	0	0.00473934	0	0.00522127	COAD	234 M : F 215	215	234	0 M : F 1	1	0
CTPS2	1.14914	1	0.00947867	0.28373	0.568496	0	0.00473934	0	0.00522127	COAD	234 M : F 215	215	234	0 M : F 1	1	0
CXorf40A	1.14914	1	0.00947867	0.28373	0.568496	0	0.00473934	0	0.00522127	COAD	234 M : F 215	215	234	0 M : F 1	1	0
CXorf40B	2.3043	1	0.0189573	0.129016	0.568496	0	0.00947867	0	0.0104425	COAD	234 M : F 215	215	234	0 M : F 2	1	0
CXorf56	1.97574	1	-0.015057	0.15984	0.568496	0.00877193	0	0.00896127	0	COAD	234 M : F 215	215	234	2 M : F 0	1	0
DIAPH2	1.99668	1	-0.0247741	0.157644	0.568496	0.0175439	0.00473934	0.0203857	0.00522127	COAD	234 M : F 215	215	234	4 M : F 1	1	0
DKC1	1.1398	1	0.00940188	0.285694	0.568496	0	0.00473934	0	0.00517897	COAD	234 M : F 215	215	234	1 M : F 1	1	0
EBP	1.11377	1	-0.00850464	0.291264	0.568496	0.00438597	0	0.00506158	0	COAD	234 M : F 215	215	234	1 M : F 0	1	0
EMD	2.13049	1	-0.0162308	0.144394	0.568496	0.00877193	0	0.00965981	0	COAD	234 M : F 215	215	234	2 M : F 0	1	0
FAM58A	1.14887	1	-0.00877193	0.283787	0.568496	0.00438597	0	0.00522066	0	COAD	234 M : F 215	215	234	1 M : F 0	1	0
FMR1	3.01321	1	-0.0356241	0.0825888	0.568496	0.0307018	0.00947867	0.0283834	0.00664692	COAD	234 M : F 215	215	234	7 M : F 2	1	0
FOXO4	2.3043	1	0.0189573	0.129016	0.568496	0	0.00947867	0	0.0104425	COAD	234 M : F 215	215	234	0 M : F 2	1	0
FTSJ1	2.3043	1	0.0189573	0.129016	0.568496	0	0.00947867	0	0.0104425	COAD	234 M : F 215	215	234	0 M : F 2	1	0
GABRE	1.14914	1	0.00947867	0.28373	0.568496	0	0.00473934	0	0.00522127	COAD	234 M : F 215	215	234	0 M : F 1	1	0
GDI1	1.14914	1	0.00947867	0.28373	0.568496	0	0.00473934	0	0.00522127	COAD	234 M : F 215	215	234	0 M : F 1	1	0
GLA	1.77174	1	-0.0135086	0.183167	0.568496	0.00877193	0	0.00803973	0	COAD	234 M : F 215	215	234	2 M : F 0	1	0
GNL3L	1.06736	1	0.00880582	0.301541	0.568496	0	0.00473934	0	0.00485063	COAD	234 M : F 215	215	234	0 M : F 1	1	0
GPC3	1.14887	1	-0.00877193	0.283787	0.568496	0.00438597	0	0.00522066	0	COAD	234 M : F 215	215	234	1 M : F 0	1	0
GPC4	2.13598	1	0.0175793	0.143878	0.568496	0	0.00947867	0	0.00968345	COAD	234 M : F 215	215	234	0 M : F 2	1	0
GRIPAP1	3.20976	1	0.0263524	0.0732003	0.568496	0	0.014218	0	0.0145161	COAD	234 M : F 215	215	234	0 M : F 3	1	0
GTPBP6	1.14887	1	-0.00877193	0.283787	0.568496	0.00438597	0	0.00522066	0	COAD	234 M : F 215	215	234	1 M : F 0	1	0
GYG2	1.06736	1	0.00880582	0.301541	0.568496	0	0.00473934	0	0.00485063	COAD	234 M : F 215	215	234	0 M : F 1	1	0
HCCS	1.14914	1	0.00947867	0.28373	0.568496	0	0.00473934	0	0.00522127	COAD	234 M : F 215	215	234	0 M : F 1	1	0
HCFC1	1.05622	1	0.0185417	0.304079	0.568496	0.00438597	0.014218	0.00522066	0.0150455	COAD	234 M : F 215	215	234	2 M : F 3	1	0
HEPH	2.30376	1	-0.0175439	0.129061	0.568496	0.00877193	0	0.0104413	0	COAD	234 M : F 215	215	234	2 M : F 0	1	0
HMGN5	1.14914	1	0.00947867	0.28373	0.568496	0	0.00473934	0	0.00522127	COAD	234 M : F 215	215	234	0 M : F 1	1	0
HPRT1	1.14887	1	-0.00877193	0.283787	0.568496	0.00438597	0	0.00522066	0	COAD	234 M : F 215	215	234	1 M : F 0	1	0
HS6ST2	1.11377	1	-0.00850464	0.291264	0.568496	0.00438597	0	0.00506158	0	COAD	234 M : F 215	215	234	1 M : F 0	1	0
HTATSF1	2.3043	1	0.0189573	0.129016	0.568496	0	0.00947867	0	0.0104425	COAD	234 M : F 215	215	234	0 M : F 2	1	0
HUWE1	1.21797	1	0.0338892	0.26976	0.568496	0.0175439	0.0379147	0.0189647	0.0362204	COAD	234 M : F 215	215	234	5 M : F 8	1	0
IDH3G	2.3043	1	0.0189573	0.129016	0.568496	0	0.00947867	0	0.0104425	COAD	234 M : F 215	215	234	0 M : F 2	1	0
JADE3	1.14914	1	0.00947867	0.28373	0.568496	0	0.00473934	0	0.00522127	COAD	234 M : F 215	215	234	0 M : F 1	1	0
KDM5C	1.07634	1	-0.0082195	0.299519	0.568496	0.00438597	0	0.00489187	0	COAD	234 M : F 215	215	234	1 M : F 0	1	0
KIF4A	1.14914	1	0.00947867	0.28373	0.568496	0	0.00473934	0	0.00522127	COAD	234 M : F 215	215	234	0 M : F 1	1	0
KLHL15	1.14887	1	-0.00877193	0.283787	0.568496	0.00438597	0	0.00522066	0	COAD	234 M : F 215	215	234	1 M : F 0	1	0
LAGE3	1.11377	1	-0.00850464	0.291264	0.568496	0.00438597	0	0.00506158	0	COAD	234 M : F 215	215	234	1 M : F 0	1	0
LAS1L	2.01882	1	0.0166194	0.15536	0.568496	0	0.00947867	0	0.00915472	COAD	234 M : F 215	215	234	0 M : F 2	1	0
MAGED1	1.63428	1	-0.0124645	0.201112	0.568496	0.00877193	0	0.00741828	0	COAD	234 M : F 215	215	234	2 M : F 0	1	0
MAGEE1	1.12165	1	-0.00856469	0.289563	0.568496	0.00438597	0	0.00509731	0	COAD	234 M : F 215	215	234	1 M : F 0	1	0
MAGT1	1.62805	1	0.0219471	0.201973	0.568496	0.00438597	0.014218	0.00360057	0.0154219	COAD	234 M : F 215	215	234	1 M : F 3	1	0
MAOB	1.14887	1	-0.00877193	0.283787	0.568496	0.00438597	0	0.00522066	0	COAD	234 M : F 215	215	234	1 M : F 0	1	0
MCTS1	1.34048	1	0.0110522	0.24695	0.568496	0	0.00947867	0	0.00608802	COAD	234 M : F 215	215	234	0 M : F 2	1	0
MID1IP1	4.63292	1	0.0379147	0.0313641	0.568496	0	0.0189573	0	0.0208851	COAD	234 M : F 215	215	234	0 M : F 4	1	0
MMGT1	1.35065	1	0.0111358	0.245164	0.568496	0	0.00947867	0	0.00613408	COAD	234 M : F 215	215	234	0 M : F 2	1	0
MORC4	2.93076	1	-0.022287	0.0869065	0.568496	0.0131579	0	0.0132642	0	COAD	234 M : F 215	215	234	3 M : F 0	1	0
MOSPD1	1.11025	1	0.00915876	0.292027	0.568496	0	0.00473934	0	0.00504505	COAD	234 M : F 215	215	234	0 M : F 1	1	0
MSL3	1.25485	1	-0.0120106	0.262628	0.568496	0.00877193	0.00473934	0.00820165	0.000975059	COAD	234 M : F 215	215	234	2 M : F 1	1	0
NHS	1.07051	1	-0.00817511	0.30083	0.568496	0.00438597	0	0.00486546	0	COAD	234 M : F 215	215	234	1 M : F 0	1	0
NKRF	2.30376	1	-0.0175439	0.129061	0.568496	0.00877193	0	0.0104413	0	COAD	234 M : F 215	215	234	2 M : F 0	1	0
OFD1	1.14887	1	-0.00877193	0.283787	0.568496	0.00438597	0	0.00522066	0	COAD	234 M : F 215	215	234	1 M : F 0	1	0
OGT	1.14914	1	0.00947867	0.28373	0.568496	0	0.00473934	0	0.00522127	COAD	234 M : F 215	215	234	0 M : F 1	1	0
PDZD11	1.14887	1	-0.00877193	0.283787	0.568496	0.00438597	0	0.00522066	0	COAD	234 M : F 215	215	234	1 M : F 0	1	0
PGRMC1	1.14887	1	-0.00877193	0.283787	0.568496	0.00438597	0	0.00522066	0	COAD	234 M : F 215	215	234	1 M : F 0	1	0
PHF6	1.19609	1	0.0195881	0.274104	0.568496	0.00438597	0.014218	0.00486546	0.0152932	COAD	234 M : F 215	215	234	1 M : F 3	1	0
PHF8	2.3043	1	0.0189573	0.129016	0.568496	0	0.00947867	0	0.0104425	COAD	234 M : F 215	215	234	0 M : F 2	1	0
PHKA2	1.85133	1	-0.0233214	0.173628	0.568496	0.0175439	0.00473934	0.0194026	0.00511157	COAD	234 M : F 215	215	234	4 M : F 1	1	0
PIGA	1.14914	1	0.00947867	0.28373	0.568496	0	0.00473934	0	0.00522127	COAD	234 M : F 215	215	234	0 M : F 1	1	0
PNPLA4	1.07634	1	-0.0082195	0.299519	0.568496	0.00438597	0	0.00489187	0	COAD	234 M : F 215	215	234	1 M : F 0	1	0
POF1B	1.15782	1	-0.0168371	0.281918	0.568496	0.0131579	0.00473934	0.015662	0.00522127	COAD	234 M : F 215	215	234	3 M : F 1	1	0
PQBP1	3.46555	1	0.028436	0.0626597	0.568496	0	0.014218	0	0.0156638	COAD	234 M : F 215	215	234	0 M : F 3	1	0
PRICKLE3	2.00002	1	0.0269475	0.157297	0.568496	0.00438597	0.0189573	0.00443916	0.0189525	COAD	234 M : F 215	215	234	1 M : F 4	1	0
PRPS2	1.099	1	-0.00839212	0.294486	0.568496	0.00438597	0	0.00499461	0	COAD	234 M : F 215	215	234	1 M : F 0	1	0
PSMD10	2.3043	1	0.0189573	0.129016	0.568496	0	0.00947867	0	0.0104425	COAD	234 M : F 215	215	234	0 M : F 2	1	0
RBMX2	1.14887	1	-0.00877193	0.283787	0.568496	0.00438597	0	0.00522066	0	COAD	234 M : F 215	215	234	1 M : F 0	1	0
RNF113A	1.07097	1	0.0088355	0.300726	0.568496	0	0.00473934	0	0.00486698	COAD	234 M : F 215	215	234	0 M : F 1	1	0
RP2	1.14914	1	0.00947867	0.28373	0.568496	0	0.00473934	0	0.00522127	COAD	234 M : F 215	215	234	0 M : F 1	1	0
RPL10	2.21272	1	0.0182077	0.136877	0.568496	0	0.00947867	0	0.0100296	COAD	234 M : F 215	215	234	0 M : F 2	1	0
RPS6KA3	1.14914	1	0.00947867	0.28373	0.568496	0	0.00473934	0	0.00522127	COAD	234 M : F 215	215	234	0 M : F 1	1	0
RRAGB	1.14914	1	0.00947867	0.28373	0.568496	0	0.00473934	0	0.00522127	COAD	234 M : F 215	215	234	0 M : F 1	1	0
SLC25A14	1.14914	1	0.00947867	0.28373	0.568496	0	0.00473934	0	0.00522127	COAD	234 M : F 215	215	234	0 M : F 1	1	0
SLC25A6	1.06736	1	0.00880582	0.301541	0.568496	0	0.00473934	0	0.00485063	COAD	234 M : F 215	215	234	0 M : F 1	1	0
SMC1A	2.14417	1	-0.0260954	0.143112	0.568496	0.0219298	0.00473934	0.0211721	0.00522127	COAD	234 M : F 215	215	234	6 M : F 1	1	0
SUV39H1	2.3043	1	0.0189573	0.129016	0.568496	0	0.00947867	0	0.0104425	COAD	234 M : F 215	215	234	0 M : F 2	1	0
SYTL4	1.14887	1	-0.00877193	0.283787	0.568496	0.00438597	0	0.00522066	0	COAD	234 M : F 215	215	234	1 M : F 0	1	0
TAF9B	1.14914	1	0.00947867	0.28373	0.568496	0	0.00473934	0	0.00522127	COAD	234 M : F 215	215	234	0 M : F 1	1	0
TAZ	1.14914	1	0.00947867	0.28373	0.568496	0	0.00473934	0	0.00522127	COAD	234 M : F 215	215	234	0 M : F 1	1	0
TBC1D25	1.66537	1	0.0215803	0.196879	0.568496	0.00438597	0.014218	0.00320015	0.0148493	COAD	234 M : F 215	215	234	1 M : F 3	1	0
TIMM17B	1.06736	1	0.00880582	0.301541	0.568496	0	0.00473934	0	0.00485063	COAD	234 M : F 215	215	234	0 M : F 1	1	0
TIMM8A	1.07051	1	-0.00817511	0.30083	0.568496	0.00438597	0	0.00486546	0	COAD	234 M : F 215	215	234	1 M : F 0	1	0
TRMT2B	1.76883	1	-0.0134865	0.183527	0.568496	0.00877193	0	0.00802657	0	COAD	234 M : F 215	215	234	2 M : F 0	1	0
TSPAN6	1.86667	1	0.0153722	0.171857	0.568496	0	0.00947867	0	0.0084677	COAD	234 M : F 215	215	234	0 M : F 2	1	0
TXLNG	1.14914	1	0.00947867	0.28373	0.568496	0	0.00473934	0	0.00522127	COAD	234 M : F 215	215	234	0 M : F 1	1	0
UBA1	1.14914	1	0.00947867	0.28373	0.568496	0	0.00473934	0	0.00522127	COAD	234 M : F 215	215	234	0 M : F 1	1	0
UBE2A	1.14887	1	-0.00877193	0.283787	0.568496	0.00438597	0	0.00522066	0	COAD	234 M : F 215	215	234	1 M : F 0	1	0
UBQLN2	2.3043	1	0.0189573	0.129016	0.568496	0	0.00947867	0	0.0104425	COAD	234 M : F 215	215	234	0 M : F 2	1	0
USP9X	3.56419	1	-0.0382139	0.0590386	0.568496	0.0263158	0.00473934	0.0283845	0.00522127	COAD	234 M : F 215	215	234	6 M : F 1	1	0
VBP1	2.2221	1	0.0182845	0.136048	0.568496	0	0.00947867	0	0.0100719	COAD	234 M : F 215	215	234	0 M : F 2	1	0
WDR45	2.26522	1	0.0186374	0.132308	0.568496	0	0.00947867	0	0.0102663	COAD	234 M : F 215	215	234	0 M : F 2	1	0
XK	2.08244	1	-0.0158664	0.149002	0.568496	0.00877193	0	0.00944296	0	COAD	234 M : F 215	215	234	2 M : F 0	1	0
ZMYM3	1.63156	1	0.0304898	0.201488	0.568496	0.00877193	0.0236967	0.00965981	0.0257357	COAD	234 M : F 215	215	234	2 M : F 5	1	0
ZNF275	1.81456	1	0.0287692	0.177962	0.568496	0.00877193	0.0236967	0.00677561	0.0221185	COAD	234 M : F 215	215	234	2 M : F 5	1	0
LONRF3	0.557808	1	-0.0111276	0.455145	0.570299	0.0119048	0	0.00715114	0	READ	90 M : F 77	77	90	1 M : F 0	1	0
SHROOM2	0.537746	1	-0.0107288	0.463368	0.570299	0.0119048	0	0.00689484	0	READ	90 M : F 77	77	90	1 M : F 0	1	0
UBA1	0.567812	1	-0.0113264	0.45113	0.570299	0.0119048	0	0.00727893	0	READ	90 M : F 77	77	90	1 M : F 0	1	0
PLS3	0.509003	1	-0.0101572	0.475571	0.570685	0.0119048	0	0.00652752	0	READ	90 M : F 77	77	90	1 M : F 0	1	0
KDM5C	0.59524	1	-0.0193705	0.4404	0.579668	0.021164	0.00833333	0.0183388	0.00959601	LUAD	239 M : F 277	277	239	7 M : F 2	1	0
PGRMC1	0.591007	1	-0.00494336	0.44203	0.579668	0.005291	0	0.00275136	0	LUAD	239 M : F 277	277	239	1 M : F 0	1	0
ABCD1	0.874428	1	0.0164769	0.349732	0.586108	0.00438597	0.014218	0.00522066	0.0139082	COAD	234 M : F 215	215	234	1 M : F 3	1	0
AIFM1	0.697988	1	-0.00533481	0.403461	0.586108	0.00438597	0	0.00317504	0	COAD	234 M : F 215	215	234	1 M : F 0	1	0
ATP6AP1	0.761142	1	-0.00581667	0.382971	0.586108	0.00438597	0	0.00346182	0	COAD	234 M : F 215	215	234	1 M : F 0	1	0
CXorf23	0.902542	1	-0.00689503	0.342101	0.586108	0.00438597	0	0.00410361	0	COAD	234 M : F 215	215	234	1 M : F 0	1	0
EFNB1	0.774687	1	0.0131407	0.378771	0.586108	0.00438597	0.00947867	0.00346182	0.0104425	COAD	234 M : F 215	215	234	1 M : F 2	1	0
ENOX2	0.732988	1	0.0128829	0.391917	0.586108	0.00438597	0.00947867	0.00361521	0.0104425	COAD	234 M : F 215	215	234	1 M : F 2	1	0
GJB1	0.986504	1	0.00814021	0.320598	0.586108	0	0.00473934	0	0.00448398	COAD	234 M : F 215	215	234	0 M : F 1	1	0
HNRNPH2	0.785481	1	-0.00600234	0.37547	0.586108	0.00438597	0	0.00357232	0	COAD	234 M : F 215	215	234	1 M : F 0	1	0
KDM6A	0.751322	1	-0.0134633	0.386058	0.586108	0.0131579	0.00947867	0.015023	0.00648837	COAD	234 M : F 215	215	234	4 M : F 2	1	0
KLHL13	0.849833	1	-0.00649313	0.3566	0.586108	0.00438597	0	0.00386442	0	COAD	234 M : F 215	215	234	1 M : F 0	1	0
L1CAM	0.697988	1	-0.00533481	0.403461	0.586108	0.00438597	0	0.00317504	0	COAD	234 M : F 215	215	234	1 M : F 0	1	0
MAOA	0.931592	1	-0.00711649	0.33445	0.586108	0.00438597	0	0.00423542	0	COAD	234 M : F 215	215	234	1 M : F 0	1	0
MID1	0.697988	1	-0.00533481	0.403461	0.586108	0.00438597	0	0.00317504	0	COAD	234 M : F 215	215	234	1 M : F 0	1	0
MTM1	0.697988	1	-0.00533481	0.403461	0.586108	0.00438597	0	0.00317504	0	COAD	234 M : F 215	215	234	2 M : F 0	1	0
MXRA5	0.824505	1	0.00680597	0.363866	0.586108	0	0.00473934	0	0.00374903	COAD	234 M : F 215	215	234	0 M : F 1	1	0
NAA10	0.771196	1	-0.00589337	0.379847	0.586108	0.00438597	0	0.00350746	0	COAD	234 M : F 215	215	234	1 M : F 0	1	0
PLP2	0.791704	1	-0.00604981	0.373585	0.586108	0.00438597	0	0.00360057	0	COAD	234 M : F 215	215	234	1 M : F 0	1	0
PLXNA3	0.942825	1	-0.00720212	0.331552	0.586108	0.00438597	0	0.00428638	0	COAD	234 M : F 215	215	234	1 M : F 0	1	0
PLXNB3	0.697988	1	-0.00533481	0.403461	0.586108	0.00438597	0	0.00317504	0	COAD	234 M : F 215	215	234	1 M : F 0	1	0
PPP2R3B	0.942825	1	-0.00720212	0.331552	0.586108	0.00438597	0	0.00428638	0	COAD	234 M : F 215	215	234	1 M : F 0	1	0
PRDX4	0.938794	1	-0.00717139	0.332588	0.586108	0.00438597	0	0.00426809	0	COAD	234 M : F 215	215	234	1 M : F 0	1	0
PRRG1	0.817022	1	-0.00624291	0.366052	0.586108	0.00438597	0	0.0037155	0	COAD	234 M : F 215	215	234	1 M : F 0	1	0
RGN	0.871418	1	-0.00665773	0.350563	0.586108	0.00438597	0	0.00396238	0	COAD	234 M : F 215	215	234	1 M : F 0	1	0
SAT1	0.711873	1	-0.00544077	0.398823	0.586108	0.00438597	0	0.0032381	0	COAD	234 M : F 215	215	234	1 M : F 0	1	0
SLC9A6	0.81258	1	-0.00620904	0.367358	0.586108	0.00438597	0	0.00369534	0	COAD	234 M : F 215	215	234	1 M : F 0	1	0
TFE3	0.969474	1	0.00799999	0.324811	0.586108	0	0.00473934	0	0.00440675	COAD	234 M : F 215	215	234	0 M : F 1	1	0
TMEM164	0.781548	1	0.006452	0.376668	0.586108	0	0.00473934	0	0.00355405	COAD	234 M : F 215	215	234	0 M : F 1	1	0
TMLHE	0.785481	1	-0.00600234	0.37547	0.586108	0.00438597	0	0.00357232	0	COAD	234 M : F 215	215	234	1 M : F 0	1	0
VMA21	0.824505	1	0.00680597	0.363866	0.586108	0	0.00473934	0	0.00374903	COAD	234 M : F 215	215	234	0 M : F 1	1	0
WWC3	0.890155	1	0.0145347	0.345435	0.586108	0.00438597	0.014218	0.00357232	0.0113127	COAD	234 M : F 215	215	234	1 M : F 3	1	0
ZNF185	0.994794	1	-0.00759821	0.318573	0.586108	0.00438597	0	0.00452211	0	COAD	234 M : F 215	215	234	1 M : F 0	1	0
ZNF41	0.861037	1	-0.00657858	0.353449	0.586108	0.00438597	0	0.00391527	0	COAD	234 M : F 215	215	234	1 M : F 0	1	0
ZNF75D	0.791704	1	-0.00604981	0.373585	0.586108	0.00438597	0	0.00360057	0	COAD	234 M : F 215	215	234	1 M : F 0	1	0
MAGEB2	4.7308	1	-0.00237577	0.0296272	0.598977	0.00204499	0	0.00203351	0	ALL	2957 M : F 1733	1733	2957	6 M : F 0	0	6
TSPAN6	4.8073	1	0.00545082	0.0283394	0.598977	0.000340832	0.00291715	0.000328238	0.00291715	ALL	2957 M : F 1733	1733	2957	1 M : F 5	5	1
VBP1	4.69302	1	0.00542485	0.0302854	0.598977	0.000340832	0.00291715	0.000350465	0.00291715	ALL	2957 M : F 1733	1733	2957	1 M : F 5	5	1
MXRA5	0.460298	1	0.0197071	0.497485	0.602587	0.00760456	0.0136986	0.00699135	0.0137974	STAD	280 M : F 157	157	280	2 M : F 2	1	0
ABCD1	1.46199	1	-0.00518952	0.226614	0.603221	0.0106383	0	0.00764507	0	BLCA	303 M : F 108	108	303	3 M : F 0	1	0
ACE2	1.95879	1	0.0206186	0.161643	0.603221	0	0.0103093	0	0.0103378	BLCA	303 M : F 108	108	303	0 M : F 1	1	0
ACOT9	0.81916	1	-0.00291259	0.365426	0.603221	0.0035461	0	0.00429075	0	BLCA	303 M : F 108	108	303	1 M : F 0	1	0
AIFM1	0.571354	1	-0.00203281	0.449721	0.603221	0.0035461	0	0.00299468	0	BLCA	303 M : F 108	108	303	1 M : F 0	1	0
AMOT	0.826692	1	0.0173795	0.363231	0.603221	0.0035461	0.0103093	0.00233054	0.00950695	BLCA	303 M : F 108	108	303	1 M : F 1	1	0
APEX2	1.95879	1	0.0206186	0.161643	0.603221	0	0.0103093	0	0.0103378	BLCA	303 M : F 108	108	303	0 M : F 1	1	0
APOO	1.95879	1	0.0206186	0.161643	0.603221	0	0.0103093	0	0.0103378	BLCA	303 M : F 108	108	303	0 M : F 1	1	0
ARAF	0.406781	1	-0.0014479	0.523608	0.603221	0.0035461	0	0.00213301	0	BLCA	303 M : F 108	108	303	1 M : F 0	1	0
ARHGEF9	0.418983	1	-0.00149128	0.517445	0.603221	0.0035461	0	0.00219692	0	BLCA	303 M : F 108	108	303	1 M : F 0	1	0
ARMCX6	0.931265	1	-0.00331022	0.334534	0.603221	0.0070922	0	0.00487654	0	BLCA	303 M : F 108	108	303	2 M : F 0	1	0
ARSD	0.460767	1	-0.00163982	0.497266	0.603221	0.0035461	0	0.00241575	0	BLCA	303 M : F 108	108	303	1 M : F 0	1	0
ATP6AP1	0.968993	1	0.0190517	0.324931	0.603221	0.0035461	0.0103093	0.00230828	0.0103378	BLCA	303 M : F 108	108	303	1 M : F 1	1	0
ATRX	5.85849	1	-0.0205604	0.0155021	0.603221	0.0319149	0	0.0302891	0	BLCA	303 M : F 108	108	303	10 M : F 0	1	0
BCAP31	2.00081	1	-0.0070922	0.157215	0.603221	0.0035461	0	0.010448	0	BLCA	303 M : F 108	108	303	2 M : F 0	1	0
BCOR	1.1263	1	0.0193694	0.288565	0.603221	0.0035461	0.0103093	0.00184029	0.0103378	BLCA	303 M : F 108	108	303	1 M : F 1	1	0
BCORL1	2.10313	1	-0.00745292	0.146998	0.603221	0.0070922	0	0.0109794	0	BLCA	303 M : F 108	108	303	2 M : F 0	1	0
BRCC3	0.977827	1	-0.00347531	0.322736	0.603221	0.0035461	0	0.00511973	0	BLCA	303 M : F 108	108	303	1 M : F 0	1	0
C1GALT1C1	0.604455	1	-0.00215039	0.436883	0.603221	0.0035461	0	0.0031679	0	BLCA	303 M : F 108	108	303	1 M : F 0	1	0
CENPI	1.30773	1	-0.00464383	0.252806	0.603221	0.0035461	0	0.00684118	0	BLCA	303 M : F 108	108	303	1 M : F 0	1	0
CETN2	1.95879	1	0.0206186	0.161643	0.603221	0	0.0103093	0	0.0103378	BLCA	303 M : F 108	108	303	0 M : F 1	1	0
COL4A5	2.75168	1	-0.00973482	0.0971522	0.603221	0.0070922	0	0.0143411	0	BLCA	303 M : F 108	108	303	4 M : F 1	1	0
COL4A6	2.21603	1	-0.00785069	0.136584	0.603221	0.0070922	0	0.0115654	0	BLCA	303 M : F 108	108	303	3 M : F 0	1	0
COX7B	0.460767	1	-0.00163982	0.497266	0.603221	0.0035461	0	0.00241575	0	BLCA	303 M : F 108	108	303	1 M : F 0	1	0
CSTF2	1.1263	1	0.0193694	0.288565	0.603221	0.0035461	0.0103093	0.00184029	0.0103378	BLCA	303 M : F 108	108	303	1 M : F 1	1	0
CUL4B	0.466298	1	0.0332256	0.494695	0.603221	0.0106383	0.0206186	0.0118023	0.0206755	BLCA	303 M : F 108	108	303	3 M : F 2	1	0
CXorf38	0.723492	1	-0.00257307	0.395001	0.603221	0.0035461	0	0.00379059	0	BLCA	303 M : F 108	108	303	1 M : F 0	1	0
CXorf56	1.87296	1	-0.00664121	0.171137	0.603221	0.0070922	0	0.00978366	0	BLCA	303 M : F 108	108	303	2 M : F 0	1	0
CXorf57	0.471564	1	-0.0016782	0.492269	0.603221	0.0035461	0	0.00247228	0	BLCA	303 M : F 108	108	303	2 M : F 0	1	0
DDX26B	1.57062	1	-0.00557356	0.210117	0.603221	0.0035461	0	0.00821082	0	BLCA	303 M : F 108	108	303	1 M : F 0	1	0
DIAPH2	0.734779	1	-0.00261314	0.391339	0.603221	0.0035461	0	0.00384961	0	BLCA	303 M : F 108	108	303	1 M : F 0	1	0
DLG3	1.95879	1	0.0206186	0.161643	0.603221	0	0.0103093	0	0.0103378	BLCA	303 M : F 108	108	303	0 M : F 1	1	0
EBP	1.53732	1	-0.00545587	0.215017	0.603221	0.0070922	0	0.00803744	0	BLCA	303 M : F 108	108	303	2 M : F 0	1	0
EIF2S3	0.447347	1	-0.00159212	0.503597	0.603221	0.0035461	0	0.00234547	0	BLCA	303 M : F 108	108	303	1 M : F 0	1	0
ELF4	3.28858	1	0.0568176	0.0697634	0.603221	0.0070922	0.0309278	0.00558365	0.0303876	BLCA	303 M : F 108	108	303	2 M : F 3	1	0
ELK1	0.652798	1	-0.00232208	0.419114	0.603221	0.0035461	0	0.00342083	0	BLCA	303 M : F 108	108	303	1 M : F 0	1	0
FAM127A	0.418983	1	-0.00149128	0.517445	0.603221	0.0035461	0	0.00219692	0	BLCA	303 M : F 108	108	303	1 M : F 0	1	0
FAM127B	2.70893	1	-0.00958463	0.099788	0.603221	0.0070922	0	0.0141198	0	BLCA	303 M : F 108	108	303	2 M : F 0	1	0
FAM127C	0.57443	1	-0.00204374	0.448504	0.603221	0.0035461	0	0.00301078	0	BLCA	303 M : F 108	108	303	1 M : F 0	1	0
FAM199X	1.56572	1	-0.00555624	0.210829	0.603221	0.0106383	0	0.00818531	0	BLCA	303 M : F 108	108	303	3 M : F 0	1	0
FAM50A	0.537035	1	-0.00191088	0.463664	0.603221	0.0035461	0	0.00281505	0	BLCA	303 M : F 108	108	303	1 M : F 0	1	0
FGD1	0.622595	1	-0.00221482	0.430085	0.603221	0.0035461	0	0.00326282	0	BLCA	303 M : F 108	108	303	1 M : F 0	1	0
FOXO4	0.553149	1	-0.00196813	0.457034	0.603221	0.0035461	0	0.0028994	0	BLCA	303 M : F 108	108	303	1 M : F 0	1	0
FUNDC2	0.765801	1	-0.00272325	0.381519	0.603221	0.0035461	0	0.00401182	0	BLCA	303 M : F 108	108	303	1 M : F 0	1	0
G6PD	1.28692	1	-0.00457019	0.256616	0.603221	0.0035461	0	0.00673268	0	BLCA	303 M : F 108	108	303	1 M : F 0	1	0
GABRE	0.586844	1	-0.00208783	0.443642	0.603221	0.0035461	0	0.00307574	0	BLCA	303 M : F 108	108	303	1 M : F 0	1	0
GDI1	0.444495	1	-0.00158198	0.504961	0.603221	0.0035461	0	0.00233054	0	BLCA	303 M : F 108	108	303	1 M : F 0	1	0
GEMIN8	0.890912	1	0.018879	0.34523	0.603221	0.0035461	0.0103093	0.00256268	0.0103378	BLCA	303 M : F 108	108	303	1 M : F 1	1	0
GNL3L	1.61575	1	-0.00573302	0.203686	0.603221	0.0070922	0	0.00844574	0	BLCA	303 M : F 108	108	303	2 M : F 1	1	0
GPKOW	1.95879	1	0.0206186	0.161643	0.603221	0	0.0103093	0	0.0103378	BLCA	303 M : F 108	108	303	0 M : F 1	1	0
GPRASP2	0.457829	1	-0.00162938	0.49864	0.603221	0.0035461	0	0.00240036	0	BLCA	303 M : F 108	108	303	1 M : F 0	1	0
GRIPAP1	1.95879	1	0.0206186	0.161643	0.603221	0	0.0103093	0	0.0103378	BLCA	303 M : F 108	108	303	0 M : F 1	1	0
GSPT2	0.57443	1	-0.00204374	0.448504	0.603221	0.0035461	0	0.00301078	0	BLCA	303 M : F 108	108	303	1 M : F 0	1	0
HCFC1	1.73228	1	-0.00614464	0.18812	0.603221	0.0106383	0	0.00905213	0	BLCA	303 M : F 108	108	303	3 M : F 0	1	0
HDAC8	0.469462	1	0.0332436	0.493235	0.603221	0.0070922	0.0206186	0.0117758	0.0206755	BLCA	303 M : F 108	108	303	2 M : F 2	1	0
HS6ST2	1.95879	1	0.0206186	0.161643	0.603221	0	0.0103093	0	0.0103378	BLCA	303 M : F 108	108	303	0 M : F 1	1	0
HTATSF1	0.477579	1	0.00782684	0.489521	0.603221	0.0177305	0.0103093	0.0188444	0.0103378	BLCA	303 M : F 108	108	303	5 M : F 1	1	0
HUWE1	1.68246	1	0.11618	0.194598	0.603221	0.0390071	0.0721649	0.04147	0.0723643	BLCA	303 M : F 108	108	303	11 M : F 7	1	0
IDS	0.418983	1	-0.00149128	0.517445	0.603221	0.0035461	0	0.00219692	0	BLCA	303 M : F 108	108	303	1 M : F 0	1	0
IL13RA1	0.788793	1	-0.00280484	0.374465	0.603221	0.0035461	0	0.00413202	0	BLCA	303 M : F 108	108	303	1 M : F 0	1	0
IRAK1	1.95879	1	0.0206186	0.161643	0.603221	0	0.0103093	0	0.0103378	BLCA	303 M : F 108	108	303	1 M : F 1	1	0
KDM5C	1.2129	1	-0.00430816	0.270758	0.603221	0.0035461	0	0.00634667	0	BLCA	303 M : F 108	108	303	1 M : F 0	1	0
KDM6A	2.26402	1	0.0295741	0.13241	0.603221	0.0851064	0.0412371	0.0779312	0.041351	BLCA	303 M : F 108	108	303	24 M : F 4	1	0
KIF4A	0.485711	1	-0.00172849	0.485847	0.603221	0.0035461	0	0.00254636	0	BLCA	303 M : F 108	108	303	1 M : F 0	1	0
L1CAM	1.58357	1	-0.0056193	0.208248	0.603221	0.0035461	0	0.00827822	0	BLCA	303 M : F 108	108	303	1 M : F 0	1	0
LAS1L	2.8772	1	0.0397892	0.0898421	0.603221	0.0035461	0.0206186	0.00213301	0.0206755	BLCA	303 M : F 108	108	303	1 M : F 2	1	0
MAGEA10	1.20089	1	-0.00426561	0.273145	0.603221	0.0070922	0	0.00628398	0	BLCA	303 M : F 108	108	303	2 M : F 0	1	0
MAGEA4	0.680353	1	-0.00241992	0.409465	0.603221	0.0035461	0	0.00356497	0	BLCA	303 M : F 108	108	303	1 M : F 0	1	0
MAGEA6	1.26434	1	0.0196205	0.26083	0.603221	0.0035461	0.0103093	0.00147035	0.0103378	BLCA	303 M : F 108	108	303	1 M : F 1	1	0
MAGEC2	0.418983	1	-0.00149128	0.517445	0.603221	0.0035461	0	0.00219692	0	BLCA	303 M : F 108	108	303	1 M : F 0	1	0
MAGED2	1.45547	1	0.036929	0.227652	0.603221	0.0035461	0.0206186	0.00634667	0.0206755	BLCA	303 M : F 108	108	303	1 M : F 2	1	0
MAGT1	0.61531	1	-0.00218895	0.432795	0.603221	0.0035461	0	0.0032247	0	BLCA	303 M : F 108	108	303	1 M : F 0	1	0
MAOA	1.38148	1	-0.00490477	0.23985	0.603221	0.0070922	0	0.00722558	0	BLCA	303 M : F 108	108	303	2 M : F 1	1	0
MCTS1	1.13382	1	-0.00402809	0.286962	0.603221	0.0035461	0	0.00593408	0	BLCA	303 M : F 108	108	303	1 M : F 0	1	0
MECP2	0.61339	1	0.0181552	0.433514	0.603221	0.0070922	0.0103093	0.00362896	0.0103378	BLCA	303 M : F 108	108	303	2 M : F 1	1	0
MED14	3.09105	1	0.0401139	0.0787241	0.603221	0.0035461	0.0206186	0.00165464	0.0206755	BLCA	303 M : F 108	108	303	1 M : F 2	1	0
MID1IP1	0.627713	1	-0.002233	0.428195	0.603221	0.0035461	0	0.0032896	0	BLCA	303 M : F 108	108	303	1 M : F 0	1	0
MORC4	0.864182	1	0.0188172	0.352571	0.603221	0.0035461	0.0103093	0.00265365	0.0103378	BLCA	303 M : F 108	108	303	2 M : F 1	1	0
MOSPD2	1.39366	1	-0.00494787	0.237788	0.603221	0.0106383	0	0.00728908	0	BLCA	303 M : F 108	108	303	3 M : F 0	1	0
MSL3	1.17024	1	-0.00415708	0.279352	0.603221	0.0070922	0	0.0061241	0	BLCA	303 M : F 108	108	303	2 M : F 0	1	0
MTMR1	1.93585	1	0.0546688	0.164119	0.603221	0.0070922	0.0309278	0.0105875	0.0310133	BLCA	303 M : F 108	108	303	2 M : F 3	1	0
NAA10	1.95879	1	0.0206186	0.161643	0.603221	0	0.0103093	0	0.0103378	BLCA	303 M : F 108	108	303	0 M : F 1	1	0
NDUFA1	1.1375	1	-0.00404111	0.286182	0.603221	0.0070922	0	0.00595326	0	BLCA	303 M : F 108	108	303	2 M : F 0	1	0
NGFRAP1	1.9523	1	-0.00692114	0.162339	0.603221	0.0070922	0	0.010196	0	BLCA	303 M : F 108	108	303	2 M : F 0	1	0
NKAP	0.721811	1	-0.00256711	0.39555	0.603221	0.0035461	0	0.0037818	0	BLCA	303 M : F 108	108	303	1 M : F 0	1	0
NKRF	2.08453	1	0.038382	0.148798	0.603221	0.0035461	0.0206186	0.00420611	0.0206755	BLCA	303 M : F 108	108	303	1 M : F 2	1	0
NONO	1.91535	1	-0.00679079	0.16637	0.603221	0.0106383	0	0.010004	0	BLCA	303 M : F 108	108	303	3 M : F 0	1	0
NSDHL	1.39471	1	-0.00495158	0.237611	0.603221	0.0070922	0	0.00729454	0	BLCA	303 M : F 108	108	303	2 M : F 0	1	0
OCRL	1.11317	1	0.0193442	0.291393	0.603221	0.0035461	0.0103093	0.00187732	0.0103378	BLCA	303 M : F 108	108	303	1 M : F 1	1	0
OGT	0.951235	1	0.0190134	0.329405	0.603221	0.0035461	0.0103093	0.00236472	0.0103378	BLCA	303 M : F 108	108	303	1 M : F 1	1	0
OTUD5	1.95879	1	0.0206186	0.161643	0.603221	0	0.0103093	0	0.0103378	BLCA	303 M : F 108	108	303	0 M : F 1	1	0
PDHA1	0.868668	1	-0.00308822	0.351324	0.603221	0.0035461	0	0.00454949	0	BLCA	303 M : F 108	108	303	1 M : F 0	1	0
PDZD11	1.95879	1	0.0206186	0.161643	0.603221	0	0.0103093	0	0.0103378	BLCA	303 M : F 108	108	303	0 M : F 1	1	0
PGK1	0.609423	1	-0.00216804	0.435005	0.603221	0.0035461	0	0.0031939	0	BLCA	303 M : F 108	108	303	1 M : F 0	1	0
PHF6	3.93815	1	0.0412371	0.0472027	0.603221	0	0.0206186	0	0.0206755	BLCA	303 M : F 108	108	303	0 M : F 2	1	0
PHF8	1.52033	1	-0.0053958	0.217569	0.603221	0.0070922	0	0.00794896	0	BLCA	303 M : F 108	108	303	2 M : F 0	1	0
PHKA1	0.471564	1	-0.0016782	0.492269	0.603221	0.0035461	0	0.00247228	0	BLCA	303 M : F 108	108	303	1 M : F 0	1	0
PIGA	0.672392	1	-0.00239166	0.412219	0.603221	0.0035461	0	0.00352333	0	BLCA	303 M : F 108	108	303	1 M : F 0	1	0
PJA1	0.772099	1	-0.0027456	0.379568	0.603221	0.0035461	0	0.00404474	0	BLCA	303 M : F 108	108	303	1 M : F 0	1	0
PLP2	0.717552	1	0.0184505	0.396948	0.603221	0.0035461	0.0103093	0.0031939	0.0103378	BLCA	303 M : F 108	108	303	1 M : F 1	1	0
PLS3	1.95879	1	0.0206186	0.161643	0.603221	0	0.0103093	0	0.0103378	BLCA	303 M : F 108	108	303	0 M : F 1	1	0
PLXNA3	0.406781	1	-0.0014479	0.523608	0.603221	0.0035461	0	0.00213301	0	BLCA	303 M : F 108	108	303	1 M : F 0	1	0
POF1B	1.95879	1	0.0206186	0.161643	0.603221	0	0.0103093	0	0.0103378	BLCA	303 M : F 108	108	303	0 M : F 1	1	0
POLA1	0.627713	1	-0.002233	0.428195	0.603221	0.0035461	0	0.0032896	0	BLCA	303 M : F 108	108	303	1 M : F 0	1	0
PPP1R3F	0.802967	1	-0.00285513	0.370208	0.603221	0.0035461	0	0.00420611	0	BLCA	303 M : F 108	108	303	1 M : F 0	1	0
PPP2R3B	0.890856	1	-0.00316692	0.345246	0.603221	0.0070922	0	0.00466542	0	BLCA	303 M : F 108	108	303	2 M : F 0	1	0
PQBP1	0.672392	1	-0.00239166	0.412219	0.603221	0.0035461	0	0.00352333	0	BLCA	303 M : F 108	108	303	1 M : F 0	1	0
PRICKLE3	0.463247	1	-0.00164864	0.49611	0.603221	0.0035461	0	0.00242874	0	BLCA	303 M : F 108	108	303	1 M : F 0	1	0
PRPS2	1.31571	1	-0.00467208	0.251363	0.603221	0.0070922	0	0.00688279	0	BLCA	303 M : F 108	108	303	2 M : F 0	1	0
PSMD10	0.778065	1	-0.00276677	0.377733	0.603221	0.0035461	0	0.00407594	0	BLCA	303 M : F 108	108	303	1 M : F 0	1	0
RAP2C	0.553149	1	-0.00196813	0.457034	0.603221	0.0035461	0	0.0028994	0	BLCA	303 M : F 108	108	303	1 M : F 0	1	0
RBBP7	3.72513	1	0.0390285	0.0535996	0.603221	0	0.0206186	0	0.0195681	BLCA	303 M : F 108	108	303	1 M : F 2	1	0
RBMX	0.875813	1	-0.00311356	0.349351	0.603221	0.0035461	0	0.00458683	0	BLCA	303 M : F 108	108	303	1 M : F 0	1	0
RLIM	2.5695	1	-0.00909461	0.108942	0.603221	0.0070922	0	0.0133979	0	BLCA	303 M : F 108	108	303	2 M : F 0	1	0
RNF113A	0.756838	1	-0.00269143	0.38432	0.603221	0.0035461	0	0.00396495	0	BLCA	303 M : F 108	108	303	1 M : F 0	1	0
RNF128	0.700261	1	0.0184037	0.402696	0.603221	0.0035461	0.0103093	0.00326282	0.0103378	BLCA	303 M : F 108	108	303	1 M : F 1	1	0
RPGR	0.449132	1	0.0176074	0.502748	0.603221	0.0070922	0.0103093	0.00443601	0.0103378	BLCA	303 M : F 108	108	303	2 M : F 1	1	0
RPL10	2.73593	1	-0.00967948	0.0981144	0.603221	0.0106383	0	0.0142596	0	BLCA	303 M : F 108	108	303	3 M : F 0	1	0
RPL36A	0.418983	1	-0.00149128	0.517445	0.603221	0.0035461	0	0.00219692	0	BLCA	303 M : F 108	108	303	1 M : F 0	1	0
RPS4X	1.16138	1	-0.00412569	0.28118	0.603221	0.0070922	0	0.00607787	0	BLCA	303 M : F 108	108	303	2 M : F 0	1	0
RPS6KA3	1.04101	1	0.0356946	0.307586	0.603221	0.0070922	0.0206186	0.00816514	0.0206755	BLCA	303 M : F 108	108	303	2 M : F 2	1	0
SHROOM2	0.851913	1	-0.00302879	0.356012	0.603221	0.0035461	0	0.00446193	0	BLCA	303 M : F 108	108	303	1 M : F 0	1	0
SLC10A3	1.95879	1	0.0206186	0.161643	0.603221	0	0.0103093	0	0.0103378	BLCA	303 M : F 108	108	303	1 M : F 1	1	0
SLC25A14	0.553149	1	-0.00196813	0.457034	0.603221	0.0035461	0	0.0028994	0	BLCA	303 M : F 108	108	303	1 M : F 0	1	0
SLC25A5	2.00874	1	-0.00712016	0.156395	0.603221	0.0070922	0	0.0104892	0	BLCA	303 M : F 108	108	303	2 M : F 0	1	0
SLC6A8	1.43923	1	-0.00510904	0.230264	0.603221	0.0070922	0	0.00752651	0	BLCA	303 M : F 108	108	303	2 M : F 0	1	0
SLC9A6	0.89976	1	-0.0031985	0.342846	0.603221	0.0070922	0	0.00471195	0	BLCA	303 M : F 108	108	303	2 M : F 0	1	0
SLC9A7	0.540677	1	0.0179271	0.462152	0.603221	0.0035461	0.0103093	0.00396495	0.0103378	BLCA	303 M : F 108	108	303	1 M : F 1	1	0
SMC1A	1.67131	1	0.00114674	0.196084	0.603221	0.0319149	0.0103093	0.0286854	0.0103378	BLCA	303 M : F 108	108	303	9 M : F 1	1	0
SPIN4	1.95879	1	0.0206186	0.161643	0.603221	0	0.0103093	0	0.0103378	BLCA	303 M : F 108	108	303	0 M : F 1	1	0
SRPX2	0.646552	1	-0.0022999	0.421348	0.603221	0.0035461	0	0.00338816	0	BLCA	303 M : F 108	108	303	1 M : F 0	1	0
STAG2	1.19146	1	0.0677199	0.275035	0.603221	0.0283688	0.0412371	0.0217356	0.041351	BLCA	303 M : F 108	108	303	8 M : F 5	1	0
STS	0.463247	1	-0.00164864	0.49611	0.603221	0.0035461	0	0.00242874	0	BLCA	303 M : F 108	108	303	1 M : F 0	1	0
SYAP1	1.42306	1	-0.00505185	0.232901	0.603221	0.0070922	0	0.00744226	0	BLCA	303 M : F 108	108	303	2 M : F 0	1	0
TAB3	0.638772	1	0.0182303	0.424156	0.603221	0.0070922	0.0103093	0.00351834	0.0103378	BLCA	303 M : F 108	108	303	2 M : F 1	1	0
TAF1	0.778411	1	0.00588279	0.377628	0.603221	0.0177305	0.0103093	0.0217084	0.0103378	BLCA	303 M : F 108	108	303	5 M : F 1	1	0
TAZ	1.83756	1	-0.0065163	0.175237	0.603221	0.0106383	0	0.00959964	0	BLCA	303 M : F 108	108	303	3 M : F 0	1	0
TBC1D8B	0.485711	1	-0.00172849	0.485847	0.603221	0.0035461	0	0.00254636	0	BLCA	303 M : F 108	108	303	1 M : F 0	1	0
TCEAL1	1.95879	1	0.0206186	0.161643	0.603221	0	0.0103093	0	0.0103378	BLCA	303 M : F 108	108	303	0 M : F 1	1	0
TFE3	2.44607	1	0.0390691	0.11782	0.603221	0.0035461	0.0206186	0.0031939	0.0206755	BLCA	303 M : F 108	108	303	1 M : F 2	1	0
TIMM17B	0.418983	1	-0.00149128	0.517445	0.603221	0.0035461	0	0.00219692	0	BLCA	303 M : F 108	108	303	1 M : F 0	1	0
TIMM8A	1.27641	1	-0.00453298	0.258567	0.603221	0.0035461	0	0.00667787	0	BLCA	303 M : F 108	108	303	1 M : F 0	1	0
TMEM164	0.57443	1	-0.00204374	0.448504	0.603221	0.0035461	0	0.00301078	0	BLCA	303 M : F 108	108	303	1 M : F 0	1	0
TMEM185A	1.46287	1	-0.00519263	0.226475	0.603221	0.0035461	0	0.00764965	0	BLCA	303 M : F 108	108	303	1 M : F 0	1	0
TMEM187	1.74799	1	0.0184099	0.18613	0.603221	0	0.0103093	0	0.00923039	BLCA	303 M : F 108	108	303	0 M : F 1	1	0
TREX2	0.412755	1	-0.00146914	0.520575	0.603221	0.0035461	0	0.0021643	0	BLCA	303 M : F 108	108	303	1 M : F 0	1	0
TSPAN6	1.95879	1	0.0206186	0.161643	0.603221	0	0.0103093	0	0.0103378	BLCA	303 M : F 108	108	303	0 M : F 1	1	0
TSPYL2	1.74799	1	0.0184099	0.18613	0.603221	0	0.0103093	0	0.00923039	BLCA	303 M : F 108	108	303	0 M : F 1	1	0
TSR2	0.506203	1	-0.00180131	0.476787	0.603221	0.0035461	0	0.00265365	0	BLCA	303 M : F 108	108	303	1 M : F 0	1	0
TXLNG	1.54924	1	-0.00549798	0.213248	0.603221	0.0070922	0	0.00809948	0	BLCA	303 M : F 108	108	303	2 M : F 0	1	0
UBA1	0.537035	1	-0.00191088	0.463664	0.603221	0.0035461	0	0.00281505	0	BLCA	303 M : F 108	108	303	1 M : F 0	1	0
UBE2A	1.19352	1	-0.00423953	0.27462	0.603221	0.0070922	0	0.00624557	0	BLCA	303 M : F 108	108	303	2 M : F 0	1	0
UBL4A	0.506203	1	-0.00180131	0.476787	0.603221	0.0035461	0	0.00265365	0	BLCA	303 M : F 108	108	303	1 M : F 0	1	0
UBQLN2	2.81212	1	0.0717261	0.0935549	0.603221	0.0141844	0.0412371	0.0125802	0.0402436	BLCA	303 M : F 108	108	303	4 M : F 4	1	0
UPF3B	0.95341	1	-0.00338874	0.328853	0.603221	0.0070922	0	0.00499221	0	BLCA	303 M : F 108	108	303	2 M : F 0	1	0
UPRT	1.44991	1	-0.00514682	0.228542	0.603221	0.0106383	0	0.00758216	0	BLCA	303 M : F 108	108	303	3 M : F 0	1	0
USP11	2.67781	1	-0.00947528	0.101756	0.603221	0.0106383	0	0.0139587	0	BLCA	303 M : F 108	108	303	3 M : F 0	1	0
USP9X	1.25829	1	0.0680392	0.261974	0.603221	0.0212766	0.0412371	0.0212653	0.041351	BLCA	303 M : F 108	108	303	6 M : F 4	1	0
UTP14A	1.39167	1	-0.00494082	0.238124	0.603221	0.0070922	0	0.00727869	0	BLCA	303 M : F 108	108	303	2 M : F 0	1	0
WBP5	1.33844	1	-0.00475251	0.247309	0.603221	0.0035461	0	0.00700128	0	BLCA	303 M : F 108	108	303	1 M : F 0	1	0
WDR13	0.495498	1	-0.00176327	0.481485	0.603221	0.0035461	0	0.0025976	0	BLCA	303 M : F 108	108	303	1 M : F 0	1	0
WDR44	2.68137	1	0.0394738	0.101528	0.603221	0.0035461	0.0206186	0.0025976	0.0206755	BLCA	303 M : F 108	108	303	1 M : F 2	1	0
WDR45	1.28692	1	-0.00457019	0.256616	0.603221	0.0035461	0	0.00673268	0	BLCA	303 M : F 108	108	303	1 M : F 0	1	0
ZBTB33	1.03686	1	-0.00368455	0.308553	0.603221	0.0070922	0	0.00542798	0	BLCA	303 M : F 108	108	303	2 M : F 0	1	0
ZC4H2	0.685947	1	-0.00243979	0.407546	0.603221	0.0035461	0	0.00359423	0	BLCA	303 M : F 108	108	303	1 M : F 0	1	0
ZDHHC9	0.411295	1	0.0174621	0.521313	0.603221	0.0035461	0.0103093	0.00464994	0.0103378	BLCA	303 M : F 108	108	303	2 M : F 1	1	0
ZFX	1.95879	1	0.0206186	0.161643	0.603221	0	0.0103093	0	0.0103378	BLCA	303 M : F 108	108	303	0 M : F 1	1	0
ZMYM3	1.06655	1	0.0516199	0.301727	0.603221	0.0106383	0.0309278	0.015079	0.0310133	BLCA	303 M : F 108	108	303	3 M : F 3	1	0
ZNF185	0.81916	1	-0.00291259	0.365426	0.603221	0.0035461	0	0.00429075	0	BLCA	303 M : F 108	108	303	1 M : F 0	1	0
ZNF41	1.27641	1	-0.00453298	0.258567	0.603221	0.0035461	0	0.00667787	0	BLCA	303 M : F 108	108	303	1 M : F 0	1	0
ZNF711	0.444495	1	-0.00158198	0.504961	0.603221	0.0035461	0	0.00233054	0	BLCA	303 M : F 108	108	303	1 M : F 0	1	0
ZXDB	3.93815	1	0.0412371	0.0472027	0.603221	0	0.0206186	0	0.0206755	BLCA	303 M : F 108	108	303	0 M : F 2	1	0
SLC35A2	0.446414	1	-0.00239598	0.504043	0.606261	0.00380228	0	0.00217824	0	STAD	280 M : F 157	157	280	1 M : F 0	1	0
EIF1AX	0.645151	1	-0.00493157	0.421852	0.606393	0.00438597	0	0.00293505	0	COAD	234 M : F 215	215	234	1 M : F 0	1	0
ZXDA	0.641786	1	-0.00490588	0.423065	0.606393	0.00438597	0	0.00291976	0	COAD	234 M : F 215	215	234	1 M : F 0	1	0
DNASE1L1	0.391159	1	-0.00139235	0.531691	0.608971	0.0035461	0	0.00205118	0	BLCA	303 M : F 108	108	303	1 M : F 0	1	0
ALG13	0.49006	1	0.00624997	0.483901	0.630799	0.005291	0.00833333	0.00380486	0.00924795	LUAD	239 M : F 277	277	239	2 M : F 3	1	0
ACSL4	0.392667	1	-0.00204923	0.530901	0.635915	0.004329	0	0.00231205	0	LIHC	252 M : F 121	121	252	1 M : F 0	1	0
AIFM1	0.852777	1	-0.0044444	0.355768	0.635915	0.00865801	0	0.00501441	0	LIHC	252 M : F 121	121	252	2 M : F 0	1	0
AKAP17A	0.399007	1	-0.00208228	0.527602	0.635915	0.004329	0	0.00234934	0	LIHC	252 M : F 121	121	252	1 M : F 0	1	0
APEX2	0.445854	1	-0.00232644	0.50431	0.635915	0.004329	0	0.00262481	0	LIHC	252 M : F 121	121	252	1 M : F 0	1	0
ARAF	0.366352	1	-0.00191205	0.544999	0.635915	0.004329	0	0.00215728	0	LIHC	252 M : F 121	121	252	1 M : F 0	1	0
ARMCX1	0.843327	1	-0.00439527	0.358447	0.635915	0.004329	0	0.00495898	0	LIHC	252 M : F 121	121	252	1 M : F 0	1	0
ARMCX3	0.843327	1	-0.00439527	0.358447	0.635915	0.004329	0	0.00495898	0	LIHC	252 M : F 121	121	252	1 M : F 0	1	0
ARSD	1.6795	1	0.0183486	0.194991	0.635915	0	0.00917431	0	0.00981014	LIHC	252 M : F 121	121	252	0 M : F 1	1	0
ATG4A	0.843327	1	-0.00439527	0.358447	0.635915	0.004329	0	0.00495898	0	LIHC	252 M : F 121	121	252	1 M : F 0	1	0
ATRX	0.438769	1	-0.00228951	0.507717	0.635915	0.004329	0	0.00258315	0	LIHC	252 M : F 121	121	252	1 M : F 0	1	0
BCORL1	1.06848	1	0.011694	0.301289	0.635915	0	0.00917431	0	0.00625225	LIHC	252 M : F 121	121	252	0 M : F 1	1	0
BRCC3	0.353922	1	-0.00184724	0.551901	0.635915	0.004329	0	0.00208416	0	LIHC	252 M : F 121	121	252	1 M : F 0	1	0
CASK	1.6795	1	0.0183486	0.194991	0.635915	0	0.00917431	0	0.00981014	LIHC	252 M : F 121	121	252	0 M : F 2	1	0
CLCN4	0.366352	1	-0.00191205	0.544999	0.635915	0.004329	0	0.00215728	0	LIHC	252 M : F 121	121	252	1 M : F 0	1	0
CLCN5	1.38574	1	-0.0072107	0.239126	0.635915	0.004329	0	0.0081355	0	LIHC	252 M : F 121	121	252	1 M : F 0	1	0
COX7B	0.342039	1	-0.00178529	0.558654	0.635915	0.004329	0	0.00201426	0	LIHC	252 M : F 121	121	252	1 M : F 0	1	0
CTPS2	0.511141	1	-0.00266659	0.474645	0.635915	0.004329	0	0.00300859	0	LIHC	252 M : F 121	121	252	1 M : F 0	1	0
CXorf40A	0.369885	1	-0.00193047	0.543067	0.635915	0.004329	0	0.00217806	0	LIHC	252 M : F 121	121	252	1 M : F 0	1	0
DKC1	0.843327	1	-0.00439527	0.358447	0.635915	0.004329	0	0.00495898	0	LIHC	252 M : F 121	121	252	1 M : F 1	1	0
DMD	0.392667	1	-0.00204923	0.530901	0.635915	0.004329	0	0.00231205	0	LIHC	252 M : F 121	121	252	1 M : F 0	1	0
DNASE1L1	0.438769	1	-0.00228951	0.507717	0.635915	0.004329	0	0.00258315	0	LIHC	252 M : F 121	121	252	1 M : F 0	1	0
ERCC6L	0.399007	1	-0.00208228	0.527602	0.635915	0.004329	0	0.00234934	0	LIHC	252 M : F 121	121	252	1 M : F 0	1	0
FAM58A	1.21828	1	-0.00634246	0.269698	0.635915	0.004329	0	0.00715591	0	LIHC	252 M : F 121	121	252	1 M : F 0	1	0
FMR1	1.6795	1	0.0183486	0.194991	0.635915	0	0.00917431	0	0.00981014	LIHC	252 M : F 121	121	252	0 M : F 1	1	0
GJB1	1.6795	1	0.0183486	0.194991	0.635915	0	0.00917431	0	0.00981014	LIHC	252 M : F 121	121	252	0 M : F 1	1	0
GRIPAP1	2.15784	1	-0.0112029	0.141844	0.635915	0.00865801	0	0.0126397	0	LIHC	252 M : F 121	121	252	2 M : F 1	1	0
HCCS	1.40968	1	-0.00733475	0.23511	0.635915	0.004329	0	0.00827547	0	LIHC	252 M : F 121	121	252	1 M : F 0	1	0
HCFC1	0.733821	1	0.0161002	0.391648	0.635915	0.004329	0.00917431	0.00253678	0.00981014	LIHC	252 M : F 121	121	252	1 M : F 1	1	0
HDAC8	1.68651	1	-0.008768	0.194062	0.635915	0.00865801	0	0.00989253	0	LIHC	252 M : F 121	121	252	2 M : F 0	1	0
HMGB3	1.40968	1	-0.00733475	0.23511	0.635915	0.004329	0	0.00827547	0	LIHC	252 M : F 121	121	252	1 M : F 0	1	0
HNRNPH2	0.369358	1	-0.00192772	0.543354	0.635915	0.004329	0	0.00217496	0	LIHC	252 M : F 121	121	252	1 M : F 0	1	0
ITM2A	1.6795	1	0.0183486	0.194991	0.635915	0	0.00917431	0	0.00981014	LIHC	252 M : F 121	121	252	0 M : F 1	1	0
KDM5C	1.08227	1	-0.00563665	0.29819	0.635915	0.004329	0	0.00635957	0	LIHC	252 M : F 121	121	252	1 M : F 0	1	0
KDM6A	0.993535	1	-0.00517584	0.31888	0.635915	0.004329	0	0.00583966	0	LIHC	252 M : F 121	121	252	1 M : F 0	1	0
LAS1L	0.366741	1	-0.00191408	0.544786	0.635915	0.004329	0	0.00215956	0	LIHC	252 M : F 121	121	252	1 M : F 0	1	0
LONRF3	0.682397	1	0.0159208	0.408762	0.635915	0.004329	0.00917431	0.00273917	0.00981014	LIHC	252 M : F 121	121	252	1 M : F 1	1	0
MAGEB2	0.366741	1	-0.00191408	0.544786	0.635915	0.004329	0	0.00215956	0	LIHC	252 M : F 121	121	252	1 M : F 0	1	0
MAGED1	1.6795	1	0.0183486	0.194991	0.635915	0	0.00917431	0	0.00981014	LIHC	252 M : F 121	121	252	0 M : F 1	1	0
MAGEH1	0.445691	1	-0.00232558	0.504389	0.635915	0.004329	0	0.00262385	0	LIHC	252 M : F 121	121	252	1 M : F 0	1	0
MAGIX	1.2079	1	-0.0062886	0.271749	0.635915	0.004329	0	0.00709514	0	LIHC	252 M : F 121	121	252	1 M : F 0	1	0
MAOA	0.416259	1	-0.0021722	0.51881	0.635915	0.004329	0	0.0024508	0	LIHC	252 M : F 121	121	252	1 M : F 0	1	0
MAOB	0.695267	1	0.0076177	0.404379	0.635915	0	0.00917431	0	0.00407282	LIHC	252 M : F 121	121	252	0 M : F 1	1	0
MAP7D3	0.399007	1	-0.00208228	0.527602	0.635915	0.004329	0	0.00234934	0	LIHC	252 M : F 121	121	252	1 M : F 0	1	0
MECP2	1.2079	1	-0.0062886	0.271749	0.635915	0.004329	0	0.00709514	0	LIHC	252 M : F 121	121	252	1 M : F 0	1	0
MED12	0.761171	1	0.0161918	0.382962	0.635915	0.004329	0.00917431	0.00243345	0.00981014	LIHC	252 M : F 121	121	252	1 M : F 1	1	0
MED14	1.18406	1	-0.00616491	0.276531	0.635915	0.012987	0	0.00695559	0	LIHC	252 M : F 121	121	252	3 M : F 0	1	0
MID1IP1	0.402856	1	-0.00210234	0.525618	0.635915	0.004329	0	0.00237198	0	LIHC	252 M : F 121	121	252	1 M : F 0	1	0
MORF4L2	0.49821	1	-0.00259922	0.480288	0.635915	0.004329	0	0.00293259	0	LIHC	252 M : F 121	121	252	1 M : F 0	1	0
MPP1	1.25176	1	-0.00651612	0.263216	0.635915	0.004329	0	0.00735184	0	LIHC	252 M : F 121	121	252	1 M : F 0	1	0
MSL3	1.01077	1	0.0303997	0.314718	0.635915	0.004329	0.0183486	0.00710526	0.0196203	LIHC	252 M : F 121	121	252	1 M : F 3	1	0
MTM1	1.59993	1	-0.00831999	0.205914	0.635915	0.00865801	0	0.00938706	0	LIHC	252 M : F 121	121	252	2 M : F 0	1	0
NKAP	1.30651	1	-0.0068	0.253028	0.635915	0.004329	0	0.00767213	0	LIHC	252 M : F 121	121	252	1 M : F 1	1	0
OCRL	0.389328	1	-0.00203183	0.532653	0.635915	0.004329	0	0.00229242	0	LIHC	252 M : F 121	121	252	1 M : F 0	1	0
OFD1	0.342039	1	-0.00178529	0.558654	0.635915	0.004329	0	0.00201426	0	LIHC	252 M : F 121	121	252	1 M : F 0	1	0
OTUD5	1.82837	1	-0.00950155	0.176321	0.635915	0.00865801	0	0.0107202	0	LIHC	252 M : F 121	121	252	2 M : F 0	1	0
PBDC1	1.40968	1	-0.00733475	0.23511	0.635915	0.004329	0	0.00827547	0	LIHC	252 M : F 121	121	252	1 M : F 0	1	0
PGK1	1.16725	1	-0.00607768	0.279968	0.635915	0.004329	0	0.00685717	0	LIHC	252 M : F 121	121	252	1 M : F 0	1	0
PHF8	1.6795	1	0.0183486	0.194991	0.635915	0	0.00917431	0	0.00981014	LIHC	252 M : F 121	121	252	0 M : F 1	1	0
PNPLA4	0.388773	1	-0.00202893	0.532945	0.635915	0.004329	0	0.00228915	0	LIHC	252 M : F 121	121	252	1 M : F 0	1	0
PPP1R3F	1.65694	1	-0.00861504	0.198017	0.635915	0.00865801	0	0.00971995	0	LIHC	252 M : F 121	121	252	2 M : F 0	1	0
PQBP1	1.6795	1	0.0183486	0.194991	0.635915	0	0.00917431	0	0.00981014	LIHC	252 M : F 121	121	252	0 M : F 1	1	0
RBBP7	1.6795	1	0.0183486	0.194991	0.635915	0	0.00917431	0	0.00981014	LIHC	252 M : F 121	121	252	0 M : F 1	1	0
RBM10	1.35059	1	-0.00702855	0.245175	0.635915	0.004329	0	0.00792999	0	LIHC	252 M : F 121	121	252	1 M : F 0	1	0
RLIM	3.3756	1	0.0366972	0.0661686	0.635915	0	0.0183486	0	0.0196203	LIHC	252 M : F 121	121	252	0 M : F 2	1	0
RNF128	0.382736	1	-0.00199746	0.536142	0.635915	0.004329	0	0.00225365	0	LIHC	252 M : F 121	121	252	1 M : F 0	1	0
RPL10	1.25176	1	-0.00651612	0.263216	0.635915	0.004329	0	0.00735184	0	LIHC	252 M : F 121	121	252	1 M : F 0	1	0
RPS6KA3	0.788185	1	0.0415648	0.374649	0.635915	0.012987	0.0275229	0.0152101	0.0294304	LIHC	252 M : F 121	121	252	3 M : F 3	1	0
SLC9A6	1.08227	1	-0.00563665	0.29819	0.635915	0.004329	0	0.00635957	0	LIHC	252 M : F 121	121	252	1 M : F 0	1	0
SMARCA1	0.747046	1	-0.00389458	0.387413	0.635915	0.00865801	0	0.00439407	0	LIHC	252 M : F 121	121	252	2 M : F 0	1	0
SMC1A	1.6795	1	0.0183486	0.194991	0.635915	0	0.00917431	0	0.00981014	LIHC	252 M : F 121	121	252	0 M : F 1	1	0
SMS	1.2079	1	-0.0062886	0.271749	0.635915	0.004329	0	0.00709514	0	LIHC	252 M : F 121	121	252	1 M : F 0	1	0
SSR4	1.13929	1	-0.0059326	0.285803	0.635915	0.004329	0	0.00669348	0	LIHC	252 M : F 121	121	252	1 M : F 0	1	0
STS	0.376256	1	-0.00196368	0.539614	0.635915	0.004329	0	0.00221553	0	LIHC	252 M : F 121	121	252	1 M : F 0	1	0
SUV39H1	0.843327	1	-0.00439527	0.358447	0.635915	0.004329	0	0.00495898	0	LIHC	252 M : F 121	121	252	1 M : F 0	1	0
SYAP1	1.09157	1	-0.00568493	0.296123	0.635915	0.004329	0	0.00641404	0	LIHC	252 M : F 121	121	252	1 M : F 0	1	0
TAF1	1.86927	1	-0.00971297	0.171558	0.635915	0.00865801	0	0.0109587	0	LIHC	252 M : F 121	121	252	2 M : F 0	1	0
TAF9B	0.382736	1	-0.00199746	0.536142	0.635915	0.004329	0	0.00225365	0	LIHC	252 M : F 121	121	252	1 M : F 1	1	0
TBC1D25	0.885251	1	-0.0046132	0.346768	0.635915	0.00865801	0	0.00520486	0	LIHC	252 M : F 121	121	252	2 M : F 0	1	0
TCEAL4	1.6795	1	0.0183486	0.194991	0.635915	0	0.00917431	0	0.00981014	LIHC	252 M : F 121	121	252	0 M : F 1	1	0
TFE3	1.6795	1	0.0183486	0.194991	0.635915	0	0.00917431	0	0.00981014	LIHC	252 M : F 121	121	252	0 M : F 1	1	0
THOC2	1.6795	1	0.0183486	0.194991	0.635915	0	0.00917431	0	0.00981014	LIHC	252 M : F 121	121	252	0 M : F 1	1	0
TMEM187	1.54106	1	-0.00801524	0.214461	0.635915	0.00865801	0	0.00904323	0	LIHC	252 M : F 121	121	252	2 M : F 0	1	0
UBA1	0.369358	1	-0.00192772	0.543354	0.635915	0.004329	0	0.00217496	0	LIHC	252 M : F 121	121	252	1 M : F 0	1	0
UBQLN2	1.09157	1	-0.00568493	0.296123	0.635915	0.004329	0	0.00641404	0	LIHC	252 M : F 121	121	252	2 M : F 0	1	0
UPRT	0.398861	1	-0.00208152	0.527678	0.635915	0.004329	0	0.00234848	0	LIHC	252 M : F 121	121	252	1 M : F 0	1	0
VBP1	0.438769	1	-0.00228951	0.507717	0.635915	0.004329	0	0.00258315	0	LIHC	252 M : F 121	121	252	1 M : F 0	1	0
WDR45	1.24997	1	-0.00650684	0.263558	0.635915	0.004329	0	0.00734137	0	LIHC	252 M : F 121	121	252	1 M : F 0	1	0
WWC3	1.81244	1	-0.00941924	0.178215	0.635915	0.00865801	0	0.0106273	0	LIHC	252 M : F 121	121	252	2 M : F 0	1	0
ZBED1	0.376256	1	-0.00196368	0.539614	0.635915	0.004329	0	0.00221553	0	LIHC	252 M : F 121	121	252	1 M : F 0	1	0
ZDHHC9	1.1874	1	-0.00618224	0.275855	0.635915	0.004329	0	0.00697514	0	LIHC	252 M : F 121	121	252	1 M : F 0	1	0
ZNF275	1.25043	1	-0.00650923	0.26347	0.635915	0.004329	0	0.00734406	0	LIHC	252 M : F 121	121	252	1 M : F 0	1	0
ZNF41	0.369358	1	-0.00192772	0.543354	0.635915	0.004329	0	0.00217496	0	LIHC	252 M : F 121	121	252	1 M : F 0	1	0
ZRSR2	0.511141	1	-0.00266659	0.474645	0.635915	0.004329	0	0.00300859	0	LIHC	252 M : F 121	121	252	1 M : F 0	1	0
ZXDB	1.6795	1	0.0183486	0.194991	0.635915	0	0.00917431	0	0.00981014	LIHC	252 M : F 121	121	252	1 M : F 1	1	0
MBTPS2	4.49644	1	0.0062246	0.0339656	0.636408	0.000681663	0.00350058	0.000664695	0.00350058	ALL	2957 M : F 1733	1733	2957	2 M : F 6	6	2
MAGEC1	0.350574	1	0.00115497	0.553789	0.636444	0.0155039	0.0128205	0.0202974	0.0128651	SKCM	286 M : F 179	179	286	4 M : F 2	1	0
ABCB7	1.00989	1	-0.00294703	0.31493	0.636548	0.00564972	0	0.00419483	0	HNSC	371 M : F 138	138	371	2 M : F 0	1	0
APEX2	0.810053	1	-0.00236487	0.368105	0.636548	0.00282486	0	0.00336617	0	HNSC	371 M : F 138	138	371	1 M : F 0	1	0
ARAF	0.696652	1	0.013547	0.403911	0.636548	0.00282486	0.00769231	0.00261561	0.0081599	HNSC	371 M : F 138	138	371	1 M : F 1	1	0
ARHGEF9	3.03307	1	-0.00881375	0.0815833	0.636548	0.00847458	0	0.0125456	0	HNSC	371 M : F 138	138	371	3 M : F 0	1	0
ARMCX2	1.99717	1	0.0153846	0.157593	0.636548	0	0.00769231	0	0.0081599	HNSC	371 M : F 138	138	371	0 M : F 1	1	0
ARMCX3	1.33483	1	0.0102963	0.247948	0.636548	0	0.00769231	0	0.00546108	HNSC	371 M : F 138	138	371	0 M : F 1	1	0
ARMCX5	0.590689	1	-0.00172525	0.442153	0.636548	0.00282486	0	0.00245574	0	HNSC	371 M : F 138	138	371	1 M : F 0	1	0
BCORL1	2.02873	1	-0.00590761	0.154349	0.636548	0.0112994	0	0.00840895	0	HNSC	371 M : F 138	138	371	4 M : F 0	1	0
BHLHB9	1.04301	1	-0.00304348	0.307122	0.636548	0.00282486	0	0.00433212	0	HNSC	371 M : F 138	138	371	1 M : F 0	1	0
BRCC3	1.93981	1	-0.00564972	0.163689	0.636548	0.00282486	0	0.00804186	0	HNSC	371 M : F 138	138	371	1 M : F 0	1	0
CASK	3.45346	1	-0.0100266	0.0631196	0.636548	0.00847458	0	0.0142719	0	HNSC	371 M : F 138	138	371	3 M : F 0	1	0
CHM	1.27491	1	-0.00371835	0.258848	0.636548	0.00282486	0	0.00529273	0	HNSC	371 M : F 138	138	371	1 M : F 0	1	0
COL4A5	1.21003	1	0.00136911	0.271326	0.636548	0.019774	0.00769231	0.0199498	0.0081599	HNSC	371 M : F 138	138	371	7 M : F 1	1	0
COL4A6	2.01501	1	-0.00586782	0.15575	0.636548	0.00564972	0	0.00835231	0	HNSC	371 M : F 138	138	371	2 M : F 0	1	0
CSTF2	1.17141	1	-0.00341723	0.279112	0.636548	0.00564972	0	0.00486411	0	HNSC	371 M : F 138	138	371	2 M : F 0	1	0
CUL4B	0.924305	1	0.0140011	0.336347	0.636548	0.00282486	0.00769231	0.00196931	0.0081599	HNSC	371 M : F 138	138	371	1 M : F 1	1	0
CXorf38	1.54132	1	-0.00449286	0.214421	0.636548	0.00282486	0	0.00639518	0	HNSC	371 M : F 138	138	371	1 M : F 0	1	0
CXorf40A	1.46767	1	0.0113179	0.225713	0.636548	0	0.00769231	0	0.00600295	HNSC	371 M : F 138	138	371	0 M : F 1	1	0
DLG3	1.99717	1	0.0153846	0.157593	0.636548	0	0.00769231	0	0.0081599	HNSC	371 M : F 138	138	371	0 M : F 1	1	0
EFNB1	0.784865	1	-0.00229146	0.375657	0.636548	0.00282486	0	0.00326168	0	HNSC	371 M : F 138	138	371	1 M : F 0	1	0
ELF4	2.14831	1	-0.00625425	0.142727	0.636548	0.0141243	0	0.00890236	0	HNSC	371 M : F 138	138	371	5 M : F 0	1	0
EMD	1.40178	1	-0.0040873	0.236426	0.636548	0.00282486	0	0.0058179	0	HNSC	371 M : F 138	138	371	1 M : F 0	1	0
ENOX2	1.21985	1	-0.00355819	0.269389	0.636548	0.00564972	0	0.00506476	0	HNSC	371 M : F 138	138	371	2 M : F 0	1	0
ERCC6L	1.05089	1	0.0142177	0.305303	0.636548	0.00282486	0.00769231	0.00166095	0.0081599	HNSC	371 M : F 138	138	371	1 M : F 1	1	0
FAM199X	1.99717	1	0.0153846	0.157593	0.636548	0	0.00769231	0	0.0081599	HNSC	371 M : F 138	138	371	0 M : F 1	1	0
FMR1	0.590689	1	-0.00172525	0.442153	0.636548	0.00282486	0	0.00245574	0	HNSC	371 M : F 138	138	371	1 M : F 0	1	0
G6PD	1.48255	1	-0.00432206	0.223377	0.636548	0.00564972	0	0.00615206	0	HNSC	371 M : F 138	138	371	2 M : F 0	1	0
GABRA3	0.629194	1	-0.00183757	0.427651	0.636548	0.00282486	0	0.00261561	0	HNSC	371 M : F 138	138	371	1 M : F 0	1	0
GABRE	2.14052	1	0.0235319	0.143453	0.636548	0.00282486	0.0153846	0.00173592	0.013128	HNSC	371 M : F 138	138	371	1 M : F 2	1	0
GDI1	0.919167	1	-0.0026828	0.337694	0.636548	0.00282486	0	0.00381873	0	HNSC	371 M : F 138	138	371	1 M : F 0	1	0
GPC3	0.948413	1	0.0140441	0.330124	0.636548	0.00282486	0.00769231	0.00190817	0.0081599	HNSC	371 M : F 138	138	371	1 M : F 1	1	0
GPRASP2	0.913331	1	-0.0026658	0.339232	0.636548	0.00564972	0	0.00379453	0	HNSC	371 M : F 138	138	371	2 M : F 0	1	0
GRIPAP1	1.99717	1	0.0153846	0.157593	0.636548	0	0.00769231	0	0.0081599	HNSC	371 M : F 138	138	371	0 M : F 1	1	0
GTPBP6	0.609637	1	-0.00178052	0.434925	0.636548	0.00282486	0	0.00253441	0	HNSC	371 M : F 138	138	371	1 M : F 0	1	0
HCFC1	1.62092	1	-0.0047241	0.202964	0.636548	0.00847458	0	0.00672432	0	HNSC	371 M : F 138	138	371	3 M : F 0	1	0
HDAC6	4.01066	1	0.0307692	0.0452136	0.636548	0	0.0153846	0	0.0163198	HNSC	371 M : F 138	138	371	0 M : F 2	1	0
HEPH	0.590689	1	-0.00172525	0.442153	0.636548	0.00282486	0	0.00245574	0	HNSC	371 M : F 138	138	371	1 M : F 0	1	0
HMGN5	1.99717	1	0.0153846	0.157593	0.636548	0	0.00769231	0	0.0081599	HNSC	371 M : F 138	138	371	0 M : F 1	1	0
IDH3G	1.99717	1	0.0153846	0.157593	0.636548	0	0.00769231	0	0.0081599	HNSC	371 M : F 138	138	371	0 M : F 1	1	0
IDS	1.32297	1	-0.00385815	0.250059	0.636548	0.00564972	0	0.00549172	0	HNSC	371 M : F 138	138	371	2 M : F 0	1	0
IL13RA1	1.99717	1	0.0153846	0.157593	0.636548	0	0.00769231	0	0.0081599	HNSC	371 M : F 138	138	371	0 M : F 1	1	0
KDM5C	1.1889	1	-0.00346812	0.275552	0.636548	0.00564972	0	0.00493656	0	HNSC	371 M : F 138	138	371	2 M : F 0	1	0
KDM6A	1.37555	1	0.000666744	0.240861	0.636548	0.0169492	0.00769231	0.0209496	0.0081599	HNSC	371 M : F 138	138	371	6 M : F 1	1	0
KIF4A	0.71391	1	-0.00208461	0.398149	0.636548	0.00282486	0	0.00296725	0	HNSC	371 M : F 138	138	371	1 M : F 0	1	0
MAGEA11	0.629194	1	-0.00183757	0.427651	0.636548	0.00282486	0	0.00261561	0	HNSC	371 M : F 138	138	371	1 M : F 0	1	0
MAGEA3	0.670213	1	-0.00195719	0.412977	0.636548	0.00282486	0	0.00278589	0	HNSC	371 M : F 138	138	371	1 M : F 0	1	0
MAGEC1	1.11828	1	-0.00326261	0.290289	0.636548	0.00564972	0	0.00464403	0	HNSC	371 M : F 138	138	371	2 M : F 0	1	0
MAGED2	0.590689	1	-0.00172525	0.442153	0.636548	0.00282486	0	0.00245574	0	HNSC	371 M : F 138	138	371	1 M : F 0	1	0
MAGT1	1.02717	1	-0.00299735	0.310825	0.636548	0.00564972	0	0.00426646	0	HNSC	371 M : F 138	138	371	2 M : F 0	1	0
MAP7D2	0.83605	1	-0.00244063	0.360529	0.636548	0.00282486	0	0.00347402	0	HNSC	371 M : F 138	138	371	1 M : F 0	1	0
MED12	0.700491	1	0.0251544	0.402619	0.636548	0.00564972	0.0153846	0.00799214	0.0163198	HNSC	371 M : F 138	138	371	2 M : F 2	1	0
MED14	3.19199	1	-0.00927248	0.0739997	0.636548	0.00847458	0	0.0131985	0	HNSC	371 M : F 138	138	371	3 M : F 0	1	0
MID1	1.05089	1	0.0142177	0.305303	0.636548	0.00282486	0.00769231	0.00166095	0.0081599	HNSC	371 M : F 138	138	371	1 M : F 1	1	0
MID1IP1	0.649379	1	-0.00189644	0.420335	0.636548	0.00282486	0	0.00269941	0	HNSC	371 M : F 138	138	371	1 M : F 0	1	0
MSL3	1.42413	1	-0.00415227	0.232725	0.636548	0.00564972	0	0.00591038	0	HNSC	371 M : F 138	138	371	2 M : F 0	1	0
MTMR1	0.683034	1	-0.00199458	0.408544	0.636548	0.00282486	0	0.0028391	0	HNSC	371 M : F 138	138	371	1 M : F 0	1	0
NKAP	0.875267	1	0.013911	0.349501	0.636548	0.00282486	0.00769231	0.00209751	0.0081599	HNSC	371 M : F 138	138	371	1 M : F 1	1	0
NONO	0.609637	1	-0.00178052	0.434925	0.636548	0.00282486	0	0.00253441	0	HNSC	371 M : F 138	138	371	1 M : F 0	1	0
NSDHL	0.609637	1	-0.00178052	0.434925	0.636548	0.00282486	0	0.00253441	0	HNSC	371 M : F 138	138	371	1 M : F 0	1	0
OCRL	0.629194	1	-0.00183757	0.427651	0.636548	0.00282486	0	0.00261561	0	HNSC	371 M : F 138	138	371	1 M : F 0	1	0
OTUD5	1.27491	1	-0.00371835	0.258848	0.636548	0.00282486	0	0.00529273	0	HNSC	371 M : F 138	138	371	1 M : F 0	1	0
PBDC1	1.59087	1	-0.0046368	0.207202	0.636548	0.00282486	0	0.00660006	0	HNSC	371 M : F 138	138	371	1 M : F 0	1	0
PDK3	2.0172	1	-0.00587418	0.155526	0.636548	0.00564972	0	0.00836136	0	HNSC	371 M : F 138	138	371	2 M : F 0	1	0
PDZD11	0.696652	1	0.013547	0.403911	0.636548	0.00282486	0.00769231	0.00261561	0.0081599	HNSC	371 M : F 138	138	371	1 M : F 1	1	0
PGK1	1.99717	1	0.0153846	0.157593	0.636548	0	0.00769231	0	0.0081599	HNSC	371 M : F 138	138	371	0 M : F 1	1	0
PGRMC1	1.99717	1	0.0153846	0.157593	0.636548	0	0.00769231	0	0.0081599	HNSC	371 M : F 138	138	371	0 M : F 1	1	0
PHKA2	0.886089	1	0.0251518	0.346539	0.636548	0.00564972	0.0153846	0.0068302	0.0158854	HNSC	371 M : F 138	138	371	3 M : F 2	1	0
PLXNA3	0.696652	1	0.013547	0.403911	0.636548	0.00282486	0.00769231	0.00261561	0.0081599	HNSC	371 M : F 138	138	371	1 M : F 1	1	0
PLXNB3	2.89456	1	-0.00841369	0.0888788	0.636548	0.00847458	0	0.0119761	0	HNSC	371 M : F 138	138	371	3 M : F 0	1	0
POF1B	1.04301	1	-0.00304348	0.307122	0.636548	0.00282486	0	0.00433212	0	HNSC	371 M : F 138	138	371	1 M : F 0	1	0
PPP2R3B	1.59087	1	-0.0046368	0.207202	0.636548	0.00282486	0	0.00660006	0	HNSC	371 M : F 138	138	371	1 M : F 0	1	0
PRICKLE3	1.93981	1	-0.00564972	0.163689	0.636548	0.00282486	0	0.00804186	0	HNSC	371 M : F 138	138	371	1 M : F 0	1	0
PRPS2	1.99717	1	0.0153846	0.157593	0.636548	0	0.00769231	0	0.0081599	HNSC	371 M : F 138	138	371	0 M : F 1	1	0
RBBP7	1.41162	1	-0.00411589	0.234788	0.636548	0.00564972	0	0.0058586	0	HNSC	371 M : F 138	138	371	2 M : F 0	1	0
RBM41	1.01056	1	-0.00294901	0.314768	0.636548	0.00282486	0	0.00419764	0	HNSC	371 M : F 138	138	371	1 M : F 0	1	0
RBMX2	1.92546	1	-0.00560809	0.165256	0.636548	0.00564972	0	0.00798261	0	HNSC	371 M : F 138	138	371	2 M : F 0	1	0
RLIM	0.891797	1	-0.00260307	0.344991	0.636548	0.00564972	0	0.00370523	0	HNSC	371 M : F 138	138	371	2 M : F 0	1	0
RNF113A	1.99717	1	0.0153846	0.157593	0.636548	0	0.00769231	0	0.0081599	HNSC	371 M : F 138	138	371	0 M : F 1	1	0
RPS6KA3	0.71391	1	-0.00208461	0.398149	0.636548	0.00282486	0	0.00296725	0	HNSC	371 M : F 138	138	371	1 M : F 0	1	0
SAT1	0.835527	1	-0.00243911	0.360679	0.636548	0.00564972	0	0.00347185	0	HNSC	371 M : F 138	138	371	2 M : F 0	1	0
SHROOM2	0.629194	1	-0.00183757	0.427651	0.636548	0.00282486	0	0.00261561	0	HNSC	371 M : F 138	138	371	1 M : F 0	1	0
SLC25A14	0.670213	1	-0.00195719	0.412977	0.636548	0.00282486	0	0.00278589	0	HNSC	371 M : F 138	138	371	1 M : F 0	1	0
SLC25A43	1.99717	1	0.0153846	0.157593	0.636548	0	0.00769231	0	0.0081599	HNSC	371 M : F 138	138	371	0 M : F 1	1	0
SLC25A6	1.43119	1	-0.00417279	0.23157	0.636548	0.00564972	0	0.00593959	0	HNSC	371 M : F 138	138	371	2 M : F 0	1	0
SLC38A5	0.670213	1	-0.00195719	0.412977	0.636548	0.00282486	0	0.00278589	0	HNSC	371 M : F 138	138	371	1 M : F 0	1	0
SLC6A8	1.99717	1	0.0153846	0.157593	0.636548	0	0.00769231	0	0.0081599	HNSC	371 M : F 138	138	371	0 M : F 1	1	0
SMC1A	1.61651	1	-0.00471128	0.20358	0.636548	0.00564972	0	0.00670608	0	HNSC	371 M : F 138	138	371	2 M : F 0	1	0
SMS	0.649379	1	-0.00189644	0.420335	0.636548	0.00282486	0	0.00269941	0	HNSC	371 M : F 138	138	371	1 M : F 0	1	0
SNX12	1.01056	1	-0.00294901	0.314768	0.636548	0.00282486	0	0.00419764	0	HNSC	371 M : F 138	138	371	1 M : F 0	1	0
SPIN2B	0.629194	1	-0.00183757	0.427651	0.636548	0.00282486	0	0.00261561	0	HNSC	371 M : F 138	138	371	1 M : F 0	1	0
SPIN4	0.924305	1	0.0140011	0.336347	0.636548	0.00282486	0.00769231	0.00196931	0.0081599	HNSC	371 M : F 138	138	371	1 M : F 1	1	0
STK26	1.99717	1	0.0153846	0.157593	0.636548	0	0.00769231	0	0.0081599	HNSC	371 M : F 138	138	371	0 M : F 1	1	0
SUV39H1	1.12346	1	-0.00327769	0.289174	0.636548	0.00282486	0	0.00466549	0	HNSC	371 M : F 138	138	371	1 M : F 0	1	0
SYAP1	0.967014	1	-0.00282218	0.325426	0.636548	0.00564972	0	0.00401711	0	HNSC	371 M : F 138	138	371	2 M : F 0	1	0
TAB3	1.12998	1	0.014343	0.287779	0.636548	0.00282486	0.00769231	0.0014827	0.0081599	HNSC	371 M : F 138	138	371	1 M : F 1	1	0
TAZ	0.760461	1	-0.00222032	0.383184	0.636548	0.00282486	0	0.00316043	0	HNSC	371 M : F 138	138	371	1 M : F 0	1	0
TBC1D25	1.99717	1	0.0153846	0.157593	0.636548	0	0.00769231	0	0.0081599	HNSC	371 M : F 138	138	371	0 M : F 1	1	0
TENM1	0.649379	1	-0.00189644	0.420335	0.636548	0.00282486	0	0.00269941	0	HNSC	371 M : F 138	138	371	1 M : F 0	1	0
THOC2	1.58598	1	-0.0046226	0.207902	0.636548	0.00847458	0	0.00657984	0	HNSC	371 M : F 138	138	371	3 M : F 0	1	0
TMEM164	1.99717	1	0.0153846	0.157593	0.636548	0	0.00769231	0	0.0081599	HNSC	371 M : F 138	138	371	0 M : F 1	1	0
TMLHE	1.01056	1	-0.00294901	0.314768	0.636548	0.00282486	0	0.00419764	0	HNSC	371 M : F 138	138	371	1 M : F 0	1	0
TRO	1.24168	1	-0.00362169	0.265148	0.636548	0.00564972	0	0.00515514	0	HNSC	371 M : F 138	138	371	2 M : F 0	1	0
UBA1	1.12346	1	-0.00327769	0.289174	0.636548	0.00282486	0	0.00466549	0	HNSC	371 M : F 138	138	371	1 M : F 0	1	0
UBQLN2	0.670509	1	0.0134882	0.412874	0.636548	0.00282486	0.00769231	0.00269941	0.0081599	HNSC	371 M : F 138	138	371	1 M : F 1	1	0
WDR13	0.691716	1	-0.0020199	0.405581	0.636548	0.00282486	0	0.00287514	0	HNSC	371 M : F 138	138	371	1 M : F 0	1	0
WDR44	1.8351	1	-0.00534592	0.175526	0.636548	0.00564972	0	0.00760944	0	HNSC	371 M : F 138	138	371	2 M : F 0	1	0
WDR45	1.04301	1	-0.00304348	0.307122	0.636548	0.00282486	0	0.00433212	0	HNSC	371 M : F 138	138	371	1 M : F 0	1	0
WWC3	1.93981	1	-0.00564972	0.163689	0.636548	0.00282486	0	0.00804186	0	HNSC	371 M : F 138	138	371	1 M : F 0	1	0
XIAP	1.99717	1	0.0153846	0.157593	0.636548	0	0.00769231	0	0.0081599	HNSC	371 M : F 138	138	371	0 M : F 1	1	0
XK	1.93981	1	-0.00564972	0.163689	0.636548	0.00282486	0	0.00804186	0	HNSC	371 M : F 138	138	371	1 M : F 0	1	0
ZBED1	0.83605	1	-0.00244063	0.360529	0.636548	0.00282486	0	0.00347402	0	HNSC	371 M : F 138	138	371	1 M : F 0	1	0
ZC4H2	1.99717	1	0.0153846	0.157593	0.636548	0	0.00769231	0	0.0081599	HNSC	371 M : F 138	138	371	0 M : F 1	1	0
ZFX	1.21404	1	0.00936685	0.270534	0.636548	0	0.00769231	0	0.00496812	HNSC	371 M : F 138	138	371	0 M : F 1	1	0
ZNF185	1.21404	1	0.00936685	0.270534	0.636548	0	0.00769231	0	0.00496812	HNSC	371 M : F 138	138	371	0 M : F 1	1	0
ZNF41	0.810053	1	-0.00236487	0.368105	0.636548	0.00282486	0	0.00336617	0	HNSC	371 M : F 138	138	371	1 M : F 0	1	0
ZXDB	1.99717	1	0.0153846	0.157593	0.636548	0	0.00769231	0	0.0081599	HNSC	371 M : F 138	138	371	0 M : F 1	1	0
ACOT9	0.38843	1	-0.00208507	0.533126	0.636789	0.00380228	0	0.00189558	0	STAD	280 M : F 157	157	280	1 M : F 0	1	0
ENOX2	0.340514	1	0.0171645	0.559533	0.637156	0.0070922	0.0103093	0.00508841	0.0103378	BLCA	303 M : F 108	108	303	2 M : F 1	1	0
CASK	0.297376	1	-0.00105879	0.585532	0.640832	0.0035461	0	0.00155978	0	BLCA	303 M : F 108	108	303	1 M : F 0	1	0
CCDC120	0.310252	1	0.0170248	0.577525	0.640832	0.0070922	0.0103093	0.00529426	0.0103378	BLCA	303 M : F 108	108	303	2 M : F 1	1	0
CLCN4	0.297376	1	-0.00105879	0.585532	0.640832	0.0035461	0	0.00155978	0	BLCA	303 M : F 108	108	303	1 M : F 0	1	0
HAUS7	0.315478	1	-0.00112318	0.574338	0.640832	0.0035461	0	0.00165464	0	BLCA	303 M : F 108	108	303	1 M : F 0	1	0
NHS	0.297376	1	-0.00105879	0.585532	0.640832	0.0035461	0	0.00155978	0	BLCA	303 M : F 108	108	303	1 M : F 0	1	0
RRAGB	0.297376	1	-0.00105879	0.585532	0.640832	0.0035461	0	0.00155978	0	BLCA	303 M : F 108	108	303	1 M : F 0	1	0
TMEM47	0.297376	1	-0.00105879	0.585532	0.640832	0.0035461	0	0.00155978	0	BLCA	303 M : F 108	108	303	1 M : F 0	1	0
HDAC6	0.570459	1	-0.006405	0.450076	0.640837	0.00438597	0.00473934	0.00486546	0.000975059	COAD	234 M : F 215	215	234	1 M : F 1	1	0
MMGT1	0.57233	1	-0.00167169	0.449335	0.641358	0.00282486	0	0.0023795	0	HNSC	371 M : F 138	138	371	1 M : F 0	1	0
AIFM1	1.92513	1	0.016	0.165292	0.64221	0	0.008	0	0.00823817	LUSC	362 M : F 129	129	362	0 M : F 1	1	0
ALG13	2.00103	1	0.029547	0.157192	0.64221	0.0058651	0.016	0.00345375	0.0164763	LUSC	362 M : F 129	129	362	2 M : F 2	1	0
AMOT	2.99399	1	-0.00905742	0.0835743	0.64221	0.00879765	0	0.0127526	0	LUSC	362 M : F 129	129	362	3 M : F 0	1	0
ARHGEF9	1.92513	1	0.016	0.165292	0.64221	0	0.008	0	0.00823817	LUSC	362 M : F 129	129	362	0 M : F 1	1	0
ATRX	2.91825	1	0.07776	0.0875829	0.64221	0.0175953	0.048	0.0186826	0.0468696	LUSC	362 M : F 129	129	362	8 M : F 6	1	0
BCORL1	1.9667	1	0.0421878	0.160798	0.64221	0.0058651	0.024	0.00818337	0.0247145	LUSC	362 M : F 129	129	362	2 M : F 3	1	0
C1GALT1C1	2.84909	1	-0.00862173	0.0914258	0.64221	0.0117302	0	0.0121392	0	LUSC	362 M : F 129	129	362	4 M : F 0	1	0
CASK	2.4159	1	0.0302193	0.120109	0.64221	0.00293255	0.016	0.00250722	0.0164763	LUSC	362 M : F 129	129	362	1 M : F 2	1	0
CCDC22	1.92513	1	0.016	0.165292	0.64221	0	0.008	0	0.00823817	LUSC	362 M : F 129	129	362	1 M : F 1	1	0
CHM	2.70279	1	-0.00818157	0.100173	0.64221	0.0117302	0	0.0115194	0	LUSC	362 M : F 129	129	362	4 M : F 0	1	0
CHRDL1	1.83177	1	0.0292411	0.175919	0.64221	0.0058651	0.016	0.00388442	0.0164763	LUSC	362 M : F 129	129	362	2 M : F 2	1	0
COL4A5	4.47356	1	-0.013491	0.0344231	0.64221	0.0175953	0.016	0.018995	1.65e-08	LUSC	362 M : F 129	129	362	6 M : F 2	1	0
COL4A6	1.76264	1	-0.00534635	0.184296	0.64221	0.00879765	0	0.00752752	0	LUSC	362 M : F 129	129	362	3 M : F 0	1	0
DDX3X	3.13013	1	-0.00946654	0.0768578	0.64221	0.0146628	0	0.0133286	0	LUSC	362 M : F 129	129	362	5 M : F 0	1	0
DNASE1L1	1.92513	1	0.016	0.165292	0.64221	0	0.008	0	0.00823817	LUSC	362 M : F 129	129	362	0 M : F 1	1	0
DOCK11	1.92513	1	0.016	0.165292	0.64221	0	0.008	0	0.00823817	LUSC	362 M : F 129	129	362	0 M : F 1	1	0
FAAH2	1.82588	1	-0.00553742	0.176615	0.64221	0.00879765	0.008	0.00779657	8.24e-09	LUSC	362 M : F 129	129	362	4 M : F 1	1	0
FGF13	1.92513	1	0.016	0.165292	0.64221	0	0.008	0	0.00823817	LUSC	362 M : F 129	129	362	0 M : F 1	1	0
FTSJ1	1.92513	1	0.016	0.165292	0.64221	0	0.008	0	0.00823817	LUSC	362 M : F 129	129	362	0 M : F 1	1	0
G6PD	1.8183	1	-0.00551453	0.177516	0.64221	0.0058651	0	0.00776431	0	LUSC	362 M : F 129	129	362	2 M : F 0	1	0
GABRE	2.26746	1	-0.00687016	0.132116	0.64221	0.00879765	0	0.00967301	0	LUSC	362 M : F 129	129	362	3 M : F 0	1	0
GNL3L	3.86628	1	0.032	0.0492656	0.64221	0	0.016	0	0.0164763	LUSC	362 M : F 129	129	362	0 M : F 2	1	0
GPC3	2.69251	1	-0.00815063	0.100821	0.64221	0.0117302	0	0.0114759	0	LUSC	362 M : F 129	129	362	4 M : F 0	1	0
GPC4	1.99929	1	-0.00606108	0.157373	0.64221	0.0058651	0	0.00853385	0	LUSC	362 M : F 129	129	362	2 M : F 0	1	0
GPRASP1	1.92513	1	0.016	0.165292	0.64221	0	0.008	0	0.00823817	LUSC	362 M : F 129	129	362	0 M : F 1	1	0
HCFC1	1.89004	1	-0.00573121	0.169198	0.64221	0.00879765	0	0.0080694	0	LUSC	362 M : F 129	129	362	3 M : F 0	1	0
HPRT1	1.92513	1	0.016	0.165292	0.64221	0	0.008	0	0.00823817	LUSC	362 M : F 129	129	362	0 M : F 1	1	0
IRAK1	2.89913	1	-0.00877225	0.0886272	0.64221	0.00879765	0	0.0123511	0	LUSC	362 M : F 129	129	362	3 M : F 0	1	0
KDM5C	2.45052	1	-0.0074219	0.117486	0.64221	0.0117302	0	0.0104498	0	LUSC	362 M : F 129	129	362	4 M : F 0	1	0
KIF4A	1.92513	1	0.016	0.165292	0.64221	0	0.008	0	0.00823817	LUSC	362 M : F 129	129	362	0 M : F 1	1	0
L1CAM	2.64407	1	-0.00800481	0.103937	0.64221	0.0146628	0	0.0112706	0	LUSC	362 M : F 129	129	362	5 M : F 0	1	0
LAS1L	3.56913	1	-0.0107841	0.0588633	0.64221	0.0146628	0	0.0151838	0	LUSC	362 M : F 129	129	362	5 M : F 0	1	0
MAGEA10	1.92513	1	0.016	0.165292	0.64221	0	0.008	0	0.00823817	LUSC	362 M : F 129	129	362	0 M : F 1	1	0
MAGEA11	2.75519	1	0.0688966	0.0969393	0.64221	0.0146628	0.04	0.0156333	0.0411908	LUSC	362 M : F 129	129	362	5 M : F 5	1	0
MAGEA12	1.92513	1	0.016	0.165292	0.64221	0	0.008	0	0.00823817	LUSC	362 M : F 129	129	362	0 M : F 1	1	0
MAGEB2	2.78741	1	-0.0084362	0.0950076	0.64221	0.0117302	0	0.011878	0	LUSC	362 M : F 129	129	362	5 M : F 0	1	0
MAGT1	2.07668	1	-0.00629468	0.149565	0.64221	0.00879765	0	0.00886275	0	LUSC	362 M : F 129	129	362	3 M : F 0	1	0
MAOA	1.92513	1	0.016	0.165292	0.64221	0	0.008	0	0.00823817	LUSC	362 M : F 129	129	362	0 M : F 1	1	0
MAOB	1.92513	1	0.016	0.165292	0.64221	0	0.008	0	0.00823817	LUSC	362 M : F 129	129	362	0 M : F 1	1	0
MAP7D2	1.72629	1	-0.00523651	0.188885	0.64221	0.0058651	0	0.00737287	0	LUSC	362 M : F 129	129	362	2 M : F 0	1	0
NHS	2.54208	1	0.0304054	0.110849	0.64221	0.00293255	0.016	0.00224516	0.0164763	LUSC	362 M : F 129	129	362	1 M : F 2	1	0
NLGN4X	1.77885	1	-0.00539532	0.182291	0.64221	0.0058651	0	0.00759647	0	LUSC	362 M : F 129	129	362	2 M : F 0	1	0
OFD1	4.23035	1	-0.0127641	0.0397073	0.64221	0.0175953	0	0.0179715	0	LUSC	362 M : F 129	129	362	6 M : F 0	1	0
OGT	1.92513	1	0.016	0.165292	0.64221	0	0.008	0	0.00823817	LUSC	362 M : F 129	129	362	1 M : F 1	1	0
PHKA2	3.18326	1	0.0446043	0.0743961	0.64221	0.0058651	0.024	0.00478101	0.0247145	LUSC	362 M : F 129	129	362	2 M : F 3	1	0
PIN4	3.86628	1	0.032	0.0492656	0.64221	0	0.016	0	0.0164763	LUSC	362 M : F 129	129	362	0 M : F 2	1	0
POLA1	1.7702	1	-0.0053692	0.183357	0.64221	0.00879765	0	0.00755969	0	LUSC	362 M : F 129	129	362	4 M : F 0	1	0
PRDX4	1.92513	1	0.016	0.165292	0.64221	0	0.008	0	0.00823817	LUSC	362 M : F 129	129	362	0 M : F 1	1	0
PRICKLE3	1.92513	1	0.016	0.165292	0.64221	0	0.008	0	0.00823817	LUSC	362 M : F 129	129	362	0 M : F 1	1	0
RBM10	3.17034	1	0.0312327	0.074987	0.64221	0.00293255	0.016	0.00108035	0.0164763	LUSC	362 M : F 129	129	362	2 M : F 2	1	0
RPGR	1.72729	1	-0.00523952	0.188758	0.64221	0.0058651	0	0.0073771	0	LUSC	362 M : F 129	129	362	2 M : F 0	1	0
RPL10	1.93437	1	-0.0058651	0.164281	0.64221	0.00293255	0	0.00825791	0	LUSC	362 M : F 129	129	362	1 M : F 0	1	0
RPS6KA3	2.39706	1	-0.00726083	0.121563	0.64221	0.0117302	0	0.0102231	0	LUSC	362 M : F 129	129	362	4 M : F 0	1	0
SLC25A14	2.50255	1	0.0303479	0.113662	0.64221	0.00293255	0.016	0.0023261	0.0164763	LUSC	362 M : F 129	129	362	1 M : F 2	1	0
SLC6A14	1.92513	1	0.016	0.165292	0.64221	0	0.008	0	0.00823817	LUSC	362 M : F 129	129	362	0 M : F 1	1	0
SLC6A8	1.92513	1	0.016	0.165292	0.64221	0	0.008	0	0.00823817	LUSC	362 M : F 129	129	362	0 M : F 1	1	0
SMC1A	3.84387	1	-0.0116075	0.0499283	0.64221	0.0117302	0	0.0163431	0	LUSC	362 M : F 129	129	362	4 M : F 0	1	0
SPIN2B	1.92513	1	0.016	0.165292	0.64221	0	0.008	0	0.00823817	LUSC	362 M : F 129	129	362	0 M : F 1	1	0
STAG2	2.96492	1	0.0442297	0.0850885	0.64221	0.00293255	0.024	0.00530846	0.0247145	LUSC	362 M : F 129	129	362	2 M : F 3	1	0
STK26	1.92513	1	0.016	0.165292	0.64221	0	0.008	0	0.00823817	LUSC	362 M : F 129	129	362	0 M : F 1	1	0
TAB3	2.1041	1	0.0669698	0.146905	0.64221	0.0117302	0.04	0.0183462	0.0411908	LUSC	362 M : F 129	129	362	4 M : F 5	1	0
TBC1D8B	3.86628	1	0.032	0.0492656	0.64221	0	0.016	0	0.0164763	LUSC	362 M : F 129	129	362	0 M : F 2	1	0
TBL1X	2.49931	1	-0.00756891	0.113896	0.64221	0.0058651	0	0.0106568	0	LUSC	362 M : F 129	129	362	2 M : F 0	1	0
TMEM164	2.51291	1	0.0261817	0.112917	0.64221	0.00293255	0.016	0.00119317	0.0139169	LUSC	362 M : F 129	129	362	1 M : F 2	1	0
TMEM187	1.92513	1	0.016	0.165292	0.64221	0	0.008	0	0.00823817	LUSC	362 M : F 129	129	362	0 M : F 1	1	0
TRMT2B	1.92513	1	0.016	0.165292	0.64221	0	0.008	0	0.00823817	LUSC	362 M : F 129	129	362	0 M : F 1	1	0
TSPYL2	1.92513	1	0.016	0.165292	0.64221	0	0.008	0	0.00823817	LUSC	362 M : F 129	129	362	0 M : F 1	1	0
TXLNG	3.16089	1	0.0312213	0.075422	0.64221	0.00293255	0.016	0.00109637	0.0164763	LUSC	362 M : F 129	129	362	1 M : F 2	1	0
USP9X	2.82638	1	-0.0048777	0.0927272	0.64221	0.0293255	0.008	0.0293953	0.00823817	LUSC	362 M : F 129	129	362	10 M : F 1	1	0
WDR45	1.92513	1	0.016	0.165292	0.64221	0	0.008	0	0.00823817	LUSC	362 M : F 129	129	362	0 M : F 1	1	0
ABCB7	1.69426	1	0.0289763	0.19304	0.642307	0.0058651	0.016	0.00425726	0.0164763	LUSC	362 M : F 129	129	362	2 M : F 2	1	0
SMS	1.68462	1	0.0414747	0.194311	0.642307	0.00879765	0.024	0.0091874	0.0247145	LUSC	362 M : F 129	129	362	3 M : F 3	1	0
CDK16	3.95495	1	-0.00242799	0.0467337	0.643644	0.00306749	0.000583431	0.00307696	0.000583431	ALL	2957 M : F 1733	1733	2957	9 M : F 1	1	9
COL4A5	4.118	1	-0.00259723	0.0424292	0.643644	0.00613497	0.00233372	0.0062181	0.00233372	ALL	2957 M : F 1733	1733	2957	18 M : F 4	4	18
EIF2S3	4.0613	1	-0.00203985	0.0438766	0.643644	0.00170416	0	0.00174598	0	ALL	2957 M : F 1733	1733	2957	5 M : F 0	0	5
MAGEE1	4.05648	1	-0.00203743	0.044002	0.643644	0.00170416	0	0.00174391	0	ALL	2957 M : F 1733	1733	2957	5 M : F 0	0	5
NGFRAP1	4.02473	1	-0.00202149	0.0448377	0.643644	0.00170416	0	0.00173027	0	ALL	2957 M : F 1733	1733	2957	5 M : F 0	0	5
STS	3.98625	1	-0.00200218	0.045873	0.643644	0.00170416	0	0.00171374	0	ALL	2957 M : F 1733	1733	2957	5 M : F 0	0	5
SYAP1	3.94511	1	-0.00198154	0.0470077	0.643644	0.00170416	0	0.00169607	0	ALL	2957 M : F 1733	1733	2957	5 M : F 0	0	5
BRCC3	0.366868	1	-0.00196943	0.544717	0.646146	0.00380228	0	0.00179045	0	STAD	280 M : F 157	157	280	1 M : F 0	1	0
ALG13	0.277999	1	0.0168658	0.598016	0.647303	0.0035461	0.0103093	0.00552851	0.0103378	BLCA	303 M : F 108	108	303	1 M : F 1	1	0
HDAC6	0.282945	1	0.0168909	0.594777	0.647303	0.0070922	0.0103093	0.00549149	0.0103378	BLCA	303 M : F 108	108	303	3 M : F 1	1	0
ARSD	1.63629	1	-0.00496446	0.200835	0.648648	0.0058651	0	0.00698982	0	LUSC	362 M : F 129	129	362	2 M : F 0	1	0
EIF2S3	1.59724	1	-0.00484638	0.206295	0.648648	0.0058651	0	0.00682358	0	LUSC	362 M : F 129	129	362	2 M : F 0	1	0
POF1B	1.62635	1	-0.0049344	0.202209	0.648648	0.0058651	0	0.0069475	0	LUSC	362 M : F 129	129	362	2 M : F 0	1	0
TAF1	1.59136	1	-8.34e-05	0.207131	0.648648	0.0234604	0.008	0.022645	0.00823817	LUSC	362 M : F 129	129	362	8 M : F 1	1	0
MCTS1	0.449819	1	0.00601812	0.502421	0.651066	0.005291	0.00833333	0.00436674	0.00979753	LUAD	239 M : F 277	277	239	1 M : F 2	1	0
EIF1AX	0.458854	1	-0.00134056	0.49816	0.653646	0.00282486	0	0.00190817	0	HNSC	371 M : F 138	138	371	1 M : F 0	1	0
ELK1	0.444596	1	-0.00129895	0.504912	0.653646	0.00282486	0	0.00184894	0	HNSC	371 M : F 138	138	371	1 M : F 0	1	0
FOXO4	0.444596	1	-0.00129895	0.504912	0.653646	0.00282486	0	0.00184894	0	HNSC	371 M : F 138	138	371	1 M : F 0	1	0
HNRNPH2	0.488757	1	-0.00142784	0.484482	0.653646	0.00282486	0	0.0020324	0	HNSC	371 M : F 138	138	371	1 M : F 0	1	0
IQSEC2	0.458854	1	-0.00134056	0.49816	0.653646	0.00282486	0	0.00190817	0	HNSC	371 M : F 138	138	371	1 M : F 0	1	0
MAGEA6	0.52061	1	-0.00152079	0.470581	0.653646	0.00282486	0	0.00216471	0	HNSC	371 M : F 138	138	371	1 M : F 0	1	0
MSN	0.537308	1	-0.00156951	0.46355	0.653646	0.00282486	0	0.00223406	0	HNSC	371 M : F 138	138	371	1 M : F 0	1	0
NKRF	0.51284	1	0.0130932	0.473912	0.653646	0.00282486	0.00769231	0.00326168	0.0081599	HNSC	371 M : F 138	138	371	1 M : F 1	1	0
SLC35A2	0.458854	1	-0.00134056	0.49816	0.653646	0.00282486	0	0.00190817	0	HNSC	371 M : F 138	138	371	1 M : F 0	1	0
STAG2	0.444596	1	-0.00129895	0.504912	0.653646	0.00282486	0	0.00184894	0	HNSC	371 M : F 138	138	371	1 M : F 0	1	0
UPF3B	0.444596	1	-0.00129895	0.504912	0.653646	0.00282486	0	0.00184894	0	HNSC	371 M : F 138	138	371	1 M : F 0	1	0
ZXDA	0.467628	1	-0.00136617	0.494081	0.653646	0.00282486	0	0.00194462	0	HNSC	371 M : F 138	138	371	1 M : F 0	1	0
CXorf40B	0.417398	1	-0.00121955	0.518238	0.654055	0.00282486	0	0.00173592	0	HNSC	371 M : F 138	138	371	1 M : F 0	1	0
MID2	0.40443	1	-0.00118169	0.52481	0.654055	0.00282486	0	0.00168204	0	HNSC	371 M : F 138	138	371	1 M : F 0	1	0
PORCN	0.417398	1	-0.00121955	0.518238	0.654055	0.00282486	0	0.00173592	0	HNSC	371 M : F 138	138	371	1 M : F 0	1	0
SLC9A6	0.430782	1	-0.00125863	0.511605	0.654055	0.00282486	0	0.00179154	0	HNSC	371 M : F 138	138	371	1 M : F 0	1	0
ZRSR2	0.40443	1	-0.00118169	0.52481	0.654055	0.00282486	0	0.00168204	0	HNSC	371 M : F 138	138	371	1 M : F 0	1	0
ABCB7	0.530531	1	-0.00647164	0.466384	0.654391	0.00438597	0.00473934	0.00522066	0.0012671	COAD	234 M : F 215	215	234	1 M : F 1	1	0
MED14	0.518019	1	0.0113591	0.471688	0.654391	0.00438597	0.00947867	0.00452211	0.0104425	COAD	234 M : F 215	215	234	1 M : F 2	1	0
PRPS1	0.530531	1	-0.00647164	0.466384	0.654391	0.00438597	0.00473934	0.00522066	0.0012671	COAD	234 M : F 215	215	234	1 M : F 1	1	0
SLC6A8	0.510751	1	0.0113005	0.474814	0.654391	0.00438597	0.00947867	0.004557	0.0104425	COAD	234 M : F 215	215	234	1 M : F 2	1	0
ZNF711	0.510751	1	0.0113005	0.474814	0.654391	0.00438597	0.00947867	0.004557	0.0104425	COAD	234 M : F 215	215	234	1 M : F 2	1	0
RPL36A	0.341592	1	-0.00183385	0.558912	0.657939	0.00380228	0	0.0016672	0	STAD	280 M : F 157	157	280	1 M : F 0	1	0
TBL1X	0.335723	1	0.0105116	0.562308	0.657939	0.00380228	0.00684931	0.0028974	0.00689868	STAD	280 M : F 157	157	280	1 M : F 1	1	0
ABCD1	0.759826	1	-0.00230961	0.383383	0.660479	0.00293255	0	0.00325187	0	LUSC	362 M : F 129	129	362	1 M : F 0	1	0
AMER1	0.472792	1	-0.00143801	0.491705	0.660479	0.00293255	0	0.00202468	0	LUSC	362 M : F 129	129	362	1 M : F 0	1	0
APEX2	0.776817	1	-0.00236117	0.378116	0.660479	0.00293255	0	0.00332446	0	LUSC	362 M : F 129	129	362	1 M : F 0	1	0
APOO	0.58994	1	-0.00179387	0.442442	0.660479	0.00293255	0.008	0.00252574	8.24e-09	LUSC	362 M : F 129	129	362	1 M : F 1	1	0
APOOL	0.540021	1	-0.00164225	0.462424	0.660479	0.00293255	0	0.00231224	0	LUSC	362 M : F 129	129	362	1 M : F 0	1	0
ARMCX1	0.459063	1	-0.00139629	0.498062	0.660479	0.00293255	0	0.00196594	0	LUSC	362 M : F 129	129	362	1 M : F 0	1	0
ARMCX5	0.704994	1	0.0141954	0.401111	0.660479	0.00293255	0.008	0.00254088	0.00823817	LUSC	362 M : F 129	129	362	1 M : F 1	1	0
ARMCX6	0.535314	1	-0.00162795	0.464381	0.660479	0.00293255	0	0.00229211	0	LUSC	362 M : F 129	129	362	1 M : F 0	1	0
ATG4A	0.704994	1	0.0141954	0.401111	0.660479	0.00293255	0.008	0.00254088	0.00823817	LUSC	362 M : F 129	129	362	1 M : F 1	1	0
ATP6AP1	0.501663	1	-0.00152572	0.47877	0.660479	0.00293255	0	0.00214818	0	LUSC	362 M : F 129	129	362	1 M : F 0	1	0
ATP6AP2	1.14485	1	-0.00347708	0.28463	0.660479	0.00293255	0	0.00489564	0	LUSC	362 M : F 129	129	362	1 M : F 1	1	0
ATP7A	0.683299	1	0.0262851	0.408453	0.660479	0.0058651	0.024	0.00804645	0.0164763	LUSC	362 M : F 129	129	362	2 M : F 3	1	0
BCAP31	0.598705	1	-0.00182048	0.439072	0.660479	0.00293255	0	0.00256319	0	LUSC	362 M : F 129	129	362	1 M : F 0	1	0
BCOR	0.510223	1	0.00507158	0.475042	0.660479	0.0146628	0.008	0.0153869	0.00823817	LUSC	362 M : F 129	129	362	5 M : F 1	1	0
BRWD3	0.48236	1	0.0254463	0.487355	0.660479	0.0117302	0.016	0.00922747	0.0164763	LUSC	362 M : F 129	129	362	4 M : F 2	1	0
CCDC120	1.18787	1	-0.00360742	0.275759	0.660479	0.00293255	0	0.00507915	0	LUSC	362 M : F 129	129	362	1 M : F 0	1	0
CDK16	0.469322	1	-0.00142746	0.493299	0.660479	0.00293255	0	0.00200983	0	LUSC	362 M : F 129	129	362	1 M : F 0	1	0
CENPI	0.716314	1	-0.00217755	0.397356	0.660479	0.00293255	0	0.00306593	0	LUSC	362 M : F 129	129	362	2 M : F 0	1	0
CETN2	0.82434	1	-0.00250536	0.363914	0.660479	0.0058651	0	0.00352748	0	LUSC	362 M : F 129	129	362	2 M : F 0	1	0
CLCN5	0.743207	1	-0.00225917	0.388635	0.660479	0.00293255	0	0.00318086	0	LUSC	362 M : F 129	129	362	1 M : F 0	1	0
CSTF2	0.421534	1	0.0134295	0.516173	0.660479	0.0058651	0.008	0.00361922	0.00823817	LUSC	362 M : F 129	129	362	2 M : F 1	1	0
CXorf23	1.24164	1	-0.00377028	0.265154	0.660479	0.00293255	0	0.00530846	0	LUSC	362 M : F 129	129	362	1 M : F 0	1	0
CXorf40A	1.08328	1	-0.00329053	0.297964	0.660479	0.0058651	0	0.00463298	0	LUSC	362 M : F 129	129	362	2 M : F 0	1	0
EFNB1	0.445733	1	-0.00135578	0.504368	0.660479	0.00293255	0	0.00190891	0	LUSC	362 M : F 129	129	362	1 M : F 1	1	0
ELK1	0.782565	1	-0.00237861	0.376358	0.660479	0.00293255	0	0.00334902	0	LUSC	362 M : F 129	129	362	1 M : F 0	1	0
FAM127A	0.685325	1	-0.00208348	0.407759	0.660479	0.00293255	0	0.00293349	0	LUSC	362 M : F 129	129	362	1 M : F 0	1	0
FAM199X	0.515951	1	-0.00156913	0.472574	0.660479	0.00293255	0	0.0022093	0	LUSC	362 M : F 129	129	362	1 M : F 0	1	0
FAM50A	0.690395	1	-0.00209887	0.40603	0.660479	0.00293255	0	0.00295516	0	LUSC	362 M : F 129	129	362	1 M : F 0	1	0
FGD1	0.583918	1	0.0139011	0.444781	0.660479	0.00293255	0.008	0.00295516	0.00823817	LUSC	362 M : F 129	129	362	1 M : F 1	1	0
FLNA	0.836717	1	-0.00254291	0.360338	0.660479	0.0058651	0	0.00358035	0	LUSC	362 M : F 129	129	362	4 M : F 0	1	0
FOXO4	1.07924	1	-0.00327827	0.298868	0.660479	0.00293255	0	0.00461571	0	LUSC	362 M : F 129	129	362	1 M : F 0	1	0
GABRA3	1.01281	1	0.0148037	0.31423	0.660479	0.00293255	0.008	0.00168441	0.00823817	LUSC	362 M : F 129	129	362	1 M : F 1	1	0
GDI1	0.612089	1	-0.00186112	0.434002	0.660479	0.00293255	0	0.00262042	0	LUSC	362 M : F 129	129	362	1 M : F 0	1	0
GEMIN8	0.489119	1	0.0136388	0.484321	0.660479	0.00293255	0.008	0.00332446	0.00823817	LUSC	362 M : F 129	129	362	1 M : F 1	1	0
GPRASP2	0.788356	1	-0.00239618	0.374598	0.660479	0.00293255	0	0.00337376	0	LUSC	362 M : F 129	129	362	1 M : F 0	1	0
GRIPAP1	1.26011	1	-0.00382619	0.261631	0.660479	0.00293255	0	0.00538718	0	LUSC	362 M : F 129	129	362	1 M : F 0	1	0
GSPT2	1.15108	1	-0.00349594	0.283324	0.660479	0.0058651	0	0.0049222	0	LUSC	362 M : F 129	129	362	2 M : F 0	1	0
HCCS	0.754246	1	-0.00229267	0.385135	0.660479	0.00293255	0	0.00322802	0	LUSC	362 M : F 129	129	362	1 M : F 0	1	0
HDAC6	1.05034	1	-0.00319068	0.305429	0.660479	0.0058651	0	0.0044924	0	LUSC	362 M : F 129	129	362	2 M : F 0	1	0
HMGB3	0.589129	1	-0.0017914	0.442756	0.660479	0.00293255	0	0.00252225	0	LUSC	362 M : F 129	129	362	1 M : F 0	1	0
HNRNPH2	0.919428	1	-0.00279379	0.337625	0.660479	0.0058651	0	0.00393358	0	LUSC	362 M : F 129	129	362	2 M : F 0	1	0
HS6ST2	0.455693	1	-0.00138605	0.499644	0.660479	0.00293255	0	0.00195152	0	LUSC	362 M : F 129	129	362	1 M : F 0	1	0
IDH3G	0.774472	1	0.0143479	0.378837	0.660479	0.00293255	0.008	0.0023261	0.00823817	LUSC	362 M : F 129	129	362	1 M : F 1	1	0
IDS	0.566113	1	0.0138543	0.451807	0.660479	0.00293255	0.008	0.00302113	0.00823817	LUSC	362 M : F 129	129	362	1 M : F 1	1	0
IQSEC2	0.581315	1	-0.00176767	0.445797	0.660479	0.00293255	0	0.00248884	0	LUSC	362 M : F 129	129	362	1 M : F 0	1	0
JADE3	0.568606	1	-0.00172907	0.450814	0.660479	0.00293255	0	0.00243449	0	LUSC	362 M : F 129	129	362	1 M : F 0	1	0
KLHL13	0.603134	1	-0.00183393	0.437385	0.660479	0.00293255	0	0.00258213	0	LUSC	362 M : F 129	129	362	1 M : F 0	1	0
LDOC1	0.523611	1	-0.0015924	0.469306	0.660479	0.00293255	0	0.00224206	0	LUSC	362 M : F 129	129	362	1 M : F 0	1	0
MAGEA4	0.455859	1	0.0253199	0.499566	0.660479	0.00879765	0.016	0.00940541	0.0164763	LUSC	362 M : F 129	129	362	3 M : F 2	1	0
MAGEA6	1.13441	1	-0.00344546	0.286836	0.660479	0.0058651	0	0.00485112	0	LUSC	362 M : F 129	129	362	2 M : F 0	1	0
MAGEC1	0.853843	1	-0.00259486	0.355468	0.660479	0.0058651	0	0.0036535	0	LUSC	362 M : F 129	129	362	2 M : F 0	1	0
MAGEE1	1.20702	1	-0.0036654	0.271924	0.660479	0.0058651	0	0.0051608	0	LUSC	362 M : F 129	129	362	2 M : F 0	1	0
MAGIX	0.585615	1	-0.00178073	0.44412	0.660479	0.00293255	0	0.00250722	0	LUSC	362 M : F 129	129	362	1 M : F 0	1	0
MAP7D3	1.17299	1	-0.00356232	0.278788	0.660479	0.0058651	0	0.00501566	0	LUSC	362 M : F 129	129	362	2 M : F 0	1	0
MED12	0.814697	1	0.0385578	0.366735	0.660479	0.0146628	0.024	0.0132943	0.0247145	LUSC	362 M : F 129	129	362	5 M : F 3	1	0
MORC4	1.49834	1	0.0285696	0.220927	0.660479	0.0058651	0.016	0.00482985	0.0164763	LUSC	362 M : F 129	129	362	2 M : F 2	1	0
MORF4L2	0.506837	1	0.0136904	0.476511	0.660479	0.00293255	0.008	0.00325187	0.00823817	LUSC	362 M : F 129	129	362	1 M : F 1	1	0
MOSPD1	0.429614	1	-0.0013068	0.512179	0.660479	0.00293255	0	0.00183994	0	LUSC	362 M : F 129	129	362	1 M : F 0	1	0
MOSPD2	1.24304	1	-0.00377451	0.264886	0.660479	0.0058651	0	0.00531441	0	LUSC	362 M : F 129	129	362	3 M : F 0	1	0
MSL3	0.81195	1	-0.00246777	0.367544	0.660479	0.00293255	0	0.00347456	0	LUSC	362 M : F 129	129	362	1 M : F 0	1	0
MTM1	1.26944	1	-0.00385445	0.259872	0.660479	0.00293255	0	0.00542697	0	LUSC	362 M : F 129	129	362	1 M : F 0	1	0
MXRA5	0.776817	1	-0.00236117	0.378116	0.660479	0.00293255	0	0.00332446	0	LUSC	362 M : F 129	129	362	1 M : F 0	1	0
NGFRAP1	0.940746	1	-0.00285843	0.332086	0.660479	0.0058651	0	0.0040246	0	LUSC	362 M : F 129	129	362	2 M : F 0	1	0
NKAP	0.49729	1	-0.00151244	0.480693	0.660479	0.00293255	0	0.00212947	0	LUSC	362 M : F 129	129	362	1 M : F 0	1	0
NSDHL	1.32691	1	-0.00402848	0.249355	0.660479	0.00293255	0	0.00567199	0	LUSC	362 M : F 129	129	362	2 M : F 0	1	0
OTUD5	0.564431	1	-0.00171639	0.45248	0.660479	0.00293255	0	0.00241663	0	LUSC	362 M : F 129	129	362	1 M : F 0	1	0
PDHA1	0.824011	1	-0.00250436	0.36401	0.660479	0.00293255	0	0.00352608	0	LUSC	362 M : F 129	129	362	1 M : F 0	1	0
PDK3	0.675693	1	0.0141277	0.411074	0.660479	0.00293255	0.008	0.00263612	0.00823817	LUSC	362 M : F 129	129	362	1 M : F 1	1	0
PHKA1	0.624339	1	0.0260577	0.429439	0.660479	0.0117302	0.016	0.00836664	0.0164763	LUSC	362 M : F 129	129	362	4 M : F 2	1	0
PIR	0.564431	1	-0.00171639	0.45248	0.660479	0.00293255	0	0.00241663	0	LUSC	362 M : F 129	129	362	1 M : F 0	1	0
PJA1	1.16872	1	-0.0035494	0.279664	0.660479	0.0058651	0	0.00499747	0	LUSC	362 M : F 129	129	362	2 M : F 0	1	0
PLCXD1	0.782565	1	-0.00237861	0.376358	0.660479	0.00293255	0	0.00334902	0	LUSC	362 M : F 129	129	362	1 M : F 0	1	0
PLS3	0.759826	1	-0.00230961	0.383383	0.660479	0.00293255	0	0.00325187	0	LUSC	362 M : F 129	129	362	1 M : F 0	1	0
PLXNA3	0.878641	1	-0.00267008	0.348574	0.660479	0.0058651	0	0.00375941	0	LUSC	362 M : F 129	129	362	2 M : F 0	1	0
PPP1R3F	1.18787	1	-0.00360742	0.275759	0.660479	0.00293255	0	0.00507915	0	LUSC	362 M : F 129	129	362	1 M : F 0	1	0
PPP2R3B	0.429614	1	-0.0013068	0.512179	0.660479	0.00293255	0	0.00183994	0	LUSC	362 M : F 129	129	362	1 M : F 0	1	0
PRKX	1.25084	1	-0.00379813	0.263392	0.660479	0.00293255	0	0.00534767	0	LUSC	362 M : F 129	129	362	1 M : F 0	1	0
PRPS1	0.759826	1	-0.00230961	0.383383	0.660479	0.00293255	0	0.00325187	0	LUSC	362 M : F 129	129	362	2 M : F 0	1	0
PSMD10	0.788356	1	-0.00239618	0.374598	0.660479	0.00293255	0	0.00337376	0	LUSC	362 M : F 129	129	362	1 M : F 0	1	0
RBMX2	0.750766	1	0.0140661	0.386234	0.660479	0.00293255	0.008	0.00231224	0.00808797	LUSC	362 M : F 129	129	362	1 M : F 1	1	0
RGAG4	0.548038	1	-0.0016666	0.459121	0.660479	0.00293255	0	0.00234653	0	LUSC	362 M : F 129	129	362	1 M : F 0	1	0
RNF128	1.24164	1	-0.00377028	0.265154	0.660479	0.00293255	0	0.00530846	0	LUSC	362 M : F 129	129	362	1 M : F 0	1	0
SHROOM2	1.54036	1	-0.00467436	0.214564	0.660479	0.00879765	0	0.00658138	0	LUSC	362 M : F 129	129	362	3 M : F 0	1	0
SLC25A6	0.423331	1	-0.0012877	0.51528	0.660479	0.00293255	0	0.00181305	0	LUSC	362 M : F 129	129	362	1 M : F 0	1	0
SLC35A2	0.759826	1	-0.00230961	0.383383	0.660479	0.00293255	0	0.00325187	0	LUSC	362 M : F 129	129	362	1 M : F 0	1	0
SLC9A6	0.782565	1	-0.00237861	0.376358	0.660479	0.00293255	0	0.00334902	0	LUSC	362 M : F 129	129	362	1 M : F 0	1	0
SLC9A7	0.754246	1	-0.00229267	0.385135	0.660479	0.00293255	0	0.00322802	0	LUSC	362 M : F 129	129	362	1 M : F 0	1	0
SMARCA1	0.902006	1	0.0146032	0.342244	0.660479	0.00293255	0.008	0.00196659	0.00823817	LUSC	362 M : F 129	129	362	2 M : F 1	1	0
SUV39H1	0.721614	1	-0.00219363	0.395615	0.660479	0.00293255	0	0.00308858	0	LUSC	362 M : F 129	129	362	1 M : F 0	1	0
TAZ	0.589129	1	-0.0017914	0.442756	0.660479	0.00293255	0	0.00252225	0	LUSC	362 M : F 129	129	362	1 M : F 0	1	0
TCEAL4	0.593486	1	-0.00180463	0.441074	0.660479	0.00293255	0	0.00254088	0	LUSC	362 M : F 129	129	362	1 M : F 0	1	0
TENM1	1.03315	1	-0.0031386	0.309419	0.660479	0.0058651	0	0.00441906	0	LUSC	362 M : F 129	129	362	2 M : F 0	1	0
TFE3	0.791411	1	0.0266706	0.373674	0.660479	0.0058651	0.016	0.00750361	0.0164763	LUSC	362 M : F 129	129	362	2 M : F 2	1	0
TIMM8A	0.577048	1	-0.00175471	0.447472	0.660479	0.00293255	0	0.00247058	0	LUSC	362 M : F 129	129	362	1 M : F 0	1	0
UBA1	0.715566	1	0.0142193	0.397602	0.660479	0.00293255	0.008	0.00250722	0.00823817	LUSC	362 M : F 129	129	362	1 M : F 1	1	0
UBQLN2	0.489119	1	0.0136388	0.484321	0.660479	0.00293255	0.008	0.00332446	0.00823817	LUSC	362 M : F 129	129	362	1 M : F 1	1	0
UPF3B	0.442461	1	-0.00134584	0.505937	0.660479	0.00293255	0	0.00189491	0	LUSC	362 M : F 129	129	362	1 M : F 0	1	0
USP11	0.767655	1	0.0143334	0.380944	0.660479	0.00293255	0.008	0.00234653	0.00823817	LUSC	362 M : F 129	129	362	1 M : F 1	1	0
UTP14A	1.42355	1	0.0281746	0.23282	0.660479	0.0058651	0.016	0.00497536	0.0163261	LUSC	362 M : F 129	129	362	2 M : F 2	1	0
WDR13	0.829338	1	-0.00252053	0.362464	0.660479	0.0058651	0	0.00354884	0	LUSC	362 M : F 129	129	362	2 M : F 0	1	0
WWC3	1.25198	1	-0.00380158	0.263175	0.660479	0.0058651	0	0.00535253	0	LUSC	362 M : F 129	129	362	2 M : F 0	1	0
XIAP	0.722485	1	0.0142348	0.39533	0.660479	0.00293255	0.008	0.00248539	0.00823817	LUSC	362 M : F 129	129	362	2 M : F 1	1	0
ZBED1	0.572017	1	-0.00173943	0.449458	0.660479	0.00293255	0	0.00244908	0	LUSC	362 M : F 129	129	362	1 M : F 0	1	0
ZC4H2	0.593486	1	-0.00180463	0.441074	0.660479	0.00293255	0	0.00254088	0	LUSC	362 M : F 129	129	362	1 M : F 0	1	0
ZNF182	0.54831	1	0.0138064	0.459009	0.660479	0.00293255	0.008	0.00308858	0.00823817	LUSC	362 M : F 129	129	362	1 M : F 1	1	0
ZNF185	1.01097	1	-0.00307136	0.31467	0.660479	0.0058651	0	0.00432439	0	LUSC	362 M : F 129	129	362	2 M : F 0	1	0
ZNF41	1.10339	1	-0.00335145	0.293524	0.660479	0.00293255	0	0.00471876	0	LUSC	362 M : F 129	129	362	1 M : F 0	1	0
ZNF449	0.501663	1	-0.00152572	0.47877	0.660479	0.00293255	0	0.00214818	0	LUSC	362 M : F 129	129	362	1 M : F 0	1	0
ZNF711	0.716663	1	0.0142217	0.397241	0.660479	0.00293255	0.008	0.00250375	0.00823817	LUSC	362 M : F 129	129	362	1 M : F 1	1	0
ZXDB	1.32891	1	-0.00403451	0.248999	0.660479	0.0058651	0	0.00568049	0	LUSC	362 M : F 129	129	362	2 M : F 0	1	0
BRWD3	0.384437	1	0.0238054	0.535238	0.662109	0.00847458	0.0153846	0.00991236	0.0163198	HNSC	371 M : F 138	138	371	3 M : F 2	1	0
LAMP2	0.470175	1	0.0104474	0.492907	0.662344	0.00438597	0.00947867	0.00423542	0.00967494	COAD	234 M : F 215	215	234	1 M : F 2	1	0
NONO	0.487798	1	-0.00568871	0.484911	0.662344	0.00438597	0.00473934	0.00443916	0.000975059	COAD	234 M : F 215	215	234	1 M : F 1	1	0
TCEAL4	0.471665	1	0.00389654	0.492222	0.662344	0	0.00947867	0	0.00214638	COAD	234 M : F 215	215	234	0 M : F 2	1	0
UTP14A	0.481291	1	0.010939	0.487838	0.662344	0.00438597	0.00947867	0.00458174	0.0102663	COAD	234 M : F 215	215	234	1 M : F 2	1	0
MAGEC1	0.424967	1	-0.0128307	0.514469	0.662757	0.010582	0.00416667	0.0117794	0.00588914	LUAD	239 M : F 277	277	239	2 M : F 1	1	0
HUWE1	0.291149	1	0.0113489	0.589485	0.663254	0.034632	0.0183486	0.0285993	0.0196203	LIHC	252 M : F 121	121	252	8 M : F 2	1	0
PDHA1	0.273089	1	0.0139534	0.601267	0.663254	0.004329	0.00917431	0.00495898	0.00981014	LIHC	252 M : F 121	121	252	1 M : F 1	1	0
TRO	0.273089	1	0.0139534	0.601267	0.663254	0.004329	0.00917431	0.00495898	0.00981014	LIHC	252 M : F 121	121	252	1 M : F 1	1	0
KDM6A	0.410082	1	0.0142991	0.521928	0.664272	0.026393	0.016	0.0249225	0.0164763	LUSC	362 M : F 129	129	362	9 M : F 2	1	0
LAGE3	0.367894	1	-0.00107503	0.544154	0.666156	0.00282486	0	0.0015302	0	HNSC	371 M : F 138	138	371	1 M : F 0	1	0
TREX2	0.36328	1	-0.00106155	0.54669	0.666156	0.00282486	0	0.00151102	0	HNSC	371 M : F 138	138	371	1 M : F 0	1	0
TRMT2B	0.356465	1	-0.00104165	0.550476	0.666156	0.00282486	0	0.0014827	0	HNSC	371 M : F 138	138	371	2 M : F 0	1	0
KLF8	0.334662	1	-0.000977986	0.562927	0.666729	0.00282486	0	0.00139207	0	HNSC	371 M : F 138	138	371	1 M : F 0	1	0
MORF4L2	0.334662	1	-0.000977986	0.562927	0.666729	0.00282486	0	0.00139207	0	HNSC	371 M : F 138	138	371	1 M : F 0	1	0
ZBTB33	0.345391	1	-0.00100932	0.556734	0.666729	0.00282486	0	0.00143667	0	HNSC	371 M : F 138	138	371	1 M : F 0	1	0
NONO	0.290052	1	-0.000945076	0.590187	0.6683	0.00775194	0.00641026	0.0114108	0.00643254	SKCM	286 M : F 179	179	286	2 M : F 1	1	0
MED12	0.320813	1	-0.0170678	0.571119	0.668627	0.0238095	0.0136986	0.0265744	0.0138341	READ	90 M : F 77	77	90	2 M : F 1	1	0
ITM2A	0.390382	1	-0.00118756	0.532099	0.673614	0.00293255	0	0.00167206	0	LUSC	362 M : F 129	129	362	1 M : F 0	1	0
WDR13	0.306355	1	0.0142408	0.579925	0.673967	0.00380228	0.0136986	0.00533068	0.0101246	STAD	280 M : F 157	157	280	1 M : F 2	1	0
ACSL4	3.12017	1	-0.00156747	0.0773288	0.677379	0.00136333	0	0.00134165	0	ALL	2957 M : F 1733	1733	2957	4 M : F 0	0	4
AMMECR1	3.39194	1	0.0042535	0.0655158	0.677379	0.000340832	0.00233372	0.000354313	0.00233372	ALL	2957 M : F 1733	1733	2957	1 M : F 4	4	1
BRCC3	3.1788	1	-0.0015969	0.0745996	0.677379	0.00136333	0	0.00136684	0	ALL	2957 M : F 1733	1733	2957	5 M : F 0	0	5
CCDC22	3.2906	1	0.00505557	0.0696774	0.677379	0.000681663	0.00291715	0.000666547	0.00291715	ALL	2957 M : F 1733	1733	2957	2 M : F 5	5	2
COX7B	3.17272	1	-0.00159385	0.0748777	0.677379	0.00136333	0	0.00136423	0	ALL	2957 M : F 1733	1733	2957	4 M : F 0	0	4
CUL4B	3.49552	1	0.00965873	0.0615351	0.677379	0.00272665	0.00641774	0.00271909	0.00641774	ALL	2957 M : F 1733	1733	2957	8 M : F 11	11	8
DLG3	3.21684	1	0.00582603	0.0728842	0.677379	0.0010225	0.00350058	0.00100584	0.00350058	ALL	2957 M : F 1733	1733	2957	3 M : F 6	6	3
HAUS7	3.14048	1	-0.00157766	0.0763715	0.677379	0.00136333	0	0.00135038	0	ALL	2957 M : F 1733	1733	2957	4 M : F 0	0	4
OFD1	3.23684	1	-0.00180334	0.0719992	0.677379	0.0064758	0.00291715	0.00653734	0.00291715	ALL	2957 M : F 1733	1733	2957	20 M : F 5	5	20
POF1B	3.13658	1	-0.00203119	0.0765542	0.677379	0.00374915	0.00116686	0.00373609	0.00116686	ALL	2957 M : F 1733	1733	2957	11 M : F 2	2	11
SLC25A5	3.14268	1	-0.00196838	0.0762685	0.677379	0.00272665	0.000583431	0.00268357	0.000583431	ALL	2957 M : F 1733	1733	2957	8 M : F 1	1	8
TCEAL4	3.41452	1	0.00425911	0.0646253	0.677379	0.000340832	0.00233372	0.000349509	0.00233372	ALL	2957 M : F 1733	1733	2957	1 M : F 4	4	1
TIMM8A	3.15839	1	-0.00158665	0.0755378	0.677379	0.00136333	0	0.00135807	0	ALL	2957 M : F 1733	1733	2957	4 M : F 0	0	4
ZMYM3	3.78698	1	0.0119309	0.0516527	0.677379	0.00374915	0.00816803	0.00377052	0.00816803	ALL	2957 M : F 1733	1733	2957	11 M : F 14	14	11
ZNF275	3.10582	1	0.00655066	0.0780127	0.677379	0.00136333	0.00408401	0.00138436	0.00408401	ALL	2957 M : F 1733	1733	2957	4 M : F 7	7	4
MECP2	0.290968	1	0.0102558	0.589601	0.680613	0.00380228	0.00684931	0.00312997	0.00689868	STAD	280 M : F 157	157	280	1 M : F 1	1	0
PGK1	0.373505	1	-0.00113626	0.5411	0.681385	0.00293255	0	0.00159983	0	LUSC	362 M : F 129	129	362	1 M : F 0	1	0
MXRA5	0.300615	1	-0.000878553	0.583497	0.681427	0.00282486	0	0.00125054	0	HNSC	371 M : F 138	138	371	1 M : F 0	1	0
PDHA1	0.300615	1	-0.000878553	0.583497	0.681427	0.00282486	0	0.00125054	0	HNSC	371 M : F 138	138	371	1 M : F 0	1	0
GSPT2	0.386913	1	0.00255025	0.533926	0.6838	0	0.00416667	0	0.00180225	LUAD	239 M : F 277	277	239	0 M : F 1	1	0
MED12	0.414425	1	-0.0104784	0.519732	0.694052	0.0175439	0.00947867	0.0167222	0.00970525	COAD	234 M : F 215	215	234	4 M : F 2	1	0
ACSL4	0.251925	1	-0.00073633	0.615723	0.697276	0.00282486	0	0.0010481	0	HNSC	371 M : F 138	138	371	1 M : F 0	1	0
ALG13	0.251925	1	-0.00073633	0.615723	0.697276	0.00282486	0	0.0010481	0	HNSC	371 M : F 138	138	371	1 M : F 0	1	0
ATP7A	0.260161	1	0.00900938	0.61001	0.697276	0.00282486	0.00769231	0.00278589	0.0058166	HNSC	371 M : F 138	138	371	1 M : F 1	1	0
PSMD10	0.248766	1	-0.000727101	0.617945	0.697276	0.00282486	0	0.00103496	0	HNSC	371 M : F 138	138	371	1 M : F 0	1	0
SH3KBP1	0.26497	1	-0.000774437	0.606726	0.697276	0.00282486	0	0.00110234	0	HNSC	371 M : F 138	138	371	1 M : F 0	1	0
XIAP	0.207145	1	0.0164698	0.649014	0.698666	0.0035461	0.0103093	0.00611188	0.0103378	BLCA	303 M : F 108	108	303	1 M : F 1	1	0
CUL4B	0.34304	1	0.0129392	0.55808	0.699068	0.0058651	0.008	0.00389878	0.00808797	LUSC	362 M : F 129	129	362	2 M : F 1	1	0
MAOA	0.260444	1	-0.00139848	0.609815	0.699255	0.00380228	0	0.00127139	0	STAD	280 M : F 157	157	280	1 M : F 0	1	0
OCRL	0.337305	1	0.0246901	0.561389	0.699532	0.00879765	0.016	0.0102922	0.0164763	LUSC	362 M : F 129	129	362	3 M : F 2	1	0
FAM127B	0.385151	1	0.0101854	0.534859	0.700478	0.00438597	0.00947867	0.00522066	0.0104425	COAD	234 M : F 215	215	234	1 M : F 2	1	0
FLNA	0.388143	1	-0.00515854	0.533277	0.700478	0.00438597	0.00473934	0.00443916	0.0012671	COAD	234 M : F 215	215	234	1 M : F 1	1	0
G6PD	0.383709	1	0.0101641	0.535625	0.700478	0.00438597	0.00947867	0.00522066	0.0104308	COAD	234 M : F 215	215	234	1 M : F 2	1	0
GLUD2	0.38005	1	0.0184252	0.537577	0.700478	0.0175439	0.028436	0.0183912	0.0271714	COAD	234 M : F 215	215	234	4 M : F 6	1	0
PHKA1	0.232338	1	0.0121069	0.629795	0.705878	0.00282486	0.00769231	0.00466549	0.0081599	HNSC	371 M : F 138	138	371	1 M : F 1	1	0
SMS	0.363654	1	0.00986551	0.546484	0.707795	0.00438597	0.00947867	0.00522066	0.0102663	COAD	234 M : F 215	215	234	1 M : F 2	1	0
RBM10	0.243215	1	-0.014598	0.621894	0.710736	0.0238095	0.0136986	0.0269882	0.0156079	READ	90 M : F 77	77	90	2 M : F 1	1	0
PDK3	0.352389	1	0.00291196	0.552764	0.711642	0	0.00473934	0	0.00160403	COAD	234 M : F 215	215	234	0 M : F 1	1	0
MAGEA4	0.215832	1	0.00704774	0.642234	0.715021	0.00282486	0.00769231	0.00209751	0.00451966	HNSC	371 M : F 138	138	371	1 M : F 1	1	0
LAGE3	0.234786	1	0.00989426	0.627997	0.715335	0.00380228	0.00684931	0.00345865	0.00689868	STAD	280 M : F 157	157	280	1 M : F 2	1	0
ATP11C	0.295333	1	0.00927441	0.586823	0.716225	0.00293255	0.008	0.00247058	0.00567873	LUSC	362 M : F 129	129	362	1 M : F 1	1	0
DIAPH2	0.299615	1	0.012986	0.584124	0.716225	0.0058651	0.008	0.00424363	0.00823817	LUSC	362 M : F 129	129	362	2 M : F 1	1	0
HUWE1	0.29931	1	0.0152551	0.584315	0.716225	0.026393	0.016	0.0235764	0.0164763	LUSC	362 M : F 129	129	362	10 M : F 2	1	0
ZMYM3	0.307259	1	0.013017	0.579367	0.716225	0.0058651	0.008	0.00420002	0.00823817	LUSC	362 M : F 129	129	362	2 M : F 1	1	0
CTPS2	0.285594	1	0.0129278	0.593058	0.717163	0.0058651	0.008	0.00432554	0.00823817	LUSC	362 M : F 129	129	362	2 M : F 1	1	0
PBDC1	0.28473	1	-0.000866359	0.593618	0.717163	0.00293255	0	0.00121981	0	LUSC	362 M : F 129	129	362	1 M : F 0	1	0
SLC25A5	0.330018	1	-0.00721158	0.565648	0.719612	0.00877193	0.00473934	0.00974288	0.00504505	COAD	234 M : F 215	215	234	3 M : F 1	1	0
STAG2	0.334519	1	-0.00772173	0.56301	0.719612	0.0131579	0.00947867	0.0110704	0.00599273	COAD	234 M : F 215	215	234	3 M : F 2	1	0
TAB3	2.96689	1	0.0107465	0.0849849	0.720348	0.00374915	0.0075846	0.00378551	0.0075846	ALL	2957 M : F 1733	1733	2957	11 M : F 13	13	11
MAGED2	0.32234	1	-0.00701449	0.570205	0.721141	0.00877193	0.00473934	0.0094332	0.00486698	COAD	234 M : F 215	215	234	2 M : F 1	1	0
NSDHL	0.315562	1	-0.00708856	0.574287	0.722056	0.00877193	0.00473934	0.00986007	0.00522127	COAD	234 M : F 215	215	234	2 M : F 1	1	0
MED12	0.166087	1	0.0355927	0.683613	0.731912	0.035461	0.0309278	0.0386899	0.0310133	BLCA	303 M : F 108	108	303	11 M : F 4	1	0
DMD	0.258439	1	0.0128097	0.611194	0.734668	0.0058651	0.008	0.00449184	0.00823817	LUSC	362 M : F 129	129	362	2 M : F 1	1	0
KLHL15	0.252158	1	-0.000767306	0.61556	0.736197	0.00293255	0	0.00108035	0	LUSC	362 M : F 129	129	362	1 M : F 0	1	0
CCDC22	0.2893	1	0.00870674	0.59067	0.736729	0.00438597	0.00947867	0.00522066	0.00962802	COAD	234 M : F 215	215	234	1 M : F 2	1	0
OCRL	0.285977	1	0.00839995	0.59281	0.736729	0.00438597	0.00947867	0.00489187	0.00915472	COAD	234 M : F 215	215	234	1 M : F 2	1	0
RLIM	0.278321	1	0.00230029	0.597804	0.738665	0	0.00473934	0	0.0012671	COAD	234 M : F 215	215	234	0 M : F 1	1	0
PHF8	0.196928	1	0.00156034	0.657212	0.743687	0.00760456	0.00684931	0.0110352	0.00689868	STAD	280 M : F 157	157	280	2 M : F 1	1	0
MAGEA3	0.23027	1	0.0126785	0.631323	0.74818	0.0058651	0.008	0.00467654	0.00823817	LUSC	362 M : F 129	129	362	2 M : F 1	1	0
MAGEC2	0.225328	1	0.0126545	0.63501	0.74818	0.0058651	0.008	0.00471039	0.00823817	LUSC	362 M : F 129	129	362	2 M : F 1	1	0
RLIM	0.229152	1	0.0126731	0.632153	0.74818	0.00293255	0.008	0.00468416	0.00823817	LUSC	362 M : F 129	129	362	1 M : F 1	1	0
LAMP2	0.216517	1	0.0126108	0.641707	0.752346	0.0058651	0.008	0.00477192	0.00823817	LUSC	362 M : F 129	129	362	2 M : F 1	1	0
MAGED1	0.209442	1	0.00709607	0.647205	0.753019	0.0117302	0.008	0.0125365	0.00823817	LUSC	362 M : F 129	129	362	4 M : F 1	1	0
PLXNB3	0.207658	1	0.0125657	0.648609	0.753019	0.0058651	0.008	0.00483536	0.00823817	LUSC	362 M : F 129	129	362	2 M : F 1	1	0
HTATSF1	0.198125	1	0.0237454	0.656238	0.758178	0.0117302	0.016	0.0116223	0.0164763	LUSC	362 M : F 129	129	362	4 M : F 2	1	0
ABCD1	0.158674	1	0.00930053	0.69038	0.761188	0.00380228	0.00684931	0.00399842	0.00689868	STAD	280 M : F 157	157	280	1 M : F 1	1	0
C1GALT1C1	0.158674	1	0.00930053	0.69038	0.761188	0.00380228	0.00684931	0.00399842	0.00689868	STAD	280 M : F 157	157	280	1 M : F 1	1	0
CUL4B	0.158674	1	0.00930053	0.69038	0.761188	0.00380228	0.00684931	0.00399842	0.00689868	STAD	280 M : F 157	157	280	1 M : F 1	1	0
PHKA2	0.158674	1	0.00930053	0.69038	0.761188	0.00380228	0.00684931	0.00399842	0.00689868	STAD	280 M : F 157	157	280	1 M : F 1	1	0
ACE2	1.15637	1	0.00345322	0.28222	0.762863	0.0010225	0.00233372	0.0010393	0.00233372	ALL	2957 M : F 1733	1733	2957	3 M : F 4	4	3
AIFM1	2.04241	1	-0.0013161	0.152967	0.762863	0.00204499	0.000583431	0.00212526	0.000583431	ALL	2957 M : F 1733	1733	2957	6 M : F 1	1	6
APOO	1.04065	1	0.00267944	0.307671	0.762863	0.000681663	0.00175029	0.000702849	0.00175029	ALL	2957 M : F 1733	1733	2957	2 M : F 3	3	2
ARMCX1	1.53393	1	-0.000770856	0.215524	0.762863	0.000681663	0	0.000659804	0	ALL	2957 M : F 1733	1733	2957	2 M : F 0	0	2
ASMTL	1.33903	1	-0.000865647	0.247205	0.762863	0.00170416	0.000583431	0.0017397	0.000583431	ALL	2957 M : F 1733	1733	2957	5 M : F 1	1	5
CASK	1.28972	1	0.00687728	0.2561	0.762863	0.00306749	0.00525088	0.00310231	0.00525088	ALL	2957 M : F 1733	1733	2957	9 M : F 9	9	9
CCDC120	1.25232	1	0.00420507	0.26311	0.762863	0.00136333	0.00291715	0.00139452	0.00291715	ALL	2957 M : F 1733	1733	2957	4 M : F 5	5	4
CD99	1.35625	1	0.00116686	0.244188	0.762863	0	0.000583431	0	0.000583431	ALL	2957 M : F 1733	1733	2957	0 M : F 1	1	0
CHRDL1	1.1646	1	0.00345772	0.280514	0.762863	0.0010225	0.00233372	0.00103545	0.00233372	ALL	2957 M : F 1733	1733	2957	3 M : F 4	4	3
CLCN5	1.6163	1	-0.000812237	0.203608	0.762863	0.000681663	0	0.000695223	0	ALL	2957 M : F 1733	1733	2957	2 M : F 0	0	2
CSF2RA	1.35625	1	0.00116686	0.244188	0.762863	0	0.000583431	0	0.000583431	ALL	2957 M : F 1733	1733	2957	0 M : F 1	1	0
CXorf38	1.55784	1	-0.000782869	0.211981	0.762863	0.000681663	0	0.000670086	0	ALL	2957 M : F 1733	1733	2957	2 M : F 0	0	2
CXorf40B	1.08171	1	0.00269907	0.298315	0.762863	0.000681663	0.00175029	0.000686042	0.00175029	ALL	2957 M : F 1733	1733	2957	2 M : F 3	3	2
CXorf57	1.58572	1	-0.000796876	0.207938	0.762863	0.000681663	0	0.000682075	0	ALL	2957 M : F 1733	1733	2957	2 M : F 0	0	2
DDX26B	1.62967	1	-0.000818953	0.201749	0.762863	0.000681663	0	0.000700972	0	ALL	2957 M : F 1733	1733	2957	2 M : F 0	0	2
DHRSX	1.35625	1	0.00116686	0.244188	0.762863	0	0.000583431	0	0.000583431	ALL	2957 M : F 1733	1733	2957	0 M : F 1	1	0
DIAPH2	1.68237	1	-0.000870552	0.194609	0.762863	0.00374915	0.00175029	0.00374141	0.00175029	ALL	2957 M : F 1733	1733	2957	11 M : F 3	3	11
EMD	2.39261	1	-0.00120216	0.12191	0.762863	0.0010225	0	0.00102897	0	ALL	2957 M : F 1733	1733	2957	3 M : F 0	0	3
F8	1.35625	1	0.00116686	0.244188	0.762863	0	0.000583431	0	0.000583431	ALL	2957 M : F 1733	1733	2957	0 M : F 1	1	0
FAM127A	1.57062	1	-0.00078929	0.210117	0.762863	0.000681663	0	0.000675582	0	ALL	2957 M : F 1733	1733	2957	2 M : F 0	0	2
FAM199X	1.49334	1	-0.000881718	0.221698	0.762863	0.00272665	0.00116686	0.00275221	0.00116686	ALL	2957 M : F 1733	1733	2957	8 M : F 2	2	8
FAM50A	2.37259	1	-0.0011921	0.123482	0.762863	0.0010225	0	0.00102036	0	ALL	2957 M : F 1733	1733	2957	3 M : F 1	1	3
FGF13	1.06397	1	0.00193962	0.302311	0.762863	0.000340832	0.00116686	0.000337322	0.00116686	ALL	2957 M : F 1733	1733	2957	1 M : F 2	2	1
FLNA	2.42489	1	0.00766735	0.119422	0.762863	0.00238582	0.00525088	0.00242607	0.00525088	ALL	2957 M : F 1733	1733	2957	8 M : F 9	9	8
FUNDC2	1.64308	1	-0.000825688	0.199904	0.762863	0.000681663	0	0.000706736	0	ALL	2957 M : F 1733	1733	2957	2 M : F 0	0	2
GABRA3	1.1494	1	0.00344938	0.283675	0.762863	0.0010225	0.00233372	0.00104258	0.00233372	ALL	2957 M : F 1733	1733	2957	3 M : F 4	4	3
GK	1.35625	1	0.00116686	0.244188	0.762863	0	0.000583431	0	0.000583431	ALL	2957 M : F 1733	1733	2957	0 M : F 1	1	0
GLA	1.62967	1	-0.000818953	0.201749	0.762863	0.000681663	0	0.000700972	0	ALL	2957 M : F 1733	1733	2957	2 M : F 0	0	2
GLUD2	2.18628	1	0.00540764	0.139245	0.762863	0.00136333	0.00350058	0.00136395	0.00350058	ALL	2957 M : F 1733	1733	2957	4 M : F 6	6	4
GPC3	2.59789	1	-0.00165098	0.107006	0.762863	0.00238582	0.000583431	0.00241189	0.000583431	ALL	2957 M : F 1733	1733	2957	7 M : F 1	1	7
GPKOW	2.10538	1	0.00387059	0.146781	0.762863	0.000681663	0.00233372	0.000682055	0.00233372	ALL	2957 M : F 1733	1733	2957	2 M : F 4	4	2
GPRASP1	1.35625	1	0.00116686	0.244188	0.762863	0	0.000583431	0	0.000583431	ALL	2957 M : F 1733	1733	2957	0 M : F 1	1	0
GPRASP2	1.29592	1	-0.000836602	0.25496	0.762863	0.00170416	0.000583431	0.00171484	0.000583431	ALL	2957 M : F 1733	1733	2957	5 M : F 1	1	5
GTPBP6	1.55429	1	-0.000781084	0.212503	0.762863	0.000681663	0	0.000668558	0	ALL	2957 M : F 1733	1733	2957	2 M : F 0	0	2
HCFC1	1.27879	1	0.000903101	0.258124	0.762863	0.00715746	0.00466745	0.00721707	0.00466745	ALL	2957 M : F 1733	1733	2957	21 M : F 8	8	21
HDAC6	1.11431	1	0.00608566	0.291146	0.762863	0.00272665	0.00466745	0.00278113	0.00466745	ALL	2957 M : F 1733	1733	2957	9 M : F 8	8	9
HMGN5	2.7133	1	0.00233372	0.099515	0.762863	0	0.00116686	0	0.00116686	ALL	2957 M : F 1733	1733	2957	0 M : F 2	2	0
HTATSF1	1.69571	1	0.00914692	0.19285	0.762863	0.00408998	0.00700117	0.00415592	0.00700117	ALL	2957 M : F 1733	1733	2957	12 M : F 12	12	12
IQSEC2	1.06929	1	-0.000536751	0.301105	0.762863	0.00238582	0.00116686	0.00245694	0.00116686	ALL	2957 M : F 1733	1733	2957	7 M : F 2	2	7
KRBOX4	1.35625	1	0.00116686	0.244188	0.762863	0	0.000583431	0	0.000583431	ALL	2957 M : F 1733	1733	2957	0 M : F 1	1	0
MAGEA3	1.24443	1	-0.000801622	0.264619	0.762863	0.00170416	0.000583431	0.0016849	0.000583431	ALL	2957 M : F 1733	1733	2957	5 M : F 1	1	5
MAGEC1	1.35486	1	-0.000585025	0.24443	0.762863	0.00340832	0.00175029	0.00349702	0.00175029	ALL	2957 M : F 1733	1733	2957	10 M : F 3	3	10
MAGED1	2.68942	1	-0.00173682	0.101017	0.762863	0.00340832	0.00116686	0.00348412	0.00116686	ALL	2957 M : F 1733	1733	2957	10 M : F 2	2	10
MAMLD1	1.35625	1	0.00116686	0.244188	0.762863	0	0.000583431	0	0.000583431	ALL	2957 M : F 1733	1733	2957	0 M : F 1	1	0
MAOB	1.05794	1	0.00193747	0.303686	0.762863	0.000340832	0.00116686	0.000339169	0.00116686	ALL	2957 M : F 1733	1733	2957	1 M : F 2	2	1
MAP7D3	1.25701	1	-0.000810195	0.262219	0.762863	0.00170416	0.000583431	0.00169223	0.000583431	ALL	2957 M : F 1733	1733	2957	5 M : F 1	1	5
MCTS1	2.09027	1	0.00386514	0.14824	0.762863	0.000681663	0.00233372	0.000686724	0.00233372	ALL	2957 M : F 1733	1733	2957	2 M : F 4	4	2
MID2	1.07901	1	0.00194497	0.298919	0.762863	0.000340832	0.00116686	0.000332749	0.00116686	ALL	2957 M : F 1733	1733	2957	1 M : F 2	2	1
MOSPD1	1.06141	1	0.00268943	0.302895	0.762863	0.000681663	0.00175029	0.000694296	0.00175029	ALL	2957 M : F 1733	1733	2957	2 M : F 3	3	2
MOSPD2	2.51549	1	-0.00160212	0.112733	0.762863	0.00238582	0.000583431	0.00237007	0.000583431	ALL	2957 M : F 1733	1733	2957	7 M : F 1	1	7
MSN	1.22358	1	-0.000787363	0.268659	0.762863	0.00170416	0.000583431	0.00167269	0.000583431	ALL	2957 M : F 1733	1733	2957	5 M : F 1	1	5
NAP1L2	1.35625	1	0.00116686	0.244188	0.762863	0	0.000583431	0	0.000583431	ALL	2957 M : F 1733	1733	2957	0 M : F 1	1	0
NDUFA1	1.56203	1	-0.000784974	0.211368	0.762863	0.000681663	0	0.000671888	0	ALL	2957 M : F 1733	1733	2957	2 M : F 0	0	2
NSDHL	1.95565	1	-0.00126244	0.161979	0.762863	0.00204499	0.000583431	0.00207933	0.000583431	ALL	2957 M : F 1733	1733	2957	7 M : F 1	1	7
OCRL	1.99731	1	0.00807772	0.157579	0.762863	0.00306749	0.00583431	0.00307358	0.00583431	ALL	2957 M : F 1733	1733	2957	9 M : F 10	10	9
OGT	1.48582	1	0.00503541	0.222867	0.762863	0.00170416	0.00350058	0.00168256	0.00350058	ALL	2957 M : F 1733	1733	2957	5 M : F 6	6	5
OTUD5	1.26645	1	-0.000816621	0.260434	0.762863	0.00170416	0.000583431	0.00169773	0.000583431	ALL	2957 M : F 1733	1733	2957	5 M : F 1	1	5
P2RY10	1.35625	1	0.00116686	0.244188	0.762863	0	0.000583431	0	0.000583431	ALL	2957 M : F 1733	1733	2957	0 M : F 1	1	0
PBDC1	2.65947	1	-0.00168733	0.102935	0.762863	0.00238582	0.000583431	0.002443	0.000583431	ALL	2957 M : F 1733	1733	2957	7 M : F 1	1	7
PHF6	2.19463	1	0.00613297	0.138493	0.762863	0.00170416	0.00408401	0.00174188	0.00408401	ALL	2957 M : F 1733	1733	2957	5 M : F 7	7	5
PIM2	1.10297	1	0.00195337	0.293614	0.762863	0.000340832	0.00116686	0.00032556	0.00116686	ALL	2957 M : F 1733	1733	2957	1 M : F 2	2	1
PIN4	2.7133	1	0.00233372	0.099515	0.762863	0	0.00116686	0	0.00116686	ALL	2957 M : F 1733	1733	2957	0 M : F 2	2	0
PLCXD1	1.62079	1	-0.000814494	0.202981	0.762863	0.000681663	0	0.000697155	0	ALL	2957 M : F 1733	1733	2957	2 M : F 0	0	2
PLS3	1.08894	1	0.00270248	0.296705	0.762863	0.000681663	0.00175029	0.000683127	0.00175029	ALL	2957 M : F 1733	1733	2957	2 M : F 3	3	2
PLXNA3	1.85071	1	-0.000592373	0.1737	0.762863	0.00545331	0.00291715	0.00550083	0.00291715	ALL	2957 M : F 1733	1733	2957	16 M : F 5	5	16
PNPLA4	1.56426	1	-0.000786093	0.211043	0.762863	0.000681663	0	0.000672845	0	ALL	2957 M : F 1733	1733	2957	2 M : F 0	0	2
PPP2R3B	1.93332	1	-0.00124856	0.164395	0.762863	0.00204499	0.000583431	0.00206744	0.000583431	ALL	2957 M : F 1733	1733	2957	6 M : F 1	1	6
PRKX	1.60124	1	-0.000804669	0.205728	0.762863	0.000681663	0	0.000688745	0	ALL	2957 M : F 1733	1733	2957	2 M : F 0	0	2
PRRG1	1.0216	1	0.00192427	0.312139	0.762863	0.000340832	0.00116686	0.000350465	0.00116686	ALL	2957 M : F 1733	1733	2957	1 M : F 2	2	1
PSMD10	2.13934	1	0.0046471	0.143564	0.762863	0.0010225	0.00291715	0.00101618	0.00291715	ALL	2957 M : F 1733	1733	2957	3 M : F 5	5	3
RBM41	1.64991	1	-0.00082912	0.198971	0.762863	0.000681663	0	0.000709674	0	ALL	2957 M : F 1733	1733	2957	2 M : F 0	0	2
RBMX2	1.50447	1	-0.000890357	0.219984	0.762863	0.00272665	0.00116686	0.00275961	0.00116686	ALL	2957 M : F 1733	1733	2957	8 M : F 2	2	8
RGN	1.57199	1	-0.000789978	0.209918	0.762863	0.000681663	0	0.000676171	0	ALL	2957 M : F 1733	1733	2957	2 M : F 0	0	2
RNF113A	2.01117	1	0.00383611	0.156145	0.762863	0.000681663	0.00233372	0.000711567	0.00233372	ALL	2957 M : F 1733	1733	2957	2 M : F 4	4	2
RP2	1.35625	1	0.00116686	0.244188	0.762863	0	0.000583431	0	0.000583431	ALL	2957 M : F 1733	1733	2957	0 M : F 1	1	0
RRAGB	1.097	1	0.00195128	0.294926	0.762863	0.000340832	0.00116686	0.000327343	0.00116686	ALL	2957 M : F 1733	1733	2957	1 M : F 2	2	1
SAT1	2.34031	1	-0.00117589	0.126064	0.762863	0.0010225	0	0.00100649	0	ALL	2957 M : F 1733	1733	2957	3 M : F 0	0	3
SEPT6	1.60971	1	-0.000808924	0.204533	0.762863	0.000681663	0	0.000692387	0	ALL	2957 M : F 1733	1733	2957	2 M : F 0	0	2
SHROOM2	1.48256	1	-0.000873333	0.223374	0.762863	0.00272665	0.00116686	0.00274503	0.00116686	ALL	2957 M : F 1733	1733	2957	8 M : F 2	2	8
SLC25A14	1.17089	1	0.00346115	0.279218	0.762863	0.0010225	0.00233372	0.00103251	0.00233372	ALL	2957 M : F 1733	1733	2957	3 M : F 4	4	3
SLC35A2	2.35801	1	-0.00118478	0.124641	0.762863	0.0010225	0	0.00101409	0	ALL	2957 M : F 1733	1733	2957	3 M : F 0	0	3
SLC6A8	2.00349	1	0.00458895	0.156938	0.762863	0.0010225	0.00291715	0.00106594	0.00291715	ALL	2957 M : F 1733	1733	2957	3 M : F 5	5	3
SLC9A7	1.03118	1	0.00267483	0.309883	0.762863	0.000681663	0.00175029	0.000706789	0.00175029	ALL	2957 M : F 1733	1733	2957	2 M : F 3	3	2
SNX12	1.61943	1	-0.000813808	0.203172	0.762863	0.000681663	0	0.000696567	0	ALL	2957 M : F 1733	1733	2957	2 M : F 0	0	2
SPIN4	1.06397	1	0.00193962	0.302311	0.762863	0.000340832	0.00116686	0.000337322	0.00116686	ALL	2957 M : F 1733	1733	2957	1 M : F 2	2	1
SRPX	1.35625	1	0.00116686	0.244188	0.762863	0	0.000583431	0	0.000583431	ALL	2957 M : F 1733	1733	2957	0 M : F 1	1	0
SSR4	1.62091	1	-0.000814554	0.202964	0.762863	0.000681663	0	0.000697207	0	ALL	2957 M : F 1733	1733	2957	2 M : F 0	0	2
TAF9B	1.06999	1	0.00194177	0.300947	0.762863	0.000340832	0.00116686	0.000335485	0.00116686	ALL	2957 M : F 1733	1733	2957	1 M : F 2	2	1
TAZ	1.91139	1	-0.00123489	0.166809	0.762863	0.00204499	0.000583431	0.00205575	0.000583431	ALL	2957 M : F 1733	1733	2957	6 M : F 1	1	6
TBL1X	1.97904	1	-0.00127695	0.159492	0.762863	0.00204499	0.000583431	0.00209174	0.000583431	ALL	2957 M : F 1733	1733	2957	6 M : F 1	1	6
THOC2	1.21631	1	0.00990759	0.270085	0.762863	0.00545331	0.00816803	0.00550236	0.00816803	ALL	2957 M : F 1733	1733	2957	16 M : F 14	14	16
TMEM164	2.07584	1	0.00462026	0.149647	0.762863	0.0010225	0.00291715	0.00103915	0.00291715	ALL	2957 M : F 1733	1733	2957	3 M : F 5	5	3
TMEM185A	1.17788	1	0.00346495	0.277789	0.762863	0.0010225	0.00233372	0.00102926	0.00233372	ALL	2957 M : F 1733	1733	2957	3 M : F 4	4	3
TMLHE	2.46081	1	-0.0012364	0.116718	0.762863	0.0010225	0	0.00105828	0	ALL	2957 M : F 1733	1733	2957	3 M : F 0	0	3
TSPYL2	1.10514	1	0.00271004	0.293141	0.762863	0.000681663	0.00175029	0.00067665	0.00175029	ALL	2957 M : F 1733	1733	2957	2 M : F 3	3	2
UBA1	2.61383	1	-0.00168603	0.105936	0.762863	0.00340832	0.00116686	0.00344065	0.00116686	ALL	2957 M : F 1733	1733	2957	10 M : F 2	2	10
USP11	1.23659	1	-0.000232956	0.266129	0.762863	0.00408998	0.00233372	0.00419443	0.00233372	ALL	2957 M : F 1733	1733	2957	12 M : F 4	4	12
VAMP7	2.7133	1	0.00233372	0.099515	0.762863	0	0.00116686	0	0.00116686	ALL	2957 M : F 1733	1733	2957	0 M : F 2	2	0
VMA21	1.35625	1	0.00116686	0.244188	0.762863	0	0.000583431	0	0.000583431	ALL	2957 M : F 1733	1733	2957	0 M : F 1	1	0
WBP5	1.01857	1	0.00192315	0.31286	0.762863	0.000340832	0.00116686	0.000351423	0.00116686	ALL	2957 M : F 1733	1733	2957	1 M : F 2	2	1
ZNF185	1.03945	1	-0.00051106	0.30795	0.762863	0.00238582	0.00116686	0.00243495	0.00116686	ALL	2957 M : F 1733	1733	2957	7 M : F 2	2	7
ZNF449	1.56648	1	-0.000787208	0.210719	0.762863	0.000681663	0	0.0006738	0	ALL	2957 M : F 1733	1733	2957	2 M : F 0	0	2
ZRSR2	2.40581	1	-0.00120878	0.120885	0.762863	0.0010225	0	0.00103464	0	ALL	2957 M : F 1733	1733	2957	3 M : F 0	0	3
ZXDA	2.43677	1	-0.00122433	0.11852	0.762863	0.0010225	0	0.00104795	0	ALL	2957 M : F 1733	1733	2957	3 M : F 0	0	3
MAGEA12	1.00544	1	0.00266217	0.315998	0.765275	0.000681663	0.00175029	0.000717627	0.00175029	ALL	2957 M : F 1733	1733	2957	2 M : F 3	3	2
DDX3X	0.214142	1	0.00177012	0.64354	0.767611	0	0.00473934	0	0.000975059	COAD	234 M : F 215	215	234	0 M : F 1	1	0
GK	0.214142	1	0.00177012	0.64354	0.767611	0	0.00473934	0	0.000975059	COAD	234 M : F 215	215	234	0 M : F 1	1	0
PDHA1	0.210697	1	0.00587179	0.646222	0.767611	0.00438597	0.00947867	0.00320015	0.00619633	COAD	234 M : F 215	215	234	1 M : F 2	1	0
PIM2	0.214142	1	0.00177012	0.64354	0.767611	0	0.00473934	0	0.000975059	COAD	234 M : F 215	215	234	0 M : F 1	1	0
POLA1	0.211421	1	-0.00672528	0.645656	0.767611	0.0131579	0.00947867	0.0143594	0.00958572	COAD	234 M : F 215	215	234	3 M : F 2	1	0
RBBP7	0.216591	1	0.011027	0.641649	0.767611	0.0131579	0.0189573	0.0114146	0.0166389	COAD	234 M : F 215	215	234	3 M : F 4	1	0
TAF1	0.232368	1	0.0108922	0.629774	0.767611	0.00877193	0.014218	0.0104413	0.0156638	COAD	234 M : F 215	215	234	2 M : F 3	1	0
ARSE	0.771417	1	-0.000460586	0.379779	0.768455	0.00136333	0.000583431	0.00139299	0.000583431	ALL	2957 M : F 1733	1733	2957	4 M : F 1	1	4
BRWD3	0.836116	1	0.00764104	0.36051	0.768455	0.00443081	0.00641774	0.00444611	0.00641774	ALL	2957 M : F 1733	1733	2957	13 M : F 11	11	13
BTK	0.794868	1	-0.000399514	0.372632	0.768455	0.000340832	0	0.000341959	0	ALL	2957 M : F 1733	1733	2957	1 M : F 0	0	1
CETN2	0.7413	1	-0.000437246	0.389245	0.768455	0.00136333	0.000583431	0.00137301	0.000583431	ALL	2957 M : F 1733	1733	2957	4 M : F 1	1	4
CMC4	0.807998	1	-0.000406112	0.368713	0.768455	0.000340832	0	0.000347606	0	ALL	2957 M : F 1733	1733	2957	1 M : F 0	0	1
CXorf56	0.780708	1	-0.000467735	0.376925	0.768455	0.00136333	0.000583431	0.00139911	0.000583431	ALL	2957 M : F 1733	1733	2957	4 M : F 1	1	4
FAM127C	0.816871	1	-0.000410571	0.366096	0.768455	0.000340832	0	0.000351423	0	ALL	2957 M : F 1733	1733	2957	1 M : F 0	0	1
FAM58A	0.734443	1	-0.000431896	0.391447	0.768455	0.00136333	0.000583431	0.00136843	0.000583431	ALL	2957 M : F 1733	1733	2957	4 M : F 1	1	4
FHL1	0.762969	1	-0.000383484	0.382401	0.768455	0.000340832	0	0.000328238	0	ALL	2957 M : F 1733	1733	2957	1 M : F 0	0	1
IL2RG	0.756744	1	-0.000380356	0.384349	0.768455	0.000340832	0	0.00032556	0	ALL	2957 M : F 1733	1733	2957	1 M : F 0	0	1
KIF4A	0.917073	1	0.00463432	0.338245	0.768455	0.00204499	0.00350058	0.00202587	0.00350058	ALL	2957 M : F 1733	1733	2957	6 M : F 6	6	6
KLHL13	0.776391	1	-0.000464416	0.378247	0.768455	0.00136333	0.000583431	0.00139627	0.000583431	ALL	2957 M : F 1733	1733	2957	4 M : F 1	1	4
LDOC1	0.775572	1	-0.000389817	0.378499	0.768455	0.000340832	0	0.000333659	0	ALL	2957 M : F 1733	1733	2957	1 M : F 0	0	1
MAGED2	0.730066	1	0.0038335	0.392862	0.768455	0.00170416	0.00291715	0.00171257	0.00291715	ALL	2957 M : F 1733	1733	2957	5 M : F 5	5	5
MAGEH1	0.807998	1	-0.000406112	0.368713	0.768455	0.000340832	0	0.000347606	0	ALL	2957 M : F 1733	1733	2957	1 M : F 0	0	1
MPP1	0.821345	1	-0.000412819	0.364787	0.768455	0.000340832	0	0.000353347	0	ALL	2957 M : F 1733	1733	2957	1 M : F 0	0	1
PIR	0.731082	1	-0.000429268	0.392533	0.768455	0.00136333	0.000583431	0.00136619	0.000583431	ALL	2957 M : F 1733	1733	2957	4 M : F 1	1	4
PLXNB3	0.868206	1	0.00459311	0.351452	0.768455	0.00204499	0.00350058	0.00206114	0.00350058	ALL	2957 M : F 1733	1733	2957	6 M : F 6	6	6
PPP1R3F	0.763882	1	-0.000454771	0.382117	0.768455	0.00136333	0.000583431	0.00138801	0.000583431	ALL	2957 M : F 1733	1733	2957	4 M : F 1	1	4
RGAG4	0.797041	1	-0.000400606	0.371979	0.768455	0.000340832	0	0.000342893	0	ALL	2957 M : F 1733	1733	2957	1 M : F 0	0	1
SCML1	0.779819	1	-0.000391951	0.377197	0.768455	0.000340832	0	0.000335485	0	ALL	2957 M : F 1733	1733	2957	1 M : F 0	0	1
SHROOM4	0.756744	1	-0.000380356	0.384349	0.768455	0.000340832	0	0.00032556	0	ALL	2957 M : F 1733	1733	2957	1 M : F 0	0	1
SLC16A2	0.832636	1	-0.000418493	0.361512	0.768455	0.000340832	0	0.000358204	0	ALL	2957 M : F 1733	1733	2957	1 M : F 0	0	1
SLC38A5	0.807998	1	-0.000406112	0.368713	0.768455	0.000340832	0	0.000347606	0	ALL	2957 M : F 1733	1733	2957	1 M : F 0	0	1
TLR8	0.816871	1	-0.000410571	0.366096	0.768455	0.000340832	0	0.000351423	0	ALL	2957 M : F 1733	1733	2957	1 M : F 0	0	1
TMEM47	0.760888	1	-0.000382438	0.383051	0.768455	0.000340832	0	0.000327343	0	ALL	2957 M : F 1733	1733	2957	1 M : F 0	0	1
TREX2	0.753822	1	-0.000446982	0.385269	0.768455	0.00136333	0.000583431	0.00138135	0.000583431	ALL	2957 M : F 1733	1733	2957	4 M : F 1	1	4
TSR2	0.799221	1	-0.000401701	0.371326	0.768455	0.000340832	0	0.000343831	0	ALL	2957 M : F 1733	1733	2957	1 M : F 0	0	1
UBL4A	0.799221	1	-0.000401701	0.371326	0.768455	0.000340832	0	0.000343831	0	ALL	2957 M : F 1733	1733	2957	1 M : F 0	0	1
USP9X	0.869546	1	0.0060528	0.351081	0.768455	0.0146558	0.0116686	0.0147944	0.0116686	ALL	2957 M : F 1733	1733	2957	43 M : F 20	20	43
VGLL1	0.75356	1	-0.000446779	0.385351	0.768455	0.00136333	0.000583431	0.00138117	0.000583431	ALL	2957 M : F 1733	1733	2957	4 M : F 1	1	4
XIAP	0.757534	1	0.00385666	0.384101	0.768455	0.00170416	0.00291715	0.00169274	0.00291715	ALL	2957 M : F 1733	1733	2957	6 M : F 5	5	6
XK	0.733576	1	-0.000431218	0.391727	0.768455	0.00136333	0.000583431	0.00136785	0.000583431	ALL	2957 M : F 1733	1733	2957	4 M : F 1	1	4
ZBED1	0.738263	1	-0.000434878	0.390218	0.768455	0.00136333	0.000583431	0.00137099	0.000583431	ALL	2957 M : F 1733	1733	2957	4 M : F 1	1	4
ZNF41	0.791821	1	0.000258135	0.37355	0.768455	0.00374915	0.00233372	0.00377409	0.00233372	ALL	2957 M : F 1733	1733	2957	11 M : F 4	4	11
STAG2	0.142122	1	0.00231936	0.706181	0.768754	0.00760456	0.00684931	0.0103452	0.00689868	STAD	280 M : F 157	157	280	2 M : F 1	1	0
ZNF185	0.143641	1	0.0091629	0.704687	0.768754	0.00380228	0.00684931	0.00412354	0.00689868	STAD	280 M : F 157	157	280	1 M : F 1	1	0
IRAK1	0.149106	1	0.0116663	0.699391	0.773499	0.00282486	0.00769231	0.00529273	0.0081599	HNSC	371 M : F 138	138	371	1 M : F 1	1	0
ATP6AP2	0.714181	1	-0.000416002	0.398059	0.774367	0.00136333	0.000583431	0.00135483	0.000583431	ALL	2957 M : F 1733	1733	2957	4 M : F 1	1	4
USP11	0.198915	1	-0.00525621	0.655598	0.77447	0.00877193	0.00473934	0.00876954	0.00522127	COAD	234 M : F 215	215	234	2 M : F 1	1	0
THOC2	0.175031	1	0.0235535	0.675679	0.776867	0.0117302	0.016	0.0118924	0.0164763	LUSC	362 M : F 129	129	362	4 M : F 2	1	0
PRDX4	0.118812	1	0.0109542	0.730327	0.777699	0.0141844	0.0103093	0.0142373	0.0103378	BLCA	303 M : F 108	108	303	5 M : F 1	1	0
PRICKLE3	0.699003	1	0.00380664	0.403119	0.779947	0.00170416	0.00291715	0.00173555	0.00291715	ALL	2957 M : F 1733	1733	2957	5 M : F 5	5	5
ZFX	0.162184	1	0.0123134	0.687154	0.786263	0.0058651	0.008	0.00519068	0.00823817	LUSC	362 M : F 129	129	362	2 M : F 1	1	0
TAF1	7.18719	1	0.173913	0.0073426	0.793001	0	0.0869565	0	0.0869565	ESCA	158 M : F 27	27	158	0 M : F 2	1	0
BCOR	0.229132	1	-0.0108514	0.632168	0.804912	0.010582	0.0125	0.0117794	0.00728789	LUAD	239 M : F 277	277	239	2 M : F 3	1	0
MSL3	0.106002	1	0.00877406	0.744743	0.805634	0.00380228	0.00684931	0.00447704	0.00689868	STAD	280 M : F 157	157	280	1 M : F 1	1	0
RNF113A	0.139914	1	0.0121738	0.708366	0.806656	0.00293255	0.016	0.00538718	0.00823817	LUSC	362 M : F 129	129	362	1 M : F 2	1	0
TRO	0.135642	1	0.0121455	0.712652	0.807673	0.00293255	0.008	0.00542697	0.00823817	LUSC	362 M : F 129	129	362	1 M : F 1	1	0
ATRX	0.112566	1	0.00755577	0.737241	0.809995	0.0141243	0.00769231	0.0111437	0.0081599	HNSC	371 M : F 138	138	371	5 M : F 1	1	0
FAAH2	0.214625	1	-0.0085083	0.643166	0.814181	0.010582	0.00416667	0.00865116	0.00497178	LUAD	239 M : F 277	277	239	2 M : F 1	1	0
RBM10	0.639836	1	0.00416263	0.42377	0.815471	0.0102249	0.00816803	0.0104197	0.00816803	ALL	2957 M : F 1733	1733	2957	30 M : F 15	15	30
LAS1L	0.632939	1	0.00498485	0.426279	0.815889	0.00272665	0.00408401	0.0027246	0.00408401	ALL	2957 M : F 1733	1733	2957	8 M : F 7	7	8
ARMCX5	0.204155	1	-0.00914784	0.651388	0.818763	0.010582	0.00416667	0.00972961	0.00588914	LUAD	239 M : F 277	277	239	2 M : F 1	1	0
CXorf23	0.200568	1	-0.00831425	0.654263	0.818763	0.010582	0.00416667	0.00859375	0.00503601	LUAD	239 M : F 277	277	239	2 M : F 1	1	0
BRWD3	0.180987	1	0.00238425	0.670526	0.820364	0.010582	0.0166667	0.0117794	0.0166415	LUAD	239 M : F 277	277	239	3 M : F 4	1	0
MED14	0.187242	1	-0.0102991	0.665222	0.820364	0.010582	0.00833333	0.0117794	0.00767822	LUAD	239 M : F 277	277	239	2 M : F 2	1	0
POLA1	0.181192	1	0.00255612	0.67035	0.820364	0.010582	0.0125	0.0102805	0.0148598	LUAD	239 M : F 277	277	239	3 M : F 3	1	0
TAB3	0.183385	1	0.00283606	0.66848	0.820364	0.005291	0.0125	0.00436105	0.00754155	LUAD	239 M : F 277	277	239	1 M : F 3	1	0
TMEM187	0.149922	1	-0.00290471	0.69861	0.820771	0.00438597	0.00473934	0.00346182	0.00160403	COAD	234 M : F 215	215	234	1 M : F 1	1	0
FAAH2	0.588937	1	-8.71e-05	0.44283	0.825438	0.00204499	0.00116686	0.00207211	0.00116686	ALL	2957 M : F 1733	1733	2957	6 M : F 2	2	6
FAM127B	0.595038	1	-9.35e-05	0.440478	0.825438	0.00204499	0.00116686	0.00207755	0.00116686	ALL	2957 M : F 1733	1733	2957	6 M : F 2	2	6
HDAC8	0.59007	1	-8.83e-05	0.442392	0.825438	0.00204499	0.00116686	0.00207312	0.00116686	ALL	2957 M : F 1733	1733	2957	6 M : F 2	2	6
MORC4	0.607441	1	0.0049554	0.435753	0.825438	0.00272665	0.00408401	0.00274981	0.00408401	ALL	2957 M : F 1733	1733	2957	8 M : F 7	7	8
PQBP1	0.588858	1	0.00307112	0.442861	0.825438	0.00136333	0.00233372	0.00136635	0.00233372	ALL	2957 M : F 1733	1733	2957	4 M : F 4	4	4
ACSL4	0.453254	1	-0.00195395	0.500794	0.827532	0.00740741	0	0.00572543	0	ESCA	158 M : F 27	27	158	1 M : F 0	1	0
AIFM1	0.603543	1	-0.00259937	0.437229	0.827532	0.00740741	0	0.00761664	0	ESCA	158 M : F 27	27	158	1 M : F 0	1	0
AKAP17A	0.656616	1	-0.00282699	0.417757	0.827532	0.00740741	0	0.00828362	0	ESCA	158 M : F 27	27	158	1 M : F 0	1	0
AMOT	0.554776	1	-0.00239007	0.456373	0.827532	0.00740741	0	0.00700335	0	ESCA	158 M : F 27	27	158	1 M : F 0	1	0
ATP11C	0.526913	1	-0.00227043	0.467908	0.827532	0.0148148	0	0.00665279	0	ESCA	158 M : F 27	27	158	3 M : F 0	1	0
CD99	3.5138	1	0.0869565	0.0608597	0.827532	0	0.0434783	0	0.0434783	ESCA	158 M : F 27	27	158	0 M : F 1	1	0
CLCN4	0.679135	1	-0.00292353	0.409885	0.827532	0.00740741	0	0.0085665	0	ESCA	158 M : F 27	27	158	1 M : F 0	1	0
COL4A6	1.28993	1	-0.00553155	0.256061	0.827532	0.00740741	0	0.0162085	0	ESCA	158 M : F 27	27	158	1 M : F 0	1	0
DDX3X	1.24503	1	-0.00534052	0.264503	0.827532	0.0148148	0	0.0156488	0	ESCA	158 M : F 27	27	158	2 M : F 0	1	0
DIAPH2	1.43735	1	-0.00615803	0.230568	0.827532	0.0148148	0	0.0180442	0	ESCA	158 M : F 27	27	158	3 M : F 0	1	0
DLG3	0.380731	1	-0.00164206	0.537212	0.827532	0.00740741	0	0.00481154	0	ESCA	158 M : F 27	27	158	1 M : F 0	1	0
EFNB1	1.45228	1	-0.00622139	0.228163	0.827532	0.00740741	0	0.0182298	0	ESCA	158 M : F 27	27	158	1 M : F 0	1	0
ENOX2	0.790468	1	-0.00340041	0.373959	0.827532	0.00740741	0	0.00996383	0	ESCA	158 M : F 27	27	158	1 M : F 0	1	0
FAM199X	0.368129	1	-0.00158784	0.544026	0.827532	0.00740741	0	0.00465266	0	ESCA	158 M : F 27	27	158	1 M : F 0	1	0
FMR1	0.453254	1	-0.00195395	0.500794	0.827532	0.00740741	0	0.00572543	0	ESCA	158 M : F 27	27	158	1 M : F 0	1	0
GABRE	0.532247	1	-0.00229334	0.465664	0.827532	0.0148148	0	0.00671991	0	ESCA	158 M : F 27	27	158	2 M : F 0	1	0
GPC4	0.624235	1	-0.00268813	0.429478	0.827532	0.00740741	0	0.00787673	0	ESCA	158 M : F 27	27	158	1 M : F 0	1	0
HAUS7	0.380731	1	-0.00164206	0.537212	0.827532	0.00740741	0	0.00481154	0	ESCA	158 M : F 27	27	158	1 M : F 0	1	0
HCCS	0.790468	1	-0.00340041	0.373959	0.827532	0.00740741	0	0.00996383	0	ESCA	158 M : F 27	27	158	1 M : F 0	1	0
HMGB3	3.5138	1	0.0869565	0.0608597	0.827532	0	0.0434783	0	0.0434783	ESCA	158 M : F 27	27	158	0 M : F 1	1	0
HNRNPH2	1.45228	1	-0.00622139	0.228163	0.827532	0.00740741	0	0.0182298	0	ESCA	158 M : F 27	27	158	1 M : F 0	1	0
HS6ST2	1.09267	1	0.0817093	0.29588	0.827532	0.0148148	0.0434783	0.0153752	0.0434783	ESCA	158 M : F 27	27	158	2 M : F 1	1	0
HUWE1	0.840954	1	0.0807291	0.359124	0.827532	0.0148148	0.0434783	0.0182475	0.0434783	ESCA	158 M : F 27	27	158	3 M : F 1	1	0
IQSEC2	0.656616	1	-0.00282699	0.417757	0.827532	0.00740741	0	0.00828362	0	ESCA	158 M : F 27	27	158	1 M : F 0	1	0
IRAK1	2.00813	1	-0.00857268	0.156458	0.827532	0.0148148	0	0.0251196	0	ESCA	158 M : F 27	27	158	2 M : F 1	1	0
KDM6A	0.779753	1	-0.00335454	0.377217	0.827532	0.0148148	0	0.00982944	0	ESCA	158 M : F 27	27	158	2 M : F 0	1	0
KIF4A	2.5368	1	0.0853687	0.11122	0.827532	0.00740741	0.0434783	0.00465266	0.0434783	ESCA	158 M : F 27	27	158	1 M : F 1	1	0
L1CAM	1.53169	1	-0.00655831	0.215859	0.827532	0.0148148	0	0.0192171	0	ESCA	158 M : F 27	27	158	2 M : F 0	1	0
LAS1L	3.5138	1	0.0869565	0.0608597	0.827532	0	0.0434783	0	0.0434783	ESCA	158 M : F 27	27	158	0 M : F 1	1	0
MAGEA4	0.468778	1	-0.00202067	0.49355	0.827532	0.00740741	0	0.00592095	0	ESCA	158 M : F 27	27	158	1 M : F 1	1	0
MAGT1	1.20551	1	-0.00517227	0.272224	0.827532	0.00740741	0	0.0151557	0	ESCA	158 M : F 27	27	158	1 M : F 0	1	0
MECP2	0.866962	1	-0.00372767	0.351798	0.827532	0.0222222	0	0.0109228	0	ESCA	158 M : F 27	27	158	3 M : F 0	1	0
MMGT1	1.75012	1	-0.0074833	0.185862	0.827532	0.00740741	0	0.0219275	0	ESCA	158 M : F 27	27	158	1 M : F 0	1	0
MOSPD2	0.383031	1	-0.00165196	0.535986	0.827532	0.00740741	0	0.00484054	0	ESCA	158 M : F 27	27	158	1 M : F 0	1	0
MXRA5	0.613802	1	-0.00264338	0.43336	0.827532	0.00740741	0	0.00774559	0	ESCA	158 M : F 27	27	158	1 M : F 0	1	0
NHS	0.453254	1	-0.00195395	0.500794	0.827532	0.00740741	0	0.00572543	0	ESCA	158 M : F 27	27	158	1 M : F 0	1	0
NKRF	0.476738	1	-0.00205488	0.489903	0.827532	0.00740741	0	0.0060212	0	ESCA	158 M : F 27	27	158	1 M : F 0	1	0
NLGN4X	1.35714	1	-0.0058173	0.244034	0.827532	0.00740741	0	0.0170458	0	ESCA	158 M : F 27	27	158	1 M : F 0	1	0
NONO	3.5138	1	0.0869565	0.0608597	0.827532	0	0.0434783	0	0.0434783	ESCA	158 M : F 27	27	158	0 M : F 1	1	0
PBDC1	0.58354	1	-0.00251353	0.444928	0.827532	0.00740741	0	0.00736513	0	ESCA	158 M : F 27	27	158	1 M : F 0	1	0
PHF6	1.16159	1	-0.00498522	0.281136	0.827532	0.0148148	0	0.0146076	0	ESCA	158 M : F 27	27	158	2 M : F 0	1	0
PHF8	2.82639	1	-0.0120043	0.0927264	0.827532	0.0222222	0	0.035175	0	ESCA	158 M : F 27	27	158	4 M : F 0	1	0
PHKA2	1.13734	1	-0.00488187	0.286216	0.827532	0.0148148	0	0.0143048	0	ESCA	158 M : F 27	27	158	2 M : F 0	1	0
PIR	0.49479	1	-0.00213245	0.481799	0.827532	0.0148148	0	0.00624847	0	ESCA	158 M : F 27	27	158	2 M : F 0	1	0
POF1B	1.81397	1	-0.00775324	0.178032	0.827532	0.0148148	0	0.0227185	0	ESCA	158 M : F 27	27	158	2 M : F 0	1	0
PQBP1	0.586866	1	-0.00252781	0.443634	0.827532	0.0148148	0	0.00740695	0	ESCA	158 M : F 27	27	158	2 M : F 0	1	0
PRDX4	1.31195	1	-0.00562521	0.252042	0.827532	0.00740741	0	0.0164829	0	ESCA	158 M : F 27	27	158	1 M : F 0	1	0
PRPS2	0.383031	1	-0.00165196	0.535986	0.827532	0.00740741	0	0.00484054	0	ESCA	158 M : F 27	27	158	1 M : F 0	1	0
RBBP7	1.09176	1	-0.00468759	0.296081	0.827532	0.0148148	0	0.0137355	0	ESCA	158 M : F 27	27	158	2 M : F 0	1	0
RBM10	1.59543	1	-0.00682851	0.206552	0.827532	0.0148148	0	0.0200088	0	ESCA	158 M : F 27	27	158	3 M : F 0	1	0
SHROOM2	0.858443	1	-0.00369124	0.354175	0.827532	0.0148148	0	0.010816	0	ESCA	158 M : F 27	27	158	2 M : F 0	1	0
STAG2	1.31947	1	-0.00565717	0.250687	0.827532	0.0148148	0	0.0165766	0	ESCA	158 M : F 27	27	158	2 M : F 0	1	0
STK26	0.409707	1	-0.0017667	0.522118	0.827532	0.00740741	0	0.00517678	0	ESCA	158 M : F 27	27	158	1 M : F 0	1	0
THOC2	0.634846	1	-0.00273364	0.425583	0.827532	0.00740741	0	0.00801009	0	ESCA	158 M : F 27	27	158	1 M : F 0	1	0
TMEM164	0.368129	1	-0.00158784	0.544026	0.827532	0.00740741	0	0.00465266	0	ESCA	158 M : F 27	27	158	1 M : F 0	1	0
TREX2	0.380731	1	-0.00164206	0.537212	0.827532	0.00740741	0	0.00481154	0	ESCA	158 M : F 27	27	158	1 M : F 0	1	0
TSPYL2	0.409707	1	-0.0017667	0.522118	0.827532	0.00740741	0	0.00517678	0	ESCA	158 M : F 27	27	158	1 M : F 0	1	0
UBA1	0.624235	1	-0.00268813	0.429478	0.827532	0.00740741	0	0.00787673	0	ESCA	158 M : F 27	27	158	1 M : F 0	1	0
UBQLN2	0.765615	1	-0.00329401	0.381577	0.827532	0.0148148	0	0.00965208	0	ESCA	158 M : F 27	27	158	2 M : F 0	1	0
UPRT	0.453254	1	-0.00195395	0.500794	0.827532	0.00740741	0	0.00572543	0	ESCA	158 M : F 27	27	158	1 M : F 0	1	0
USP11	1.05298	1	-0.0045222	0.304821	0.827532	0.00740741	0	0.0132509	0	ESCA	158 M : F 27	27	158	1 M : F 0	1	0
USP9X	0.656616	1	-0.00282699	0.417757	0.827532	0.00740741	0	0.00828362	0	ESCA	158 M : F 27	27	158	1 M : F 0	1	0
WDR44	0.58354	1	-0.00251353	0.444928	0.827532	0.00740741	0	0.00736513	0	ESCA	158 M : F 27	27	158	1 M : F 1	1	0
WDR45	3.5138	1	0.0869565	0.0608597	0.827532	0	0.0434783	0	0.0434783	ESCA	158 M : F 27	27	158	0 M : F 1	1	0
WWC3	3.5138	1	0.0869565	0.0608597	0.827532	0	0.0434783	0	0.0434783	ESCA	158 M : F 27	27	158	0 M : F 1	1	0
ZFX	0.453254	1	-0.00195395	0.500794	0.827532	0.00740741	0	0.00572543	0	ESCA	158 M : F 27	27	158	1 M : F 0	1	0
ZMYM3	1.55415	1	-0.00665354	0.212524	0.827532	0.00740741	0	0.0194961	0	ESCA	158 M : F 27	27	158	1 M : F 0	1	0
ZNF185	0.613802	1	-0.00264338	0.43336	0.827532	0.00740741	0	0.00774559	0	ESCA	158 M : F 27	27	158	1 M : F 0	1	0
ZNF41	0.790468	1	-0.00340041	0.373959	0.827532	0.00740741	0	0.00996383	0	ESCA	158 M : F 27	27	158	1 M : F 0	1	0
ZXDA	1.38032	1	-0.00591579	0.240047	0.827532	0.00740741	0	0.0173344	0	ESCA	158 M : F 27	27	158	1 M : F 0	1	0
MAGEA10	0.579307	1	0.00306297	0.446584	0.828041	0.00136333	0.00233372	0.00137333	0.00233372	ALL	2957 M : F 1733	1733	2957	4 M : F 4	4	4
PORCN	0.115069	1	0.0120014	0.734446	0.828427	0.0058651	0.008	0.00562993	0.00823817	LUSC	362 M : F 129	129	362	2 M : F 1	1	0
STAG2	0.565913	1	0.0101073	0.451888	0.829237	0.00715746	0.00933489	0.00732891	0.00933489	ALL	2957 M : F 1733	1733	2957	21 M : F 16	16	21
TXLNG	0.568578	1	0.00305371	0.450824	0.829237	0.00136333	0.00233372	0.00138125	0.00233372	ALL	2957 M : F 1733	1733	2957	4 M : F 4	4	4
ZNF711	0.559984	1	0.00304622	0.454267	0.829328	0.00136333	0.00233372	0.00138766	0.00233372	ALL	2957 M : F 1733	1733	2957	5 M : F 4	4	5
NHS	0.553759	1	-5e-05	0.456786	0.829672	0.00204499	0.00116686	0.00204035	0.00116686	ALL	2957 M : F 1733	1733	2957	6 M : F 2	2	6
RLIM	0.350007	1	-0.00150984	0.554109	0.831164	0.00740741	0	0.00442412	0	ESCA	158 M : F 27	27	158	1 M : F 0	1	0
PBDC1	0.0676452	1	0.0153214	0.794797	0.832846	0.0035461	0.0103093	0.00780359	0.0103378	BLCA	303 M : F 108	108	303	1 M : F 1	1	0
PHKA2	0.0676452	1	0.0153214	0.794797	0.832846	0.0035461	0.0103093	0.00780359	0.0103378	BLCA	303 M : F 108	108	303	1 M : F 1	1	0
THOC2	0.0719512	1	0.0153718	0.788517	0.832846	0.0070922	0.0103093	0.00772944	0.0103378	BLCA	303 M : F 108	108	303	2 M : F 1	1	0
ERCC6L	0.100725	1	0.0118916	0.750961	0.835181	0.00293255	0.008	0.00578445	0.00823817	LUSC	362 M : F 129	129	362	1 M : F 1	1	0
KLF8	0.103274	1	0.0119118	0.747935	0.835181	0.00293255	0.008	0.0057561	0.00823817	LUSC	362 M : F 129	129	362	1 M : F 1	1	0
PIGA	0.103274	1	0.0119118	0.747935	0.835181	0.00293255	0.008	0.0057561	0.00823817	LUSC	362 M : F 129	129	362	1 M : F 1	1	0
GPKOW	0.0755085	1	0.00839231	0.783479	0.837009	0.00380228	0.00684931	0.0048241	0.00689868	STAD	280 M : F 157	157	280	1 M : F 1	1	0
USP9X	0.0782866	1	0.0188169	0.779633	0.837009	0.0114068	0.0205479	0.0136242	0.0170233	STAD	280 M : F 157	157	280	3 M : F 3	1	0
ARAF	0.527389	1	0.000274936	0.467707	0.837225	0.00272665	0.00175029	0.00276095	0.00175029	ALL	2957 M : F 1733	1733	2957	8 M : F 3	3	8
CXorf23	0.521151	1	0.00301146	0.470351	0.837225	0.00136333	0.00233372	0.00141742	0.00233372	ALL	2957 M : F 1733	1733	2957	4 M : F 4	4	4
SLC9A6	0.534637	1	0.000265825	0.464664	0.837225	0.00272665	0.00175029	0.00276875	0.00175029	ALL	2957 M : F 1733	1733	2957	8 M : F 3	3	8
WDR45	0.523678	1	0.00301377	0.469277	0.837225	0.00136333	0.00233372	0.00141544	0.00233372	ALL	2957 M : F 1733	1733	2957	4 M : F 4	4	4
ARAF	0.0713792	1	0.00833401	0.789339	0.838064	0.00380228	0.00684931	0.0048771	0.00689868	STAD	280 M : F 157	157	280	1 M : F 1	1	0
VGLL1	0.09444	1	0.0118407	0.758607	0.83976	0.0058651	0.008	0.00585622	0.00823817	LUSC	362 M : F 129	129	362	2 M : F 1	1	0
CDK16	0.0596546	1	0.015223	0.807043	0.841203	0.0070922	0.0103093	0.00794861	0.0103378	BLCA	303 M : F 108	108	303	2 M : F 1	1	0
CHM	0.32429	1	0.0778116	0.569041	0.841869	0.0148148	0.0434783	0.0267963	0.0434783	ESCA	158 M : F 27	27	158	2 M : F 1	1	0
PLXNA3	0.311121	1	-0.00134243	0.576993	0.842098	0.00740741	0	0.00393357	0	ESCA	158 M : F 27	27	158	1 M : F 0	1	0
TMEM187	0.0774079	1	0.00485321	0.780841	0.848792	0.00564972	0.00769231	0.00729275	0.00529155	HNSC	371 M : F 138	138	371	2 M : F 1	1	0
USP11	0.0760538	1	0.00795438	0.782718	0.848792	0.00564972	0.00769231	0.0105763	0.0081599	HNSC	371 M : F 138	138	371	2 M : F 1	1	0
AKAP17A	0.294693	1	0.00153601	0.587229	0.858851	0.000681663	0.00116686	0.000682787	0.00116686	ALL	2957 M : F 1733	1733	2957	2 M : F 2	2	2
ALG13	0.472586	1	0.00653309	0.4918	0.858851	0.00443081	0.00583431	0.00439568	0.00583431	ALL	2957 M : F 1733	1733	2957	13 M : F 10	10	13
AMER1	0.208112	1	0.00264508	0.648251	0.858851	0.00170416	0.00233372	0.00173102	0.00233372	ALL	2957 M : F 1733	1733	2957	5 M : F 4	4	5
AMOT	0.216552	1	0.000732603	0.64168	0.858851	0.00238582	0.00175029	0.00236922	0.00175029	ALL	2957 M : F 1733	1733	2957	7 M : F 3	3	7
APEX2	0.242582	1	0.000330162	0.622348	0.858851	0.00170416	0.00116686	0.00171492	0.00116686	ALL	2957 M : F 1733	1733	2957	5 M : F 2	2	5
ARHGEF9	0.211854	1	0.00265094	0.645318	0.858851	0.00170416	0.00233372	0.001726	0.00233372	ALL	2957 M : F 1733	1733	2957	5 M : F 4	4	5
ARMCX3	0.209609	1	5.01e-05	0.647074	0.858851	0.0010225	0.000583431	0.000955894	0.000583431	ALL	2957 M : F 1733	1733	2957	3 M : F 1	1	3
ARSD	0.254322	1	0.000313203	0.614048	0.858851	0.00170416	0.00116686	0.00172944	0.00116686	ALL	2957 M : F 1733	1733	2957	5 M : F 2	2	5
ATG4A	0.486016	1	0.00234006	0.48571	0.858851	0.0010225	0.00175029	0.000993332	0.00175029	ALL	2957 M : F 1733	1733	2957	3 M : F 3	3	3
ATP11C	0.235456	1	0.00268663	0.627508	0.858851	0.00170416	0.00233372	0.00169545	0.00233372	ALL	2957 M : F 1733	1733	2957	5 M : F 4	4	5
BCAP31	0.318757	1	-6.88e-05	0.572355	0.858851	0.0010225	0.000583431	0.00105767	0.000583431	ALL	2957 M : F 1733	1733	2957	3 M : F 1	1	3
BCORL1	0.471642	1	0.00139861	0.492233	0.858851	0.00477164	0.00350058	0.00479543	0.00350058	ALL	2957 M : F 1733	1733	2957	14 M : F 6	6	14
C1GALT1C1	0.255201	1	0.000665262	0.613437	0.858851	0.00238582	0.00175029	0.00242685	0.00175029	ALL	2957 M : F 1733	1733	2957	7 M : F 3	3	7
CD99L2	0.302114	1	-5.18e-05	0.58256	0.858851	0.0010225	0.000583431	0.00104307	0.000583431	ALL	2957 M : F 1733	1733	2957	3 M : F 1	1	3
CENPI	0.253371	1	0.000314566	0.614711	0.858851	0.00170416	0.00116686	0.00172827	0.00116686	ALL	2957 M : F 1733	1733	2957	5 M : F 2	2	5
CHM	0.270633	1	0.0013946	0.602907	0.858851	0.00374915	0.00291715	0.0038001	0.00291715	ALL	2957 M : F 1733	1733	2957	11 M : F 6	6	11
DNASE1L1	0.288219	1	-3.73e-05	0.591364	0.858851	0.0010225	0.000583431	0.00103066	0.000583431	ALL	2957 M : F 1733	1733	2957	3 M : F 1	1	3
EBP	0.239892	1	1.52e-05	0.624284	0.858851	0.0010225	0.000583431	0.000985733	0.000583431	ALL	2957 M : F 1733	1733	2957	3 M : F 1	1	3
ELK1	0.229446	1	0.000709614	0.631935	0.858851	0.00238582	0.00175029	0.00238889	0.00175029	ALL	2957 M : F 1733	1733	2957	7 M : F 3	3	7
FOXO4	0.341131	1	0.00342384	0.559177	0.858851	0.00204499	0.00291715	0.0020632	0.00291715	ALL	2957 M : F 1733	1733	2957	6 M : F 6	6	6
G6PD	0.248671	1	0.000676323	0.618012	0.858851	0.00238582	0.00175029	0.00241739	0.00175029	ALL	2957 M : F 1733	1733	2957	7 M : F 3	3	7
GABRE	0.226816	1	0.000714258	0.633895	0.858851	0.00238582	0.00175029	0.00238492	0.00175029	ALL	2957 M : F 1733	1733	2957	7 M : F 3	3	7
GPC4	0.20417	1	0.00263884	0.651376	0.858851	0.00170416	0.00233372	0.00173636	0.00233372	ALL	2957 M : F 1733	1733	2957	5 M : F 4	4	5
GRIPAP1	0.316001	1	0.00454906	0.574021	0.858851	0.00306749	0.00408401	0.0030976	0.00408401	ALL	2957 M : F 1733	1733	2957	9 M : F 7	7	9
GSPT2	0.305093	1	-5.48e-05	0.580707	0.858851	0.0010225	0.000583431	0.0010457	0.000583431	ALL	2957 M : F 1733	1733	2957	3 M : F 1	1	3
GYG2	0.300854	1	0.00154121	0.583348	0.858851	0.000681663	0.00116686	0.000678341	0.00116686	ALL	2957 M : F 1733	1733	2957	2 M : F 2	2	2
HMGB3	0.27161	1	0.00151593	0.602254	0.858851	0.000681663	0.00116686	0.00069998	0.00116686	ALL	2957 M : F 1733	1733	2957	2 M : F 2	2	2
IDS	0.218848	1	0.00266175	0.639919	0.858851	0.00170416	0.00233372	0.00171675	0.00233372	ALL	2957 M : F 1733	1733	2957	5 M : F 4	4	5
IL13RA1	0.248193	1	0.00149444	0.61835	0.858851	0.000681663	0.00116686	0.000718368	0.00116686	ALL	2957 M : F 1733	1733	2957	2 M : F 2	2	2
KLF8	0.286903	1	0.00152935	0.592212	0.858851	0.000681663	0.00116686	0.000688492	0.00116686	ALL	2957 M : F 1733	1733	2957	2 M : F 2	2	2
KLHL15	0.261172	1	-8.32e-06	0.609316	0.858851	0.0010225	0.000583431	0.00100588	0.000583431	ALL	2957 M : F 1733	1733	2957	3 M : F 1	1	3
LAMP2	0.396767	1	0.00226414	0.528764	0.858851	0.0010225	0.00175029	0.00105831	0.00175029	ALL	2957 M : F 1733	1733	2957	3 M : F 3	3	3
MAGEA11	0.206243	1	0.00378063	0.649728	0.858851	0.00272665	0.00350058	0.00275657	0.00350058	ALL	2957 M : F 1733	1733	2957	8 M : F 6	6	8
MAGIX	0.27452	1	-2.27e-05	0.600316	0.858851	0.0010225	0.000583431	0.00101822	0.000583431	ALL	2957 M : F 1733	1733	2957	3 M : F 1	1	3
MAGT1	0.216589	1	0.00380094	0.641651	0.858851	0.00272665	0.00350058	0.00273919	0.00350058	ALL	2957 M : F 1733	1733	2957	8 M : F 6	6	8
MAOA	0.235531	1	0.000340504	0.627453	0.858851	0.00170416	0.00116686	0.00170607	0.00116686	ALL	2957 M : F 1733	1733	2957	5 M : F 2	2	5
MED12	0.459044	1	0.0142641	0.498071	0.858851	0.0115883	0.0140023	0.0117611	0.0140023	ALL	2957 M : F 1733	1733	2957	34 M : F 25	25	34
MED14	0.461002	1	0.00179325	0.497156	0.858851	0.00545331	0.00408401	0.00545641	0.00408401	ALL	2957 M : F 1733	1733	2957	16 M : F 7	7	16
MID1	0.258727	1	0.000306921	0.610996	0.858851	0.00170416	0.00116686	0.00173481	0.00116686	ALL	2957 M : F 1733	1733	2957	5 M : F 2	2	5
MID1IP1	0.3314	1	0.00341062	0.564836	0.858851	0.00204499	0.00291715	0.00207452	0.00291715	ALL	2957 M : F 1733	1733	2957	6 M : F 5	5	6
MXRA5	0.352133	1	0.00343853	0.552908	0.858851	0.00204499	0.00291715	0.00205063	0.00291715	ALL	2957 M : F 1733	1733	2957	6 M : F 5	5	6
NAA10	0.284173	1	0.00152699	0.593979	0.858851	0.000681663	0.00116686	0.000690515	0.00116686	ALL	2957 M : F 1733	1733	2957	2 M : F 2	2	2
NKAP	0.20425	1	0.00263896	0.651312	0.858851	0.00170416	0.00233372	0.00173625	0.00233372	ALL	2957 M : F 1733	1733	2957	5 M : F 4	4	5
NKRF	0.236423	1	0.000697402	0.626801	0.858851	0.00238582	0.00175029	0.00239935	0.00175029	ALL	2957 M : F 1733	1733	2957	7 M : F 3	3	7
PDZD11	0.31334	1	0.00155154	0.575638	0.858851	0.000681663	0.00116686	0.000669501	0.00116686	ALL	2957 M : F 1733	1733	2957	2 M : F 2	2	2
PGK1	0.206922	1	0.000750151	0.649191	0.858851	0.00238582	0.00175029	0.00235419	0.00175029	ALL	2957 M : F 1733	1733	2957	7 M : F 3	3	7
PGRMC1	0.229428	1	0.00267772	0.631948	0.858851	0.00170416	0.00233372	0.00170308	0.00233372	ALL	2957 M : F 1733	1733	2957	5 M : F 4	4	5
PHKA1	0.233627	1	0.00108103	0.628847	0.858851	0.00306749	0.00233372	0.00306975	0.00233372	ALL	2957 M : F 1733	1733	2957	9 M : F 4	4	9
PJA1	0.34288	1	0.00342619	0.558172	0.858851	0.00204499	0.00291715	0.00206119	0.00291715	ALL	2957 M : F 1733	1733	2957	6 M : F 5	5	6
PLP2	0.288533	1	-3.76e-05	0.591162	0.858851	0.0010225	0.000583431	0.00103094	0.000583431	ALL	2957 M : F 1733	1733	2957	3 M : F 1	1	3
POLA1	0.216485	1	0.0060142	0.641732	0.858851	0.00477164	0.00583431	0.00483982	0.00583431	ALL	2957 M : F 1733	1733	2957	14 M : F 10	10	14
PORCN	0.23867	1	0.000335885	0.625169	0.858851	0.00170416	0.00116686	0.00171002	0.00116686	ALL	2957 M : F 1733	1733	2957	5 M : F 2	2	5
PRDX4	0.271658	1	0.000637895	0.602222	0.858851	0.00238582	0.00175029	0.00245028	0.00175029	ALL	2957 M : F 1733	1733	2957	7 M : F 3	3	7
PRPS1	0.446776	1	0.00230785	0.50387	0.858851	0.0010225	0.00175029	0.0010209	0.00175029	ALL	2957 M : F 1733	1733	2957	3 M : F 3	3	3
RBMX	0.312475	1	0.00155083	0.576165	0.858851	0.000681663	0.00116686	0.000670106	0.00116686	ALL	2957 M : F 1733	1733	2957	2 M : F 2	2	2
REPS2	0.413063	1	0.00227874	0.520419	0.858851	0.0010225	0.00175029	0.00104582	0.00175029	ALL	2957 M : F 1733	1733	2957	3 M : F 3	3	3
SH3KBP1	0.253328	1	2.72e-07	0.614741	0.858851	0.0010225	0.000583431	0.000998526	0.000583431	ALL	2957 M : F 1733	1733	2957	3 M : F 1	1	3
SLC10A3	0.318809	1	0.00155598	0.572325	0.858851	0.000681663	0.00116686	0.000665699	0.00116686	ALL	2957 M : F 1733	1733	2957	2 M : F 2	2	2
SLC25A6	0.309757	1	-5.96e-05	0.57783	0.858851	0.0010225	0.000583431	0.00104981	0.000583431	ALL	2957 M : F 1733	1733	2957	3 M : F 1	1	3
SRPX2	0.294309	1	-4.37e-05	0.587472	0.858851	0.0010225	0.000583431	0.00103612	0.000583431	ALL	2957 M : F 1733	1733	2957	3 M : F 1	1	3
STK26	0.293959	1	0.00153539	0.587695	0.858851	0.000681663	0.00116686	0.000683321	0.00116686	ALL	2957 M : F 1733	1733	2957	2 M : F 2	2	2
SUV39H1	0.208357	1	0.00038159	0.648058	0.858851	0.00170416	0.00116686	0.0016709	0.00116686	ALL	2957 M : F 1733	1733	2957	5 M : F 2	2	5
TBC1D25	0.307067	1	0.00453369	0.579485	0.858851	0.00306749	0.00408401	0.00311076	0.00408401	ALL	2957 M : F 1733	1733	2957	9 M : F 7	7	9
TBC1D8B	0.457803	1	0.00231708	0.498653	0.858851	0.0010225	0.00175029	0.001013	0.00175029	ALL	2957 M : F 1733	1733	2957	3 M : F 3	3	3
UPF3B	0.242319	1	0.000330545	0.622536	0.858851	0.00170416	0.00116686	0.00171459	0.00116686	ALL	2957 M : F 1733	1733	2957	5 M : F 2	2	5
UTP14A	0.305522	1	0.00453101	0.580441	0.858851	0.00306749	0.00408401	0.00311306	0.00408401	ALL	2957 M : F 1733	1733	2957	9 M : F 7	7	9
ZBTB33	0.232991	1	0.00268301	0.629315	0.858851	0.00170416	0.00233372	0.00169855	0.00233372	ALL	2957 M : F 1733	1733	2957	5 M : F 4	4	5
ZC4H2	0.262854	1	0.00150803	0.608166	0.858851	0.000681663	0.00116686	0.000706736	0.00116686	ALL	2957 M : F 1733	1733	2957	2 M : F 2	2	2
ZNF75D	0.285062	1	-3.39e-05	0.593402	0.858851	0.0010225	0.000583431	0.00102781	0.000583431	ALL	2957 M : F 1733	1733	2957	3 M : F 1	1	3
ZXDB	0.301662	1	0.00565456	0.582842	0.858851	0.00408998	0.00525088	0.00414888	0.00525088	ALL	2957 M : F 1733	1733	2957	12 M : F 9	9	12
TMEM187	0.199909	1	0.00263201	0.654794	0.860172	0.00170416	0.00233372	0.0017422	0.00233372	ALL	2957 M : F 1733	1733	2957	5 M : F 4	4	5
MTMR1	0.0762903	1	0.0116814	0.782389	0.862077	0.0058651	0.008	0.00608049	0.00823817	LUSC	362 M : F 129	129	362	2 M : F 1	1	0
ZBTB33	0.13883	1	-0.00571664	0.709447	0.86316	0.005291	0.00416667	0.0058897	0.00343834	LUAD	239 M : F 277	277	239	1 M : F 1	1	0
RBM10	0.0443993	1	0.0432777	0.833112	0.863806	0.0283688	0.0309278	0.0273685	0.0310133	BLCA	303 M : F 108	108	303	10 M : F 3	1	0
CASK	0.0522234	1	0.0080341	0.819239	0.864473	0.00760456	0.00684931	0.00514975	0.00689868	STAD	280 M : F 157	157	280	2 M : F 1	1	0
BCOR	0.0551341	1	0.0109241	0.814359	0.871459	0.00564972	0.00769231	0.00634916	0.0081599	HNSC	371 M : F 138	138	371	2 M : F 1	1	0
DDX3X	0.0530828	1	0.0109016	0.817783	0.871459	0.00847458	0.00769231	0.0063812	0.0081599	HNSC	371 M : F 138	138	371	3 M : F 1	1	0
MBTPS2	0.0522017	1	0.0108918	0.819276	0.871459	0.00282486	0.00769231	0.00639518	0.0081599	HNSC	371 M : F 138	138	371	1 M : F 1	1	0
USP9X	0.048852	1	0.0371526	0.825073	0.872071	0.0254237	0.0307692	0.0261453	0.0294478	HNSC	371 M : F 138	138	371	10 M : F 4	1	0
WDR13	0.102404	1	-0.00339176	0.748964	0.875148	0.00877193	0.00473934	0.00761419	0.00517897	COAD	234 M : F 215	215	234	2 M : F 1	1	0
TAF1	0.175888	1	0.00910326	0.674931	0.883366	0.00817996	0.00933489	0.00818833	0.00933489	ALL	2957 M : F 1733	1733	2957	24 M : F 16	16	24
HPRT1	0.167417	1	0.000784423	0.682418	0.889893	0.000340832	0.000583431	0.000327343	0.000583431	ALL	2957 M : F 1733	1733	2957	1 M : F 1	1	1
GNL3L	0.0365778	1	0.00668404	0.848327	0.89101	0.00282486	0.00769231	0.00381873	0.00496812	HNSC	371 M : F 138	138	371	1 M : F 1	1	0
ARHGAP4	0.150359	1	0.000770606	0.698192	0.894034	0.000340832	0.000583431	0.000339169	0.000583431	ALL	2957 M : F 1733	1733	2957	1 M : F 1	1	1
ARMCX2	0.152948	1	0.000772764	0.695734	0.894034	0.000340832	0.000583431	0.000337322	0.000583431	ALL	2957 M : F 1733	1733	2957	1 M : F 1	1	1
ITM2A	0.160792	1	0.000779167	0.688428	0.894034	0.000340832	0.000583431	0.000331842	0.000583431	ALL	2957 M : F 1733	1733	2957	1 M : F 1	1	1
SLC25A43	0.147784	1	0.000768436	0.700662	0.894034	0.000340832	0.000583431	0.000341026	0.000583431	ALL	2957 M : F 1733	1733	2957	1 M : F 1	1	1
SYTL4	0.152948	1	0.000772764	0.695734	0.894034	0.000340832	0.000583431	0.000337322	0.000583431	ALL	2957 M : F 1733	1733	2957	1 M : F 1	1	1
TIMM17B	0.14907	1	0.000769523	0.699426	0.894034	0.000340832	0.000583431	0.000340096	0.000583431	ALL	2957 M : F 1733	1733	2957	1 M : F 1	1	1
UTP14A	0.0312753	1	0.00858989	0.859628	0.897236	0.00564972	0.00769231	0.00967168	0.0081599	HNSC	371 M : F 138	138	371	2 M : F 1	1	0
LONRF3	0.0785976	1	0.003662	0.779207	0.900244	0.00438597	0.00473934	0.00346182	0.00522127	COAD	234 M : F 215	215	234	1 M : F 1	1	0
MBTPS2	0.0818351	1	0.00462819	0.774826	0.900244	0.00438597	0.00947867	0.00522066	0.00738137	COAD	234 M : F 215	215	234	1 M : F 2	1	0
PGK1	0.0758492	1	0.00353696	0.783003	0.900244	0.00438597	0.00473934	0.00334584	0.00504505	COAD	234 M : F 215	215	234	1 M : F 1	1	0
RAP2C	0.140143	1	0.000761856	0.708139	0.900348	0.000340832	0.000583431	0.000346658	0.000583431	ALL	2957 M : F 1733	1733	2957	1 M : F 1	1	1
APOOL	0.12555	1	-0.000542361	0.723091	0.901968	0.00740741	0	0.00158922	0	ESCA	158 M : F 27	27	158	1 M : F 0	1	0
ARMCX5	0.156203	1	-0.000674648	0.692677	0.901968	0.00740741	0	0.00197685	0	ESCA	158 M : F 27	27	158	1 M : F 0	1	0
ATP6AP2	0.127677	1	-0.000551544	0.720853	0.901968	0.00740741	0	0.00161613	0	ESCA	158 M : F 27	27	158	1 M : F 0	1	0
BCOR	0.102626	1	-0.000443395	0.748701	0.901968	0.00740741	0	0.00129923	0	ESCA	158 M : F 27	27	158	1 M : F 0	1	0
CDK16	0.117389	1	-0.000507134	0.731884	0.901968	0.00740741	0	0.001486	0	ESCA	158 M : F 27	27	158	1 M : F 0	1	0
DNASE1L1	0.134278	1	-0.000580035	0.714037	0.901968	0.00740741	0	0.00169961	0	ESCA	158 M : F 27	27	158	1 M : F 0	1	0
KDM5C	0.0959559	1	-0.000414596	0.756738	0.901968	0.00740741	0	0.00121484	0	ESCA	158 M : F 27	27	158	1 M : F 0	1	0
MID1	0.132041	1	-0.000570378	0.716325	0.901968	0.00740741	0	0.00167132	0	ESCA	158 M : F 27	27	158	1 M : F 0	1	0
MTMR1	0.102626	1	-0.000443395	0.748701	0.901968	0.00740741	0	0.00129923	0	ESCA	158 M : F 27	27	158	1 M : F 0	1	0
OFD1	0.107931	1	-0.0004663	0.742512	0.901968	0.00740741	0	0.00136635	0	ESCA	158 M : F 27	27	158	1 M : F 0	1	0
PGK1	0.0867556	1	-0.000374866	0.768343	0.901968	0.00740741	0	0.00109843	0	ESCA	158 M : F 27	27	158	2 M : F 0	1	0
PHKA1	0.0867556	1	-0.000374866	0.768343	0.901968	0.00740741	0	0.00109843	0	ESCA	158 M : F 27	27	158	1 M : F 0	1	0
PLP2	0.111619	1	-0.000482223	0.738308	0.901968	0.00740741	0	0.00141301	0	ESCA	158 M : F 27	27	158	1 M : F 0	1	0
RPL10	0.134278	1	-0.000580035	0.714037	0.901968	0.00740741	0	0.00169961	0	ESCA	158 M : F 27	27	158	1 M : F 0	1	0
SLC25A5	0.107931	1	-0.0004663	0.742512	0.901968	0.00740741	0	0.00136635	0	ESCA	158 M : F 27	27	158	1 M : F 0	1	0
TAB3	0.127677	1	-0.000551544	0.720853	0.901968	0.00740741	0	0.00161613	0	ESCA	158 M : F 27	27	158	1 M : F 0	1	0
TBC1D25	0.134278	1	-0.000580035	0.714037	0.901968	0.00740741	0	0.00169961	0	ESCA	158 M : F 27	27	158	1 M : F 0	1	0
UBE2A	0.102626	1	-0.000443395	0.748701	0.901968	0.00740741	0	0.00129923	0	ESCA	158 M : F 27	27	158	1 M : F 0	1	0
BRWD3	0.0656454	1	0.00342887	0.797786	0.902758	0.00438597	0.00473934	0.00360057	0.00522127	COAD	234 M : F 215	215	234	1 M : F 1	1	0
PIR	0.0656454	1	0.00342887	0.797786	0.902758	0.00438597	0.00473934	0.00360057	0.00522127	COAD	234 M : F 215	215	234	1 M : F 1	1	0
ZBTB33	0.0679173	1	0.00394827	0.794394	0.902758	0.00438597	0.00947867	0.004557	0.00639259	COAD	234 M : F 215	215	234	1 M : F 2	1	0
CHM	0.101626	1	-0.00887893	0.749888	0.903426	0.010582	0.00833333	0.0117794	0.00868184	LUAD	239 M : F 277	277	239	2 M : F 4	1	0
OFD1	0.100866	1	-0.0134184	0.750793	0.903426	0.021164	0.0125	0.0200404	0.015963	LUAD	239 M : F 277	277	239	5 M : F 3	1	0
RBMX2	0.0973086	1	0.00150966	0.755084	0.903625	0.005291	0.00416667	0.00379789	0.00588914	LUAD	239 M : F 277	277	239	1 M : F 1	1	0
BHLHB9	0.12162	1	0.000744926	0.727284	0.912439	0.000340832	0.000583431	0.000361149	0.000583431	ALL	2957 M : F 1733	1733	2957	1 M : F 1	1	1
CSTF2	0.116351	1	0.00302825	0.733027	0.912439	0.00238582	0.00291715	0.0024018	0.00291715	ALL	2957 M : F 1733	1733	2957	7 M : F 5	5	7
DMD	0.116406	1	0.00191619	0.732965	0.912439	0.00136333	0.00175029	0.00135614	0.00175029	ALL	2957 M : F 1733	1733	2957	4 M : F 3	3	4
MSL3	0.128282	1	0.0017313	0.72022	0.912439	0.00340832	0.00291715	0.00351191	0.00291715	ALL	2957 M : F 1733	1733	2957	10 M : F 5	5	10
MTMR1	0.125277	1	0.00216299	0.723381	0.912439	0.00408998	0.00350058	0.00414118	0.00350058	ALL	2957 M : F 1733	1733	2957	12 M : F 6	6	12
TRO	0.119496	1	0.0019219	0.729582	0.912439	0.00136333	0.00175029	0.00135126	0.00175029	ALL	2957 M : F 1733	1733	2957	4 M : F 3	3	4
WWC3	0.0205094	1	0.0125547	0.886123	0.91396	0.0070922	0.0103093	0.0118795	0.0103378	BLCA	303 M : F 108	108	303	2 M : F 1	1	0
PLXNA3	0.0869538	1	0.000139917	0.768086	0.914189	0.010582	0.0125	0.0117794	0.0150554	LUAD	239 M : F 277	277	239	2 M : F 3	1	0
FTSJ1	0.112572	1	0.00190899	0.737234	0.914479	0.00136333	0.00175029	0.0013623	0.00175029	ALL	2957 M : F 1733	1733	2957	4 M : F 3	3	4
RBBP7	0.109983	1	0.00409461	0.740164	0.914925	0.00340832	0.00408401	0.00348658	0.00408401	ALL	2957 M : F 1733	1733	2957	10 M : F 7	7	10
BRWD3	0.0240764	1	0.00464807	0.876691	0.919456	0.00760456	0.00684931	0.00822808	0.00689868	STAD	280 M : F 157	157	280	2 M : F 1	1	0
RPS6KA3	0.103512	1	0.00223379	0.747655	0.920986	0.00408998	0.00350058	0.00408057	0.00350058	ALL	2957 M : F 1733	1733	2957	12 M : F 6	6	12
BCOR	0.0262807	1	0.00328708	0.871217	0.924018	0.00362319	0.00452489	0.00360762	0.00453364	LGG	281 M : F 226	226	281	1 M : F 1	1	0
ZFX	0.0508002	1	-0.00209889	0.821677	0.924924	0.00877193	0.00473934	0.00689044	0.00522127	COAD	234 M : F 215	215	234	2 M : F 1	1	0
CHM	0.0446808	1	0.00298554	0.832592	0.930063	0.00438597	0.00473934	0.00386442	0.00522127	COAD	234 M : F 215	215	234	1 M : F 1	1	0
NKAP	0.0411652	1	0.0029001	0.839219	0.930063	0.00438597	0.00473934	0.00391527	0.00522127	COAD	234 M : F 215	215	234	1 M : F 1	1	0
REPS2	0.0411652	1	0.0029001	0.839219	0.930063	0.00438597	0.00473934	0.00391527	0.00522127	COAD	234 M : F 215	215	234	1 M : F 1	1	0
IDS	0.0341856	1	0.0113201	0.853313	0.931678	0.004329	0.00917431	0.00792999	0.00981014	LIHC	252 M : F 121	121	252	1 M : F 1	1	0
GRIPAP1	0.0694847	1	-0.00478647	0.792089	0.93262	0.005291	0.00416667	0.0058897	0.00409569	LUAD	239 M : F 277	277	239	1 M : F 1	1	0
PHF8	0.0701196	1	-0.00479709	0.791163	0.93262	0.005291	0.00416667	0.0058897	0.00408818	LUAD	239 M : F 277	277	239	1 M : F 1	1	0
MXRA5	0.0651028	1	-0.00471159	0.798605	0.934661	0.005291	0.00416667	0.0058897	0.0041486	LUAD	239 M : F 277	277	239	1 M : F 1	1	0
TFE3	0.0626489	1	-0.00466837	0.802357	0.934661	0.005291	0.00416667	0.0058897	0.00417915	LUAD	239 M : F 277	277	239	1 M : F 1	1	0
RPL10	0.0920879	1	0.00141552	0.761539	0.934855	0.00272665	0.00233372	0.00278344	0.00233372	ALL	2957 M : F 1733	1733	2957	8 M : F 4	4	8
HUWE1	0.0416506	1	-0.00345842	0.838287	0.935762	0.0119048	0.0136986	0.0131292	0.00966841	READ	90 M : F 77	77	90	1 M : F 1	1	0
PHKA2	0.0577475	1	-0.00785706	0.810092	0.938678	0.010582	0.00833333	0.0117794	0.00940399	LUAD	239 M : F 277	277	239	2 M : F 2	1	0
MED14	0.0320597	1	0.0090349	0.857897	0.940919	0.00879765	0.008	0.00980668	0.00823817	LUSC	362 M : F 129	129	362	3 M : F 1	1	0
TBC1D25	0.0281225	1	0.00910852	0.866821	0.946346	0.0117302	0.008	0.00970303	0.00823817	LUSC	362 M : F 129	129	362	4 M : F 1	1	0
UBQLN2	0.0813974	1	0.00452837	0.775413	0.948615	0.00408998	0.00466745	0.00411407	0.00466745	ALL	2957 M : F 1733	1733	2957	12 M : F 8	8	12
WDR44	0.078773	1	0.00145666	0.778967	0.9497	0.00272665	0.00233372	0.00274823	0.00233372	ALL	2957 M : F 1733	1733	2957	8 M : F 4	4	8
PLXNA3	0.00924772	1	0.00270468	0.923389	0.950548	0.00362319	0.00452489	0.00397222	0.00453364	LGG	281 M : F 226	226	281	1 M : F 1	1	0
FOXO4	0.0118056	1	0.00349672	0.913477	0.952231	0.00760456	0.00684931	0.0026446	0.00322592	STAD	280 M : F 157	157	280	2 M : F 1	1	0
ENOX2	0.0223449	1	0.0215175	0.881173	0.957622	0.0117302	0.016	0.0147591	0.0164763	LUSC	362 M : F 129	129	362	5 M : F 2	1	0
PRPS2	0.0443378	1	0.000102751	0.833226	0.960403	0.005291	0.00833333	0.0058897	0.00755089	LUAD	239 M : F 277	277	239	1 M : F 2	1	0
ABCD1	0.0511191	1	0.00230227	0.821127	0.962192	0.00204499	0.00233372	0.00202444	0.00233372	ALL	2957 M : F 1733	1733	2957	6 M : F 4	4	6
APOOL	0.0294298	1	0.00116395	0.86379	0.962192	0.0010225	0.00116686	0.00100125	0.00116686	ALL	2957 M : F 1733	1733	2957	3 M : F 2	2	3
ARMCX6	0.0234402	1	0.00114382	0.878318	0.962192	0.0010225	0.00116686	0.00101848	0.00116686	ALL	2957 M : F 1733	1733	2957	3 M : F 2	2	3
ATP6AP1	0.0420568	1	0.000719734	0.837512	0.962192	0.00136333	0.00116686	0.00138147	0.00116686	ALL	2957 M : F 1733	1733	2957	4 M : F 2	2	4
ATP7A	0.0216809	1	0.00214852	0.882939	0.962192	0.00306749	0.00291715	0.0031548	0.00291715	ALL	2957 M : F 1733	1733	2957	9 M : F 5	5	9
BCOR	0.0208517	1	0.00587345	0.885184	0.962192	0.00783913	0.0075846	0.00795656	0.0075846	ALL	2957 M : F 1733	1733	2957	23 M : F 13	13	23
CAPN6	0.0145111	1	0.000381828	0.904117	0.962192	0.000681663	0.000583431	0.000671938	0.000583431	ALL	2957 M : F 1733	1733	2957	2 M : F 1	1	2
CTPS2	0.0149436	1	0.0011098	0.902706	0.962192	0.0010225	0.00116686	0.0010476	0.00116686	ALL	2957 M : F 1733	1733	2957	3 M : F 2	2	3
CXorf40A	0.0219432	1	0.000791551	0.882238	0.962192	0.00136333	0.00116686	0.00132	0.00116686	ALL	2957 M : F 1733	1733	2957	4 M : F 2	2	4
DKC1	0.0391994	1	0.0011925	0.843054	0.962192	0.0010225	0.00116686	0.000976811	0.00116686	ALL	2957 M : F 1733	1733	2957	3 M : F 2	2	3
DOCK11	0.0137157	1	0.000384804	0.90677	0.962192	0.000681663	0.000583431	0.000669391	0.000583431	ALL	2957 M : F 1733	1733	2957	2 M : F 1	1	2
ELF4	0.0156144	1	0.00265452	0.900557	0.962192	0.00374915	0.00350058	0.00372045	0.00350058	ALL	2957 M : F 1733	1733	2957	11 M : F 6	6	11
ENOX2	0.0463247	1	0.00291449	0.829587	0.962192	0.00443081	0.00408401	0.0044967	0.00408401	ALL	2957 M : F 1733	1733	2957	13 M : F 7	7	13
ERCC6L	0.0463502	1	0.00113544	0.82954	0.962192	0.00204499	0.00175029	0.00202441	0.00175029	ALL	2957 M : F 1733	1733	2957	6 M : F 3	3	6
FGD1	0.0378	1	0.000733302	0.845845	0.962192	0.00136333	0.00116686	0.00136986	0.00116686	ALL	2957 M : F 1733	1733	2957	4 M : F 2	2	4
FMR1	0.0558136	1	0.00286614	0.813239	0.962192	0.00443081	0.00408401	0.00453808	0.00408401	ALL	2957 M : F 1733	1733	2957	13 M : F 7	7	13
GDI1	0.0127657	1	0.0010995	0.910042	0.962192	0.0010225	0.00116686	0.00105641	0.00116686	ALL	2957 M : F 1733	1733	2957	3 M : F 2	2	3
GEMIN8	0.0557488	1	0.000679866	0.813346	0.962192	0.00136333	0.00116686	0.00141559	0.00116686	ALL	2957 M : F 1733	1733	2957	4 M : F 2	2	4
GJB1	0.017722	1	0.00112185	0.894095	0.962192	0.0010225	0.00116686	0.00103729	0.00116686	ALL	2957 M : F 1733	1733	2957	3 M : F 2	2	3
HCCS	0.010355	1	0.00108696	0.918948	0.962192	0.0010225	0.00116686	0.00106715	0.00116686	ALL	2957 M : F 1733	1733	2957	3 M : F 2	2	3
HEPH	0.0220706	1	0.00113885	0.8819	0.962192	0.0010225	0.00116686	0.00102274	0.00116686	ALL	2957 M : F 1733	1733	2957	3 M : F 2	2	3
HS6ST2	0.0415337	1	0.000721366	0.838511	0.962192	0.00136333	0.00116686	0.00138007	0.00116686	ALL	2957 M : F 1733	1733	2957	4 M : F 2	2	4
JADE3	0.0113925	1	0.00109253	0.914999	0.962192	0.0010225	0.00116686	0.00106238	0.00116686	ALL	2957 M : F 1733	1733	2957	3 M : F 2	2	3
LAGE3	0.0265831	1	0.000772912	0.870484	0.962192	0.00136333	0.00116686	0.00133595	0.00116686	ALL	2957 M : F 1733	1733	2957	4 M : F 2	2	4
LONRF3	0.0374519	1	0.000734442	0.846548	0.962192	0.00136333	0.00116686	0.00136888	0.00116686	ALL	2957 M : F 1733	1733	2957	4 M : F 2	2	4
MAGEC2	0.0370843	1	0.000735651	0.847293	0.962192	0.00136333	0.00116686	0.00136785	0.00116686	ALL	2957 M : F 1733	1733	2957	4 M : F 2	2	4
MAP7D2	0.0218249	1	0.00113794	0.882554	0.962192	0.0010225	0.00116686	0.00102352	0.00116686	ALL	2957 M : F 1733	1733	2957	3 M : F 2	2	3
MMGT1	0.039538	1	0.00226002	0.842387	0.962192	0.00204499	0.00233372	0.0020606	0.00233372	ALL	2957 M : F 1733	1733	2957	6 M : F 4	4	6
MORF4L2	0.0212344	1	0.00113573	0.884142	0.962192	0.0010225	0.00116686	0.00102541	0.00116686	ALL	2957 M : F 1733	1733	2957	3 M : F 2	2	3
NONO	0.0109199	1	0.00261661	0.916774	0.962192	0.00272665	0.00291715	0.00275414	0.00291715	ALL	2957 M : F 1733	1733	2957	8 M : F 5	5	8
PDK3	0.0193227	1	0.00112834	0.889445	0.962192	0.0010225	0.00116686	0.00103173	0.00116686	ALL	2957 M : F 1733	1733	2957	3 M : F 2	2	3
PHF8	0.0190843	1	0.00369387	0.890125	0.962192	0.00374915	0.00408401	0.0038296	0.00408401	ALL	2957 M : F 1733	1733	2957	11 M : F 7	7	11
PHKA2	0.0296343	1	0.00529437	0.863323	0.962192	0.00545331	0.00583431	0.00545595	0.00583431	ALL	2957 M : F 1733	1733	2957	16 M : F 10	10	16
PIGA	0.0106128	1	0.00108837	0.917948	0.962192	0.0010225	0.00116686	0.00106594	0.00116686	ALL	2957 M : F 1733	1733	2957	3 M : F 2	2	3
PRPS2	0.0321885	1	0.00222969	0.857615	0.962192	0.00204499	0.00233372	0.00208656	0.00233372	ALL	2957 M : F 1733	1733	2957	6 M : F 4	4	6
RLIM	0.0209831	1	0.00261289	0.884825	0.962192	0.00374915	0.00350058	0.00375609	0.00350058	ALL	2957 M : F 1733	1733	2957	11 M : F 6	6	11
RNF128	0.0347245	1	0.000743548	0.852174	0.962192	0.00136333	0.00116686	0.00136109	0.00116686	ALL	2957 M : F 1733	1733	2957	4 M : F 2	2	4
RPL36A	0.0202402	1	0.0003623	0.886868	0.962192	0.000681663	0.000583431	0.000688653	0.000583431	ALL	2957 M : F 1733	1733	2957	2 M : F 1	1	2
RPS4X	0.0231022	1	0.000353508	0.879192	0.962192	0.000681663	0.000583431	0.000696178	0.000583431	ALL	2957 M : F 1733	1733	2957	2 M : F 1	1	2
SLC6A14	0.0182369	1	0.000368797	0.892577	0.962192	0.000681663	0.000583431	0.000683092	0.000583431	ALL	2957 M : F 1733	1733	2957	2 M : F 1	1	2
SMARCA1	0.0446416	1	0.00114162	0.832664	0.962192	0.00204499	0.00175029	0.00201912	0.00175029	ALL	2957 M : F 1733	1733	2957	6 M : F 3	3	6
SPIN2B	0.0140239	1	0.000383642	0.905733	0.962192	0.000681663	0.000583431	0.000670386	0.000583431	ALL	2957 M : F 1733	1733	2957	2 M : F 1	1	2
TENM1	0.0377468	1	0.000733477	0.845953	0.962192	0.00136333	0.00116686	0.00136971	0.00116686	ALL	2957 M : F 1733	1733	2957	4 M : F 3	3	4
TRMT2B	0.0693393	1	0.00106069	0.792301	0.962192	0.00204499	0.00175029	0.00208839	0.00175029	ALL	2957 M : F 1733	1733	2957	6 M : F 3	3	6
UPRT	0.053168	1	0.00111178	0.81764	0.962192	0.00204499	0.00175029	0.00204467	0.00175029	ALL	2957 M : F 1733	1733	2957	6 M : F 3	3	6
WWC3	0.056676	1	0.00337936	0.811829	0.962192	0.00306749	0.00350058	0.00310003	0.00350058	ALL	2957 M : F 1733	1733	2957	9 M : F 6	6	9
ZDHHC9	0.0108905	1	0.0017656	0.916885	0.962192	0.00238582	0.00233372	0.00248379	0.00233372	ALL	2957 M : F 1733	1733	2957	7 M : F 4	4	7
ZNF182	0.0202269	1	0.000362342	0.886905	0.962192	0.000681663	0.000583431	0.000688617	0.000583431	ALL	2957 M : F 1733	1733	2957	2 M : F 1	1	2
TCEAL1	0.00907804	1	0.000404067	0.924093	0.964743	0.000681663	0.000583431	0.000652903	0.000583431	ALL	2957 M : F 1733	1733	2957	2 M : F 1	1	2
FAM199X	0.0395887	1	-0.00420301	0.842287	0.965764	0.005291	0.00416667	0.0058897	0.00450801	LUAD	239 M : F 277	277	239	1 M : F 1	1	0
ACOT9	0.00807948	1	0.00107363	0.928378	0.96584	0.0010225	0.00116686	0.00107856	0.00116686	ALL	2957 M : F 1733	1733	2957	3 M : F 2	2	3
SMS	0.00700811	1	0.00257916	0.933283	0.96584	0.00272665	0.00291715	0.0027862	0.00291715	ALL	2957 M : F 1733	1733	2957	8 M : F 5	5	8
WDR13	0.00720611	1	0.00179873	0.93235	0.96584	0.00238582	0.00233372	0.00245544	0.00233372	ALL	2957 M : F 1733	1733	2957	7 M : F 4	4	7
ZMYM3	0.00740815	1	0.010136	0.93141	0.966121	0.00847458	0.00769231	0.00747097	0.0081599	HNSC	371 M : F 138	138	371	3 M : F 1	1	0
OGT	0.00718132	1	0.00685456	0.932466	0.96617	0.00380228	0.00684931	0.00622211	0.00689868	STAD	280 M : F 157	157	280	1 M : F 1	1	0
UBE2A	0.00471338	1	0.00155288	0.945265	0.972585	0.00170416	0.00175029	0.00166711	0.00175029	ALL	2957 M : F 1733	1733	2957	5 M : F 3	3	5
ZFX	0.00516809	1	0.00255776	0.94269	0.972585	0.00272665	0.00291715	0.00280452	0.00291715	ALL	2957 M : F 1733	1733	2957	8 M : F 5	5	8
PGRMC1	0.0134154	1	0.010818	0.907791	0.976516	0.0058651	0.016	0.00729608	0.00823817	LUSC	362 M : F 129	129	362	2 M : F 2	1	0
WDR44	0.0125314	1	0.0107962	0.910868	0.976516	0.0058651	0.008	0.00732675	0.00823817	LUSC	362 M : F 129	129	362	2 M : F 1	1	0
ZDHHC9	0.0127303	1	0.0108012	0.910167	0.976516	0.00879765	0.008	0.00731976	0.00823817	LUSC	362 M : F 129	129	362	3 M : F 1	1	0
HUWE1	0.00402674	1	0.0440873	0.949403	0.978705	0.0367232	0.0384615	0.039041	0.0379312	HNSC	371 M : F 138	138	371	13 M : F 5	1	0
RPGR	0.00294391	1	0.00153269	0.95673	0.981544	0.00170416	0.00175029	0.00168439	0.00175029	ALL	2957 M : F 1733	1733	2957	5 M : F 3	3	5
STAG2	0.0128252	1	0.0106943	0.909834	0.983355	0.004329	0.00917431	0.008636	0.00981014	LIHC	252 M : F 121	121	252	1 M : F 1	1	0
ABCB7	0.00181929	1	0.00151635	0.965978	0.985434	0.00170416	0.00175029	0.00169838	0.00175029	ALL	2957 M : F 1733	1733	2957	5 M : F 3	3	5
MAGEA4	0.00126808	1	0.00188172	0.971593	0.985434	0.00238582	0.00233372	0.0023844	0.00233372	ALL	2957 M : F 1733	1733	2957	7 M : F 4	4	7
MAGEA6	0.00176931	1	0.00151552	0.966448	0.985434	0.00170416	0.00175029	0.00169909	0.00175029	ALL	2957 M : F 1733	1733	2957	5 M : F 3	3	5
PDHA1	0.00136339	1	0.00187952	0.970545	0.985434	0.00238582	0.00233372	0.00238628	0.00233372	ALL	2957 M : F 1733	1733	2957	7 M : F 4	4	7
BCOR	0.0140102	1	0.00614297	0.905779	0.985435	0.00387597	0.00641026	0.00553525	0.00643254	SKCM	286 M : F 179	179	286	1 M : F 1	1	0
HUWE1	0.00973983	1	0.00596846	0.921384	0.985435	0.00387597	0.00641026	0.00567991	0.00643254	SKCM	286 M : F 179	179	286	1 M : F 1	1	0
L1CAM	0.00855391	1	0.00591299	0.926311	0.985435	0.00387597	0.00641026	0.00572589	0.00643254	SKCM	286 M : F 179	179	286	1 M : F 1	1	0
MED12	0.00680747	1	0.00582331	0.934243	0.985435	0.00387597	0.00641026	0.00580023	0.00643254	SKCM	286 M : F 179	179	286	1 M : F 1	1	0
RLIM	0.0140102	1	0.00614297	0.905779	0.985435	0.00387597	0.00641026	0.00553525	0.00643254	SKCM	286 M : F 179	179	286	1 M : F 1	1	0
TSPAN6	0.00437528	1	0.00567509	0.947262	0.985664	0.00387597	0.00641026	0.00592309	0.00643254	SKCM	286 M : F 179	179	286	1 M : F 1	1	0
FMR1	0.00908375	1	0.0210829	0.92407	0.986227	0.0117302	0.016	0.0153709	0.0164763	LUSC	362 M : F 129	129	362	4 M : F 2	1	0
IRAK1	0.000929324	1	0.00297287	0.97568	0.986768	0.00340832	0.00350058	0.00344796	0.00350058	ALL	2957 M : F 1733	1733	2957	10 M : F 6	6	10
USP9X	0.00943852	1	0.0105503	0.922606	0.987188	0.00865801	0.00917431	0.00879849	0.00981014	LIHC	252 M : F 121	121	252	2 M : F 1	1	0
MSN	0.00789404	1	0.0106657	0.929202	0.987278	0.00879765	0.008	0.00751057	0.00823817	LUSC	362 M : F 129	129	362	3 M : F 1	1	0
ARMCX5	0.00066236	1	0.0014924	0.979468	0.987792	0.00170416	0.00175029	0.00171887	0.00175029	ALL	2957 M : F 1733	1733	2957	5 M : F 3	3	5
FLNA	0.00196068	1	0.0158476	0.964682	0.988355	0.00847458	0.0153846	0.0126738	0.013128	HNSC	371 M : F 138	138	371	3 M : F 2	1	0
PHF6	0.00630834	1	0.00966698	0.936695	0.990815	0.0058651	0.008	0.00891673	0.00823817	LUSC	362 M : F 129	129	362	2 M : F 1	1	0
EFNB1	0.000189784	1	0.00147539	0.989009	0.991794	0.00170416	0.00175029	0.00173344	0.00175029	ALL	2957 M : F 1733	1733	2957	5 M : F 3	3	5
MECP2	0.00028364	1	0.00191301	0.986563	0.991794	0.00238582	0.00233372	0.00235762	0.00233372	ALL	2957 M : F 1733	1733	2957	7 M : F 4	4	7
ENOX2	0.0200119	1	-0.00289853	0.887504	0.996735	0.005291	0.00833333	0.00440696	0.00354723	LUAD	239 M : F 277	277	239	2 M : F 2	1	0
MAGEC2	0.020509	1	-0.00367978	0.886125	0.996735	0.005291	0.00416667	0.0058897	0.00487778	LUAD	239 M : F 277	277	239	1 M : F 1	1	0
PGK1	0.0233777	1	-0.00338373	0.878479	0.996735	0.005291	0.00416667	0.00514465	0.004141	LUAD	239 M : F 277	277	239	1 M : F 1	1	0
ZNF41	0.0206255	1	-0.00269467	0.885804	0.996735	0.015873	0.0125	0.0130774	0.0147003	LUAD	239 M : F 277	277	239	3 M : F 3	1	0
HUWE1	1.2e-05	1	0.0193914	0.99724	0.99724	0.0231766	0.0233372	0.0233525	0.0233372	ALL	2957 M : F 1733	1733	2957	68 M : F 40	40	68
MED12	0.0013973	1	0.0126914	0.970182	0.999229	0.0114068	0.0136986	0.0133695	0.0137974	STAD	280 M : F 157	157	280	4 M : F 2	1	0
MTMR1	2.16e-07	1	0.0018034	0.999629	0.999629	0.00362319	0.00452489	0.00453645	0.00453364	LGG	281 M : F 226	226	281	1 M : F 1	1	0
ACE2	3.68e-30	0	0	1	1	0	0	0	0	COAD	234 M : F 215	215	234	1 M : F 0	1	0
ACOT9	0	0	0	1	1	0	0	0	0	ESCA	158 M : F 27	27	158	1 M : F 0	1	0
AKAP17A	3.46e-30	0	0	1	1	0	0	0	0	LUSC	362 M : F 129	129	362	0 M : F 1	1	0
ALG13	2.41e-08	1	0.00212023	0.999876	1	0.0131579	0.014218	0.015662	0.0156638	COAD	234 M : F 215	215	234	3 M : F 3	1	0
APEX2	0	0	0	1	1	0	0	0	0	ESCA	158 M : F 27	27	158	1 M : F 0	1	0
APOOL	0.000547162	1	0.000974029	0.981338	1	0.00438597	0.00473934	0.00506158	0.00522127	COAD	234 M : F 215	215	234	1 M : F 1	1	0
ARHGEF9	4.74e-30	0	0	1	1	0	0	0	0	LIHC	252 M : F 121	121	252	0 M : F 1	1	0
ARHGEF9	0.00547138	1	0.00150194	0.941035	1	0.00438597	0.00473934	0.004557	0.00504505	COAD	234 M : F 215	215	234	1 M : F 1	1	0
ATG4A	0	0	0	1	1	0	0	0	0	BLCA	303 M : F 108	108	303	1 M : F 0	1	0
ATP11C	0	0	0	1	1	0	0	0	0	BLCA	303 M : F 108	108	303	1 M : F 0	1	0
ATP6AP2	1.88e-29	0	0	1	1	0	0	0	0	LUAD	239 M : F 277	277	239	1 M : F 0	1	0
BCORL1	0.00991501	1	-0.00325713	0.920682	1	0.005291	0.00416667	0.0058897	0.00517647	LUAD	239 M : F 277	277	239	1 M : F 1	1	0
BRCC3	3.46e-30	0	0	1	1	0	0	0	0	LUSC	362 M : F 129	129	362	1 M : F 0	1	0
CAPN6	0.00991501	1	-0.00325713	0.920682	1	0.005291	0.00416667	0.0058897	0.00517647	LUAD	239 M : F 277	277	239	1 M : F 1	1	0
CASK	0	0	0	1	1	0	0	0	0	ESCA	158 M : F 27	27	158	1 M : F 0	1	0
CASK	0.0101891	1	-0.00327055	0.919597	1	0.005291	0.00416667	0.0058897	0.00516699	LUAD	239 M : F 277	277	239	1 M : F 1	1	0
CENPI	0.0174108	1	-0.000386685	0.895024	1	0.005291	0.00416667	0.0042327	0.00510108	LUAD	239 M : F 277	277	239	2 M : F 1	1	0
CUL4B	0	0	0	1	1	0	0	0	0	SKCM	286 M : F 179	179	286	1 M : F 0	1	0
CXorf23	0	0	0	1	1	0	0	0	0	ESCA	158 M : F 27	27	158	0 M : F 1	1	0
CXorf56	1.26e-06	1	8.33e-09	0.999103	1	0	0.00416667	0	5.89e-09	LUAD	239 M : F 277	277	239	0 M : F 1	1	0
DDX3X	0.000263646	1	0.0137153	0.987045	1	0.0106383	0.0103093	0.0101697	0.0103378	BLCA	303 M : F 108	108	303	3 M : F 1	1	0
DLG3	0.000400047	1	0.000457485	0.984042	1	0.00438597	0.00473934	0.00522066	0.00508397	COAD	234 M : F 215	215	234	1 M : F 1	1	0
EIF1AX	0	0	0	1	1	0	0	0	0	ESCA	158 M : F 27	27	158	2 M : F 0	1	0
EIF2S3	4.74e-30	0	0	1	1	0	0	0	0	LIHC	252 M : F 121	121	252	1 M : F 0	1	0
ELF4	0.000400047	1	0.000457485	0.984042	1	0.00438597	0.00473934	0.00522066	0.00508397	COAD	234 M : F 215	215	234	1 M : F 1	1	0
ELK1	0	0	0	1	1	0	0	0	0	ESCA	158 M : F 27	27	158	1 M : F 0	1	0
ELK1	1.6e-08	1	0.00141349	0.999899	1	0.00877193	0.00947867	0.0104413	0.0104425	COAD	234 M : F 215	215	234	2 M : F 2	1	0
ERCC6L	3.68e-30	0	0	1	1	0	0	0	0	COAD	234 M : F 215	215	234	0 M : F 1	1	0
FAM50A	0	0	0	1	1	0	0	0	0	ESCA	158 M : F 27	27	158	1 M : F 0	1	0
FAM50A	1.88e-29	0	0	1	1	0	0	0	0	LUAD	239 M : F 277	277	239	0 M : F 1	1	0
FLNA	3.95e-30	0	0	1	1	0	0	0	0	STAD	280 M : F 157	157	280	0 M : F 1	1	0
GPKOW	3.46e-30	0	0	1	1	0	0	0	0	LUSC	362 M : F 129	129	362	1 M : F 0	1	0
HDAC6	0	0	0	1	1	0	0	0	0	ESCA	158 M : F 27	27	158	1 M : F 0	1	0
HEPH	3.46e-30	0	0	1	1	0	0	0	0	LUSC	362 M : F 129	129	362	0 M : F 1	1	0
HTATSF1	4.74e-30	0	0	1	1	0	0	0	0	LIHC	252 M : F 121	121	252	0 M : F 2	1	0
IDH3G	4.74e-30	0	0	1	1	0	0	0	0	LIHC	252 M : F 121	121	252	0 M : F 1	1	0
IL13RA1	1.26e-06	1	8.33e-09	0.999103	1	0	0.00416667	0	5.89e-09	LUAD	239 M : F 277	277	239	0 M : F 1	1	0
IQSEC2	0.002769	1	0.00130356	0.958034	1	0.00438597	0.00473934	0.00486546	0.00522127	COAD	234 M : F 215	215	234	1 M : F 1	1	0
IRAK1	0.000990314	1	0.000301174	0.974895	1	0.00438597	0.00473934	0.00506158	0.00485063	COAD	234 M : F 215	215	234	1 M : F 1	1	0
KLHL13	0	0	0	1	1	0	0	0	0	ESCA	158 M : F 27	27	158	1 M : F 0	1	0
KLHL15	0	0	0	1	1	0	0	0	0	ESCA	158 M : F 27	27	158	1 M : F 0	1	0
KRBOX4	1.67e-06	1	1.83e-08	0.998969	1	0	0.00917431	0	9.81e-09	LIHC	252 M : F 121	121	252	0 M : F 1	1	0
L1CAM	2.55e-30	0	0	1	1	0	0	0	0	READ	90 M : F 77	77	90	1 M : F 0	1	0
LAGE3	3.46e-30	0	0	1	1	0	0	0	0	LUSC	362 M : F 129	129	362	1 M : F 0	1	0
MAGEA12	1.42e-06	1	-7.6e-09	0.999051	1	0.00380228	0	6.91e-09	0	STAD	280 M : F 157	157	280	1 M : F 0	1	0
MAGED1	0	0	0	1	1	0	0	0	0	BLCA	303 M : F 108	108	303	1 M : F 0	1	0
MAGEE1	0	0	0	1	1	0	0	0	0	BLCA	303 M : F 108	108	303	1 M : F 0	1	0
MBTPS2	0	0	0	1	1	0	0	0	0	ESCA	158 M : F 27	27	158	0 M : F 1	1	0
MECP2	3.46e-30	0	0	1	1	0	0	0	0	LUSC	362 M : F 129	129	362	0 M : F 1	1	0
MED14	0	0	0	1	1	0	0	0	0	ESCA	158 M : F 27	27	158	1 M : F 0	1	0
MID1	3.46e-30	0	0	1	1	0	0	0	0	LUSC	362 M : F 129	129	362	1 M : F 0	1	0
MID1	1.26e-06	1	8.33e-09	0.999103	1	0	0.00416667	0	5.89e-09	LUAD	239 M : F 277	277	239	0 M : F 1	1	0
MMGT1	3.46e-30	0	0	1	1	0	0	0	0	LUSC	362 M : F 129	129	362	1 M : F 0	1	0
MMGT1	3.95e-30	0	0	1	1	0	0	0	0	STAD	280 M : F 157	157	280	0 M : F 1	1	0
MMGT1	2.55e-30	0	0	1	1	0	0	0	0	READ	90 M : F 77	77	90	1 M : F 0	1	0
MORC4	3.31e-30	0	0	1	1	0	0	0	0	HNSC	371 M : F 138	138	371	0 M : F 1	1	0
MOSPD1	0	0	0	1	1	0	0	0	0	BLCA	303 M : F 108	108	303	1 M : F 0	1	0
MTM1	1.88e-29	0	0	1	1	0	0	0	0	LUAD	239 M : F 277	277	239	1 M : F 0	1	0
MTMR1	0.00459109	1	0.00147172	0.945979	1	0.00438597	0.00473934	0.00476538	0.00522127	COAD	234 M : F 215	215	234	1 M : F 1	1	0
NGFRAP1	3.95e-30	0	0	1	1	0	0	0	0	STAD	280 M : F 157	157	280	1 M : F 0	1	0
NLGN4X	1.88e-29	0	0	1	1	0	0	0	0	LUAD	239 M : F 277	277	239	1 M : F 1	1	0
NONO	0.00430666	1	0.00475644	0.947676	1	0.0119048	0.0136986	0.0131292	0.0143483	READ	90 M : F 77	77	90	1 M : F 1	1	0
OCRL	5.67e-09	1	-0.00224868	0.99994	1	0.005291	0.00416667	0.0058897	0.00588914	LUAD	239 M : F 277	277	239	1 M : F 2	1	0
OFD1	0.000208178	1	0.0191869	0.988488	1	0.0112994	0.0153846	0.0164864	0.0163198	HNSC	371 M : F 138	138	371	4 M : F 2	1	0
OFD1	2.55e-30	0	0	1	1	0	0	0	0	READ	90 M : F 77	77	90	1 M : F 0	1	0
PDHA1	1.88e-29	0	0	1	1	0	0	0	0	LUAD	239 M : F 277	277	239	1 M : F 0	1	0
PHF8	0.00360421	1	0.0105006	0.952128	1	0.0058651	0.008	0.00774295	0.00823817	LUSC	362 M : F 129	129	362	2 M : F 1	1	0
PJA1	7.95e-09	1	0.000706743	0.999929	1	0.00438597	0.00473934	0.00522066	0.00522127	COAD	234 M : F 215	215	234	1 M : F 1	1	0
PLCXD1	1.88e-29	0	0	1	1	0	0	0	0	LUAD	239 M : F 277	277	239	1 M : F 0	1	0
PLXNA3	4.74e-30	0	0	1	1	0	0	0	0	LIHC	252 M : F 121	121	252	1 M : F 0	1	0
PRPS2	5.55e-06	1	0.0101349	0.99812	1	0.00293255	0.008	0.00825791	0.00823817	LUSC	362 M : F 129	129	362	1 M : F 1	1	0
RBM10	0.00722283	1	-0.000118224	0.932272	1	0.00877193	0.00947867	0.00945607	0.00868692	COAD	234 M : F 215	215	234	2 M : F 2	1	0
RBMX	3.46e-30	0	0	1	1	0	0	0	0	LUSC	362 M : F 129	129	362	1 M : F 0	1	0
RLIM	5.67e-09	1	-0.00224868	0.99994	1	0.005291	0.00416667	0.0058897	0.00588914	LUAD	239 M : F 277	277	239	2 M : F 1	1	0
RPGR	0.000547162	1	0.000974029	0.981338	1	0.00438597	0.00473934	0.00506158	0.00522127	COAD	234 M : F 215	215	234	1 M : F 1	1	0
RRAGB	1.88e-29	0	0	1	1	0	0	0	0	LUAD	239 M : F 277	277	239	0 M : F 1	1	0
SEPT6	0	0	0	1	1	0	0	0	0	ESCA	158 M : F 27	27	158	1 M : F 0	1	0
SH3KBP1	3.68e-30	0	0	1	1	0	0	0	0	COAD	234 M : F 215	215	234	1 M : F 0	1	0
SLC10A3	3.69e-05	1	0.000629952	0.995155	1	0.00438597	0.00473934	0.00522066	0.00517897	COAD	234 M : F 215	215	234	1 M : F 1	1	0
SLC25A43	1.88e-29	0	0	1	1	0	0	0	0	LUAD	239 M : F 277	277	239	1 M : F 0	1	0
SLC25A5	3.46e-30	0	0	1	1	0	0	0	0	LUSC	362 M : F 129	129	362	1 M : F 0	1	0
SLC9A6	0.00937718	1	-0.00323021	0.922857	1	0.005291	0.00416667	0.0058897	0.00519549	LUAD	239 M : F 277	277	239	2 M : F 2	1	0
SMS	0	0	0	1	1	0	0	0	0	SKCM	286 M : F 179	179	286	1 M : F 0	1	0
SRPX	1.92e-06	1	1.6e-08	0.998895	1	0	0.008	0	8.24e-09	LUSC	362 M : F 129	129	362	0 M : F 1	1	0
TAB3	0.00479705	1	0.00224954	0.944782	1	0.00877193	0.00947867	0.00839569	0.00900976	COAD	234 M : F 215	215	234	2 M : F 2	1	0
TAF1	0.000476767	1	0.00635619	0.98258	1	0.00564972	0.00769231	0.00560835	0.00546108	HNSC	371 M : F 138	138	371	2 M : F 1	1	0
TBC1D8B	0	0	0	1	1	0	0	0	0	ESCA	158 M : F 27	27	158	1 M : F 0	1	0
THOC2	0.000207641	1	0.0016136	0.988503	1	0.00877193	0.00947867	0.0100861	0.010224	COAD	234 M : F 215	215	234	2 M : F 2	1	0
TSPYL2	0	0	0	1	1	0	0	0	0	SKCM	286 M : F 179	179	286	1 M : F 0	1	0
TSPYL2	1.88e-29	0	0	1	1	0	0	0	0	LUAD	239 M : F 277	277	239	0 M : F 1	1	0
UBE2A	4.74e-30	0	0	1	1	0	0	0	0	LIHC	252 M : F 121	121	252	0 M : F 1	1	0
UBE2A	1.88e-29	0	0	1	1	0	0	0	0	LUAD	239 M : F 277	277	239	0 M : F 1	1	0
UBQLN2	1.88e-29	0	0	1	1	0	0	0	0	LUAD	239 M : F 277	277	239	1 M : F 0	1	0
UPF3B	0.0110662	1	0.00188046	0.91622	1	0.00438597	0.00473934	0.00452211	0.00522127	COAD	234 M : F 215	215	234	1 M : F 1	1	0
UPF3B	1.26e-06	1	8.33e-09	0.999103	1	0	0.00416667	0	5.89e-09	LUAD	239 M : F 277	277	239	0 M : F 1	1	0
VBP1	3.31e-30	0	0	1	1	0	0	0	0	HNSC	371 M : F 138	138	371	0 M : F 1	1	0
WDR13	1.88e-29	0	0	1	1	0	0	0	0	LUAD	239 M : F 277	277	239	0 M : F 1	1	0
WWC3	3.95e-30	0	0	1	1	0	0	0	0	STAD	280 M : F 157	157	280	1 M : F 0	1	0
XIAP	0.000158163	1	0.000758083	0.989966	1	0.00438597	0.00473934	0.00452211	0.00460301	COAD	234 M : F 215	215	234	1 M : F 1	1	0
ZDHHC9	1.19e-06	1	-2.38e-08	0.99913	1	0.0119048	0	1.53e-08	0	READ	90 M : F 77	77	90	1 M : F 0	1	0
ZNF185	1.88e-29	0	0	1	1	0	0	0	0	LUAD	239 M : F 277	277	239	1 M : F 0	1	0
ZNF275	0	0	0	1	1	0	0	0	0	ESCA	158 M : F 27	27	158	0 M : F 1	1	0
ZXDB	0	0	0	1	1	0	0	0	0	ESCA	158 M : F 27	27	158	1 M : F 0	1	0
ZXDB	0.0109019	1	0.000335497	0.916842	1	0.0219298	0.0236967	0.0216465	0.0202196	COAD	234 M : F 215	215	234	6 M : F 5	1	0

## Sheet: 2. 299 EMs in Females.ALL
Significance Determination for all EMs in Females - ALL cancers
feature	chisq	df	coef	pvalue	fdr	mean.0	mean.1	mean.0.w	mean.1.w	DATASET	total.samples	total.females	total.males	expressed.mutations	expressed.mutations.females	expressed.mutations.males
ATRX	9.28779	1	0.0377861	0.00230687	0.275286	0.0146558	0.0274212	0.0145991	0.0274212	ALL	2957 M : F 1733	1733	2957	44 M : F 47	47	44
KDM5C	9.41079	1	-0.00567471	0.00215712	0.275286	0.00681663	0.00116686	0.00685471	0.00116686	ALL	2957 M : F 1733	1733	2957	20 M : F 2	2	20
KDM6A	10.373	1	-0.00615727	0.0012787	0.275286	0.0180641	0.0075846	0.0182541	0.0075846	ALL	2957 M : F 1733	1733	2957	53 M : F 13	13	53
TFE3	6.38776	1	0.010048	0.011491	0.435115	0.00136333	0.00583431	0.00138712	0.00583431	ALL	2957 M : F 1733	1733	2957	4 M : F 10	10	4
GNL3L	6.37778	1	0.0100449	0.0115558	0.435115	0.00136333	0.00583431	0.00138978	0.00583431	ALL	2957 M : F 1733	1733	2957	4 M : F 10	10	4
IDH3G	6.06568	1	0.00660599	0.0137834	0.435115	0.000340832	0.00350058	0.000338244	0.00350058	ALL	2957 M : F 1733	1733	2957	1 M : F 6	6	1
NLGN4X	5.59501	1	-0.00280924	0.0180118	0.435115	0.00238582	0	0.00240453	0	ALL	2957 M : F 1733	1733	2957	7 M : F 1	1	7
L1CAM	6.21701	1	-0.00365851	0.0126529	0.435115	0.00408998	0.000583431	0.00413021	0.000583431	ALL	2957 M : F 1733	1733	2957	12 M : F 1	1	12
SMC1A	6.54028	1	-0.00420365	0.0105459	0.435115	0.00852079	0.00291715	0.00859185	0.00291715	ALL	2957 M : F 1733	1733	2957	25 M : F 5	5	25
DDX3X	5.14042	1	-0.00332219	0.023375	0.523017	0.00579414	0.00175029	0.00583986	0.00175029	ALL	2957 M : F 1733	1733	2957	17 M : F 3	3	17
TSPAN6	4.8073	1	0.00545082	0.0283394	0.57064	0.000340832	0.00291715	0.000328238	0.00291715	ALL	2957 M : F 1733	1733	2957	1 M : F 5	5	1
VBP1	4.69302	1	0.00542485	0.0302854	0.57064	0.000340832	0.00291715	0.000350465	0.00291715	ALL	2957 M : F 1733	1733	2957	1 M : F 5	5	1
MBTPS2	4.49644	1	0.0062246	0.0339656	0.607984	0.000681663	0.00350058	0.000664695	0.00350058	ALL	2957 M : F 1733	1733	2957	2 M : F 6	6	2
CDK16	3.95495	1	-0.00242799	0.0467337	0.623287	0.00306748	0.000583431	0.00307696	0.000583431	ALL	2957 M : F 1733	1733	2957	9 M : F 1	1	9
COL4A5	4.118	1	-0.00259723	0.0424292	0.623287	0.00613497	0.00233372	0.0062181	0.00233372	ALL	2957 M : F 1733	1733	2957	18 M : F 4	4	18
ZMYM3	3.78698	1	0.0119309	0.0516527	0.660417	0.00374915	0.00816803	0.00377052	0.00816803	ALL	2957 M : F 1733	1733	2957	11 M : F 14	14	11
CUL4B	3.49552	1	0.00965873	0.0615351	0.664966	0.00272665	0.00641774	0.00271909	0.00641774	ALL	2957 M : F 1733	1733	2957	8 M : F 11	11	8
ZNF275	3.10582	1	0.00655066	0.0780127	0.664966	0.00136333	0.00408401	0.00138436	0.00408401	ALL	2957 M : F 1733	1733	2957	4 M : F 7	7	4
DLG3	3.21684	1	0.00582603	0.0728842	0.664966	0.00102249	0.00350058	0.00100584	0.00350058	ALL	2957 M : F 1733	1733	2957	3 M : F 6	6	3
CCDC22	3.2906	1	0.00505557	0.0696774	0.664966	0.000681663	0.00291715	0.000666547	0.00291715	ALL	2957 M : F 1733	1733	2957	2 M : F 5	5	2
TCEAL4	3.41452	1	0.00425911	0.0646253	0.664966	0.000340832	0.00233372	0.000349509	0.00233372	ALL	2957 M : F 1733	1733	2957	1 M : F 4	4	1
AMMECR1	3.39194	1	0.0042535	0.0655158	0.664966	0.000340832	0.00233372	0.000354313	0.00233372	ALL	2957 M : F 1733	1733	2957	1 M : F 4	4	1
OFD1	3.23684	1	-0.00180334	0.0719992	0.664966	0.0064758	0.00291715	0.00653734	0.00291715	ALL	2957 M : F 1733	1733	2957	20 M : F 5	5	20
SLC25A5	3.14268	1	-0.00196838	0.0762685	0.664966	0.00272665	0.000583431	0.00268357	0.000583431	ALL	2957 M : F 1733	1733	2957	8 M : F 1	1	8
POF1B	3.13658	1	-0.0020312	0.0765542	0.664966	0.00374915	0.00116686	0.00373609	0.00116686	ALL	2957 M : F 1733	1733	2957	11 M : F 2	2	11
TAB3	2.96689	1	0.0107465	0.0849849	0.707548	0.00374915	0.0075846	0.00378551	0.0075846	ALL	2957 M : F 1733	1733	2957	11 M : F 13	13	11
HMGN5	2.7133	1	0.00233372	0.099515	0.751141	0	0.00116686	0	0.00116686	ALL	2957 M : F 1733	1733	2957	0 M : F 2	2	0
KAL1	2.7133	1	0.00233372	0.099515	0.751141	0	0.00116686	0	0.00116686	ALL	2957 M : F 1733	1733	2957	0 M : F 2	2	0
PIN4	2.7133	1	0.00233372	0.099515	0.751141	0	0.00116686	0	0.00116686	ALL	2957 M : F 1733	1733	2957	0 M : F 2	2	0
VAMP7	2.7133	1	0.00233372	0.099515	0.751141	0	0.00116686	0	0.00116686	ALL	2957 M : F 1733	1733	2957	0 M : F 2	2	0
GPC3	2.59789	1	-0.00165098	0.107006	0.751141	0.00238582	0.000583431	0.00241189	0.000583431	ALL	2957 M : F 1733	1733	2957	7 M : F 1	1	7
UBA1	2.61383	1	-0.00168603	0.105936	0.751141	0.00340832	0.00116686	0.00344065	0.00116686	ALL	2957 M : F 1733	1733	2957	10 M : F 2	2	10
PBDC1	2.65947	1	-0.00168733	0.102935	0.751141	0.00238582	0.000583431	0.002443	0.000583431	ALL	2957 M : F 1733	1733	2957	7 M : F 1	1	7
MAGED1	2.68942	1	-0.00173682	0.101017	0.751141	0.00340832	0.00116686	0.00348412	0.00116686	ALL	2957 M : F 1733	1733	2957	10 M : F 2	2	10
FLNA	2.42489	1	0.00766735	0.119422	0.752184	0.00238582	0.00525088	0.00242607	0.00525088	ALL	2957 M : F 1733	1733	2957	8 M : F 9	9	8
FAM50A	2.37259	1	-0.0011921	0.123482	0.752184	0.00102249	0	0.00102036	0	ALL	2957 M : F 1733	1733	2957	3 M : F 1	1	3
MOSPD2	2.51549	1	-0.00160212	0.112733	0.752184	0.00238582	0.000583431	0.00237007	0.000583431	ALL	2957 M : F 1733	1733	2957	7 M : F 1	1	7
THOC2	1.21631	1	0.00990759	0.270085	0.756782	0.00545331	0.00816803	0.00550236	0.00816803	ALL	2957 M : F 1733	1733	2957	16 M : F 14	14	16
HTATSF1	1.69571	1	0.00914692	0.19285	0.756782	0.00408998	0.00700117	0.00415592	0.00700117	ALL	2957 M : F 1733	1733	2957	12 M : F 12	12	12
OCRL	1.99731	1	0.00807772	0.157579	0.756782	0.00306748	0.00583431	0.00307358	0.00583431	ALL	2957 M : F 1733	1733	2957	9 M : F 10	10	9
CASK	1.28972	1	0.00687728	0.2561	0.756782	0.00306748	0.00525088	0.00310231	0.00525088	ALL	2957 M : F 1733	1733	2957	9 M : F 9	9	9
PHF6	2.19463	1	0.00613297	0.138493	0.756782	0.00170416	0.00408401	0.00174188	0.00408401	ALL	2957 M : F 1733	1733	2957	5 M : F 7	7	5
HDAC6	1.11431	1	0.00608566	0.291146	0.756782	0.00272665	0.00466744	0.00278113	0.00466744	ALL	2957 M : F 1733	1733	2957	9 M : F 8	8	9
GLUD2	2.18628	1	0.00540764	0.139245	0.756782	0.00136333	0.00350058	0.00136395	0.00350058	ALL	2957 M : F 1733	1733	2957	4 M : F 6	6	4
OGT	1.48582	1	0.00503541	0.222867	0.756782	0.00170416	0.00350058	0.00168256	0.00350058	ALL	2957 M : F 1733	1733	2957	5 M : F 6	6	5
PSMD10	2.13934	1	0.0046471	0.143564	0.756782	0.00102249	0.00291715	0.00101618	0.00291715	ALL	2957 M : F 1733	1733	2957	3 M : F 5	5	3
TMEM164	2.07584	1	0.00462026	0.149647	0.756782	0.00102249	0.00291715	0.00103915	0.00291715	ALL	2957 M : F 1733	1733	2957	3 M : F 5	5	3
SLC6A8	2.00349	1	0.00458895	0.156938	0.756782	0.00102249	0.00291715	0.00106594	0.00291715	ALL	2957 M : F 1733	1733	2957	3 M : F 5	5	3
CCDC120	1.25232	1	0.00420507	0.26311	0.756782	0.00136333	0.00291715	0.00139452	0.00291715	ALL	2957 M : F 1733	1733	2957	4 M : F 5	5	4
GPKOW	2.10538	1	0.00387059	0.146781	0.756782	0.000681663	0.00233372	0.000682055	0.00233372	ALL	2957 M : F 1733	1733	2957	2 M : F 4	4	2
MCTS1	2.09027	1	0.00386514	0.14824	0.756782	0.000681663	0.00233372	0.000686724	0.00233372	ALL	2957 M : F 1733	1733	2957	2 M : F 4	4	2
RNF113A	2.01117	1	0.00383611	0.156145	0.756782	0.000681663	0.00233372	0.000711567	0.00233372	ALL	2957 M : F 1733	1733	2957	2 M : F 4	4	2
TMEM185A	1.17788	1	0.00346495	0.277789	0.756782	0.00102249	0.00233372	0.00102926	0.00233372	ALL	2957 M : F 1733	1733	2957	3 M : F 4	4	3
SLC25A14	1.17089	1	0.00346115	0.279218	0.756782	0.00102249	0.00233372	0.00103251	0.00233372	ALL	2957 M : F 1733	1733	2957	3 M : F 4	4	3
CHRDL1	1.1646	1	0.00345772	0.280514	0.756782	0.00102249	0.00233372	0.00103544	0.00233372	ALL	2957 M : F 1733	1733	2957	3 M : F 4	4	3
ACE2	1.15637	1	0.00345322	0.28222	0.756782	0.00102249	0.00233372	0.0010393	0.00233372	ALL	2957 M : F 1733	1733	2957	3 M : F 4	4	3
GABRA3	1.1494	1	0.00344938	0.283675	0.756782	0.00102249	0.00233372	0.00104258	0.00233372	ALL	2957 M : F 1733	1733	2957	3 M : F 4	4	3
TSPYL2	1.10514	1	0.00271005	0.293141	0.756782	0.000681663	0.00175029	0.00067665	0.00175029	ALL	2957 M : F 1733	1733	2957	2 M : F 3	3	2
PLS3	1.08894	1	0.00270248	0.296705	0.756782	0.000681663	0.00175029	0.000683127	0.00175029	ALL	2957 M : F 1733	1733	2957	2 M : F 3	3	2
CXorf40B	1.08171	1	0.00269907	0.298315	0.756782	0.000681663	0.00175029	0.000686042	0.00175029	ALL	2957 M : F 1733	1733	2957	2 M : F 3	3	2
MOSPD1	1.06141	1	0.00268943	0.302895	0.756782	0.000681663	0.00175029	0.000694296	0.00175029	ALL	2957 M : F 1733	1733	2957	2 M : F 3	3	2
APOO	1.04065	1	0.00267944	0.307671	0.756782	0.000681663	0.00175029	0.000702849	0.00175029	ALL	2957 M : F 1733	1733	2957	2 M : F 3	3	2
SLC9A7	1.03118	1	0.00267483	0.309883	0.756782	0.000681663	0.00175029	0.000706789	0.00175029	ALL	2957 M : F 1733	1733	2957	2 M : F 3	3	2
PIM2	1.10297	1	0.00195337	0.293614	0.756782	0.000340832	0.00116686	0.00032556	0.00116686	ALL	2957 M : F 1733	1733	2957	1 M : F 2	2	1
RRAGB	1.097	1	0.00195128	0.294926	0.756782	0.000340832	0.00116686	0.000327343	0.00116686	ALL	2957 M : F 1733	1733	2957	1 M : F 2	2	1
MID2	1.07901	1	0.00194497	0.298919	0.756782	0.000340832	0.00116686	0.000332749	0.00116686	ALL	2957 M : F 1733	1733	2957	1 M : F 2	2	1
TAF9B	1.06999	1	0.00194177	0.300947	0.756782	0.000340832	0.00116686	0.000335485	0.00116686	ALL	2957 M : F 1733	1733	2957	1 M : F 2	2	1
FGF13	1.06397	1	0.00193962	0.302311	0.756782	0.000340832	0.00116686	0.000337322	0.00116686	ALL	2957 M : F 1733	1733	2957	1 M : F 2	2	1
SPIN4	1.06397	1	0.00193962	0.302311	0.756782	0.000340832	0.00116686	0.000337322	0.00116686	ALL	2957 M : F 1733	1733	2957	1 M : F 2	2	1
MAOB	1.05794	1	0.00193747	0.303686	0.756782	0.000340832	0.00116686	0.000339169	0.00116686	ALL	2957 M : F 1733	1733	2957	1 M : F 2	2	1
PRRG1	1.0216	1	0.00192427	0.312139	0.756782	0.000340832	0.00116686	0.000350465	0.00116686	ALL	2957 M : F 1733	1733	2957	1 M : F 2	2	1
WBP5	1.01857	1	0.00192315	0.31286	0.756782	0.000340832	0.00116686	0.000351423	0.00116686	ALL	2957 M : F 1733	1733	2957	1 M : F 2	2	1
CD99	1.35625	1	0.00116686	0.244188	0.756782	0	0.000583431	0	0.000583431	ALL	2957 M : F 1733	1733	2957	0 M : F 1	1	0
CSF2RA	1.35625	1	0.00116686	0.244188	0.756782	0	0.000583431	0	0.000583431	ALL	2957 M : F 1733	1733	2957	0 M : F 1	1	0
DHRSX	1.35625	1	0.00116686	0.244188	0.756782	0	0.000583431	0	0.000583431	ALL	2957 M : F 1733	1733	2957	0 M : F 1	1	0
F8	1.35625	1	0.00116686	0.244188	0.756782	0	0.000583431	0	0.000583431	ALL	2957 M : F 1733	1733	2957	0 M : F 1	1	0
GK	1.35625	1	0.00116686	0.244188	0.756782	0	0.000583431	0	0.000583431	ALL	2957 M : F 1733	1733	2957	0 M : F 1	1	0
GPRASP1	1.35625	1	0.00116686	0.244188	0.756782	0	0.000583431	0	0.000583431	ALL	2957 M : F 1733	1733	2957	0 M : F 1	1	0
KRBOX4	1.35625	1	0.00116686	0.244188	0.756782	0	0.000583431	0	0.000583431	ALL	2957 M : F 1733	1733	2957	0 M : F 1	1	0
MAMLD1	1.35625	1	0.00116686	0.244188	0.756782	0	0.000583431	0	0.000583431	ALL	2957 M : F 1733	1733	2957	0 M : F 1	1	0
NAP1L2	1.35625	1	0.00116686	0.244188	0.756782	0	0.000583431	0	0.000583431	ALL	2957 M : F 1733	1733	2957	0 M : F 1	1	0
P2RY10	1.35625	1	0.00116686	0.244188	0.756782	0	0.000583431	0	0.000583431	ALL	2957 M : F 1733	1733	2957	0 M : F 1	1	0
RP2	1.35625	1	0.00116686	0.244188	0.756782	0	0.000583431	0	0.000583431	ALL	2957 M : F 1733	1733	2957	0 M : F 1	1	0
SRPX	1.35625	1	0.00116686	0.244188	0.756782	0	0.000583431	0	0.000583431	ALL	2957 M : F 1733	1733	2957	0 M : F 1	1	0
VMA21	1.35625	1	0.00116686	0.244188	0.756782	0	0.000583431	0	0.000583431	ALL	2957 M : F 1733	1733	2957	0 M : F 1	1	0
HCFC1	1.27879	1	0.000903101	0.258124	0.756782	0.00715746	0.00466744	0.00721707	0.00466744	ALL	2957 M : F 1733	1733	2957	21 M : F 8	8	21
USP11	1.23659	1	-0.000232956	0.266129	0.756782	0.00408998	0.00233372	0.00419443	0.00233372	ALL	2957 M : F 1733	1733	2957	12 M : F 4	4	12
ZNF185	1.03945	1	-0.00051106	0.30795	0.756782	0.00238582	0.00116686	0.00243495	0.00116686	ALL	2957 M : F 1733	1733	2957	7 M : F 2	2	7
IQSEC2	1.06929	1	-0.000536751	0.301105	0.756782	0.00238582	0.00116686	0.00245694	0.00116686	ALL	2957 M : F 1733	1733	2957	7 M : F 2	2	7
MAGEC1	1.35486	1	-0.000585025	0.24443	0.756782	0.00340832	0.00175029	0.00349702	0.00175029	ALL	2957 M : F 1733	1733	2957	10 M : F 3	3	10
PLXNA3	1.85071	1	-0.000592373	0.1737	0.756782	0.00545331	0.00291715	0.00550083	0.00291715	ALL	2957 M : F 1733	1733	2957	16 M : F 5	5	16
MSN	1.22358	1	-0.000787363	0.268659	0.756782	0.00170416	0.000583431	0.00167269	0.000583431	ALL	2957 M : F 1733	1733	2957	5 M : F 1	1	5
MAGEA3	1.24443	1	-0.000801622	0.264619	0.756782	0.00170416	0.000583431	0.0016849	0.000583431	ALL	2957 M : F 1733	1733	2957	5 M : F 1	1	5
MAP7D3	1.25701	1	-0.000810195	0.262219	0.756782	0.00170416	0.000583431	0.00169223	0.000583431	ALL	2957 M : F 1733	1733	2957	5 M : F 1	1	5
OTUD5	1.26645	1	-0.000816621	0.260434	0.756782	0.00170416	0.000583431	0.00169773	0.000583431	ALL	2957 M : F 1733	1733	2957	5 M : F 1	1	5
GPRASP2	1.29592	1	-0.000836602	0.25496	0.756782	0.00170416	0.000583431	0.00171484	0.000583431	ALL	2957 M : F 1733	1733	2957	5 M : F 1	1	5
ASMTL	1.33903	1	-0.000865647	0.247205	0.756782	0.00170416	0.000583431	0.0017397	0.000583431	ALL	2957 M : F 1733	1733	2957	5 M : F 1	1	5
DIAPH2	1.68237	1	-0.000870552	0.194609	0.756782	0.00374915	0.00175029	0.00374141	0.00175029	ALL	2957 M : F 1733	1733	2957	11 M : F 3	3	11
SHROOM2	1.48256	1	-0.000873333	0.223374	0.756782	0.00272665	0.00116686	0.00274503	0.00116686	ALL	2957 M : F 1733	1733	2957	8 M : F 2	2	8
FAM199X	1.49334	1	-0.000881718	0.221698	0.756782	0.00272665	0.00116686	0.00275221	0.00116686	ALL	2957 M : F 1733	1733	2957	8 M : F 2	2	8
RBMX2	1.50447	1	-0.000890357	0.219984	0.756782	0.00272665	0.00116686	0.00275961	0.00116686	ALL	2957 M : F 1733	1733	2957	8 M : F 2	2	8
TAZ	1.91139	1	-0.00123489	0.166809	0.756782	0.00204499	0.000583431	0.00205575	0.000583431	ALL	2957 M : F 1733	1733	2957	6 M : F 1	1	6
PPP2R3B	1.93332	1	-0.00124856	0.164395	0.756782	0.00204499	0.000583431	0.00206744	0.000583431	ALL	2957 M : F 1733	1733	2957	6 M : F 1	1	6
NSDHL	1.95565	1	-0.00126244	0.161979	0.756782	0.00204499	0.000583431	0.00207933	0.000583431	ALL	2957 M : F 1733	1733	2957	7 M : F 1	1	7
TBL1X	1.97904	1	-0.00127694	0.159492	0.756782	0.00204499	0.000583431	0.00209174	0.000583431	ALL	2957 M : F 1733	1733	2957	6 M : F 1	1	6
AIFM1	2.04241	1	-0.0013161	0.152967	0.756782	0.00204499	0.000583431	0.00212526	0.000583431	ALL	2957 M : F 1733	1733	2957	6 M : F 1	1	6
MAGEA12	1.00544	1	0.00266217	0.315998	0.759244	0.000681663	0.00175029	0.000717627	0.00175029	ALL	2957 M : F 1733	1733	2957	2 M : F 3	3	2
BRWD3	0.836116	1	0.00764104	0.36051	0.764372	0.00443081	0.00641774	0.00444611	0.00641774	ALL	2957 M : F 1733	1733	2957	13 M : F 11	11	13
USP9X	0.869546	1	0.0060528	0.351081	0.764372	0.0146558	0.0116686	0.0147944	0.0116686	ALL	2957 M : F 1733	1733	2957	43 M : F 20	20	43
KIF4A	0.917073	1	0.00463432	0.338245	0.764372	0.00204499	0.00350058	0.00202587	0.00350058	ALL	2957 M : F 1733	1733	2957	6 M : F 6	6	6
PLXNB3	0.868206	1	0.00459311	0.351452	0.764372	0.00204499	0.00350058	0.00206114	0.00350058	ALL	2957 M : F 1733	1733	2957	6 M : F 6	6	6
XIAP	0.757534	1	0.00385666	0.384101	0.764372	0.00170416	0.00291715	0.00169274	0.00291715	ALL	2957 M : F 1733	1733	2957	6 M : F 5	5	6
MAGED2	0.730066	1	0.0038335	0.392862	0.764372	0.00170416	0.00291715	0.00171256	0.00291715	ALL	2957 M : F 1733	1733	2957	5 M : F 5	5	5
ZNF41	0.791821	1	0.000258135	0.37355	0.764372	0.00374915	0.00233372	0.00377409	0.00233372	ALL	2957 M : F 1733	1733	2957	11 M : F 4	4	11
PIR	0.731082	1	-0.000429268	0.392533	0.764372	0.00136333	0.000583431	0.00136618	0.000583431	ALL	2957 M : F 1733	1733	2957	4 M : F 1	1	4
XK	0.733576	1	-0.000431218	0.391727	0.764372	0.00136333	0.000583431	0.00136785	0.000583431	ALL	2957 M : F 1733	1733	2957	4 M : F 1	1	4
FAM58A	0.734443	1	-0.000431896	0.391447	0.764372	0.00136333	0.000583431	0.00136843	0.000583431	ALL	2957 M : F 1733	1733	2957	4 M : F 1	1	4
ZBED1	0.738263	1	-0.000434878	0.390218	0.764372	0.00136333	0.000583431	0.00137099	0.000583431	ALL	2957 M : F 1733	1733	2957	4 M : F 1	1	4
CETN2	0.7413	1	-0.000437246	0.389245	0.764372	0.00136333	0.000583431	0.00137301	0.000583431	ALL	2957 M : F 1733	1733	2957	4 M : F 1	1	4
VGLL1	0.75356	1	-0.000446779	0.385351	0.764372	0.00136333	0.000583431	0.00138117	0.000583431	ALL	2957 M : F 1733	1733	2957	4 M : F 1	1	4
TREX2	0.753822	1	-0.000446982	0.385269	0.764372	0.00136333	0.000583431	0.00138135	0.000583431	ALL	2957 M : F 1733	1733	2957	4 M : F 1	1	4
PPP1R3F	0.763882	1	-0.000454771	0.382117	0.764372	0.00136333	0.000583431	0.00138801	0.000583431	ALL	2957 M : F 1733	1733	2957	4 M : F 1	1	4
ARSE	0.771417	1	-0.000460586	0.379779	0.764372	0.00136333	0.000583431	0.00139299	0.000583431	ALL	2957 M : F 1733	1733	2957	4 M : F 1	1	4
KLHL13	0.776391	1	-0.000464416	0.378247	0.764372	0.00136333	0.000583431	0.00139627	0.000583431	ALL	2957 M : F 1733	1733	2957	4 M : F 1	1	4
CXorf56	0.780708	1	-0.000467735	0.376925	0.764372	0.00136333	0.000583431	0.00139911	0.000583431	ALL	2957 M : F 1733	1733	2957	4 M : F 1	1	4
ATP6AP2	0.714181	1	-0.000416002	0.398059	0.770299	0.00136333	0.000583431	0.00135483	0.000583431	ALL	2957 M : F 1733	1733	2957	4 M : F 1	1	4
PRICKLE3	0.699003	1	0.00380664	0.403119	0.775895	0.00170416	0.00291715	0.00173555	0.00291715	ALL	2957 M : F 1733	1733	2957	5 M : F 5	5	5
RBM10	0.639836	1	0.00416263	0.42377	0.811282	0.0102249	0.00816803	0.0104197	0.00816803	ALL	2957 M : F 1733	1733	2957	30 M : F 15	15	30
LAS1L	0.632939	1	0.00498485	0.426279	0.811745	0.00272665	0.00408401	0.0027246	0.00408401	ALL	2957 M : F 1733	1733	2957	8 M : F 7	7	8
MORC4	0.607441	1	0.0049554	0.435753	0.821473	0.00272665	0.00408401	0.00274981	0.00408401	ALL	2957 M : F 1733	1733	2957	8 M : F 7	7	8
PQBP1	0.588858	1	0.00307112	0.442861	0.821473	0.00136333	0.00233372	0.00136635	0.00233372	ALL	2957 M : F 1733	1733	2957	4 M : F 4	4	4
FAAH2	0.588937	1	-8.71427e-05	0.44283	0.821473	0.00204499	0.00116686	0.00207211	0.00116686	ALL	2957 M : F 1733	1733	2957	6 M : F 2	2	6
HDAC8	0.59007	1	-8.83242e-05	0.442392	0.821473	0.00204499	0.00116686	0.00207312	0.00116686	ALL	2957 M : F 1733	1733	2957	6 M : F 2	2	6
FAM127B	0.595038	1	-9.3497e-05	0.440478	0.821473	0.00204499	0.00116686	0.00207755	0.00116686	ALL	2957 M : F 1733	1733	2957	6 M : F 2	2	6
MAGEA10	0.579307	1	0.00306297	0.446584	0.824109	0.00136333	0.00233372	0.00137333	0.00233372	ALL	2957 M : F 1733	1733	2957	4 M : F 4	4	4
STAG2	0.565913	1	0.0101073	0.451888	0.825387	0.00715746	0.00933489	0.00732891	0.00933489	ALL	2957 M : F 1733	1733	2957	21 M : F 16	16	21
TXLNG	0.568578	1	0.00305372	0.450824	0.825387	0.00136333	0.00233372	0.00138125	0.00233372	ALL	2957 M : F 1733	1733	2957	4 M : F 4	4	4
ZNF711	0.559984	1	0.00304622	0.454267	0.82552	0.00136333	0.00233372	0.00138766	0.00233372	ALL	2957 M : F 1733	1733	2957	5 M : F 4	4	5
NHS	0.553759	1	-5.00382e-05	0.456786	0.825906	0.00204499	0.00116686	0.00204035	0.00116686	ALL	2957 M : F 1733	1733	2957	6 M : F 2	2	6
WDR45	0.523678	1	0.00301377	0.469277	0.833592	0.00136333	0.00233372	0.00141544	0.00233372	ALL	2957 M : F 1733	1733	2957	4 M : F 4	4	4
CXorf23	0.521151	1	0.00301146	0.470351	0.833592	0.00136333	0.00233372	0.00141742	0.00233372	ALL	2957 M : F 1733	1733	2957	4 M : F 4	4	4
ARAF	0.527389	1	0.000274936	0.467707	0.833592	0.00272665	0.00175029	0.00276095	0.00175029	ALL	2957 M : F 1733	1733	2957	8 M : F 3	3	8
SLC9A6	0.534637	1	0.000265825	0.464664	0.833592	0.00272665	0.00175029	0.00276875	0.00175029	ALL	2957 M : F 1733	1733	2957	8 M : F 3	3	8
ATG4A	0.486016	1	0.00234006	0.48571	0.856572	0.00102249	0.00175029	0.000993332	0.00175029	ALL	2957 M : F 1733	1733	2957	3 M : F 3	3	3
MED12	0.459044	1	0.0142641	0.498071	0.857326	0.0115883	0.0140023	0.0117611	0.0140023	ALL	2957 M : F 1733	1733	2957	34 M : F 25	25	34
ALG13	0.472586	1	0.00653309	0.4918	0.857326	0.00443081	0.00583431	0.00439568	0.00583431	ALL	2957 M : F 1733	1733	2957	13 M : F 10	10	13
POLA1	0.216485	1	0.0060142	0.641732	0.857326	0.00477164	0.00583431	0.00483982	0.00583431	ALL	2957 M : F 1733	1733	2957	14 M : F 10	10	14
ZXDB	0.301662	1	0.00565456	0.582842	0.857326	0.00408998	0.00525088	0.00414888	0.00525088	ALL	2957 M : F 1733	1733	2957	12 M : F 9	9	12
GRIPAP1	0.316001	1	0.00454906	0.574021	0.857326	0.00306748	0.00408401	0.0030976	0.00408401	ALL	2957 M : F 1733	1733	2957	9 M : F 7	7	9
TBC1D25	0.307067	1	0.00453369	0.579485	0.857326	0.00306748	0.00408401	0.00311076	0.00408401	ALL	2957 M : F 1733	1733	2957	9 M : F 7	7	9
UTP14A	0.305522	1	0.00453101	0.580441	0.857326	0.00306748	0.00408401	0.00311306	0.00408401	ALL	2957 M : F 1733	1733	2957	9 M : F 7	7	9
MAGT1	0.216589	1	0.00380094	0.641651	0.857326	0.00272665	0.00350058	0.00273919	0.00350058	ALL	2957 M : F 1733	1733	2957	8 M : F 6	6	8
MAGEA11	0.206243	1	0.00378063	0.649728	0.857326	0.00272665	0.00350058	0.00275657	0.00350058	ALL	2957 M : F 1733	1733	2957	8 M : F 6	6	8
MXRA5	0.352133	1	0.00343853	0.552908	0.857326	0.00204499	0.00291715	0.00205063	0.00291715	ALL	2957 M : F 1733	1733	2957	6 M : F 5	5	6
PJA1	0.34288	1	0.00342619	0.558172	0.857326	0.00204499	0.00291715	0.00206119	0.00291715	ALL	2957 M : F 1733	1733	2957	6 M : F 5	5	6
FOXO4	0.341131	1	0.00342384	0.559177	0.857326	0.00204499	0.00291715	0.0020632	0.00291715	ALL	2957 M : F 1733	1733	2957	6 M : F 6	6	6
MID1IP1	0.3314	1	0.00341062	0.564836	0.857326	0.00204499	0.00291715	0.00207452	0.00291715	ALL	2957 M : F 1733	1733	2957	6 M : F 5	5	6
ATP11C	0.235456	1	0.00268663	0.627508	0.857326	0.00170416	0.00233372	0.00169545	0.00233372	ALL	2957 M : F 1733	1733	2957	5 M : F 4	4	5
ZBTB33	0.232991	1	0.00268301	0.629315	0.857326	0.00170416	0.00233372	0.00169855	0.00233372	ALL	2957 M : F 1733	1733	2957	5 M : F 4	4	5
PGRMC1	0.229428	1	0.00267772	0.631948	0.857326	0.00170416	0.00233372	0.00170308	0.00233372	ALL	2957 M : F 1733	1733	2957	5 M : F 4	4	5
IDS	0.218848	1	0.00266175	0.639919	0.857326	0.00170416	0.00233372	0.00171675	0.00233372	ALL	2957 M : F 1733	1733	2957	5 M : F 4	4	5
ARHGEF9	0.211854	1	0.00265094	0.645318	0.857326	0.00170416	0.00233372	0.001726	0.00233372	ALL	2957 M : F 1733	1733	2957	5 M : F 4	4	5
AMER1	0.208112	1	0.00264508	0.648251	0.857326	0.00170416	0.00233372	0.00173102	0.00233372	ALL	2957 M : F 1733	1733	2957	5 M : F 4	4	5
NKAP	0.20425	1	0.00263896	0.651312	0.857326	0.00170416	0.00233372	0.00173625	0.00233372	ALL	2957 M : F 1733	1733	2957	5 M : F 4	4	5
GPC4	0.20417	1	0.00263884	0.651376	0.857326	0.00170416	0.00233372	0.00173636	0.00233372	ALL	2957 M : F 1733	1733	2957	5 M : F 4	4	5
TBC1D8B	0.457803	1	0.00231708	0.498653	0.857326	0.00102249	0.00175029	0.00101301	0.00175029	ALL	2957 M : F 1733	1733	2957	3 M : F 3	3	3
PRPS1	0.446776	1	0.00230785	0.50387	0.857326	0.00102249	0.00175029	0.0010209	0.00175029	ALL	2957 M : F 1733	1733	2957	3 M : F 3	3	3
REPS2	0.413063	1	0.00227874	0.520419	0.857326	0.00102249	0.00175029	0.00104582	0.00175029	ALL	2957 M : F 1733	1733	2957	3 M : F 3	3	3
LAMP2	0.396767	1	0.00226414	0.528764	0.857326	0.00102249	0.00175029	0.00105832	0.00175029	ALL	2957 M : F 1733	1733	2957	3 M : F 3	3	3
MED14	0.461002	1	0.00179325	0.497156	0.857326	0.00545331	0.00408401	0.0054564	0.00408401	ALL	2957 M : F 1733	1733	2957	16 M : F 7	7	16
SLC10A3	0.318809	1	0.00155598	0.572325	0.857326	0.000681663	0.00116686	0.000665699	0.00116686	ALL	2957 M : F 1733	1733	2957	2 M : F 2	2	2
PDZD11	0.31334	1	0.00155154	0.575638	0.857326	0.000681663	0.00116686	0.000669501	0.00116686	ALL	2957 M : F 1733	1733	2957	2 M : F 2	2	2
RBMX	0.312475	1	0.00155083	0.576165	0.857326	0.000681663	0.00116686	0.000670106	0.00116686	ALL	2957 M : F 1733	1733	2957	2 M : F 2	2	2
GYG2	0.300854	1	0.00154121	0.583348	0.857326	0.000681663	0.00116686	0.000678341	0.00116686	ALL	2957 M : F 1733	1733	2957	2 M : F 2	2	2
AKAP17A	0.294693	1	0.00153601	0.587229	0.857326	0.000681663	0.00116686	0.000682787	0.00116686	ALL	2957 M : F 1733	1733	2957	2 M : F 2	2	2
STK26	0.293959	1	0.00153539	0.587695	0.857326	0.000681663	0.00116686	0.000683321	0.00116686	ALL	2957 M : F 1733	1733	2957	2 M : F 2	2	2
KLF8	0.286903	1	0.00152935	0.592212	0.857326	0.000681663	0.00116686	0.000688492	0.00116686	ALL	2957 M : F 1733	1733	2957	2 M : F 2	2	2
NAA10	0.284173	1	0.00152699	0.593979	0.857326	0.000681663	0.00116686	0.000690515	0.00116686	ALL	2957 M : F 1733	1733	2957	2 M : F 2	2	2
HMGB3	0.27161	1	0.00151593	0.602254	0.857326	0.000681663	0.00116686	0.00069998	0.00116686	ALL	2957 M : F 1733	1733	2957	2 M : F 2	2	2
ZC4H2	0.262854	1	0.00150803	0.608166	0.857326	0.000681663	0.00116686	0.000706736	0.00116686	ALL	2957 M : F 1733	1733	2957	2 M : F 2	2	2
IL13RA1	0.248193	1	0.00149444	0.61835	0.857326	0.000681663	0.00116686	0.000718368	0.00116686	ALL	2957 M : F 1733	1733	2957	2 M : F 2	2	2
BCORL1	0.471642	1	0.00139861	0.492233	0.857326	0.00477164	0.00350058	0.00479543	0.00350058	ALL	2957 M : F 1733	1733	2957	14 M : F 6	6	14
CHM	0.270633	1	0.0013946	0.602907	0.857326	0.00374915	0.00291715	0.0038001	0.00291715	ALL	2957 M : F 1733	1733	2957	11 M : F 6	6	11
PHKA1	0.233627	1	0.00108103	0.628847	0.857326	0.00306748	0.00233372	0.00306975	0.00233372	ALL	2957 M : F 1733	1733	2957	9 M : F 4	4	9
PGK1	0.206922	1	0.000750151	0.649191	0.857326	0.00238582	0.00175029	0.0023542	0.00175029	ALL	2957 M : F 1733	1733	2957	7 M : F 3	3	7
AMOT	0.216552	1	0.000732603	0.64168	0.857326	0.00238582	0.00175029	0.00236921	0.00175029	ALL	2957 M : F 1733	1733	2957	7 M : F 3	3	7
GABRE	0.226816	1	0.000714258	0.633895	0.857326	0.00238582	0.00175029	0.00238492	0.00175029	ALL	2957 M : F 1733	1733	2957	7 M : F 3	3	7
ELK1	0.229446	1	0.000709614	0.631935	0.857326	0.00238582	0.00175029	0.00238889	0.00175029	ALL	2957 M : F 1733	1733	2957	7 M : F 3	3	7
NKRF	0.236423	1	0.000697402	0.626801	0.857326	0.00238582	0.00175029	0.00239935	0.00175029	ALL	2957 M : F 1733	1733	2957	7 M : F 3	3	7
G6PD	0.248671	1	0.000676323	0.618012	0.857326	0.00238582	0.00175029	0.00241739	0.00175029	ALL	2957 M : F 1733	1733	2957	7 M : F 3	3	7
C1GALT1C1	0.255201	1	0.000665262	0.613437	0.857326	0.00238582	0.00175029	0.00242685	0.00175029	ALL	2957 M : F 1733	1733	2957	7 M : F 3	3	7
PRDX4	0.271658	1	0.000637895	0.602222	0.857326	0.00238582	0.00175029	0.00245028	0.00175029	ALL	2957 M : F 1733	1733	2957	7 M : F 3	3	7
SUV39H1	0.208357	1	0.00038159	0.648058	0.857326	0.00170416	0.00116686	0.0016709	0.00116686	ALL	2957 M : F 1733	1733	2957	5 M : F 2	2	5
MAOA	0.235531	1	0.000340504	0.627453	0.857326	0.00170416	0.00116686	0.00170607	0.00116686	ALL	2957 M : F 1733	1733	2957	5 M : F 2	2	5
PORCN	0.23867	1	0.000335885	0.625169	0.857326	0.00170416	0.00116686	0.00171002	0.00116686	ALL	2957 M : F 1733	1733	2957	5 M : F 2	2	5
UPF3B	0.242319	1	0.000330545	0.622536	0.857326	0.00170416	0.00116686	0.00171459	0.00116686	ALL	2957 M : F 1733	1733	2957	5 M : F 2	2	5
APEX2	0.242582	1	0.000330162	0.622348	0.857326	0.00170416	0.00116686	0.00171492	0.00116686	ALL	2957 M : F 1733	1733	2957	5 M : F 2	2	5
CENPI	0.253371	1	0.000314566	0.614711	0.857326	0.00170416	0.00116686	0.00172827	0.00116686	ALL	2957 M : F 1733	1733	2957	5 M : F 2	2	5
ARSD	0.254322	1	0.000313203	0.614048	0.857326	0.00170416	0.00116686	0.00172944	0.00116686	ALL	2957 M : F 1733	1733	2957	5 M : F 2	2	5
MID1	0.258727	1	0.000306921	0.610996	0.857326	0.00170416	0.00116686	0.00173481	0.00116686	ALL	2957 M : F 1733	1733	2957	5 M : F 2	2	5
ARMCX3	0.209609	1	5.00791e-05	0.647074	0.857326	0.00102249	0.000583431	0.000955894	0.000583431	ALL	2957 M : F 1733	1733	2957	3 M : F 1	1	3
EBP	0.239892	1	1.52186e-05	0.624284	0.857326	0.00102249	0.000583431	0.000985733	0.000583431	ALL	2957 M : F 1733	1733	2957	3 M : F 1	1	3
SH3KBP1	0.253328	1	2.72122e-07	0.614741	0.857326	0.00102249	0.000583431	0.000998526	0.000583431	ALL	2957 M : F 1733	1733	2957	3 M : F 1	1	3
KLHL15	0.261172	1	-8.32031e-06	0.609316	0.857326	0.00102249	0.000583431	0.00100588	0.000583431	ALL	2957 M : F 1733	1733	2957	3 M : F 1	1	3
MAGIX	0.27452	1	-2.27345e-05	0.600316	0.857326	0.00102249	0.000583431	0.00101822	0.000583431	ALL	2957 M : F 1733	1733	2957	3 M : F 1	1	3
ZNF75D	0.285062	1	-3.39427e-05	0.593402	0.857326	0.00102249	0.000583431	0.00102781	0.000583431	ALL	2957 M : F 1733	1733	2957	3 M : F 1	1	3
DNASE1L1	0.288219	1	-3.72709e-05	0.591364	0.857326	0.00102249	0.000583431	0.00103066	0.000583431	ALL	2957 M : F 1733	1733	2957	3 M : F 1	1	3
PLP2	0.288533	1	-3.76007e-05	0.591162	0.857326	0.00102249	0.000583431	0.00103094	0.000583431	ALL	2957 M : F 1733	1733	2957	3 M : F 1	1	3
SRPX2	0.294309	1	-4.36538e-05	0.587472	0.857326	0.00102249	0.000583431	0.00103612	0.000583431	ALL	2957 M : F 1733	1733	2957	3 M : F 1	1	3
CD99L2	0.302114	1	-5.17681e-05	0.58256	0.857326	0.00102249	0.000583431	0.00104307	0.000583431	ALL	2957 M : F 1733	1733	2957	3 M : F 1	1	3
GSPT2	0.305093	1	-5.48457e-05	0.580707	0.857326	0.00102249	0.000583431	0.0010457	0.000583431	ALL	2957 M : F 1733	1733	2957	3 M : F 1	1	3
SLC25A6	0.309757	1	-5.96422e-05	0.57783	0.857326	0.00102249	0.000583431	0.00104981	0.000583431	ALL	2957 M : F 1733	1733	2957	3 M : F 1	1	3
BCAP31	0.318757	1	-6.88297e-05	0.572355	0.857326	0.00102249	0.000583431	0.00105767	0.000583431	ALL	2957 M : F 1733	1733	2957	3 M : F 1	1	3
TMEM187	0.199909	1	0.00263201	0.654794	0.858668	0.00170416	0.00233372	0.0017422	0.00233372	ALL	2957 M : F 1733	1733	2957	5 M : F 4	4	5
TAF1	0.175888	1	0.00910326	0.674931	0.881845	0.00817996	0.00933489	0.00818833	0.00933489	ALL	2957 M : F 1733	1733	2957	24 M : F 16	16	24
HPRT1	0.167417	1	0.000784423	0.682418	0.888384	0.000340832	0.000583431	0.000327343	0.000583431	ALL	2957 M : F 1733	1733	2957	1 M : F 1	1	1
ITM2A	0.160792	1	0.000779167	0.688428	0.892658	0.000340832	0.000583431	0.000331842	0.000583431	ALL	2957 M : F 1733	1733	2957	1 M : F 1	1	1
ARMCX2	0.152948	1	0.000772764	0.695734	0.892658	0.000340832	0.000583431	0.000337322	0.000583431	ALL	2957 M : F 1733	1733	2957	1 M : F 1	1	1
SYTL4	0.152948	1	0.000772764	0.695734	0.892658	0.000340832	0.000583431	0.000337322	0.000583431	ALL	2957 M : F 1733	1733	2957	1 M : F 1	1	1
ARHGAP4	0.150359	1	0.000770606	0.698192	0.892658	0.000340832	0.000583431	0.000339169	0.000583431	ALL	2957 M : F 1733	1733	2957	1 M : F 1	1	1
TIMM17B	0.14907	1	0.000769523	0.699426	0.892658	0.000340832	0.000583431	0.000340096	0.000583431	ALL	2957 M : F 1733	1733	2957	1 M : F 1	1	1
SLC25A43	0.147784	1	0.000768436	0.700662	0.892658	0.000340832	0.000583431	0.000341026	0.000583431	ALL	2957 M : F 1733	1733	2957	1 M : F 1	1	1
RAP2C	0.140143	1	0.000761856	0.708139	0.898985	0.000340832	0.000583431	0.000346658	0.000583431	ALL	2957 M : F 1733	1733	2957	1 M : F 1	1	1
MSL3	0.128282	1	0.0017313	0.72022	0.911092	0.00340832	0.00291715	0.00351191	0.00291715	ALL	2957 M : F 1733	1733	2957	10 M : F 5	5	10
CSTF2	0.116351	1	0.00302825	0.733027	0.911193	0.00238582	0.00291715	0.0024018	0.00291715	ALL	2957 M : F 1733	1733	2957	7 M : F 5	5	7
MTMR1	0.125277	1	0.00216298	0.723381	0.911193	0.00408998	0.00350058	0.00414118	0.00350058	ALL	2957 M : F 1733	1733	2957	12 M : F 6	6	12
TRO	0.119496	1	0.0019219	0.729582	0.911193	0.00136333	0.00175029	0.00135126	0.00175029	ALL	2957 M : F 1733	1733	2957	4 M : F 3	3	4
DMD	0.116406	1	0.00191619	0.732965	0.911193	0.00136333	0.00175029	0.00135614	0.00175029	ALL	2957 M : F 1733	1733	2957	4 M : F 3	3	4
BHLHB9	0.12162	1	0.000744926	0.727284	0.911193	0.000340832	0.000583431	0.000361149	0.000583431	ALL	2957 M : F 1733	1733	2957	1 M : F 1	1	1
FTSJ1	0.112572	1	0.00190899	0.737234	0.913252	0.00136333	0.00175029	0.0013623	0.00175029	ALL	2957 M : F 1733	1733	2957	4 M : F 3	3	4
RBBP7	0.109983	1	0.00409461	0.740164	0.91372	0.00340832	0.00408401	0.00348659	0.00408401	ALL	2957 M : F 1733	1733	2957	10 M : F 7	7	10
RPS6KA3	0.103512	1	0.00223379	0.747655	0.919795	0.00408998	0.00350058	0.00408057	0.00350058	ALL	2957 M : F 1733	1733	2957	12 M : F 6	6	12
RPL10	0.0920879	1	0.00141552	0.761539	0.933668	0.00272665	0.00233372	0.00278344	0.00233372	ALL	2957 M : F 1733	1733	2957	8 M : F 4	4	8
UBQLN2	0.0813974	1	0.00452837	0.775413	0.947432	0.00408998	0.00466744	0.00411407	0.00466744	ALL	2957 M : F 1733	1733	2957	12 M : F 8	8	12
WDR44	0.078773	1	0.00145666	0.778967	0.948538	0.00272665	0.00233372	0.00274823	0.00233372	ALL	2957 M : F 1733	1733	2957	8 M : F 4	4	8
TRMT2B	0.0693393	1	0.00106069	0.792301	0.961504	0.00204499	0.00175029	0.00208839	0.00175029	ALL	2957 M : F 1733	1733	2957	6 M : F 3	3	6
BCOR	0.0208517	1	0.00587346	0.885184	0.961939	0.00783913	0.0075846	0.00795656	0.0075846	ALL	2957 M : F 1733	1733	2957	23 M : F 13	13	23
PHKA2	0.0296343	1	0.00529437	0.863323	0.961939	0.00545331	0.00583431	0.00545595	0.00583431	ALL	2957 M : F 1733	1733	2957	16 M : F 10	10	16
PHF8	0.0190843	1	0.00369387	0.890125	0.961939	0.00374915	0.00408401	0.0038296	0.00408401	ALL	2957 M : F 1733	1733	2957	11 M : F 7	7	11
WWC3	0.056676	1	0.00337936	0.811829	0.961939	0.00306748	0.00350058	0.00310003	0.00350058	ALL	2957 M : F 1733	1733	2957	9 M : F 6	6	9
ENOX2	0.0463247	1	0.00291449	0.829587	0.961939	0.00443081	0.00408401	0.0044967	0.00408401	ALL	2957 M : F 1733	1733	2957	13 M : F 7	7	13
FMR1	0.0558136	1	0.00286614	0.813239	0.961939	0.00443081	0.00408401	0.00453808	0.00408401	ALL	2957 M : F 1733	1733	2957	13 M : F 7	7	13
ELF4	0.0156144	1	0.00265452	0.900557	0.961939	0.00374915	0.00350058	0.00372045	0.00350058	ALL	2957 M : F 1733	1733	2957	11 M : F 6	6	11
NONO	0.0109199	1	0.00261661	0.916774	0.961939	0.00272665	0.00291715	0.00275414	0.00291715	ALL	2957 M : F 1733	1733	2957	8 M : F 5	5	8
RLIM	0.0209831	1	0.00261289	0.884825	0.961939	0.00374915	0.00350058	0.00375609	0.00350058	ALL	2957 M : F 1733	1733	2957	11 M : F 6	6	11
ABCD1	0.0511191	1	0.00230227	0.821127	0.961939	0.00204499	0.00233372	0.00202444	0.00233372	ALL	2957 M : F 1733	1733	2957	6 M : F 4	4	6
MMGT1	0.039538	1	0.00226002	0.842387	0.961939	0.00204499	0.00233372	0.0020606	0.00233372	ALL	2957 M : F 1733	1733	2957	6 M : F 4	4	6
PRPS2	0.0321885	1	0.00222969	0.857615	0.961939	0.00204499	0.00233372	0.00208656	0.00233372	ALL	2957 M : F 1733	1733	2957	6 M : F 4	4	6
ATP7A	0.0216809	1	0.00214852	0.882939	0.961939	0.00306748	0.00291715	0.0031548	0.00291715	ALL	2957 M : F 1733	1733	2957	9 M : F 5	5	9
ZDHHC9	0.0108905	1	0.0017656	0.916885	0.961939	0.00238582	0.00233372	0.00248379	0.00233372	ALL	2957 M : F 1733	1733	2957	7 M : F 4	4	7
DKC1	0.0391994	1	0.0011925	0.843054	0.961939	0.00102249	0.00116686	0.000976811	0.00116686	ALL	2957 M : F 1733	1733	2957	3 M : F 2	2	3
APOOL	0.0294298	1	0.00116395	0.86379	0.961939	0.00102249	0.00116686	0.00100125	0.00116686	ALL	2957 M : F 1733	1733	2957	3 M : F 2	2	3
ARMCX6	0.0234402	1	0.00114382	0.878318	0.961939	0.00102249	0.00116686	0.00101848	0.00116686	ALL	2957 M : F 1733	1733	2957	3 M : F 2	2	3
SMARCA1	0.0446416	1	0.00114162	0.832664	0.961939	0.00204499	0.00175029	0.00201912	0.00175029	ALL	2957 M : F 1733	1733	2957	6 M : F 3	3	6
HEPH	0.0220706	1	0.00113885	0.8819	0.961939	0.00102249	0.00116686	0.00102274	0.00116686	ALL	2957 M : F 1733	1733	2957	3 M : F 2	2	3
MAP7D2	0.0218249	1	0.00113794	0.882554	0.961939	0.00102249	0.00116686	0.00102352	0.00116686	ALL	2957 M : F 1733	1733	2957	3 M : F 2	2	3
MORF4L2	0.0212344	1	0.00113573	0.884142	0.961939	0.00102249	0.00116686	0.00102541	0.00116686	ALL	2957 M : F 1733	1733	2957	3 M : F 2	2	3
ERCC6L	0.0463502	1	0.00113544	0.82954	0.961939	0.00204499	0.00175029	0.00202441	0.00175029	ALL	2957 M : F 1733	1733	2957	6 M : F 3	3	6
PDK3	0.0193227	1	0.00112834	0.889445	0.961939	0.00102249	0.00116686	0.00103173	0.00116686	ALL	2957 M : F 1733	1733	2957	3 M : F 2	2	3
GJB1	0.017722	1	0.00112185	0.894095	0.961939	0.00102249	0.00116686	0.00103729	0.00116686	ALL	2957 M : F 1733	1733	2957	3 M : F 2	2	3
UPRT	0.053168	1	0.00111178	0.81764	0.961939	0.00204499	0.00175029	0.00204466	0.00175029	ALL	2957 M : F 1733	1733	2957	6 M : F 3	3	6
CTPS2	0.0149436	1	0.0011098	0.902706	0.961939	0.00102249	0.00116686	0.0010476	0.00116686	ALL	2957 M : F 1733	1733	2957	3 M : F 2	2	3
GDI1	0.0127657	1	0.0010995	0.910042	0.961939	0.00102249	0.00116686	0.00105641	0.00116686	ALL	2957 M : F 1733	1733	2957	3 M : F 2	2	3
JADE3	0.0113925	1	0.00109253	0.914999	0.961939	0.00102249	0.00116686	0.00106238	0.00116686	ALL	2957 M : F 1733	1733	2957	3 M : F 2	2	3
PIGA	0.0106128	1	0.00108837	0.917948	0.961939	0.00102249	0.00116686	0.00106594	0.00116686	ALL	2957 M : F 1733	1733	2957	3 M : F 2	2	3
HCCS	0.010355	1	0.00108696	0.918948	0.961939	0.00102249	0.00116686	0.00106715	0.00116686	ALL	2957 M : F 1733	1733	2957	3 M : F 2	2	3
CXorf40A	0.0219432	1	0.000791551	0.882238	0.961939	0.00136333	0.00116686	0.00132	0.00116686	ALL	2957 M : F 1733	1733	2957	4 M : F 2	2	4
LAGE3	0.0265831	1	0.000772912	0.870484	0.961939	0.00136333	0.00116686	0.00133595	0.00116686	ALL	2957 M : F 1733	1733	2957	4 M : F 2	2	4
RNF128	0.0347245	1	0.000743548	0.852174	0.961939	0.00136333	0.00116686	0.00136109	0.00116686	ALL	2957 M : F 1733	1733	2957	4 M : F 2	2	4
MAGEC2	0.0370843	1	0.000735651	0.847293	0.961939	0.00136333	0.00116686	0.00136785	0.00116686	ALL	2957 M : F 1733	1733	2957	4 M : F 2	2	4
LONRF3	0.0374519	1	0.000734442	0.846548	0.961939	0.00136333	0.00116686	0.00136888	0.00116686	ALL	2957 M : F 1733	1733	2957	4 M : F 2	2	4
TENM1	0.0377468	1	0.000733477	0.845953	0.961939	0.00136333	0.00116686	0.00136971	0.00116686	ALL	2957 M : F 1733	1733	2957	4 M : F 3	3	4
FGD1	0.0378	1	0.000733302	0.845845	0.961939	0.00136333	0.00116686	0.00136986	0.00116686	ALL	2957 M : F 1733	1733	2957	4 M : F 2	2	4
HS6ST2	0.0415337	1	0.000721366	0.838511	0.961939	0.00136333	0.00116686	0.00138007	0.00116686	ALL	2957 M : F 1733	1733	2957	4 M : F 2	2	4
ATP6AP1	0.0420568	1	0.000719734	0.837512	0.961939	0.00136333	0.00116686	0.00138147	0.00116686	ALL	2957 M : F 1733	1733	2957	4 M : F 2	2	4
GEMIN8	0.0557488	1	0.000679866	0.813346	0.961939	0.00136333	0.00116686	0.0014156	0.00116686	ALL	2957 M : F 1733	1733	2957	4 M : F 2	2	4
DOCK11	0.0137157	1	0.000384804	0.90677	0.961939	0.000681663	0.000583431	0.000669391	0.000583431	ALL	2957 M : F 1733	1733	2957	2 M : F 1	1	2
SPIN2B	0.0140239	1	0.000383642	0.905733	0.961939	0.000681663	0.000583431	0.000670386	0.000583431	ALL	2957 M : F 1733	1733	2957	2 M : F 1	1	2
CAPN6	0.0145111	1	0.000381828	0.904117	0.961939	0.000681663	0.000583431	0.000671938	0.000583431	ALL	2957 M : F 1733	1733	2957	2 M : F 1	1	2
SLC6A14	0.0182369	1	0.000368797	0.892577	0.961939	0.000681663	0.000583431	0.000683092	0.000583431	ALL	2957 M : F 1733	1733	2957	2 M : F 1	1	2
ZNF182	0.0202269	1	0.000362342	0.886905	0.961939	0.000681663	0.000583431	0.000688617	0.000583431	ALL	2957 M : F 1733	1733	2957	2 M : F 1	1	2
RPL36A	0.0202402	1	0.0003623	0.886868	0.961939	0.000681663	0.000583431	0.000688653	0.000583431	ALL	2957 M : F 1733	1733	2957	2 M : F 1	1	2
RPS4X	0.0231022	1	0.000353508	0.879192	0.961939	0.000681663	0.000583431	0.000696178	0.000583431	ALL	2957 M : F 1733	1733	2957	2 M : F 1	1	2
TCEAL1	0.00907804	1	0.000404067	0.924093	0.964506	0.000681663	0.000583431	0.000652903	0.000583431	ALL	2957 M : F 1733	1733	2957	2 M : F 1	1	2
SMS	0.00700811	1	0.00257916	0.933283	0.965652	0.00272665	0.00291715	0.0027862	0.00291715	ALL	2957 M : F 1733	1733	2957	8 M : F 5	5	8
WDR13	0.00720611	1	0.00179873	0.93235	0.965652	0.00238582	0.00233372	0.00245544	0.00233372	ALL	2957 M : F 1733	1733	2957	7 M : F 4	4	7
ACOT9	0.00807948	1	0.00107363	0.928378	0.965652	0.00102249	0.00116686	0.00107856	0.00116686	ALL	2957 M : F 1733	1733	2957	3 M : F 2	2	3
ZFX	0.00516809	1	0.00255776	0.94269	0.972428	0.00272665	0.00291715	0.00280451	0.00291715	ALL	2957 M : F 1733	1733	2957	8 M : F 5	5	8
UBE2A	0.00471338	1	0.00155288	0.945265	0.972428	0.00170416	0.00175029	0.00166711	0.00175029	ALL	2957 M : F 1733	1733	2957	5 M : F 3	3	5
RPGR	0.00294391	1	0.00153269	0.95673	0.981402	0.00170416	0.00175029	0.00168439	0.00175029	ALL	2957 M : F 1733	1733	2957	5 M : F 3	3	5
MAGEA4	0.00126809	1	0.00188172	0.971593	0.985355	0.00238582	0.00233372	0.0023844	0.00233372	ALL	2957 M : F 1733	1733	2957	7 M : F 4	4	7
PDHA1	0.00136339	1	0.00187952	0.970545	0.985355	0.00238582	0.00233372	0.00238628	0.00233372	ALL	2957 M : F 1733	1733	2957	7 M : F 4	4	7
ABCB7	0.00181929	1	0.00151635	0.965978	0.985355	0.00170416	0.00175029	0.00169838	0.00175029	ALL	2957 M : F 1733	1733	2957	5 M : F 3	3	5
MAGEA6	0.00176931	1	0.00151552	0.966448	0.985355	0.00170416	0.00175029	0.00169909	0.00175029	ALL	2957 M : F 1733	1733	2957	5 M : F 3	3	5
IRAK1	0.000929324	1	0.00297287	0.97568	0.986705	0.00340832	0.00350058	0.00344796	0.00350058	ALL	2957 M : F 1733	1733	2957	10 M : F 6	6	10
ARMCX5	0.00066236	1	0.0014924	0.979468	0.987745	0.00170416	0.00175029	0.00171887	0.00175029	ALL	2957 M : F 1733	1733	2957	5 M : F 3	3	5
MECP2	0.00028364	1	0.00191301	0.986563	0.991779	0.00238582	0.00233372	0.00235762	0.00233372	ALL	2957 M : F 1733	1733	2957	7 M : F 4	4	7
EFNB1	0.000189784	1	0.00147539	0.989009	0.991779	0.00170416	0.00175029	0.00173344	0.00175029	ALL	2957 M : F 1733	1733	2957	5 M : F 3	3	5
HUWE1	1.19629e-05	1	0.0193914	0.99724	0.99724	0.0231766	0.0233372	0.0233525	0.0233372	ALL	2957 M : F 1733	1733	2957	68 M : F 40	40	68
KEY:
≥0.3confidence level is the p53-STRING set

## Sheet: 3. EMs STRING in Females.ALL
Significance Determination for all p53-STRING set EMs in Females - ALL cancers
feature	chisq	df	coef	pvalue	fdr	mean.0	mean.1	mean.0.w	mean.1.w	DATASET	total.samples	total.females	total.males	expressed.mutations	expressed.mutations.females	expressed.mutations.males
KDM6A	10.373	1	-0.00615727	0.0012787	0.275286	0.0180641	0.0075846	0.0182541	0.0075846	ALL	2957 M : F 1733	1733	2957	53 M : F 13	13	53
ATRX	9.28779	1	0.0377861	0.00230687	0.275286	0.0146558	0.0274212	0.0145991	0.0274212	ALL	2957 M : F 1733	1733	2957	44 M : F 47	47	44
GNL3L	6.37778	1	0.0100449	0.0115558	0.435115	0.00136333	0.00583431	0.00138978	0.00583431	ALL	2957 M : F 1733	1733	2957	4 M : F 10	10	4
DDX3X	5.14042	1	-0.00332219	0.023375	0.523017	0.00579414	0.00175029	0.00583986	0.00175029	ALL	2957 M : F 1733	1733	2957	17 M : F 3	3	17
CDK16	3.95495	1	-0.00242799	0.0467337	0.623287	0.00306748	0.000583431	0.00307696	0.000583431	ALL	2957 M : F 1733	1733	2957	9 M : F 1	1	9
CUL4B	3.49552	1	0.00965873	0.0615351	0.664966	0.00272665	0.00641774	0.00271909	0.00641774	ALL	2957 M : F 1733	1733	2957	8 M : F 11	11	8
UBA1	2.61383	1	-0.00168603	0.105936	0.751141	0.00340832	0.00116686	0.00344065	0.00116686	ALL	2957 M : F 1733	1733	2957	10 M : F 2	2	10
GPC3	2.59789	1	-0.00165098	0.107006	0.751141	0.00238582	0.000583431	0.00241189	0.000583431	ALL	2957 M : F 1733	1733	2957	7 M : F 1	1	7
FLNA	2.42489	1	0.00766735	0.119422	0.752184	0.00238582	0.00525088	0.00242607	0.00525088	ALL	2957 M : F 1733	1733	2957	8 M : F 9	9	8
PSMD10	2.13934	1	0.0046471	0.143564	0.756782	0.00102249	0.00291715	0.00101618	0.00291715	ALL	2957 M : F 1733	1733	2957	3 M : F 5	5	3
AIFM1	2.04241	1	-0.0013161	0.152967	0.756782	0.00204499	0.000583431	0.00212526	0.000583431	ALL	2957 M : F 1733	1733	2957	6 M : F 1	1	6
MAGEA3	1.24443	1	-0.000801622	0.264619	0.756782	0.00170416	0.000583431	0.0016849	0.000583431	ALL	2957 M : F 1733	1733	2957	5 M : F 1	1	5
USP11	1.23659	1	-0.000232956	0.266129	0.756782	0.00408998	0.00233372	0.00419443	0.00233372	ALL	2957 M : F 1733	1733	2957	12 M : F 4	4	12
MSN	1.22358	1	-0.000787363	0.268659	0.756782	0.00170416	0.000583431	0.00167269	0.000583431	ALL	2957 M : F 1733	1733	2957	5 M : F 1	1	5
HDAC6	1.11431	1	0.00608566	0.291146	0.756782	0.00272665	0.00466744	0.00278113	0.00466744	ALL	2957 M : F 1733	1733	2957	9 M : F 8	8	9
TAF9B	1.06999	1	0.00194177	0.300947	0.756782	0.000340832	0.00116686	0.000335485	0.00116686	ALL	2957 M : F 1733	1733	2957	1 M : F 2	2	1
XIAP	0.757534	1	0.00385666	0.384101	0.764372	0.00170416	0.00291715	0.00169274	0.00291715	ALL	2957 M : F 1733	1733	2957	6 M : F 5	5	6
MAGED2	0.730066	1	0.0038335	0.392862	0.764372	0.00170416	0.00291715	0.00171256	0.00291715	ALL	2957 M : F 1733	1733	2957	5 M : F 5	5	5
HDAC8	0.59007	1	-8.83242e-05	0.442392	0.821473	0.00204499	0.00116686	0.00207312	0.00116686	ALL	2957 M : F 1733	1733	2957	6 M : F 2	2	6
STAG2	0.565913	1	0.0101073	0.451888	0.825387	0.00715746	0.00933489	0.00732891	0.00933489	ALL	2957 M : F 1733	1733	2957	21 M : F 16	16	21
ARAF	0.527389	1	0.000274936	0.467707	0.833592	0.00272665	0.00175029	0.00276095	0.00175029	ALL	2957 M : F 1733	1733	2957	8 M : F 3	3	8
MED12	0.459044	1	0.0142641	0.498071	0.857326	0.0115883	0.0140023	0.0117611	0.0140023	ALL	2957 M : F 1733	1733	2957	34 M : F 25	25	34
FOXO4	0.341131	1	0.00342384	0.559177	0.857326	0.00204499	0.00291715	0.0020632	0.00291715	ALL	2957 M : F 1733	1733	2957	6 M : F 6	6	6
UTP14A	0.305522	1	0.00453101	0.580441	0.857326	0.00306748	0.00408401	0.00311306	0.00408401	ALL	2957 M : F 1733	1733	2957	9 M : F 7	7	9
APEX2	0.242582	1	0.000330162	0.622348	0.857326	0.00170416	0.00116686	0.00171492	0.00116686	ALL	2957 M : F 1733	1733	2957	5 M : F 2	2	5
NKRF	0.236423	1	0.000697402	0.626801	0.857326	0.00238582	0.00175029	0.00239935	0.00175029	ALL	2957 M : F 1733	1733	2957	7 M : F 3	3	7
ZBTB33	0.232991	1	0.00268301	0.629315	0.857326	0.00170416	0.00233372	0.00169855	0.00233372	ALL	2957 M : F 1733	1733	2957	5 M : F 4	4	5
POLA1	0.216485	1	0.0060142	0.641732	0.857326	0.00477164	0.00583431	0.00483982	0.00583431	ALL	2957 M : F 1733	1733	2957	14 M : F 10	10	14
SUV39H1	0.208357	1	0.00038159	0.648058	0.857326	0.00170416	0.00116686	0.0016709	0.00116686	ALL	2957 M : F 1733	1733	2957	5 M : F 2	2	5
PGK1	0.206922	1	0.000750151	0.649191	0.857326	0.00238582	0.00175029	0.0023542	0.00175029	ALL	2957 M : F 1733	1733	2957	7 M : F 3	3	7
TAF1	0.175888	1	0.00910326	0.674931	0.881845	0.00817996	0.00933489	0.00818833	0.00933489	ALL	2957 M : F 1733	1733	2957	24 M : F 16	16	24
HPRT1	0.167417	1	0.000784423	0.682418	0.888384	0.000340832	0.000583431	0.000327343	0.000583431	ALL	2957 M : F 1733	1733	2957	1 M : F 1	1	1
RPS6KA3	0.103512	1	0.00223379	0.747655	0.919795	0.00408998	0.00350058	0.00408057	0.00350058	ALL	2957 M : F 1733	1733	2957	12 M : F 6	6	12
UBQLN2	0.0813974	1	0.00452837	0.775413	0.947432	0.00408998	0.00466744	0.00411407	0.00466744	ALL	2957 M : F 1733	1733	2957	12 M : F 8	8	12
SMARCA1	0.0446416	1	0.00114162	0.832664	0.961939	0.00204499	0.00175029	0.00201912	0.00175029	ALL	2957 M : F 1733	1733	2957	6 M : F 3	3	6
DKC1	0.0391994	1	0.0011925	0.843054	0.961939	0.00102249	0.00116686	0.000976811	0.00116686	ALL	2957 M : F 1733	1733	2957	3 M : F 2	2	3
MAGEC2	0.0370843	1	0.000735651	0.847293	0.961939	0.00136333	0.00116686	0.00136785	0.00116686	ALL	2957 M : F 1733	1733	2957	4 M : F 2	2	4
RNF128	0.0347245	1	0.000743548	0.852174	0.961939	0.00136333	0.00116686	0.00136109	0.00116686	ALL	2957 M : F 1733	1733	2957	4 M : F 2	2	4
ATP7A	0.0216809	1	0.00214852	0.882939	0.961939	0.00306748	0.00291715	0.0031548	0.00291715	ALL	2957 M : F 1733	1733	2957	9 M : F 5	5	9
ELF4	0.0156144	1	0.00265452	0.900557	0.961939	0.00374915	0.00350058	0.00372045	0.00350058	ALL	2957 M : F 1733	1733	2957	11 M : F 6	6	11
HCCS	0.010355	1	0.00108696	0.918948	0.961939	0.00102249	0.00116686	0.00106715	0.00116686	ALL	2957 M : F 1733	1733	2957	3 M : F 2	2	3
UBE2A	0.00471338	1	0.00155288	0.945265	0.972428	0.00170416	0.00175029	0.00166711	0.00175029	ALL	2957 M : F 1733	1733	2957	5 M : F 3	3	5
MAGEA4	0.00126809	1	0.00188172	0.971593	0.985355	0.00238582	0.00233372	0.0023844	0.00233372	ALL	2957 M : F 1733	1733	2957	7 M : F 4	4	7
IRAK1	0.000929324	1	0.00297287	0.97568	0.986705	0.00340832	0.00350058	0.00344796	0.00350058	ALL	2957 M : F 1733	1733	2957	10 M : F 6	6	10
MECP2	0.00028364	1	0.00191301	0.986563	0.991779	0.00238582	0.00233372	0.00235762	0.00233372	ALL	2957 M : F 1733	1733	2957	7 M : F 4	4	7
EFNB1	0.000189784	1	0.00147539	0.989009	0.991779	0.00170416	0.00175029	0.00173344	0.00175029	ALL	2957 M : F 1733	1733	2957	5 M : F 3	3	5
HUWE1	1.19629e-05	1	0.0193914	0.99724	0.99724	0.0231766	0.0233372	0.0233525	0.0233372	ALL	2957 M : F 1733	1733	2957	68 M : F 40	40	68
KEY:
≥0.3confidence level is the p53-STRING set

## Sheet: 4. 341 EMs in Males.ALL
Significance Determination for all EMs in Males - ALL cancers
feature	chisq	df	coef	pvalue	fdr	mean.0	mean.1	mean.0.w	mean.1.w	DATASET	total.samples	total.females	total.males	expressed.mutations	expressed.mutations.females	expressed.mutations.males
KDM6A	10.373	1	-0.00615727	0.0012787	0.275286	0.0180641	0.0075846	0.0182541	0.0075846	ALL	2957 M : F 1733	1733	2957	53 M : F 13	13	53
KDM5C	9.41079	1	-0.00567471	0.00215712	0.275286	0.00681663	0.00116686	0.00685471	0.00116686	ALL	2957 M : F 1733	1733	2957	20 M : F 2	2	20
SMC1A	6.54028	1	-0.00420365	0.0105459	0.435115	0.00852079	0.00291715	0.00859185	0.00291715	ALL	2957 M : F 1733	1733	2957	25 M : F 5	5	25
HDHD1	8.04498	1	-0.00403725	0.00456299	0.408387	0.00340832	0	0.00345563	0	ALL	2957 M : F 1733	1733	2957	10 M : F 0	0	10
L1CAM	6.21701	1	-0.00365851	0.0126529	0.435115	0.00408998	0.000583431	0.00413021	0.000583431	ALL	2957 M : F 1733	1733	2957	12 M : F 1	1	12
COL4A6	7.21707	1	-0.00362242	0.00722135	0.435115	0.00306748	0	0.00310056	0	ALL	2957 M : F 1733	1733	2957	9 M : F 0	0	9
DDX3X	5.14042	1	-0.00332219	0.023375	0.523017	0.00579414	0.00175029	0.00583986	0.00175029	ALL	2957 M : F 1733	1733	2957	17 M : F 3	3	17
EIF1AX	6.26372	1	-0.00314455	0.0123235	0.435115	0.00272665	0	0.00269154	0	ALL	2957 M : F 1733	1733	2957	8 M : F 0	0	8
HNRNPH2	5.60013	1	-0.00281181	0.0179591	0.435115	0.00238582	0	0.00240673	0	ALL	2957 M : F 1733	1733	2957	7 M : F 0	0	7
NLGN4X	5.59501	1	-0.00280924	0.0180118	0.435115	0.00238582	0	0.00240453	0	ALL	2957 M : F 1733	1733	2957	7 M : F 1	1	7
CLCN4	5.59283	1	-0.00280815	0.0180342	0.435115	0.00238582	0	0.0024036	0	ALL	2957 M : F 1733	1733	2957	7 M : F 0	0	7
MTM1	5.57381	1	-0.00279861	0.0182311	0.435115	0.00238582	0	0.00239544	0	ALL	2957 M : F 1733	1733	2957	7 M : F 0	0	7
COL4A5	4.118	1	-0.00259723	0.0424292	0.623287	0.00613497	0.00233372	0.0062181	0.00233372	ALL	2957 M : F 1733	1733	2957	18 M : F 4	4	18
CDK16	3.95495	1	-0.00242799	0.0467337	0.623287	0.00306748	0.000583431	0.00307696	0.000583431	ALL	2957 M : F 1733	1733	2957	9 M : F 1	1	9
MAGEB2	4.7308	1	-0.00237577	0.0296272	0.57064	0.00204499	0	0.0020335	0	ALL	2957 M : F 1733	1733	2957	6 M : F 0	0	6
EIF2S3	4.0613	1	-0.00203985	0.0438766	0.623287	0.00170416	0	0.00174598	0	ALL	2957 M : F 1733	1733	2957	5 M : F 0	0	5
MAGEE1	4.05648	1	-0.00203743	0.044002	0.623287	0.00170416	0	0.00174391	0	ALL	2957 M : F 1733	1733	2957	5 M : F 0	0	5
POF1B	3.13658	1	-0.0020312	0.0765542	0.664966	0.00374915	0.00116686	0.00373609	0.00116686	ALL	2957 M : F 1733	1733	2957	11 M : F 2	2	11
NGFRAP1	4.02473	1	-0.0020215	0.0448377	0.623287	0.00170416	0	0.00173027	0	ALL	2957 M : F 1733	1733	2957	5 M : F 0	0	5
STS	3.98625	1	-0.00200218	0.045873	0.623287	0.00170416	0	0.00171374	0	ALL	2957 M : F 1733	1733	2957	5 M : F 0	0	5
SYAP1	3.94511	1	-0.00198154	0.0470077	0.623287	0.00170416	0	0.00169607	0	ALL	2957 M : F 1733	1733	2957	5 M : F 0	0	5
SLC25A5	3.14268	1	-0.00196838	0.0762685	0.664966	0.00272665	0.000583431	0.00268357	0.000583431	ALL	2957 M : F 1733	1733	2957	8 M : F 1	1	8
OFD1	3.23684	1	-0.00180334	0.0719992	0.664966	0.0064758	0.00291715	0.00653734	0.00291715	ALL	2957 M : F 1733	1733	2957	20 M : F 5	5	20
MAGED1	2.68942	1	-0.00173682	0.101017	0.751141	0.00340832	0.00116686	0.00348412	0.00116686	ALL	2957 M : F 1733	1733	2957	10 M : F 2	2	10
PBDC1	2.65947	1	-0.00168733	0.102935	0.751141	0.00238582	0.000583431	0.002443	0.000583431	ALL	2957 M : F 1733	1733	2957	7 M : F 1	1	7
UBA1	2.61383	1	-0.00168603	0.105936	0.751141	0.00340832	0.00116686	0.00344065	0.00116686	ALL	2957 M : F 1733	1733	2957	10 M : F 2	2	10
GPC3	2.59789	1	-0.00165098	0.107006	0.751141	0.00238582	0.000583431	0.00241189	0.000583431	ALL	2957 M : F 1733	1733	2957	7 M : F 1	1	7
MOSPD2	2.51549	1	-0.00160212	0.112733	0.752184	0.00238582	0.000583431	0.00237007	0.000583431	ALL	2957 M : F 1733	1733	2957	7 M : F 1	1	7
BRCC3	3.1788	1	-0.0015969	0.0745996	0.664966	0.00136333	0	0.00136684	0	ALL	2957 M : F 1733	1733	2957	5 M : F 0	0	5
COX7B	3.17272	1	-0.00159385	0.0748777	0.664966	0.00136333	0	0.00136423	0	ALL	2957 M : F 1733	1733	2957	4 M : F 0	0	4
TIMM8A	3.15839	1	-0.00158665	0.0755378	0.664966	0.00136333	0	0.00135807	0	ALL	2957 M : F 1733	1733	2957	4 M : F 0	0	4
HAUS7	3.14048	1	-0.00157766	0.0763715	0.664966	0.00136333	0	0.00135038	0	ALL	2957 M : F 1733	1733	2957	4 M : F 0	0	4
ACSL4	3.12017	1	-0.00156747	0.0773288	0.664966	0.00136333	0	0.00134165	0	ALL	2957 M : F 1733	1733	2957	4 M : F 0	0	4
AIFM1	2.04241	1	-0.0013161	0.152967	0.756782	0.00204499	0.000583431	0.00212526	0.000583431	ALL	2957 M : F 1733	1733	2957	6 M : F 1	1	6
TBL1X	1.97904	1	-0.00127694	0.159492	0.756782	0.00204499	0.000583431	0.00209174	0.000583431	ALL	2957 M : F 1733	1733	2957	6 M : F 1	1	6
NSDHL	1.95565	1	-0.00126244	0.161979	0.756782	0.00204499	0.000583431	0.00207933	0.000583431	ALL	2957 M : F 1733	1733	2957	7 M : F 1	1	7
PPP2R3B	1.93332	1	-0.00124856	0.164395	0.756782	0.00204499	0.000583431	0.00206744	0.000583431	ALL	2957 M : F 1733	1733	2957	6 M : F 1	1	6
TMLHE	2.46081	1	-0.0012364	0.116718	0.752184	0.00102249	0	0.00105828	0	ALL	2957 M : F 1733	1733	2957	3 M : F 0	0	3
TAZ	1.91139	1	-0.00123489	0.166809	0.756782	0.00204499	0.000583431	0.00205575	0.000583431	ALL	2957 M : F 1733	1733	2957	6 M : F 1	1	6
ZXDA	2.43677	1	-0.00122433	0.11852	0.752184	0.00102249	0	0.00104795	0	ALL	2957 M : F 1733	1733	2957	3 M : F 0	0	3
ZRSR2	2.40581	1	-0.00120878	0.120885	0.752184	0.00102249	0	0.00103464	0	ALL	2957 M : F 1733	1733	2957	3 M : F 0	0	3
EMD	2.39261	1	-0.00120215	0.12191	0.752184	0.00102249	0	0.00102897	0	ALL	2957 M : F 1733	1733	2957	3 M : F 0	0	3
FAM50A	2.37259	1	-0.0011921	0.123482	0.752184	0.00102249	0	0.00102036	0	ALL	2957 M : F 1733	1733	2957	3 M : F 1	1	3
SLC35A2	2.35801	1	-0.00118478	0.124641	0.752184	0.00102249	0	0.00101409	0	ALL	2957 M : F 1733	1733	2957	3 M : F 0	0	3
SAT1	2.34031	1	-0.00117589	0.126064	0.752184	0.00102249	0	0.00100649	0	ALL	2957 M : F 1733	1733	2957	3 M : F 0	0	3
RBMX2	1.50447	1	-0.000890357	0.219984	0.756782	0.00272665	0.00116686	0.00275961	0.00116686	ALL	2957 M : F 1733	1733	2957	8 M : F 2	2	8
FAM199X	1.49334	1	-0.000881718	0.221698	0.756782	0.00272665	0.00116686	0.00275221	0.00116686	ALL	2957 M : F 1733	1733	2957	8 M : F 2	2	8
SHROOM2	1.48256	1	-0.000873333	0.223374	0.756782	0.00272665	0.00116686	0.00274503	0.00116686	ALL	2957 M : F 1733	1733	2957	8 M : F 2	2	8
DIAPH2	1.68237	1	-0.000870552	0.194609	0.756782	0.00374915	0.00175029	0.00374141	0.00175029	ALL	2957 M : F 1733	1733	2957	11 M : F 3	3	11
ASMTL	1.33903	1	-0.000865647	0.247205	0.756782	0.00170416	0.000583431	0.0017397	0.000583431	ALL	2957 M : F 1733	1733	2957	5 M : F 1	1	5
GPRASP2	1.29592	1	-0.000836602	0.25496	0.756782	0.00170416	0.000583431	0.00171484	0.000583431	ALL	2957 M : F 1733	1733	2957	5 M : F 1	1	5
RBM41	1.64991	1	-0.00082912	0.198971	0.756782	0.000681663	0	0.000709674	0	ALL	2957 M : F 1733	1733	2957	2 M : F 0	0	2
FUNDC2	1.64308	1	-0.000825688	0.199904	0.756782	0.000681663	0	0.000706736	0	ALL	2957 M : F 1733	1733	2957	2 M : F 0	0	2
DDX26B	1.62967	1	-0.000818953	0.201749	0.756782	0.000681663	0	0.000700972	0	ALL	2957 M : F 1733	1733	2957	2 M : F 0	0	2
GLA	1.62967	1	-0.000818953	0.201749	0.756782	0.000681663	0	0.000700972	0	ALL	2957 M : F 1733	1733	2957	2 M : F 0	0	2
OTUD5	1.26645	1	-0.000816621	0.260434	0.756782	0.00170416	0.000583431	0.00169773	0.000583431	ALL	2957 M : F 1733	1733	2957	5 M : F 1	1	5
SSR4	1.62091	1	-0.000814554	0.202964	0.756782	0.000681663	0	0.000697207	0	ALL	2957 M : F 1733	1733	2957	2 M : F 0	0	2
PLCXD1	1.62079	1	-0.000814494	0.202981	0.756782	0.000681663	0	0.000697155	0	ALL	2957 M : F 1733	1733	2957	2 M : F 0	0	2
SNX12	1.61943	1	-0.000813808	0.203172	0.756782	0.000681663	0	0.000696567	0	ALL	2957 M : F 1733	1733	2957	2 M : F 0	0	2
CLCN5	1.6163	1	-0.000812237	0.203608	0.756782	0.000681663	0	0.000695223	0	ALL	2957 M : F 1733	1733	2957	2 M : F 0	0	2
MAP7D3	1.25701	1	-0.000810195	0.262219	0.756782	0.00170416	0.000583431	0.00169223	0.000583431	ALL	2957 M : F 1733	1733	2957	5 M : F 1	1	5
SEPT6	1.60971	1	-0.000808924	0.204533	0.756782	0.000681663	0	0.000692387	0	ALL	2957 M : F 1733	1733	2957	2 M : F 0	0	2
PRKX	1.60124	1	-0.000804669	0.205728	0.756782	0.000681663	0	0.000688745	0	ALL	2957 M : F 1733	1733	2957	2 M : F 0	0	2
MAGEA3	1.24443	1	-0.000801622	0.264619	0.756782	0.00170416	0.000583431	0.0016849	0.000583431	ALL	2957 M : F 1733	1733	2957	5 M : F 1	1	5
CXorf57	1.58572	1	-0.000796876	0.207938	0.756782	0.000681663	0	0.000682075	0	ALL	2957 M : F 1733	1733	2957	2 M : F 0	0	2
RGN	1.57199	1	-0.000789978	0.209918	0.756782	0.000681663	0	0.000676171	0	ALL	2957 M : F 1733	1733	2957	2 M : F 0	0	2
FAM127A	1.57062	1	-0.00078929	0.210117	0.756782	0.000681663	0	0.000675582	0	ALL	2957 M : F 1733	1733	2957	2 M : F 0	0	2
MSN	1.22358	1	-0.000787363	0.268659	0.756782	0.00170416	0.000583431	0.00167269	0.000583431	ALL	2957 M : F 1733	1733	2957	5 M : F 1	1	5
ZNF449	1.56648	1	-0.000787208	0.210719	0.756782	0.000681663	0	0.0006738	0	ALL	2957 M : F 1733	1733	2957	2 M : F 0	0	2
PNPLA4	1.56426	1	-0.000786093	0.211043	0.756782	0.000681663	0	0.000672845	0	ALL	2957 M : F 1733	1733	2957	2 M : F 0	0	2
NDUFA1	1.56203	1	-0.000784974	0.211368	0.756782	0.000681663	0	0.000671888	0	ALL	2957 M : F 1733	1733	2957	2 M : F 0	0	2
CXorf38	1.55784	1	-0.000782869	0.211981	0.756782	0.000681663	0	0.000670086	0	ALL	2957 M : F 1733	1733	2957	2 M : F 0	0	2
GTPBP6	1.55429	1	-0.000781084	0.212503	0.756782	0.000681663	0	0.000668558	0	ALL	2957 M : F 1733	1733	2957	2 M : F 0	0	2
ARMCX1	1.53393	1	-0.000770856	0.215524	0.756782	0.000681663	0	0.000659804	0	ALL	2957 M : F 1733	1733	2957	2 M : F 0	0	2
PLXNA3	1.85071	1	-0.000592373	0.1737	0.756782	0.00545331	0.00291715	0.00550083	0.00291715	ALL	2957 M : F 1733	1733	2957	16 M : F 5	5	16
MAGEC1	1.35486	1	-0.000585025	0.24443	0.756782	0.00340832	0.00175029	0.00349702	0.00175029	ALL	2957 M : F 1733	1733	2957	10 M : F 3	3	10
IQSEC2	1.06929	1	-0.000536751	0.301105	0.756782	0.00238582	0.00116686	0.00245694	0.00116686	ALL	2957 M : F 1733	1733	2957	7 M : F 2	2	7
ZNF185	1.03945	1	-0.00051106	0.30795	0.756782	0.00238582	0.00116686	0.00243495	0.00116686	ALL	2957 M : F 1733	1733	2957	7 M : F 2	2	7
CXorf56	0.780708	1	-0.000467735	0.376925	0.764372	0.00136333	0.000583431	0.00139911	0.000583431	ALL	2957 M : F 1733	1733	2957	4 M : F 1	1	4
KLHL13	0.776391	1	-0.000464416	0.378247	0.764372	0.00136333	0.000583431	0.00139627	0.000583431	ALL	2957 M : F 1733	1733	2957	4 M : F 1	1	4
ARSE	0.771417	1	-0.000460586	0.379779	0.764372	0.00136333	0.000583431	0.00139299	0.000583431	ALL	2957 M : F 1733	1733	2957	4 M : F 1	1	4
PPP1R3F	0.763882	1	-0.000454771	0.382117	0.764372	0.00136333	0.000583431	0.00138801	0.000583431	ALL	2957 M : F 1733	1733	2957	4 M : F 1	1	4
TREX2	0.753822	1	-0.000446982	0.385269	0.764372	0.00136333	0.000583431	0.00138135	0.000583431	ALL	2957 M : F 1733	1733	2957	4 M : F 1	1	4
VGLL1	0.75356	1	-0.000446779	0.385351	0.764372	0.00136333	0.000583431	0.00138117	0.000583431	ALL	2957 M : F 1733	1733	2957	4 M : F 1	1	4
CETN2	0.7413	1	-0.000437246	0.389245	0.764372	0.00136333	0.000583431	0.00137301	0.000583431	ALL	2957 M : F 1733	1733	2957	4 M : F 1	1	4
ZBED1	0.738263	1	-0.000434878	0.390218	0.764372	0.00136333	0.000583431	0.00137099	0.000583431	ALL	2957 M : F 1733	1733	2957	4 M : F 1	1	4
FAM58A	0.734443	1	-0.000431896	0.391447	0.764372	0.00136333	0.000583431	0.00136843	0.000583431	ALL	2957 M : F 1733	1733	2957	4 M : F 1	1	4
XK	0.733576	1	-0.000431218	0.391727	0.764372	0.00136333	0.000583431	0.00136785	0.000583431	ALL	2957 M : F 1733	1733	2957	4 M : F 1	1	4
PIR	0.731082	1	-0.000429268	0.392533	0.764372	0.00136333	0.000583431	0.00136618	0.000583431	ALL	2957 M : F 1733	1733	2957	4 M : F 1	1	4
SLC16A2	0.832636	1	-0.000418493	0.361512	0.764372	0.000340832	0	0.000358204	0	ALL	2957 M : F 1733	1733	2957	1 M : F 0	0	1
ATP6AP2	0.714181	1	-0.000416002	0.398059	0.770299	0.00136333	0.000583431	0.00135483	0.000583431	ALL	2957 M : F 1733	1733	2957	4 M : F 1	1	4
MPP1	0.821345	1	-0.000412819	0.364787	0.764372	0.000340832	0	0.000353347	0	ALL	2957 M : F 1733	1733	2957	1 M : F 0	0	1
FAM127C	0.816871	1	-0.000410571	0.366096	0.764372	0.000340832	0	0.000351423	0	ALL	2957 M : F 1733	1733	2957	1 M : F 0	0	1
TLR8	0.816871	1	-0.000410571	0.366096	0.764372	0.000340832	0	0.000351423	0	ALL	2957 M : F 1733	1733	2957	1 M : F 0	0	1
CMC4	0.807998	1	-0.000406112	0.368713	0.764372	0.000340832	0	0.000347606	0	ALL	2957 M : F 1733	1733	2957	1 M : F 0	0	1
MAGEH1	0.807998	1	-0.000406112	0.368713	0.764372	0.000340832	0	0.000347606	0	ALL	2957 M : F 1733	1733	2957	1 M : F 0	0	1
SLC38A5	0.807998	1	-0.000406112	0.368713	0.764372	0.000340832	0	0.000347606	0	ALL	2957 M : F 1733	1733	2957	1 M : F 0	0	1
TSR2	0.799221	1	-0.000401701	0.371326	0.764372	0.000340832	0	0.000343831	0	ALL	2957 M : F 1733	1733	2957	1 M : F 0	0	1
UBL4A	0.799221	1	-0.000401701	0.371326	0.764372	0.000340832	0	0.000343831	0	ALL	2957 M : F 1733	1733	2957	1 M : F 0	0	1
RGAG4	0.797041	1	-0.000400606	0.371979	0.764372	0.000340832	0	0.000342893	0	ALL	2957 M : F 1733	1733	2957	1 M : F 0	0	1
BTK	0.794868	1	-0.000399514	0.372632	0.764372	0.000340832	0	0.000341959	0	ALL	2957 M : F 1733	1733	2957	1 M : F 0	0	1
SCML1	0.779819	1	-0.000391951	0.377197	0.764372	0.000340832	0	0.000335485	0	ALL	2957 M : F 1733	1733	2957	1 M : F 0	0	1
LDOC1	0.775572	1	-0.000389817	0.378499	0.764372	0.000340832	0	0.000333659	0	ALL	2957 M : F 1733	1733	2957	1 M : F 0	0	1
FHL1	0.762969	1	-0.000383484	0.382401	0.764372	0.000340832	0	0.000328238	0	ALL	2957 M : F 1733	1733	2957	1 M : F 0	0	1
TMEM47	0.760888	1	-0.000382438	0.383051	0.764372	0.000340832	0	0.000327343	0	ALL	2957 M : F 1733	1733	2957	1 M : F 0	0	1
IL2RG	0.756744	1	-0.000380356	0.384349	0.764372	0.000340832	0	0.00032556	0	ALL	2957 M : F 1733	1733	2957	1 M : F 0	0	1
SHROOM4	0.756744	1	-0.000380356	0.384349	0.764372	0.000340832	0	0.00032556	0	ALL	2957 M : F 1733	1733	2957	1 M : F 0	0	1
USP11	1.23659	1	-0.000232956	0.266129	0.756782	0.00408998	0.00233372	0.00419443	0.00233372	ALL	2957 M : F 1733	1733	2957	12 M : F 4	4	12
FAM127B	0.595038	1	-9.3497e-05	0.440478	0.821473	0.00204499	0.00116686	0.00207755	0.00116686	ALL	2957 M : F 1733	1733	2957	6 M : F 2	2	6
HDAC8	0.59007	1	-8.83242e-05	0.442392	0.821473	0.00204499	0.00116686	0.00207312	0.00116686	ALL	2957 M : F 1733	1733	2957	6 M : F 2	2	6
FAAH2	0.588937	1	-8.71427e-05	0.44283	0.821473	0.00204499	0.00116686	0.00207211	0.00116686	ALL	2957 M : F 1733	1733	2957	6 M : F 2	2	6
BCAP31	0.318757	1	-6.88297e-05	0.572355	0.857326	0.00102249	0.000583431	0.00105767	0.000583431	ALL	2957 M : F 1733	1733	2957	3 M : F 1	1	3
SLC25A6	0.309757	1	-5.96422e-05	0.57783	0.857326	0.00102249	0.000583431	0.00104981	0.000583431	ALL	2957 M : F 1733	1733	2957	3 M : F 1	1	3
GSPT2	0.305093	1	-5.48457e-05	0.580707	0.857326	0.00102249	0.000583431	0.0010457	0.000583431	ALL	2957 M : F 1733	1733	2957	3 M : F 1	1	3
CD99L2	0.302114	1	-5.17681e-05	0.58256	0.857326	0.00102249	0.000583431	0.00104307	0.000583431	ALL	2957 M : F 1733	1733	2957	3 M : F 1	1	3
NHS	0.553759	1	-5.00382e-05	0.456786	0.825906	0.00204499	0.00116686	0.00204035	0.00116686	ALL	2957 M : F 1733	1733	2957	6 M : F 2	2	6
SRPX2	0.294309	1	-4.36538e-05	0.587472	0.857326	0.00102249	0.000583431	0.00103612	0.000583431	ALL	2957 M : F 1733	1733	2957	3 M : F 1	1	3
PLP2	0.288533	1	-3.76007e-05	0.591162	0.857326	0.00102249	0.000583431	0.00103094	0.000583431	ALL	2957 M : F 1733	1733	2957	3 M : F 1	1	3
DNASE1L1	0.288219	1	-3.72709e-05	0.591364	0.857326	0.00102249	0.000583431	0.00103066	0.000583431	ALL	2957 M : F 1733	1733	2957	3 M : F 1	1	3
ZNF75D	0.285062	1	-3.39427e-05	0.593402	0.857326	0.00102249	0.000583431	0.00102781	0.000583431	ALL	2957 M : F 1733	1733	2957	3 M : F 1	1	3
MAGIX	0.27452	1	-2.27345e-05	0.600316	0.857326	0.00102249	0.000583431	0.00101822	0.000583431	ALL	2957 M : F 1733	1733	2957	3 M : F 1	1	3
KLHL15	0.261172	1	-8.32031e-06	0.609316	0.857326	0.00102249	0.000583431	0.00100588	0.000583431	ALL	2957 M : F 1733	1733	2957	3 M : F 1	1	3
SH3KBP1	0.253328	1	2.72122e-07	0.614741	0.857326	0.00102249	0.000583431	0.000998526	0.000583431	ALL	2957 M : F 1733	1733	2957	3 M : F 1	1	3
EBP	0.239892	1	1.52186e-05	0.624284	0.857326	0.00102249	0.000583431	0.000985733	0.000583431	ALL	2957 M : F 1733	1733	2957	3 M : F 1	1	3
ARMCX3	0.209609	1	5.00791e-05	0.647074	0.857326	0.00102249	0.000583431	0.000955894	0.000583431	ALL	2957 M : F 1733	1733	2957	3 M : F 1	1	3
ZNF41	0.791821	1	0.000258135	0.37355	0.764372	0.00374915	0.00233372	0.00377409	0.00233372	ALL	2957 M : F 1733	1733	2957	11 M : F 4	4	11
SLC9A6	0.534637	1	0.000265825	0.464664	0.833592	0.00272665	0.00175029	0.00276875	0.00175029	ALL	2957 M : F 1733	1733	2957	8 M : F 3	3	8
ARAF	0.527389	1	0.000274936	0.467707	0.833592	0.00272665	0.00175029	0.00276095	0.00175029	ALL	2957 M : F 1733	1733	2957	8 M : F 3	3	8
MID1	0.258727	1	0.000306921	0.610996	0.857326	0.00170416	0.00116686	0.00173481	0.00116686	ALL	2957 M : F 1733	1733	2957	5 M : F 2	2	5
ARSD	0.254322	1	0.000313203	0.614048	0.857326	0.00170416	0.00116686	0.00172944	0.00116686	ALL	2957 M : F 1733	1733	2957	5 M : F 2	2	5
CENPI	0.253371	1	0.000314566	0.614711	0.857326	0.00170416	0.00116686	0.00172827	0.00116686	ALL	2957 M : F 1733	1733	2957	5 M : F 2	2	5
APEX2	0.242582	1	0.000330162	0.622348	0.857326	0.00170416	0.00116686	0.00171492	0.00116686	ALL	2957 M : F 1733	1733	2957	5 M : F 2	2	5
UPF3B	0.242319	1	0.000330545	0.622536	0.857326	0.00170416	0.00116686	0.00171459	0.00116686	ALL	2957 M : F 1733	1733	2957	5 M : F 2	2	5
PORCN	0.23867	1	0.000335885	0.625169	0.857326	0.00170416	0.00116686	0.00171002	0.00116686	ALL	2957 M : F 1733	1733	2957	5 M : F 2	2	5
MAOA	0.235531	1	0.000340504	0.627453	0.857326	0.00170416	0.00116686	0.00170607	0.00116686	ALL	2957 M : F 1733	1733	2957	5 M : F 2	2	5
RPS4X	0.0231022	1	0.000353508	0.879192	0.961939	0.000681663	0.000583431	0.000696178	0.000583431	ALL	2957 M : F 1733	1733	2957	2 M : F 1	1	2
RPL36A	0.0202402	1	0.0003623	0.886868	0.961939	0.000681663	0.000583431	0.000688653	0.000583431	ALL	2957 M : F 1733	1733	2957	2 M : F 1	1	2
ZNF182	0.0202269	1	0.000362342	0.886905	0.961939	0.000681663	0.000583431	0.000688617	0.000583431	ALL	2957 M : F 1733	1733	2957	2 M : F 1	1	2
SLC6A14	0.0182369	1	0.000368797	0.892577	0.961939	0.000681663	0.000583431	0.000683092	0.000583431	ALL	2957 M : F 1733	1733	2957	2 M : F 1	1	2
SUV39H1	0.208357	1	0.00038159	0.648058	0.857326	0.00170416	0.00116686	0.0016709	0.00116686	ALL	2957 M : F 1733	1733	2957	5 M : F 2	2	5
CAPN6	0.0145111	1	0.000381828	0.904117	0.961939	0.000681663	0.000583431	0.000671938	0.000583431	ALL	2957 M : F 1733	1733	2957	2 M : F 1	1	2
SPIN2B	0.0140239	1	0.000383642	0.905733	0.961939	0.000681663	0.000583431	0.000670386	0.000583431	ALL	2957 M : F 1733	1733	2957	2 M : F 1	1	2
DOCK11	0.0137157	1	0.000384804	0.90677	0.961939	0.000681663	0.000583431	0.000669391	0.000583431	ALL	2957 M : F 1733	1733	2957	2 M : F 1	1	2
TCEAL1	0.00907804	1	0.000404067	0.924093	0.964506	0.000681663	0.000583431	0.000652903	0.000583431	ALL	2957 M : F 1733	1733	2957	2 M : F 1	1	2
PRDX4	0.271658	1	0.000637895	0.602222	0.857326	0.00238582	0.00175029	0.00245028	0.00175029	ALL	2957 M : F 1733	1733	2957	7 M : F 3	3	7
C1GALT1C1	0.255201	1	0.000665262	0.613437	0.857326	0.00238582	0.00175029	0.00242685	0.00175029	ALL	2957 M : F 1733	1733	2957	7 M : F 3	3	7
G6PD	0.248671	1	0.000676323	0.618012	0.857326	0.00238582	0.00175029	0.00241739	0.00175029	ALL	2957 M : F 1733	1733	2957	7 M : F 3	3	7
GEMIN8	0.0557488	1	0.000679866	0.813346	0.961939	0.00136333	0.00116686	0.0014156	0.00116686	ALL	2957 M : F 1733	1733	2957	4 M : F 2	2	4
NKRF	0.236423	1	0.000697402	0.626801	0.857326	0.00238582	0.00175029	0.00239935	0.00175029	ALL	2957 M : F 1733	1733	2957	7 M : F 3	3	7
ELK1	0.229446	1	0.000709614	0.631935	0.857326	0.00238582	0.00175029	0.00238889	0.00175029	ALL	2957 M : F 1733	1733	2957	7 M : F 3	3	7
GABRE	0.226816	1	0.000714258	0.633895	0.857326	0.00238582	0.00175029	0.00238492	0.00175029	ALL	2957 M : F 1733	1733	2957	7 M : F 3	3	7
ATP6AP1	0.0420568	1	0.000719734	0.837512	0.961939	0.00136333	0.00116686	0.00138147	0.00116686	ALL	2957 M : F 1733	1733	2957	4 M : F 2	2	4
HS6ST2	0.0415337	1	0.000721366	0.838511	0.961939	0.00136333	0.00116686	0.00138007	0.00116686	ALL	2957 M : F 1733	1733	2957	4 M : F 2	2	4
AMOT	0.216552	1	0.000732603	0.64168	0.857326	0.00238582	0.00175029	0.00236921	0.00175029	ALL	2957 M : F 1733	1733	2957	7 M : F 3	3	7
FGD1	0.0378	1	0.000733302	0.845845	0.961939	0.00136333	0.00116686	0.00136986	0.00116686	ALL	2957 M : F 1733	1733	2957	4 M : F 2	2	4
TENM1	0.0377468	1	0.000733477	0.845953	0.961939	0.00136333	0.00116686	0.00136971	0.00116686	ALL	2957 M : F 1733	1733	2957	4 M : F 3	3	4
LONRF3	0.0374519	1	0.000734442	0.846548	0.961939	0.00136333	0.00116686	0.00136888	0.00116686	ALL	2957 M : F 1733	1733	2957	4 M : F 2	2	4
MAGEC2	0.0370843	1	0.000735651	0.847293	0.961939	0.00136333	0.00116686	0.00136785	0.00116686	ALL	2957 M : F 1733	1733	2957	4 M : F 2	2	4
RNF128	0.0347245	1	0.000743548	0.852174	0.961939	0.00136333	0.00116686	0.00136109	0.00116686	ALL	2957 M : F 1733	1733	2957	4 M : F 2	2	4
BHLHB9	0.12162	1	0.000744926	0.727284	0.911193	0.000340832	0.000583431	0.000361149	0.000583431	ALL	2957 M : F 1733	1733	2957	1 M : F 1	1	1
PGK1	0.206922	1	0.000750151	0.649191	0.857326	0.00238582	0.00175029	0.0023542	0.00175029	ALL	2957 M : F 1733	1733	2957	7 M : F 3	3	7
RAP2C	0.140143	1	0.000761856	0.708139	0.898985	0.000340832	0.000583431	0.000346658	0.000583431	ALL	2957 M : F 1733	1733	2957	1 M : F 1	1	1
SLC25A43	0.147784	1	0.000768436	0.700662	0.892658	0.000340832	0.000583431	0.000341026	0.000583431	ALL	2957 M : F 1733	1733	2957	1 M : F 1	1	1
TIMM17B	0.14907	1	0.000769523	0.699426	0.892658	0.000340832	0.000583431	0.000340096	0.000583431	ALL	2957 M : F 1733	1733	2957	1 M : F 1	1	1
ARHGAP4	0.150359	1	0.000770606	0.698192	0.892658	0.000340832	0.000583431	0.000339169	0.000583431	ALL	2957 M : F 1733	1733	2957	1 M : F 1	1	1
ARMCX2	0.152948	1	0.000772764	0.695734	0.892658	0.000340832	0.000583431	0.000337322	0.000583431	ALL	2957 M : F 1733	1733	2957	1 M : F 1	1	1
SYTL4	0.152948	1	0.000772764	0.695734	0.892658	0.000340832	0.000583431	0.000337322	0.000583431	ALL	2957 M : F 1733	1733	2957	1 M : F 1	1	1
LAGE3	0.0265831	1	0.000772912	0.870484	0.961939	0.00136333	0.00116686	0.00133595	0.00116686	ALL	2957 M : F 1733	1733	2957	4 M : F 2	2	4
ITM2A	0.160792	1	0.000779167	0.688428	0.892658	0.000340832	0.000583431	0.000331842	0.000583431	ALL	2957 M : F 1733	1733	2957	1 M : F 1	1	1
HPRT1	0.167417	1	0.000784423	0.682418	0.888384	0.000340832	0.000583431	0.000327343	0.000583431	ALL	2957 M : F 1733	1733	2957	1 M : F 1	1	1
CXorf40A	0.0219432	1	0.000791551	0.882238	0.961939	0.00136333	0.00116686	0.00132	0.00116686	ALL	2957 M : F 1733	1733	2957	4 M : F 2	2	4
HCFC1	1.27879	1	0.000903101	0.258124	0.756782	0.00715746	0.00466744	0.00721707	0.00466744	ALL	2957 M : F 1733	1733	2957	21 M : F 8	8	21
TRMT2B	0.0693393	1	0.00106069	0.792301	0.961504	0.00204499	0.00175029	0.00208839	0.00175029	ALL	2957 M : F 1733	1733	2957	6 M : F 3	3	6
ACOT9	0.00807948	1	0.00107363	0.928378	0.965652	0.00102249	0.00116686	0.00107856	0.00116686	ALL	2957 M : F 1733	1733	2957	3 M : F 2	2	3
PHKA1	0.233627	1	0.00108103	0.628847	0.857326	0.00306748	0.00233372	0.00306975	0.00233372	ALL	2957 M : F 1733	1733	2957	9 M : F 4	4	9
HCCS	0.010355	1	0.00108696	0.918948	0.961939	0.00102249	0.00116686	0.00106715	0.00116686	ALL	2957 M : F 1733	1733	2957	3 M : F 2	2	3
PIGA	0.0106128	1	0.00108837	0.917948	0.961939	0.00102249	0.00116686	0.00106594	0.00116686	ALL	2957 M : F 1733	1733	2957	3 M : F 2	2	3
JADE3	0.0113925	1	0.00109253	0.914999	0.961939	0.00102249	0.00116686	0.00106238	0.00116686	ALL	2957 M : F 1733	1733	2957	3 M : F 2	2	3
GDI1	0.0127657	1	0.0010995	0.910042	0.961939	0.00102249	0.00116686	0.00105641	0.00116686	ALL	2957 M : F 1733	1733	2957	3 M : F 2	2	3
CTPS2	0.0149436	1	0.0011098	0.902706	0.961939	0.00102249	0.00116686	0.0010476	0.00116686	ALL	2957 M : F 1733	1733	2957	3 M : F 2	2	3
UPRT	0.053168	1	0.00111178	0.81764	0.961939	0.00204499	0.00175029	0.00204466	0.00175029	ALL	2957 M : F 1733	1733	2957	6 M : F 3	3	6
GJB1	0.017722	1	0.00112185	0.894095	0.961939	0.00102249	0.00116686	0.00103729	0.00116686	ALL	2957 M : F 1733	1733	2957	3 M : F 2	2	3
PDK3	0.0193227	1	0.00112834	0.889445	0.961939	0.00102249	0.00116686	0.00103173	0.00116686	ALL	2957 M : F 1733	1733	2957	3 M : F 2	2	3
ERCC6L	0.0463502	1	0.00113544	0.82954	0.961939	0.00204499	0.00175029	0.00202441	0.00175029	ALL	2957 M : F 1733	1733	2957	6 M : F 3	3	6
MORF4L2	0.0212344	1	0.00113573	0.884142	0.961939	0.00102249	0.00116686	0.00102541	0.00116686	ALL	2957 M : F 1733	1733	2957	3 M : F 2	2	3
MAP7D2	0.0218249	1	0.00113794	0.882554	0.961939	0.00102249	0.00116686	0.00102352	0.00116686	ALL	2957 M : F 1733	1733	2957	3 M : F 2	2	3
HEPH	0.0220706	1	0.00113885	0.8819	0.961939	0.00102249	0.00116686	0.00102274	0.00116686	ALL	2957 M : F 1733	1733	2957	3 M : F 2	2	3
SMARCA1	0.0446416	1	0.00114162	0.832664	0.961939	0.00204499	0.00175029	0.00201912	0.00175029	ALL	2957 M : F 1733	1733	2957	6 M : F 3	3	6
ARMCX6	0.0234402	1	0.00114382	0.878318	0.961939	0.00102249	0.00116686	0.00101848	0.00116686	ALL	2957 M : F 1733	1733	2957	3 M : F 2	2	3
APOOL	0.0294298	1	0.00116395	0.86379	0.961939	0.00102249	0.00116686	0.00100125	0.00116686	ALL	2957 M : F 1733	1733	2957	3 M : F 2	2	3
DKC1	0.0391994	1	0.0011925	0.843054	0.961939	0.00102249	0.00116686	0.000976811	0.00116686	ALL	2957 M : F 1733	1733	2957	3 M : F 2	2	3
CHM	0.270633	1	0.0013946	0.602907	0.857326	0.00374915	0.00291715	0.0038001	0.00291715	ALL	2957 M : F 1733	1733	2957	11 M : F 6	6	11
BCORL1	0.471642	1	0.00139861	0.492233	0.857326	0.00477164	0.00350058	0.00479543	0.00350058	ALL	2957 M : F 1733	1733	2957	14 M : F 6	6	14
RPL10	0.0920879	1	0.00141552	0.761539	0.933668	0.00272665	0.00233372	0.00278344	0.00233372	ALL	2957 M : F 1733	1733	2957	8 M : F 4	4	8
WDR44	0.078773	1	0.00145666	0.778967	0.948538	0.00272665	0.00233372	0.00274823	0.00233372	ALL	2957 M : F 1733	1733	2957	8 M : F 4	4	8
EFNB1	0.000189784	1	0.00147539	0.989009	0.991779	0.00170416	0.00175029	0.00173344	0.00175029	ALL	2957 M : F 1733	1733	2957	5 M : F 3	3	5
ARMCX5	0.00066236	1	0.0014924	0.979468	0.987745	0.00170416	0.00175029	0.00171887	0.00175029	ALL	2957 M : F 1733	1733	2957	5 M : F 3	3	5
IL13RA1	0.248193	1	0.00149444	0.61835	0.857326	0.000681663	0.00116686	0.000718368	0.00116686	ALL	2957 M : F 1733	1733	2957	2 M : F 2	2	2
ZC4H2	0.262854	1	0.00150803	0.608166	0.857326	0.000681663	0.00116686	0.000706736	0.00116686	ALL	2957 M : F 1733	1733	2957	2 M : F 2	2	2
MAGEA6	0.00176931	1	0.00151552	0.966448	0.985355	0.00170416	0.00175029	0.00169909	0.00175029	ALL	2957 M : F 1733	1733	2957	5 M : F 3	3	5
HMGB3	0.27161	1	0.00151593	0.602254	0.857326	0.000681663	0.00116686	0.00069998	0.00116686	ALL	2957 M : F 1733	1733	2957	2 M : F 2	2	2
ABCB7	0.00181929	1	0.00151635	0.965978	0.985355	0.00170416	0.00175029	0.00169838	0.00175029	ALL	2957 M : F 1733	1733	2957	5 M : F 3	3	5
NAA10	0.284173	1	0.00152699	0.593979	0.857326	0.000681663	0.00116686	0.000690515	0.00116686	ALL	2957 M : F 1733	1733	2957	2 M : F 2	2	2
KLF8	0.286903	1	0.00152935	0.592212	0.857326	0.000681663	0.00116686	0.000688492	0.00116686	ALL	2957 M : F 1733	1733	2957	2 M : F 2	2	2
RPGR	0.00294391	1	0.00153269	0.95673	0.981402	0.00170416	0.00175029	0.00168439	0.00175029	ALL	2957 M : F 1733	1733	2957	5 M : F 3	3	5
STK26	0.293959	1	0.00153539	0.587695	0.857326	0.000681663	0.00116686	0.000683321	0.00116686	ALL	2957 M : F 1733	1733	2957	2 M : F 2	2	2
AKAP17A	0.294693	1	0.00153601	0.587229	0.857326	0.000681663	0.00116686	0.000682787	0.00116686	ALL	2957 M : F 1733	1733	2957	2 M : F 2	2	2
GYG2	0.300854	1	0.00154121	0.583348	0.857326	0.000681663	0.00116686	0.000678341	0.00116686	ALL	2957 M : F 1733	1733	2957	2 M : F 2	2	2
RBMX	0.312475	1	0.00155083	0.576165	0.857326	0.000681663	0.00116686	0.000670106	0.00116686	ALL	2957 M : F 1733	1733	2957	2 M : F 2	2	2
PDZD11	0.31334	1	0.00155154	0.575638	0.857326	0.000681663	0.00116686	0.000669501	0.00116686	ALL	2957 M : F 1733	1733	2957	2 M : F 2	2	2
UBE2A	0.00471338	1	0.00155288	0.945265	0.972428	0.00170416	0.00175029	0.00166711	0.00175029	ALL	2957 M : F 1733	1733	2957	5 M : F 3	3	5
SLC10A3	0.318809	1	0.00155598	0.572325	0.857326	0.000681663	0.00116686	0.000665699	0.00116686	ALL	2957 M : F 1733	1733	2957	2 M : F 2	2	2
MSL3	0.128282	1	0.0017313	0.72022	0.911092	0.00340832	0.00291715	0.00351191	0.00291715	ALL	2957 M : F 1733	1733	2957	10 M : F 5	5	10
ZDHHC9	0.0108905	1	0.0017656	0.916885	0.961939	0.00238582	0.00233372	0.00248379	0.00233372	ALL	2957 M : F 1733	1733	2957	7 M : F 4	4	7
MED14	0.461002	1	0.00179325	0.497156	0.857326	0.00545331	0.00408401	0.0054564	0.00408401	ALL	2957 M : F 1733	1733	2957	16 M : F 7	7	16
WDR13	0.00720611	1	0.00179873	0.93235	0.965652	0.00238582	0.00233372	0.00245544	0.00233372	ALL	2957 M : F 1733	1733	2957	7 M : F 4	4	7
PDHA1	0.00136339	1	0.00187952	0.970545	0.985355	0.00238582	0.00233372	0.00238628	0.00233372	ALL	2957 M : F 1733	1733	2957	7 M : F 4	4	7
MAGEA4	0.00126809	1	0.00188172	0.971593	0.985355	0.00238582	0.00233372	0.0023844	0.00233372	ALL	2957 M : F 1733	1733	2957	7 M : F 4	4	7
FTSJ1	0.112572	1	0.00190899	0.737234	0.913252	0.00136333	0.00175029	0.0013623	0.00175029	ALL	2957 M : F 1733	1733	2957	4 M : F 3	3	4
MECP2	0.00028364	1	0.00191301	0.986563	0.991779	0.00238582	0.00233372	0.00235762	0.00233372	ALL	2957 M : F 1733	1733	2957	7 M : F 4	4	7
DMD	0.116406	1	0.00191619	0.732965	0.911193	0.00136333	0.00175029	0.00135614	0.00175029	ALL	2957 M : F 1733	1733	2957	4 M : F 3	3	4
TRO	0.119496	1	0.0019219	0.729582	0.911193	0.00136333	0.00175029	0.00135126	0.00175029	ALL	2957 M : F 1733	1733	2957	4 M : F 3	3	4
WBP5	1.01857	1	0.00192315	0.31286	0.756782	0.000340832	0.00116686	0.000351423	0.00116686	ALL	2957 M : F 1733	1733	2957	1 M : F 2	2	1
PRRG1	1.0216	1	0.00192427	0.312139	0.756782	0.000340832	0.00116686	0.000350465	0.00116686	ALL	2957 M : F 1733	1733	2957	1 M : F 2	2	1
MAOB	1.05794	1	0.00193747	0.303686	0.756782	0.000340832	0.00116686	0.000339169	0.00116686	ALL	2957 M : F 1733	1733	2957	1 M : F 2	2	1
FGF13	1.06397	1	0.00193962	0.302311	0.756782	0.000340832	0.00116686	0.000337322	0.00116686	ALL	2957 M : F 1733	1733	2957	1 M : F 2	2	1
SPIN4	1.06397	1	0.00193962	0.302311	0.756782	0.000340832	0.00116686	0.000337322	0.00116686	ALL	2957 M : F 1733	1733	2957	1 M : F 2	2	1
TAF9B	1.06999	1	0.00194177	0.300947	0.756782	0.000340832	0.00116686	0.000335485	0.00116686	ALL	2957 M : F 1733	1733	2957	1 M : F 2	2	1
MID2	1.07901	1	0.00194497	0.298919	0.756782	0.000340832	0.00116686	0.000332749	0.00116686	ALL	2957 M : F 1733	1733	2957	1 M : F 2	2	1
RRAGB	1.097	1	0.00195128	0.294926	0.756782	0.000340832	0.00116686	0.000327343	0.00116686	ALL	2957 M : F 1733	1733	2957	1 M : F 2	2	1
PIM2	1.10297	1	0.00195337	0.293614	0.756782	0.000340832	0.00116686	0.00032556	0.00116686	ALL	2957 M : F 1733	1733	2957	1 M : F 2	2	1
ATP7A	0.0216809	1	0.00214852	0.882939	0.961939	0.00306748	0.00291715	0.0031548	0.00291715	ALL	2957 M : F 1733	1733	2957	9 M : F 5	5	9
MTMR1	0.125277	1	0.00216298	0.723381	0.911193	0.00408998	0.00350058	0.00414118	0.00350058	ALL	2957 M : F 1733	1733	2957	12 M : F 6	6	12
PRPS2	0.0321885	1	0.00222969	0.857615	0.961939	0.00204499	0.00233372	0.00208656	0.00233372	ALL	2957 M : F 1733	1733	2957	6 M : F 4	4	6
RPS6KA3	0.103512	1	0.00223379	0.747655	0.919795	0.00408998	0.00350058	0.00408057	0.00350058	ALL	2957 M : F 1733	1733	2957	12 M : F 6	6	12
MMGT1	0.039538	1	0.00226002	0.842387	0.961939	0.00204499	0.00233372	0.0020606	0.00233372	ALL	2957 M : F 1733	1733	2957	6 M : F 4	4	6
LAMP2	0.396767	1	0.00226414	0.528764	0.857326	0.00102249	0.00175029	0.00105832	0.00175029	ALL	2957 M : F 1733	1733	2957	3 M : F 3	3	3
REPS2	0.413063	1	0.00227874	0.520419	0.857326	0.00102249	0.00175029	0.00104582	0.00175029	ALL	2957 M : F 1733	1733	2957	3 M : F 3	3	3
ABCD1	0.0511191	1	0.00230227	0.821127	0.961939	0.00204499	0.00233372	0.00202444	0.00233372	ALL	2957 M : F 1733	1733	2957	6 M : F 4	4	6
PRPS1	0.446776	1	0.00230785	0.50387	0.857326	0.00102249	0.00175029	0.0010209	0.00175029	ALL	2957 M : F 1733	1733	2957	3 M : F 3	3	3
TBC1D8B	0.457803	1	0.00231708	0.498653	0.857326	0.00102249	0.00175029	0.00101301	0.00175029	ALL	2957 M : F 1733	1733	2957	3 M : F 3	3	3
ATG4A	0.486016	1	0.00234006	0.48571	0.856572	0.00102249	0.00175029	0.000993332	0.00175029	ALL	2957 M : F 1733	1733	2957	3 M : F 3	3	3
ZFX	0.00516809	1	0.00255776	0.94269	0.972428	0.00272665	0.00291715	0.00280451	0.00291715	ALL	2957 M : F 1733	1733	2957	8 M : F 5	5	8
SMS	0.00700811	1	0.00257916	0.933283	0.965652	0.00272665	0.00291715	0.0027862	0.00291715	ALL	2957 M : F 1733	1733	2957	8 M : F 5	5	8
RLIM	0.0209831	1	0.00261289	0.884825	0.961939	0.00374915	0.00350058	0.00375609	0.00350058	ALL	2957 M : F 1733	1733	2957	11 M : F 6	6	11
NONO	0.0109199	1	0.00261661	0.916774	0.961939	0.00272665	0.00291715	0.00275414	0.00291715	ALL	2957 M : F 1733	1733	2957	8 M : F 5	5	8
TMEM187	0.199909	1	0.00263201	0.654794	0.858668	0.00170416	0.00233372	0.0017422	0.00233372	ALL	2957 M : F 1733	1733	2957	5 M : F 4	4	5
GPC4	0.20417	1	0.00263884	0.651376	0.857326	0.00170416	0.00233372	0.00173636	0.00233372	ALL	2957 M : F 1733	1733	2957	5 M : F 4	4	5
NKAP	0.20425	1	0.00263896	0.651312	0.857326	0.00170416	0.00233372	0.00173625	0.00233372	ALL	2957 M : F 1733	1733	2957	5 M : F 4	4	5
AMER1	0.208112	1	0.00264508	0.648251	0.857326	0.00170416	0.00233372	0.00173102	0.00233372	ALL	2957 M : F 1733	1733	2957	5 M : F 4	4	5
ARHGEF9	0.211854	1	0.00265094	0.645318	0.857326	0.00170416	0.00233372	0.001726	0.00233372	ALL	2957 M : F 1733	1733	2957	5 M : F 4	4	5
ELF4	0.0156144	1	0.00265452	0.900557	0.961939	0.00374915	0.00350058	0.00372045	0.00350058	ALL	2957 M : F 1733	1733	2957	11 M : F 6	6	11
IDS	0.218848	1	0.00266175	0.639919	0.857326	0.00170416	0.00233372	0.00171675	0.00233372	ALL	2957 M : F 1733	1733	2957	5 M : F 4	4	5
MAGEA12	1.00544	1	0.00266217	0.315998	0.759244	0.000681663	0.00175029	0.000717627	0.00175029	ALL	2957 M : F 1733	1733	2957	2 M : F 3	3	2
SLC9A7	1.03118	1	0.00267483	0.309883	0.756782	0.000681663	0.00175029	0.000706789	0.00175029	ALL	2957 M : F 1733	1733	2957	2 M : F 3	3	2
PGRMC1	0.229428	1	0.00267772	0.631948	0.857326	0.00170416	0.00233372	0.00170308	0.00233372	ALL	2957 M : F 1733	1733	2957	5 M : F 4	4	5
APOO	1.04065	1	0.00267944	0.307671	0.756782	0.000681663	0.00175029	0.000702849	0.00175029	ALL	2957 M : F 1733	1733	2957	2 M : F 3	3	2
ZBTB33	0.232991	1	0.00268301	0.629315	0.857326	0.00170416	0.00233372	0.00169855	0.00233372	ALL	2957 M : F 1733	1733	2957	5 M : F 4	4	5
ATP11C	0.235456	1	0.00268663	0.627508	0.857326	0.00170416	0.00233372	0.00169545	0.00233372	ALL	2957 M : F 1733	1733	2957	5 M : F 4	4	5
MOSPD1	1.06141	1	0.00268943	0.302895	0.756782	0.000681663	0.00175029	0.000694296	0.00175029	ALL	2957 M : F 1733	1733	2957	2 M : F 3	3	2
CXorf40B	1.08171	1	0.00269907	0.298315	0.756782	0.000681663	0.00175029	0.000686042	0.00175029	ALL	2957 M : F 1733	1733	2957	2 M : F 3	3	2
PLS3	1.08894	1	0.00270248	0.296705	0.756782	0.000681663	0.00175029	0.000683127	0.00175029	ALL	2957 M : F 1733	1733	2957	2 M : F 3	3	2
TSPYL2	1.10514	1	0.00271005	0.293141	0.756782	0.000681663	0.00175029	0.00067665	0.00175029	ALL	2957 M : F 1733	1733	2957	2 M : F 3	3	2
FMR1	0.0558136	1	0.00286614	0.813239	0.961939	0.00443081	0.00408401	0.00453808	0.00408401	ALL	2957 M : F 1733	1733	2957	13 M : F 7	7	13
ENOX2	0.0463247	1	0.00291449	0.829587	0.961939	0.00443081	0.00408401	0.0044967	0.00408401	ALL	2957 M : F 1733	1733	2957	13 M : F 7	7	13
IRAK1	0.000929324	1	0.00297287	0.97568	0.986705	0.00340832	0.00350058	0.00344796	0.00350058	ALL	2957 M : F 1733	1733	2957	10 M : F 6	6	10
CXorf23	0.521151	1	0.00301146	0.470351	0.833592	0.00136333	0.00233372	0.00141742	0.00233372	ALL	2957 M : F 1733	1733	2957	4 M : F 4	4	4
WDR45	0.523678	1	0.00301377	0.469277	0.833592	0.00136333	0.00233372	0.00141544	0.00233372	ALL	2957 M : F 1733	1733	2957	4 M : F 4	4	4
CSTF2	0.116351	1	0.00302825	0.733027	0.911193	0.00238582	0.00291715	0.0024018	0.00291715	ALL	2957 M : F 1733	1733	2957	7 M : F 5	5	7
ZNF711	0.559984	1	0.00304622	0.454267	0.82552	0.00136333	0.00233372	0.00138766	0.00233372	ALL	2957 M : F 1733	1733	2957	5 M : F 4	4	5
TXLNG	0.568578	1	0.00305372	0.450824	0.825387	0.00136333	0.00233372	0.00138125	0.00233372	ALL	2957 M : F 1733	1733	2957	4 M : F 4	4	4
MAGEA10	0.579307	1	0.00306297	0.446584	0.824109	0.00136333	0.00233372	0.00137333	0.00233372	ALL	2957 M : F 1733	1733	2957	4 M : F 4	4	4
PQBP1	0.588858	1	0.00307112	0.442861	0.821473	0.00136333	0.00233372	0.00136635	0.00233372	ALL	2957 M : F 1733	1733	2957	4 M : F 4	4	4
WWC3	0.056676	1	0.00337936	0.811829	0.961939	0.00306748	0.00350058	0.00310003	0.00350058	ALL	2957 M : F 1733	1733	2957	9 M : F 6	6	9
MID1IP1	0.3314	1	0.00341062	0.564836	0.857326	0.00204499	0.00291715	0.00207452	0.00291715	ALL	2957 M : F 1733	1733	2957	6 M : F 5	5	6
FOXO4	0.341131	1	0.00342384	0.559177	0.857326	0.00204499	0.00291715	0.0020632	0.00291715	ALL	2957 M : F 1733	1733	2957	6 M : F 6	6	6
PJA1	0.34288	1	0.00342619	0.558172	0.857326	0.00204499	0.00291715	0.00206119	0.00291715	ALL	2957 M : F 1733	1733	2957	6 M : F 5	5	6
MXRA5	0.352133	1	0.00343853	0.552908	0.857326	0.00204499	0.00291715	0.00205063	0.00291715	ALL	2957 M : F 1733	1733	2957	6 M : F 5	5	6
GABRA3	1.1494	1	0.00344938	0.283675	0.756782	0.00102249	0.00233372	0.00104258	0.00233372	ALL	2957 M : F 1733	1733	2957	3 M : F 4	4	3
ACE2	1.15637	1	0.00345322	0.28222	0.756782	0.00102249	0.00233372	0.0010393	0.00233372	ALL	2957 M : F 1733	1733	2957	3 M : F 4	4	3
CHRDL1	1.1646	1	0.00345772	0.280514	0.756782	0.00102249	0.00233372	0.00103544	0.00233372	ALL	2957 M : F 1733	1733	2957	3 M : F 4	4	3
SLC25A14	1.17089	1	0.00346115	0.279218	0.756782	0.00102249	0.00233372	0.00103251	0.00233372	ALL	2957 M : F 1733	1733	2957	3 M : F 4	4	3
TMEM185A	1.17788	1	0.00346495	0.277789	0.756782	0.00102249	0.00233372	0.00102926	0.00233372	ALL	2957 M : F 1733	1733	2957	3 M : F 4	4	3
PHF8	0.0190843	1	0.00369387	0.890125	0.961939	0.00374915	0.00408401	0.0038296	0.00408401	ALL	2957 M : F 1733	1733	2957	11 M : F 7	7	11
MAGEA11	0.206243	1	0.00378063	0.649728	0.857326	0.00272665	0.00350058	0.00275657	0.00350058	ALL	2957 M : F 1733	1733	2957	8 M : F 6	6	8
MAGT1	0.216589	1	0.00380094	0.641651	0.857326	0.00272665	0.00350058	0.00273919	0.00350058	ALL	2957 M : F 1733	1733	2957	8 M : F 6	6	8
PRICKLE3	0.699003	1	0.00380664	0.403119	0.775895	0.00170416	0.00291715	0.00173555	0.00291715	ALL	2957 M : F 1733	1733	2957	5 M : F 5	5	5
MAGED2	0.730066	1	0.0038335	0.392862	0.764372	0.00170416	0.00291715	0.00171256	0.00291715	ALL	2957 M : F 1733	1733	2957	5 M : F 5	5	5
RNF113A	2.01117	1	0.00383611	0.156145	0.756782	0.000681663	0.00233372	0.000711567	0.00233372	ALL	2957 M : F 1733	1733	2957	2 M : F 4	4	2
XIAP	0.757534	1	0.00385666	0.384101	0.764372	0.00170416	0.00291715	0.00169274	0.00291715	ALL	2957 M : F 1733	1733	2957	6 M : F 5	5	6
MCTS1	2.09027	1	0.00386514	0.14824	0.756782	0.000681663	0.00233372	0.000686724	0.00233372	ALL	2957 M : F 1733	1733	2957	2 M : F 4	4	2
GPKOW	2.10538	1	0.00387059	0.146781	0.756782	0.000681663	0.00233372	0.000682055	0.00233372	ALL	2957 M : F 1733	1733	2957	2 M : F 4	4	2
RBBP7	0.109983	1	0.00409461	0.740164	0.91372	0.00340832	0.00408401	0.00348659	0.00408401	ALL	2957 M : F 1733	1733	2957	10 M : F 7	7	10
RBM10	0.639836	1	0.00416263	0.42377	0.811282	0.0102249	0.00816803	0.0104197	0.00816803	ALL	2957 M : F 1733	1733	2957	30 M : F 15	15	30
CCDC120	1.25232	1	0.00420507	0.26311	0.756782	0.00136333	0.00291715	0.00139452	0.00291715	ALL	2957 M : F 1733	1733	2957	4 M : F 5	5	4
AMMECR1	3.39194	1	0.0042535	0.0655158	0.664966	0.000340832	0.00233372	0.000354313	0.00233372	ALL	2957 M : F 1733	1733	2957	1 M : F 4	4	1
TCEAL4	3.41452	1	0.00425911	0.0646253	0.664966	0.000340832	0.00233372	0.000349509	0.00233372	ALL	2957 M : F 1733	1733	2957	1 M : F 4	4	1
UBQLN2	0.0813974	1	0.00452837	0.775413	0.947432	0.00408998	0.00466744	0.00411407	0.00466744	ALL	2957 M : F 1733	1733	2957	12 M : F 8	8	12
UTP14A	0.305522	1	0.00453101	0.580441	0.857326	0.00306748	0.00408401	0.00311306	0.00408401	ALL	2957 M : F 1733	1733	2957	9 M : F 7	7	9
TBC1D25	0.307067	1	0.00453369	0.579485	0.857326	0.00306748	0.00408401	0.00311076	0.00408401	ALL	2957 M : F 1733	1733	2957	9 M : F 7	7	9
GRIPAP1	0.316001	1	0.00454906	0.574021	0.857326	0.00306748	0.00408401	0.0030976	0.00408401	ALL	2957 M : F 1733	1733	2957	9 M : F 7	7	9
SLC6A8	2.00349	1	0.00458895	0.156938	0.756782	0.00102249	0.00291715	0.00106594	0.00291715	ALL	2957 M : F 1733	1733	2957	3 M : F 5	5	3
PLXNB3	0.868206	1	0.00459311	0.351452	0.764372	0.00204499	0.00350058	0.00206114	0.00350058	ALL	2957 M : F 1733	1733	2957	6 M : F 6	6	6
TMEM164	2.07584	1	0.00462026	0.149647	0.756782	0.00102249	0.00291715	0.00103915	0.00291715	ALL	2957 M : F 1733	1733	2957	3 M : F 5	5	3
KIF4A	0.917073	1	0.00463432	0.338245	0.764372	0.00204499	0.00350058	0.00202587	0.00350058	ALL	2957 M : F 1733	1733	2957	6 M : F 6	6	6
PSMD10	2.13934	1	0.0046471	0.143564	0.756782	0.00102249	0.00291715	0.00101618	0.00291715	ALL	2957 M : F 1733	1733	2957	3 M : F 5	5	3
MORC4	0.607441	1	0.0049554	0.435753	0.821473	0.00272665	0.00408401	0.00274981	0.00408401	ALL	2957 M : F 1733	1733	2957	8 M : F 7	7	8
LAS1L	0.632939	1	0.00498485	0.426279	0.811745	0.00272665	0.00408401	0.0027246	0.00408401	ALL	2957 M : F 1733	1733	2957	8 M : F 7	7	8
OGT	1.48582	1	0.00503541	0.222867	0.756782	0.00170416	0.00350058	0.00168256	0.00350058	ALL	2957 M : F 1733	1733	2957	5 M : F 6	6	5
CCDC22	3.2906	1	0.00505557	0.0696774	0.664966	0.000681663	0.00291715	0.000666547	0.00291715	ALL	2957 M : F 1733	1733	2957	2 M : F 5	5	2
PHKA2	0.0296343	1	0.00529437	0.863323	0.961939	0.00545331	0.00583431	0.00545595	0.00583431	ALL	2957 M : F 1733	1733	2957	16 M : F 10	10	16
GLUD2	2.18628	1	0.00540764	0.139245	0.756782	0.00136333	0.00350058	0.00136395	0.00350058	ALL	2957 M : F 1733	1733	2957	4 M : F 6	6	4
VBP1	4.69302	1	0.00542485	0.0302854	0.57064	0.000340832	0.00291715	0.000350465	0.00291715	ALL	2957 M : F 1733	1733	2957	1 M : F 5	5	1
TSPAN6	4.8073	1	0.00545082	0.0283394	0.57064	0.000340832	0.00291715	0.000328238	0.00291715	ALL	2957 M : F 1733	1733	2957	1 M : F 5	5	1
ZXDB	0.301662	1	0.00565456	0.582842	0.857326	0.00408998	0.00525088	0.00414888	0.00525088	ALL	2957 M : F 1733	1733	2957	12 M : F 9	9	12
DLG3	3.21684	1	0.00582603	0.0728842	0.664966	0.00102249	0.00350058	0.00100584	0.00350058	ALL	2957 M : F 1733	1733	2957	3 M : F 6	6	3
BCOR	0.0208517	1	0.00587346	0.885184	0.961939	0.00783913	0.0075846	0.00795656	0.0075846	ALL	2957 M : F 1733	1733	2957	23 M : F 13	13	23
POLA1	0.216485	1	0.0060142	0.641732	0.857326	0.00477164	0.00583431	0.00483982	0.00583431	ALL	2957 M : F 1733	1733	2957	14 M : F 10	10	14
USP9X	0.869546	1	0.0060528	0.351081	0.764372	0.0146558	0.0116686	0.0147944	0.0116686	ALL	2957 M : F 1733	1733	2957	43 M : F 20	20	43
HDAC6	1.11431	1	0.00608566	0.291146	0.756782	0.00272665	0.00466744	0.00278113	0.00466744	ALL	2957 M : F 1733	1733	2957	9 M : F 8	8	9
PHF6	2.19463	1	0.00613297	0.138493	0.756782	0.00170416	0.00408401	0.00174188	0.00408401	ALL	2957 M : F 1733	1733	2957	5 M : F 7	7	5
MBTPS2	4.49644	1	0.0062246	0.0339656	0.607984	0.000681663	0.00350058	0.000664695	0.00350058	ALL	2957 M : F 1733	1733	2957	2 M : F 6	6	2
ALG13	0.472586	1	0.00653309	0.4918	0.857326	0.00443081	0.00583431	0.00439568	0.00583431	ALL	2957 M : F 1733	1733	2957	13 M : F 10	10	13
ZNF275	3.10582	1	0.00655066	0.0780127	0.664966	0.00136333	0.00408401	0.00138436	0.00408401	ALL	2957 M : F 1733	1733	2957	4 M : F 7	7	4
IDH3G	6.06568	1	0.00660599	0.0137834	0.435115	0.000340832	0.00350058	0.000338244	0.00350058	ALL	2957 M : F 1733	1733	2957	1 M : F 6	6	1
CASK	1.28972	1	0.00687728	0.2561	0.756782	0.00306748	0.00525088	0.00310231	0.00525088	ALL	2957 M : F 1733	1733	2957	9 M : F 9	9	9
BRWD3	0.836116	1	0.00764104	0.36051	0.764372	0.00443081	0.00641774	0.00444611	0.00641774	ALL	2957 M : F 1733	1733	2957	13 M : F 11	11	13
FLNA	2.42489	1	0.00766735	0.119422	0.752184	0.00238582	0.00525088	0.00242607	0.00525088	ALL	2957 M : F 1733	1733	2957	8 M : F 9	9	8
OCRL	1.99731	1	0.00807772	0.157579	0.756782	0.00306748	0.00583431	0.00307358	0.00583431	ALL	2957 M : F 1733	1733	2957	9 M : F 10	10	9
TAF1	0.175888	1	0.00910326	0.674931	0.881845	0.00817996	0.00933489	0.00818833	0.00933489	ALL	2957 M : F 1733	1733	2957	24 M : F 16	16	24
HTATSF1	1.69571	1	0.00914692	0.19285	0.756782	0.00408998	0.00700117	0.00415592	0.00700117	ALL	2957 M : F 1733	1733	2957	12 M : F 12	12	12
CUL4B	3.49552	1	0.00965873	0.0615351	0.664966	0.00272665	0.00641774	0.00271909	0.00641774	ALL	2957 M : F 1733	1733	2957	8 M : F 11	11	8
THOC2	1.21631	1	0.00990759	0.270085	0.756782	0.00545331	0.00816803	0.00550236	0.00816803	ALL	2957 M : F 1733	1733	2957	16 M : F 14	14	16
GNL3L	6.37778	1	0.0100449	0.0115558	0.435115	0.00136333	0.00583431	0.00138978	0.00583431	ALL	2957 M : F 1733	1733	2957	4 M : F 10	10	4
TFE3	6.38776	1	0.010048	0.011491	0.435115	0.00136333	0.00583431	0.00138712	0.00583431	ALL	2957 M : F 1733	1733	2957	4 M : F 10	10	4
STAG2	0.565913	1	0.0101073	0.451888	0.825387	0.00715746	0.00933489	0.00732891	0.00933489	ALL	2957 M : F 1733	1733	2957	21 M : F 16	16	21
TAB3	2.96689	1	0.0107465	0.0849849	0.707548	0.00374915	0.0075846	0.00378551	0.0075846	ALL	2957 M : F 1733	1733	2957	11 M : F 13	13	11
ZMYM3	3.78698	1	0.0119309	0.0516527	0.660417	0.00374915	0.00816803	0.00377052	0.00816803	ALL	2957 M : F 1733	1733	2957	11 M : F 14	14	11
MED12	0.459044	1	0.0142641	0.498071	0.857326	0.0115883	0.0140023	0.0117611	0.0140023	ALL	2957 M : F 1733	1733	2957	34 M : F 25	25	34
HUWE1	1.19629e-05	1	0.0193914	0.99724	0.99724	0.0231766	0.0233372	0.0233525	0.0233372	ALL	2957 M : F 1733	1733	2957	68 M : F 40	40	68
ATRX	9.28779	1	0.0377861	0.00230687	0.275286	0.0146558	0.0274212	0.0145991	0.0274212	ALL	2957 M : F 1733	1733	2957	44 M : F 47	47	44
KEY:
≥0.3confidence level is the p53-STRING set

## Sheet: 5. EMs STRING in Males.ALL
Significance Determination for all p53-STRING set EMs in Males - ALL cancers
feature	chisq	df	coef	pvalue	fdr	mean.0	mean.1	mean.0.w	mean.1.w	DATASET	total.samples	total.females	total.males	expressed.mutations	expressed.mutations.females	expressed.mutations.males
KDM6A	10.373	1	-0.00615727	0.0012787	0.275286	0.0180641	0.0075846	0.0182541	0.0075846	ALL	2957 M : F 1733	1733	2957	53 M : F 13	13	53
DDX3X	5.14042	1	-0.00332219	0.023375	0.523017	0.00579414	0.00175029	0.00583986	0.00175029	ALL	2957 M : F 1733	1733	2957	17 M : F 3	3	17
CDK16	3.95495	1	-0.00242799	0.0467337	0.623287	0.00306748	0.000583431	0.00307696	0.000583431	ALL	2957 M : F 1733	1733	2957	9 M : F 1	1	9
MAGEE1	4.05648	1	-0.00203743	0.044002	0.623287	0.00170416	0	0.00174391	0	ALL	2957 M : F 1733	1733	2957	5 M : F 0	0	5
UBA1	2.61383	1	-0.00168603	0.105936	0.751141	0.00340832	0.00116686	0.00344065	0.00116686	ALL	2957 M : F 1733	1733	2957	10 M : F 2	2	10
GPC3	2.59789	1	-0.00165098	0.107006	0.751141	0.00238582	0.000583431	0.00241189	0.000583431	ALL	2957 M : F 1733	1733	2957	7 M : F 1	1	7
AIFM1	2.04241	1	-0.0013161	0.152967	0.756782	0.00204499	0.000583431	0.00212526	0.000583431	ALL	2957 M : F 1733	1733	2957	6 M : F 1	1	6
SAT1	2.34031	1	-0.00117589	0.126064	0.752184	0.00102249	0	0.00100649	0	ALL	2957 M : F 1733	1733	2957	3 M : F 0	0	3
SEPT6	1.60971	1	-0.000808924	0.204533	0.756782	0.000681663	0	0.000692387	0	ALL	2957 M : F 1733	1733	2957	2 M : F 0	0	2
MAGEA3	1.24443	1	-0.000801622	0.264619	0.756782	0.00170416	0.000583431	0.0016849	0.000583431	ALL	2957 M : F 1733	1733	2957	5 M : F 1	1	5
MSN	1.22358	1	-0.000787363	0.268659	0.756782	0.00170416	0.000583431	0.00167269	0.000583431	ALL	2957 M : F 1733	1733	2957	5 M : F 1	1	5
MAGEH1	0.807998	1	-0.000406112	0.368713	0.764372	0.000340832	0	0.000347606	0	ALL	2957 M : F 1733	1733	2957	1 M : F 0	0	1
BTK	0.794868	1	-0.000399514	0.372632	0.764372	0.000340832	0	0.000341959	0	ALL	2957 M : F 1733	1733	2957	1 M : F 0	0	1
IL2RG	0.756744	1	-0.000380356	0.384349	0.764372	0.000340832	0	0.00032556	0	ALL	2957 M : F 1733	1733	2957	1 M : F 0	0	1
USP11	1.23659	1	-0.000232956	0.266129	0.756782	0.00408998	0.00233372	0.00419443	0.00233372	ALL	2957 M : F 1733	1733	2957	12 M : F 4	4	12
HDAC8	0.59007	1	-8.83242e-05	0.442392	0.821473	0.00204499	0.00116686	0.00207312	0.00116686	ALL	2957 M : F 1733	1733	2957	6 M : F 2	2	6
ARAF	0.527389	1	0.000274936	0.467707	0.833592	0.00272665	0.00175029	0.00276095	0.00175029	ALL	2957 M : F 1733	1733	2957	8 M : F 3	3	8
APEX2	0.242582	1	0.000330162	0.622348	0.857326	0.00170416	0.00116686	0.00171492	0.00116686	ALL	2957 M : F 1733	1733	2957	5 M : F 2	2	5
SUV39H1	0.208357	1	0.00038159	0.648058	0.857326	0.00170416	0.00116686	0.0016709	0.00116686	ALL	2957 M : F 1733	1733	2957	5 M : F 2	2	5
NKRF	0.236423	1	0.000697402	0.626801	0.857326	0.00238582	0.00175029	0.00239935	0.00175029	ALL	2957 M : F 1733	1733	2957	7 M : F 3	3	7
MAGEC2	0.0370843	1	0.000735651	0.847293	0.961939	0.00136333	0.00116686	0.00136785	0.00116686	ALL	2957 M : F 1733	1733	2957	4 M : F 2	2	4
RNF128	0.0347245	1	0.000743548	0.852174	0.961939	0.00136333	0.00116686	0.00136109	0.00116686	ALL	2957 M : F 1733	1733	2957	4 M : F 2	2	4
PGK1	0.206922	1	0.000750151	0.649191	0.857326	0.00238582	0.00175029	0.0023542	0.00175029	ALL	2957 M : F 1733	1733	2957	7 M : F 3	3	7
HPRT1	0.167417	1	0.000784423	0.682418	0.888384	0.000340832	0.000583431	0.000327343	0.000583431	ALL	2957 M : F 1733	1733	2957	1 M : F 1	1	1
HCCS	0.010355	1	0.00108696	0.918948	0.961939	0.00102249	0.00116686	0.00106715	0.00116686	ALL	2957 M : F 1733	1733	2957	3 M : F 2	2	3
SMARCA1	0.0446416	1	0.00114162	0.832664	0.961939	0.00204499	0.00175029	0.00201912	0.00175029	ALL	2957 M : F 1733	1733	2957	6 M : F 3	3	6
DKC1	0.0391994	1	0.0011925	0.843054	0.961939	0.00102249	0.00116686	0.000976811	0.00116686	ALL	2957 M : F 1733	1733	2957	3 M : F 2	2	3
EFNB1	0.000189784	1	0.00147539	0.989009	0.991779	0.00170416	0.00175029	0.00173344	0.00175029	ALL	2957 M : F 1733	1733	2957	5 M : F 3	3	5
UBE2A	0.00471338	1	0.00155288	0.945265	0.972428	0.00170416	0.00175029	0.00166711	0.00175029	ALL	2957 M : F 1733	1733	2957	5 M : F 3	3	5
MAGEA4	0.00126809	1	0.00188172	0.971593	0.985355	0.00238582	0.00233372	0.0023844	0.00233372	ALL	2957 M : F 1733	1733	2957	7 M : F 4	4	7
MECP2	0.00028364	1	0.00191301	0.986563	0.991779	0.00238582	0.00233372	0.00235762	0.00233372	ALL	2957 M : F 1733	1733	2957	7 M : F 4	4	7
TAF9B	1.06999	1	0.00194177	0.300947	0.756782	0.000340832	0.00116686	0.000335485	0.00116686	ALL	2957 M : F 1733	1733	2957	1 M : F 2	2	1
ATP7A	0.0216809	1	0.00214852	0.882939	0.961939	0.00306748	0.00291715	0.0031548	0.00291715	ALL	2957 M : F 1733	1733	2957	9 M : F 5	5	9
RPS6KA3	0.103512	1	0.00223379	0.747655	0.919795	0.00408998	0.00350058	0.00408057	0.00350058	ALL	2957 M : F 1733	1733	2957	12 M : F 6	6	12
ELF4	0.0156144	1	0.00265452	0.900557	0.961939	0.00374915	0.00350058	0.00372045	0.00350058	ALL	2957 M : F 1733	1733	2957	11 M : F 6	6	11
ZBTB33	0.232991	1	0.00268301	0.629315	0.857326	0.00170416	0.00233372	0.00169855	0.00233372	ALL	2957 M : F 1733	1733	2957	5 M : F 4	4	5
IRAK1	0.000929324	1	0.00297287	0.97568	0.986705	0.00340832	0.00350058	0.00344796	0.00350058	ALL	2957 M : F 1733	1733	2957	10 M : F 6	6	10
FOXO4	0.341131	1	0.00342384	0.559177	0.857326	0.00204499	0.00291715	0.0020632	0.00291715	ALL	2957 M : F 1733	1733	2957	6 M : F 6	6	6
MAGED2	0.730066	1	0.0038335	0.392862	0.764372	0.00170416	0.00291715	0.00171256	0.00291715	ALL	2957 M : F 1733	1733	2957	5 M : F 5	5	5
XIAP	0.757534	1	0.00385666	0.384101	0.764372	0.00170416	0.00291715	0.00169274	0.00291715	ALL	2957 M : F 1733	1733	2957	6 M : F 5	5	6
UBQLN2	0.0813974	1	0.00452837	0.775413	0.947432	0.00408998	0.00466744	0.00411407	0.00466744	ALL	2957 M : F 1733	1733	2957	12 M : F 8	8	12
UTP14A	0.305522	1	0.00453101	0.580441	0.857326	0.00306748	0.00408401	0.00311306	0.00408401	ALL	2957 M : F 1733	1733	2957	9 M : F 7	7	9
PSMD10	2.13934	1	0.0046471	0.143564	0.756782	0.00102249	0.00291715	0.00101618	0.00291715	ALL	2957 M : F 1733	1733	2957	3 M : F 5	5	3
POLA1	0.216485	1	0.0060142	0.641732	0.857326	0.00477164	0.00583431	0.00483982	0.00583431	ALL	2957 M : F 1733	1733	2957	14 M : F 10	10	14
HDAC6	1.11431	1	0.00608566	0.291146	0.756782	0.00272665	0.00466744	0.00278113	0.00466744	ALL	2957 M : F 1733	1733	2957	9 M : F 8	8	9
FLNA	2.42489	1	0.00766735	0.119422	0.752184	0.00238582	0.00525088	0.00242607	0.00525088	ALL	2957 M : F 1733	1733	2957	8 M : F 9	9	8
TAF1	0.175888	1	0.00910326	0.674931	0.881845	0.00817996	0.00933489	0.00818833	0.00933489	ALL	2957 M : F 1733	1733	2957	24 M : F 16	16	24
CUL4B	3.49552	1	0.00965873	0.0615351	0.664966	0.00272665	0.00641774	0.00271909	0.00641774	ALL	2957 M : F 1733	1733	2957	8 M : F 11	11	8
GNL3L	6.37778	1	0.0100449	0.0115558	0.435115	0.00136333	0.00583431	0.00138978	0.00583431	ALL	2957 M : F 1733	1733	2957	4 M : F 10	10	4
STAG2	0.565913	1	0.0101073	0.451888	0.825387	0.00715746	0.00933489	0.00732891	0.00933489	ALL	2957 M : F 1733	1733	2957	21 M : F 16	16	21
MED12	0.459044	1	0.0142641	0.498071	0.857326	0.0115883	0.0140023	0.0117611	0.0140023	ALL	2957 M : F 1733	1733	2957	34 M : F 25	25	34
HUWE1	1.19629e-05	1	0.0193914	0.99724	0.99724	0.0231766	0.0233372	0.0233525	0.0233372	ALL	2957 M : F 1733	1733	2957	68 M : F 40	40	68
ATRX	9.28779	1	0.0377861	0.00230687	0.275286	0.0146558	0.0274212	0.0145991	0.0274212	ALL	2957 M : F 1733	1733	2957	44 M : F 47	47	44
KEY:
≥0.3confidence level is the p53-STRING set

## Sheet: 6. p53.int.EM.t.test
Significance of EMs in the p53-STRING sets
DATASET	t-statistic	p-value	p53-STRING Interactors confidence (conf) levels
ALL	5916.5	0.239095	≥0.3.conf
BLCA	6	0.785714	≥0.3.conf
COAD	62	0.363029	≥0.3.conf
ESCA	531	0.73673	≥0.3.conf
HNSC	230	0.403997	≥0.3.conf
LGG	2	0.533333	≥0.3.conf
LIHC	62	0.597587	≥0.3.conf
LUAD	0	1	≥0.3.conf
LUSC	336	0.380032	≥0.3.conf
PAAD	NA	NA	≥0.3.conf
READ	2	0.666667	≥0.3.conf
SKCM	NA	NA	≥0.3.conf
STAD	148	0.0264902	≥0.3.conf

## Sheet: 7. GO pathways among EMs
ClueGO Pathways Enriched in the EM genes of Females and Males - ALL cancers
Pathways enriched in 299 EM genes of Females - TP53
GOID	GOTerm	Ontology Source	Term PValue	Term PValue Corrected with Bonferroni step down	Group PValue	Group PValue Corrected with Bonferroni step down	GOLevels	GOGroups	% Associated Genes	Nr. Genes	Associated Genes Found
GO:0006475	internal protein amino acid acetylation	GO_BiologicalProcess-EBI-QuickGO-GOA_20.11.2017_00h00	7.03964e-05	0.0102779	1.9356e-05	1.9356e-05	[8, 9]	Group1	6.74847	11	[ATRX, BCOR, BCORL1, CUL4B, FMR1, HCFC1, HDAC6, HDAC8, HMGN5, HUWE1, JADE3, KDM5C, KDM6A, MECP2, MORF4L2, MSL3, NAP1L2, OGT, PHF8, RBBP7, SMARCA1, SUV39H1, TAF1, TAF9B, TBL1X, TSPYL2, UBE2A]
GO:0016573	histone acetylation	GO_BiologicalProcess-EBI-QuickGO-GOA_20.11.2017_00h00	0.000184565	0.0263928	1.9356e-05	1.9356e-05	[6, 7, 8, 10, 11]	Group1	6.57895	10	[ATRX, BCOR, CUL4B, FMR1, HCFC1, HDAC6, HDAC8, HUWE1, JADE3, KDM5C, KDM6A, MECP2, MORF4L2, MSL3, NAP1L2, OGT, PHF8, RBBP7, SUV39H1, TAF1, TAF9B, TBL1X, UBE2A]
GO:0018394	peptidyl-lysine acetylation	GO_BiologicalProcess-EBI-QuickGO-GOA_20.11.2017_00h00	0.000340851	0.04806	1.9356e-05	1.9356e-05	[8, 9]	Group1	6.09756	10	[HCFC1, HDAC8, JADE3, MECP2, MORF4L2, MSL3, NAA10, NAP1L2, OGT, PORCN, TAF1, TAF9B, ZDHHC9]
GO:0006473	protein acetylation	GO_BiologicalProcess-EBI-QuickGO-GOA_20.11.2017_00h00	0.000298076	0.0423268	1.9356e-05	1.9356e-05	[7, 8]	Group1	5.72917	11	[HCFC1, HDAC8, JADE3, MECP2, MORF4L2, MSL3, NAA10, NAP1L2, OGT, TAF1, TAF9B]
GO:0043543	protein acylation	GO_BiologicalProcess-EBI-QuickGO-GOA_20.11.2017_00h00	8.9799e-05	0.0129311	1.9356e-05	1.9356e-05	[6, 7]	Group1	5.70175	13	[ATP7A, ATRX, BCOR, GNL3L, HCFC1, HDAC6, HDAC8, JADE3, KDM6A, MECP2, MORF4L2, MSL3, NAP1L2, OGT, SUV39H1, TAF1, TAF9B, ZBED1]
GO:0016570	histone modification	GO_BiologicalProcess-EBI-QuickGO-GOA_20.11.2017_00h00	2.12164e-06	0.000311881	8.38223e-07	1.67645e-06	[5, 6, 7]	Group0	4.94624	23	[HCFC1, HDAC8, JADE3, MECP2, MORF4L2, MSL3, NAP1L2, OGT, TAF1, TAF9B]
GO:0016569	covalent chromatin modification	GO_BiologicalProcess-EBI-QuickGO-GOA_20.11.2017_00h00	8.38223e-07	0.000124057	8.38223e-07	1.67645e-06	[4, 5, 6]	Group0	4.66321	27	[HCFC1, HDAC8, JADE3, MECP2, MORF4L2, MSL3, NAA10, NAP1L2, OGT, TAF1, TAF9B]
GO:0018205	peptidyl-lysine modification	GO_BiologicalProcess-EBI-QuickGO-GOA_20.11.2017_00h00	8.59442e-05	0.0124619	1.9356e-05	1.9356e-05	[7, 8]	Group1	4.53401	18	[HCFC1, HDAC8, JADE3, MECP2, MORF4L2, MSL3, NAP1L2, OGT, TAF1, TAF9B]
Pathways enriched in 341 EM genes of Males - TP53
GOID	GOTerm	Ontology Source	Term PValue	Term PValue Corrected with Bonferroni step down	Group PValue	Group PValue Corrected with Bonferroni step down	GOLevels	GOGroups	% Associated Genes	Nr. Genes	Associated Genes Found
GO:0010041	response to iron(III) ion	GO_BiologicalProcess-EBI-QuickGO-GOA_20.11.2017_00h00	0.000112218	0.0204238	0.000112218	0.000224437	[6]	Group0	50	3	[ATP7A, G6PD, UBL4A]
GO:0009116	nucleoside metabolic process	GO_BiologicalProcess-EBI-QuickGO-GOA_20.11.2017_00h00	0.000183345	0.0330021	0.000169101	0.000169101	[4, 5, 6]	Group2	7.35294	10	[CASK, CTPS2, DLG3, HPRT1, MED12, MPP1, PRPS1, PRPS2, PUDP, UPRT]
GO:1901657	glycosyl compound metabolic process	GO_BiologicalProcess-EBI-QuickGO-GOA_20.11.2017_00h00	0.000169101	0.0306072	0.000169101	0.000169101	[4]	Group2	6.8323	11	[CASK, CTPS2, DLG3, GLA, HPRT1, MED12, MPP1, PRPS1, PRPS2, PUDP, UPRT]
GO:0016570	histone modification	GO_BiologicalProcess-EBI-QuickGO-GOA_20.11.2017_00h00	1.35282e-05	0.00248919	2.00792e-05	6.02376e-05	[5, 6, 7]	Group1	4.94624	23	[ATRX, BCOR, BRCC3, CUL4B, FMR1, HCFC1, HDAC6, HDAC8, HUWE1, JADE3, KDM5C, KDM6A, MECP2, MORF4L2, MSL3, OGT, PHF8, RBBP7, SUV39H1, TAF1, TAF9B, TBL1X, UBE2A]
GO:0016569	covalent chromatin modification	GO_BiologicalProcess-EBI-QuickGO-GOA_20.11.2017_00h00	2.00792e-05	0.0036745	2.00792e-05	6.02376e-05	[4, 5, 6]	Group1	4.4905	26	[ATRX, BCOR, BCORL1, BRCC3, CUL4B, FMR1, HCFC1, HDAC6, HDAC8, HUWE1, JADE3, KDM5C, KDM6A, MECP2, MORF4L2, MSL3, OGT, PHF8, RBBP7, SMARCA1, SUV39H1, TAF1, TAF9B, TBL1X, TSPYL2, UBE2A]
